# Supplementary material for: Age‐Associated Transcriptomic and Epigenetic Alterations in Mouse Hippocampus
Source: Aging Cell. 2025 Sep 28;24(11):e70233. doi: 10.1111/acel.70233 (PMC12608092; doi:10.1111/acel.70233)
Supplement: Supplementary file 3 — Table S1: Quality control, metadata, and cluster information, related to Figure 1. [file ACEL-24-e70233-s004.xlsx]

## Sheet: TableIndex
Supplementary Table S1	Quality control, metadata, and cluster information, Related to Figure 1
Table	Description
A. SeqSTATs_RNA	Summary statistics for RNA sequencing libraries.
B. SeqSTATs_ATAC	Summary statistics for ATAC sequencing libraries.
C. Cellnumber	Numbers and percentage of cell typse in each sample after filtering low quality cells by ArchR.
D. Peakset	Peak set in each replicate of cell types from young and aged samples, generated by ArchR's addReproduciblePeakSet().
E. Peaknumber	Peak numbers and percentage based on D.Peakset.
F. Metadata	Metadata for each cell.
G.Cluster_markers_RNA	Marker genes identified using the 'getMarkerFeatures' ArchR function using GeneExpressionMatrix and filtered by Log2FC >= 1.25 and FDR =< 0.01.
H.Cluster_markers_ATAC	Marker genes identified using the 'getMarkerFeatures' ArchR function using GeneScoreMatrix and filtered by Log2FC >= 1.25 and FDR =< 0.01.
I.Ortiz_prediction	Fraction of predicted clusters derived from spatial transcriptomics Ortiz et al. dataset by Transfer label function of Seurat, in clusters of our multiome dataset. Heatmap values of fraction of ArchR clusters in predicted identities.
J.C11vsASTRO	Analysis of differentially expressed genes between cluster 11 (ASTRO2/NSC) and clusters 9 and 10.
K.GO_C11vsASTRO	Enriched GO terms in Cluster 11 using DEGs in J.

## Sheet: A.seqStats_RNA
Sample name	Estimated Number of Cells	Mean Raw Reads per Cell	Fraction of transcriptomic reads in cells	Median UMI counts per cell	Median Genes per Cell	Total genes detected	Sequenced read pairs	Valid. Barcodes	Reads Mapped. Confidently to Transcriptome	Reads Mapped. Confidently to Exonic Regions	Reads Mapped. Confidently to Intronic Regions	Reads.Mapped. Confidently. to Intergenic Regions	Q30 Bases in Barcode	Q30 Bases in UMI	Q30 Bases in read 2
hippo7_n1	4286	123117	0.929	8480	2983	25290	527681510	0.918	0.575	0.207	0.693	0.053	0.894	0.885	0.915
hippo7_n2	4103	87940	0.909	6146	2488	25746	360817664	0.891	0.48	0.21	0.67	0.056	0.86	0.83	0.817
hippo108_n1	4318	113249	0.902	7242	2826	25290	489008133	0.918	0.593	0.232	0.667	0.054	0.892	0.886	0.916
hippo108_n2	5179	48044.3	0.893	4594	2013	25276	248821616	0.894	0.559	0.207	0.672	0.057	0.865	0.836	0.851
Sequencing statistics data were generated by the Cell Ranger arc v.2.0.0 software of 10x Genomics using mm10 as reference.

## Sheet: B.seqStats_ATAC
Sample name	Estimated Number of Cells	Mean Raw Reads per Cell	Fraction of high-quality fragments in cells	Fraction of transposition events in peaks in cells	Median high-quality fragments per cell	Fraction of high-quality fragments overlapping TSS	Sequenced read pairs	Valid. Barcodes	Q30 Bases in Barcode	Q30 Bases in read 1	Q30 Bases in read 2
hippo7_n1	4286	95477.5	0.881	0.407	28090	0.263	409216732	0.961	0.847	0.876	0.883
hippo7_n2	4103	122341	0.858	0.368	30463	0.251	501964292	0.968	0.861	0.875	0.884
hippo108_n1	4318	93611.1	0.833	0.415	23758	0.271	404212572	0.962	0.851	0.873	0.886
hippo108_n2	5179	118870	0.809	0.381	19500	0.267	615628766	0.97	0.87	0.892	0.876
Sequencing statistics data were generated by the Cell Ranger arc v.2.0.0 software of 10x Genomics using mm10 as reference.

## Sheet: C.Cellnumber
orig.ident	Subtype	Nb	C	percent
7w_n1	Sub_1	86	3815	0.0225426
7w_n1	Sub_2	36	3815	0.00943644
7w_n1	Sub_3	62	3815	0.0162516
7w_n1	Sub_4	102	3815	0.0267366
7w_n1	Sub_5	9	3815	0.00235911
7w_n1	Sub_6	145	3815	0.0380079
7w_n1	Sub_7	15	3815	0.00393185
7w_n1	CA1	473	3815	0.123984
7w_n1	CA2	12	3815	0.00314548
7w_n1	CA3	182	3815	0.0477064
7w_n1	DG_1	78	3815	0.0204456
7w_n1	DG_2	13	3815	0.0034076
7w_n1	DG_3	317	3815	0.0830931
7w_n1	DG_4	603	3815	0.15806
7w_n1	ImN	45	3815	0.0117955
7w_n1	IN_Lamp5	39	3815	0.0102228
7w_n1	IN_Sst/Pvalb	89	3815	0.023329
7w_n1	IN_Vip	64	3815	0.0167759
7w_n1	MG_1	15	3815	0.00393185
7w_n1	MG_2	200	3815	0.0524246
7w_n1	Astro_1	348	3815	0.0912189
7w_n1	Astro_2	28	3815	0.00733945
7w_n1	Astro_3	15	3815	0.00393185
7w_n1	Oligo_1	617	3815	0.16173
7w_n1	Oligo_2	18	3815	0.00471822
7w_n1	OPC	153	3815	0.0401048
7w_n1	Endo_1	11	3815	0.00288336
7w_n1	Endo_2	12	3815	0.00314548
7w_n1	EPC/CPC_1	2	3815	0.000524246
7w_n1	EPC/CPC_2	0	3815	0
7w_n1	unknown	17	3815	0.00445609
7w_n1	VascMening	9	3815	0.00235911
7w_n2	Sub_1	93	3569	0.0260577
7w_n2	Sub_2	47	3569	0.013169
7w_n2	Sub_3	90	3569	0.0252171
7w_n2	Sub_4	114	3569	0.0319417
7w_n2	Sub_5	24	3569	0.00672457
7w_n2	Sub_6	108	3569	0.0302606
7w_n2	Sub_7	66	3569	0.0184926
7w_n2	CA1	373	3569	0.104511
7w_n2	CA2	30	3569	0.00840572
7w_n2	CA3	178	3569	0.0498739
7w_n2	DG_1	121	3569	0.0339031
7w_n2	DG_2	13	3569	0.00364248
7w_n2	DG_3	186	3569	0.0521154
7w_n2	DG_4	511	3569	0.143177
7w_n2	ImN	52	3569	0.0145699
7w_n2	IN_Lamp5	38	3569	0.0106472
7w_n2	IN_Sst/Pvalb	114	3569	0.0319417
7w_n2	IN_Vip	56	3569	0.0156907
7w_n2	MG_1	34	3569	0.00952648
7w_n2	MG_2	180	3569	0.0504343
7w_n2	Astro_1	238	3569	0.0666853
7w_n2	Astro_2	17	3569	0.00476324
7w_n2	Astro_3	37	3569	0.010367
7w_n2	Oligo_1	499	3569	0.139815
7w_n2	Oligo_2	20	3569	0.00560381
7w_n2	OPC	137	3569	0.0383861
7w_n2	Endo_1	16	3569	0.00448305
7w_n2	Endo_2	12	3569	0.00336229
7w_n2	EPC/CPC_1	76	3569	0.0212945
7w_n2	EPC/CPC_2	42	3569	0.011768
7w_n2	unknown	21	3569	0.005884
7w_n2	VascMening	26	3569	0.00728495
108w_n1	Sub_1	79	3834	0.0206051
108w_n1	Sub_2	41	3834	0.0106938
108w_n1	Sub_3	68	3834	0.017736
108w_n1	Sub_4	62	3834	0.0161711
108w_n1	Sub_5	16	3834	0.00417319
108w_n1	Sub_6	151	3834	0.0393845
108w_n1	Sub_7	15	3834	0.00391236
108w_n1	CA1	397	3834	0.103547
108w_n1	CA2	24	3834	0.00625978
108w_n1	CA3	214	3834	0.0558164
108w_n1	DG_1	57	3834	0.014867
108w_n1	DG_2	26	3834	0.00678143
108w_n1	DG_3	472	3834	0.123109
108w_n1	DG_4	459	3834	0.119718
108w_n1	ImN	0	3834	0
108w_n1	IN_Lamp5	45	3834	0.0117371
108w_n1	IN_Sst/Pvalb	117	3834	0.0305164
108w_n1	IN_Vip	56	3834	0.0146062
108w_n1	MG_1	14	3834	0.00365154
108w_n1	MG_2	228	3834	0.0594679
108w_n1	Astro_1	287	3834	0.0748565
108w_n1	Astro_2	0	3834	0
108w_n1	Astro_3	26	3834	0.00678143
108w_n1	Oligo_1	13	3834	0.00339071
108w_n1	Oligo_2	712	3834	0.185707
108w_n1	OPC	142	3834	0.037037
108w_n1	Endo_1	9	3834	0.00234742
108w_n1	Endo_2	4	3834	0.0010433
108w_n1	EPC/CPC_1	38	3834	0.00991132
108w_n1	EPC/CPC_2	46	3834	0.0119979
108w_n1	unknown	8	3834	0.00208659
108w_n1	VascMening	8	3834	0.00208659
108w_n2	Sub_1	73	4262	0.0171281
108w_n2	Sub_2	75	4262	0.0175974
108w_n2	Sub_3	172	4262	0.0403566
108w_n2	Sub_4	146	4262	0.0342562
108w_n2	Sub_5	48	4262	0.0112623
108w_n2	Sub_6	152	4262	0.035664
108w_n2	Sub_7	192	4262	0.0450493
108w_n2	CA1	387	4262	0.0908024
108w_n2	CA2	25	4262	0.00586579
108w_n2	CA3	194	4262	0.0455185
108w_n2	DG_1	68	4262	0.015955
108w_n2	DG_2	26	4262	0.00610042
108w_n2	DG_3	427	4262	0.100188
108w_n2	DG_4	315	4262	0.073909
108w_n2	ImN	0	4262	0
108w_n2	IN_Lamp5	30	4262	0.00703895
108w_n2	IN_Sst/Pvalb	144	4262	0.033787
108w_n2	IN_Vip	65	4262	0.0152511
108w_n2	MG_1	28	4262	0.00656969
108w_n2	MG_2	205	4262	0.0480995
108w_n2	Astro_1	363	4262	0.0851713
108w_n2	Astro_2	11	4262	0.00258095
108w_n2	Astro_3	41	4262	0.0096199
108w_n2	Oligo_1	7	4262	0.00164242
108w_n2	Oligo_2	871	4262	0.204364
108w_n2	OPC	141	4262	0.0330831
108w_n2	Endo_1	22	4262	0.0051619
108w_n2	Endo_2	10	4262	0.00234632
108w_n2	EPC/CPC_1	3	4262	0.000703895
108w_n2	EPC/CPC_2	1	4262	0.000234632
108w_n2	unknown	13	4262	0.00305021
108w_n2	VascMening	7	4262	0.00164242

## Sheet: D.Peakset
	seqnames	start	end	width	strand	score	replicateScoreQuantile	groupScoreQuantile	Reproducibility	GroupReplicate	distToGeneStart	nearestGene	peakType	distToTSS	nearestTSS	GC	idx	N
1	chr1	3012481	3012981	501	*	41.6845	0.786	0.698	2	DG_young._.n1hippo7	658766	Xkr4	Distal	202900	uc007aet.1	0.3433	1	0
2	chr1	3060748	3061248	501	*	7.72714	0.418	0.22	2	DG_young._.n1hippo7	610499	Xkr4	Distal	154633	uc007aet.1	0.4012	2	0
3	chr1	3071385	3071885	501	*	7.51777	0.452	0.248	2	CA1_old._.n2hippo108	599862	Xkr4	Distal	143996	uc007aet.1	0.4192	3	0
4	chr1	3094801	3095301	501	*	43.9854	0.953	0.905	2	IN_Sst/Pvalb_young._.n1hippo7	576446	Xkr4	Distal	120580	uc007aet.1	0.4232	4	0
5	chr1	3113520	3114020	501	*	13.5693	0.898	0.898	NA	CA2_young._.Rep1	557727	Xkr4	Distal	101861	uc007aet.1	0.4132	5	0
6	chr1	3119398	3119898	501	*	10.5351	0.837	0.837	NA	CA2_young._.Rep1	551849	Xkr4	Distal	95983	uc007aet.1	0.3952	6	0
7	chr1	3120275	3120775	501	*	23.6152	0.78	0.658	2	CA3_young._.n1hippo7	550972	Xkr4	Distal	95106	uc007aet.1	0.3673	7	0
8	chr1	3121300	3121800	501	*	25.507	0.92	0.838	2	IN_Sst/Pvalb_young._.n1hippo7	549947	Xkr4	Distal	94081	uc007aet.1	0.4571	8	0
9	chr1	3134656	3135156	501	*	10.7941	0.818	0.622	2	IN_Sst/Pvalb_young._.n1hippo7	536591	Xkr4	Distal	80725	uc007aet.1	0.3593	9	0
10	chr1	3167110	3167610	501	*	13.502	0.533	0.352	2	CA1_young._.n1hippo7	504137	Xkr4	Distal	48271	uc007aet.1	0.3333	10	0
11	chr1	3181114	3181614	501	*	16.2136	0.576	0.411	2	CA1_young._.n1hippo7	490133	Xkr4	Distal	34267	uc007aet.1	0.3952	11	0
12	chr1	3198349	3198849	501	*	23.6152	0.78	0.658	2	CA3_young._.n1hippo7	472898	Xkr4	Distal	17032	uc007aet.1	0.3593	12	0
13	chr1	3210189	3210689	501	*	25.0668	0.815	0.684	2	CA3_old._.n1hippo108	461058	Xkr4	Distal	5192	uc007aet.1	0.4172	13	0
14	chr1	3212722	3213222	501	*	11.6231	0.645	0.456	2	Oligo_young._.n1hippo7	458525	Xkr4	Distal	2659	uc007aet.1	0.3673	14	0
15	chr1	3216261	3216761	501	*	18.0143	0.597	0.437	2	CA1_young._.n2hippo7	454986	Xkr4	Exonic	878	uc007aet.1	0.4691	15	0
16	chr1	3217044	3217544	501	*	31.4757	0.716	0.604	2	CA1_young._.n1hippo7	454203	Xkr4	Intronic	1661	uc007aet.1	0.4351	16	0
17	chr1	3219835	3220335	501	*	3.25706	0.311	0.08	2	IN_Sst/Pvalb_young._.n2hippo7	451412	Xkr4	Intronic	4452	uc007aet.1	0.3353	17	0
18	chr1	3235285	3235785	501	*	31.9624	0.728	0.618	2	CA1_young._.n2hippo7	435962	Xkr4	Intronic	19902	uc007aet.1	0.4351	18	0
19	chr1	3251528	3252028	501	*	23.6152	0.78	0.658	2	CA3_young._.n1hippo7	419719	Xkr4	Intronic	36145	uc007aet.1	0.487	19	0
20	chr1	3292546	3293046	501	*	94.2206	0.91	0.872	2	CA1_old._.n1hippo108	378701	Xkr4	Intronic	77163	uc007aet.1	0.3872	20	0
21	chr1	3293469	3293969	501	*	17.1154	0.732	0.57	2	MG_old._.n2hippo108	377778	Xkr4	Intronic	78086	uc007aet.1	0.3972	21	0
22	chr1	3297279	3297779	501	*	11.0121	0.519	0.323	2	DG_young._.n1hippo7	373968	Xkr4	Intronic	81896	uc007aet.1	0.3752	22	0
23	chr1	3299510	3300010	501	*	13.5762	0.903	0.808	2	CA2_old._.Rep1	371737	Xkr4	Intronic	84127	uc007aet.1	0.3693	23	0
24	chr1	3309931	3310431	501	*	56.1851	0.874	0.82	2	CA1_old._.n2hippo108	361316	Xkr4	Intronic	94548	uc007aet.1	0.4072	24	0
25	chr1	3311696	3312196	501	*	3.9688	0.238	0.064	2	CA3_old._.n1hippo108	359551	Xkr4	Intronic	96313	uc007aet.1	0.4551	25	0
26	chr1	3321439	3321939	501	*	12.6449	0.592	0.421	2	CA1_old._.n2hippo108	349808	Xkr4	Intronic	106056	uc007aet.1	0.4192	26	0
27	chr1	3322406	3322906	501	*	10.7613	0.695	0.433	2	IN_Sst/Pvalb_old._.n1hippo108	348841	Xkr4	Intronic	107023	uc007aet.1	0.3872	27	0
28	chr1	3324104	3324604	501	*	7.10594	0.522	0.308	2	Oligo_young._.n2hippo7	347143	Xkr4	Intronic	108721	uc007aet.1	0.3473	28	0
29	chr1	3325142	3325642	501	*	21.1087	0.764	0.641	2	Oligo_young._.n2hippo7	346105	Xkr4	Intronic	109759	uc007aet.1	0.4012	29	0
30	chr1	3333594	3334094	501	*	68.5451	0.879	0.82	2	Oligo_young._.n1hippo7	337653	Xkr4	Intronic	118211	uc007aet.1	0.4371	30	0
31	chr1	3355722	3356222	501	*	10.1588	0.668	0.448	2	CA3_old._.n2hippo108	315525	Xkr4	Intronic	140339	uc007aet.1	0.3553	31	0
32	chr1	3360087	3360587	501	*	4.78426	0.419	0.148	2	IN_Sst/Pvalb_old._.n2hippo108	311160	Xkr4	Intronic	144704	uc007aet.1	0.4212	32	0
33	chr1	3360908	3361408	501	*	15.7238	0.835	0.66	2	IN_Sst/Pvalb_young._.n2hippo7	310339	Xkr4	Intronic	145525	uc007aet.1	0.4611	33	0
34	chr1	3361546	3362046	501	*	2.04714	0.191	0.037	2	IN_Vip_old._.n1hippo108	309701	Xkr4	Intronic	146163	uc007aet.1	0.4232	34	0
35	chr1	3366347	3366847	501	*	24.065	0.915	0.829	2	IN_Sst/Pvalb_young._.n1hippo7	304900	Xkr4	Intronic	150964	uc007aet.1	0.4391	35	0
36	chr1	3368219	3368719	501	*	40.7528	0.842	0.764	2	Oligo_young._.n2hippo7	303028	Xkr4	Intronic	152836	uc007aet.1	0.4152	36	0
37	chr1	3369418	3369918	501	*	13.6178	0.778	0.579	2	IN_Sst/Pvalb_old._.n2hippo108	301829	Xkr4	Intronic	154035	uc007aet.1	0.4371	37	0
38	chr1	3371444	3371944	501	*	19.4267	0.689	0.556	2	CA1_old._.n2hippo108	299803	Xkr4	Intronic	156061	uc007aet.1	0.3872	38	0
39	chr1	3373508	3374008	501	*	3.05786	0.445	0.15	2	IN_Vip_old._.n1hippo108	297739	Xkr4	Intronic	158125	uc007aet.1	0.4032	39	0
40	chr1	3378841	3379341	501	*	13.0257	0.622	0.422	2	CA3_young._.n1hippo7	292406	Xkr4	Intronic	163458	uc007aet.1	0.4052	40	0
41	chr1	3379448	3379948	501	*	23.8273	0.806	0.674	2	CA3_old._.n1hippo108	291799	Xkr4	Intronic	164065	uc007aet.1	0.4132	41	0
42	chr1	3382698	3383198	501	*	4.9121	0.756	0.525	2	IN_Lamp5_young._.Rep2	288549	Xkr4	Intronic	167315	uc007aet.1	0.3892	42	0
43	chr1	3388321	3388821	501	*	13.5782	0.709	0.527	2	Sub_old._.n2hippo108	282926	Xkr4	Intronic	172938	uc007aet.1	0.3772	43	0
44	chr1	3391874	3392374	501	*	5.90813	0.601	0.291	2	IN_Sst/Pvalb_young._.n2hippo7	279373	Xkr4	Intronic	176491	uc007aet.1	0.4311	44	0
45	chr1	3398951	3399451	501	*	16.45	0.749	0.587	2	Sub_old._.n2hippo108	272296	Xkr4	Intronic	183568	uc007aet.1	0.4192	45	0
46	chr1	3399764	3400264	501	*	62.5428	0.92	0.873	2	Sub_old._.n1hippo108	271483	Xkr4	Intronic	184381	uc007aet.1	0.4391	46	0
47	chr1	3406083	3406583	501	*	31.4417	0.934	0.868	2	IN_Sst/Pvalb_young._.n1hippo7	265164	Xkr4	Intronic	190700	uc007aet.1	0.4112	47	0
48	chr1	3407321	3407821	501	*	115.345	0.929	0.9	2	CA1_old._.n1hippo108	263926	Xkr4	Intronic	191938	uc007aet.1	0.3733	48	0
49	chr1	3410722	3411222	501	*	6.369	0.68	0.356	2	OPC_old._.n1hippo108	260525	Xkr4	Intronic	195339	uc007aet.1	0.4551	49	0
50	chr1	3411682	3412182	501	*	7.34113	0.741	0.479	2	IN_Sst/Pvalb_young._.n1hippo7	259565	Xkr4	Intronic	196299	uc007aet.1	0.4172	50	0
51	chr1	3412893	3413393	501	*	5.43042	0.719	0.348	2	IN_Vip_old._.n2hippo108	258354	Xkr4	Intronic	197510	uc007aet.1	0.3892	51	0
52	chr1	3415964	3416464	501	*	3.85839	0.292	0.077	2	IN_Sst/Pvalb_old._.n2hippo108	255283	Xkr4	Intronic	200581	uc007aet.1	0.3932	52	0
53	chr1	3416633	3417133	501	*	1.68058	0.093	0.01	2	IN_Sst/Pvalb_young._.n1hippo7	254614	Xkr4	Intronic	201250	uc007aet.1	0.4691	53	0
54	chr1	3421447	3421947	501	*	4.78426	0.419	0.148	2	IN_Sst/Pvalb_old._.n2hippo108	249800	Xkr4	Intronic	206064	uc007aet.1	0.4331	54	0
55	chr1	3425590	3426090	501	*	3.05786	0.445	0.15	2	IN_Vip_old._.n1hippo108	245657	Xkr4	Intronic	210207	uc007aet.1	0.3852	55	0
56	chr1	3427932	3428432	501	*	30.0404	0.732	0.623	2	DG_young._.n1hippo7	243315	Xkr4	Intronic	212549	uc007aet.1	0.3633	56	0
57	chr1	3432703	3433203	501	*	10.0377	0.492	0.295	2	CA1_old._.n1hippo108	238544	Xkr4	Intronic	217320	uc007aet.1	0.3174	57	0
58	chr1	3433777	3434277	501	*	66.6642	0.845	0.782	2	CA1_young._.n1hippo7	237470	Xkr4	Intronic	218394	uc007aet.1	0.3772	58	0
59	chr1	3447407	3447907	501	*	6.04962	0.752	0.546	2	IN_Lamp5_old._.Rep1	223840	Xkr4	Intronic	211246	uc007aev.1	0.3693	59	0
60	chr1	3457729	3458229	501	*	15.2718	0.727	0.559	2	Sub_old._.n1hippo108	213518	Xkr4	Intronic	200924	uc007aev.1	0.3553	60	0
61	chr1	3466061	3466561	501	*	11.5764	0.665	0.466	2	Sub_old._.n1hippo108	205186	Xkr4	Intronic	192592	uc007aev.1	0.3433	61	0
62	chr1	3474092	3474592	501	*	17.6828	0.732	0.581	2	CA3_young._.n2hippo7	197155	Xkr4	Intronic	184561	uc007aev.1	0.3673	62	0
63	chr1	3477495	3477995	501	*	18.7283	0.724	0.569	2	CA3_young._.n1hippo7	193752	Xkr4	Intronic	181158	uc007aev.1	0.3972	63	0
64	chr1	3482636	3483136	501	*	2.90066	0.364	0.097	2	OPC_old._.n1hippo108	188611	Xkr4	Intronic	176017	uc007aev.1	0.4052	64	0
65	chr1	3494107	3494607	501	*	4.24645	0.561	0.248	2	IN_Sst/Pvalb_young._.n1hippo7	177140	Xkr4	Intronic	164546	uc007aev.1	0.4032	65	0
66	chr1	3508544	3509044	501	*	9.99652	0.894	0.769	2	IN_Lamp5_young._.Rep2	162703	Xkr4	Intronic	150109	uc007aev.1	0.4012	66	0
67	chr1	3511738	3512238	501	*	10.2139	0.624	0.424	2	Sub_young._.n1hippo7	159509	Xkr4	Intronic	146915	uc007aev.1	0.3752	67	0
68	chr1	3512833	3513333	501	*	3.31929	0.431	0.121	2	IN_Sst/Pvalb_young._.n1hippo7	158414	Xkr4	Intronic	145820	uc007aev.1	0.4052	68	0
69	chr1	3514711	3515211	501	*	9.92536	0.552	0.34	2	Oligo_old._.n2hippo108	156536	Xkr4	Intronic	143942	uc007aev.1	0.499	69	0
70	chr1	3519690	3520190	501	*	9.86317	0.534	0.313	2	CA3_young._.n1hippo7	151557	Xkr4	Intronic	138963	uc007aev.1	0.3932	70	0
71	chr1	3525774	3526274	501	*	4.97824	0.535	0.205	2	IN_Sst/Pvalb_young._.n2hippo7	145473	Xkr4	Intronic	132879	uc007aev.1	0.4092	71	0
72	chr1	3532900	3533400	501	*	18.1773	0.856	0.704	2	IN_Sst/Pvalb_young._.n2hippo7	138347	Xkr4	Intronic	125753	uc007aev.1	0.521	72	0
73	chr1	3545491	3545991	501	*	3.25706	0.311	0.08	2	IN_Sst/Pvalb_young._.n2hippo7	125756	Xkr4	Intronic	113162	uc007aev.1	0.4371	73	0
74	chr1	3551013	3551513	501	*	4.24645	0.561	0.248	2	IN_Sst/Pvalb_young._.n1hippo7	120234	Xkr4	Intronic	107640	uc007aev.1	0.4212	74	0
75	chr1	3552377	3552877	501	*	9.98843	0.749	0.504	2	IN_Sst/Pvalb_young._.n2hippo7	118870	Xkr4	Intronic	106276	uc007aev.1	0.4391	75	0
76	chr1	3553742	3554242	501	*	4.23361	0.284	0.048	2	IN_Sst/Pvalb_old._.n1hippo108	117505	Xkr4	Intronic	104911	uc007aev.1	0.4651	76	0
77	chr1	3554608	3555108	501	*	3.3092	0.149	0.012	2	IN_Sst/Pvalb_old._.n1hippo108	116639	Xkr4	Intronic	104045	uc007aev.1	0.4251	77	0
78	chr1	3575779	3576279	501	*	16.2136	0.576	0.411	2	CA1_young._.n1hippo7	95468	Xkr4	Intronic	82874	uc007aev.1	0.4212	78	0
79	chr1	3584601	3585101	501	*	2.45929	0.252	0.045	2	IN_Sst/Pvalb_young._.n1hippo7	86646	Xkr4	Intronic	74052	uc007aev.1	0.507	79	0
80	chr1	3587039	3587539	501	*	3.25706	0.311	0.08	2	IN_Sst/Pvalb_young._.n2hippo7	84208	Xkr4	Intronic	71614	uc007aev.1	0.3593	80	0
81	chr1	3597584	3598084	501	*	4.17228	0.639	0.287	2	IN_Vip_old._.n1hippo108	73663	Xkr4	Intronic	61069	uc007aev.1	0.4711	81	0
82	chr1	3616365	3616865	501	*	7.35193	0.852	0.684	2	IN_Lamp5_young._.Rep2	54882	Xkr4	Intronic	42288	uc007aev.1	0.4271	82	0
83	chr1	3635608	3636108	501	*	8.04784	0.595	0.365	2	CA3_old._.n2hippo108	35639	Xkr4	Intronic	23045	uc007aev.1	0.4052	83	0
84	chr1	3637410	3637910	501	*	5.14384	0.291	0.082	2	CA3_young._.n1hippo7	33837	Xkr4	Intronic	21243	uc007aev.1	0.4431	84	0
85	chr1	3643128	3643628	501	*	6.73879	0.419	0.216	2	CA1_old._.n2hippo108	28119	Xkr4	Intronic	15525	uc007aev.1	0.3872	85	0
86	chr1	3649044	3649544	501	*	20.8931	0.841	0.732	2	CA3_old._.n2hippo108	22203	Xkr4	Intronic	9609	uc007aev.1	0.4591	86	0
87	chr1	3662571	3663071	501	*	15.5229	0.6	0.432	2	CA1_old._.n1hippo108	8676	Xkr4	Intronic	3916	uc007aev.1	0.3752	87	0
88	chr1	3667187	3667687	501	*	10.2139	0.624	0.424	2	Sub_young._.n1hippo7	4060	Xkr4	Intronic	4060	uc007aeu.1	0.3553	88	0
89	chr1	3669452	3669952	501	*	14.3909	0.548	0.372	2	CA1_young._.n1hippo7	1795	Xkr4	Intronic	1795	uc007aeu.1	0.4032	89	0
90	chr1	3670740	3671240	501	*	9.67496	0.872	0.872	NA	unknown_young._.Rep1	507	Xkr4	Exonic	507	uc007aeu.1	0.7046	90	0
91	chr1	3671518	3672018	501	*	239.551	0.979	0.968	2	Sub_young._.n1hippo7	269	Xkr4	Promoter	269	uc007aeu.1	0.7485	91	0
92	chr1	3672256	3672756	501	*	35.9326	0.845	0.762	2	Sub_young._.n2hippo7	1007	Xkr4	Promoter	1007	uc007aeu.1	0.5549	92	0
93	chr1	3706927	3707427	501	*	30.3596	0.742	0.632	2	CA1_old._.n1hippo108	35678	Xkr4	Distal	35678	uc007aeu.1	0.3733	93	0
94	chr1	3742125	3742625	501	*	81.4291	0.872	0.82	2	CA1_young._.n1hippo7	70876	Xkr4	Distal	70876	uc007aeu.1	0.3573	94	0
95	chr1	3760879	3761379	501	*	20.0244	0.622	0.471	2	CA1_young._.n1hippo7	89630	Xkr4	Distal	89630	uc007aeu.1	0.3713	95	0
96	chr1	3763894	3764394	501	*	5.98462	0.38	0.166	2	CA1_old._.n2hippo108	92645	Xkr4	Distal	92645	uc007aeu.1	0.3513	96	0
97	chr1	3764665	3765165	501	*	50.9712	0.861	0.801	2	CA1_old._.n2hippo108	93416	Xkr4	Distal	93416	uc007aeu.1	0.3493	97	0
98	chr1	3779404	3779904	501	*	7.01273	0.433	0.199	2	CA3_young._.n2hippo7	108155	Xkr4	Distal	108155	uc007aeu.1	0.4212	98	0
99	chr1	3887542	3888042	501	*	6.487	0.44	0.195	2	CA3_old._.n1hippo108	216293	Xkr4	Distal	216293	uc007aeu.1	0.3174	99	0
100	chr1	3900265	3900765	501	*	184.179	0.95	0.93	2	CA1_young._.n1hippo7	229016	Xkr4	Distal	229016	uc007aeu.1	0.3852	100	0
101	chr1	3903358	3903858	501	*	32.3036	0.852	0.758	2	Sub_old._.n1hippo108	232109	Xkr4	Distal	232109	uc007aeu.1	0.3353	101	0
102	chr1	3909248	3909748	501	*	15.4452	0.721	0.568	2	Sub_young._.n1hippo7	237999	Xkr4	Distal	237999	uc007aeu.1	0.3513	102	0
103	chr1	3913632	3914132	501	*	18.7283	0.724	0.569	2	CA3_young._.n1hippo7	242383	Xkr4	Distal	242383	uc007aeu.1	0.4411	103	0
104	chr1	3937682	3938182	501	*	40.9501	0.893	0.823	2	CA3_old._.n1hippo108	266433	Xkr4	Distal	266433	uc007aeu.1	0.3673	104	0
105	chr1	3994653	3995153	501	*	56.2108	0.871	0.808	2	Oligo_young._.n2hippo7	323404	Xkr4	Distal	323404	uc007aeu.1	0.479	105	0
106	chr1	4032756	4033256	501	*	43.7557	0.902	0.836	2	CA3_old._.n1hippo108	361507	Xkr4	Distal	327307	uc007aex.2	0.3872	106	0
107	chr1	4034879	4035379	501	*	3.50246	0.131	0.015	2	CA3_young._.n1hippo7	363630	Xkr4	Distal	325184	uc007aex.2	0.4192	107	0
108	chr1	4036529	4037029	501	*	3.55685	0.143	0.027	2	CA3_young._.n2hippo7	365280	Xkr4	Distal	323534	uc007aex.2	0.3912	108	0
109	chr1	4061662	4062162	501	*	20.0713	0.764	0.627	2	CA3_young._.n2hippo7	347328	Rp1	Distal	298401	uc007aex.2	0.3752	109	0
110	chr1	4067960	4068460	501	*	9.86317	0.534	0.313	2	CA3_young._.n1hippo7	341030	Rp1	Distal	292103	uc007aex.2	0.4152	110	0
111	chr1	4068921	4069421	501	*	92.6945	0.904	0.865	2	CA1_young._.n2hippo7	340069	Rp1	Distal	291142	uc007aex.2	0.3733	111	0
112	chr1	4077590	4078090	501	*	47.6953	0.792	0.709	2	CA1_young._.n1hippo7	331400	Rp1	Distal	282473	uc007aex.2	0.3633	112	0
113	chr1	4089636	4090136	501	*	218.749	0.959	0.942	2	DG_old._.n1hippo108	319354	Rp1	Distal	270427	uc007aex.2	0.3932	113	0
114	chr1	4098026	4098526	501	*	13.2543	0.85	0.692	2	IN_Sst/Pvalb_young._.n1hippo7	310964	Rp1	Distal	262037	uc007aex.2	0.4491	114	0
115	chr1	4117313	4117813	501	*	5.13234	0.426	0.167	2	CA3_old._.n2hippo108	291677	Rp1	Distal	242750	uc007aex.2	0.3633	115	0
116	chr1	4119296	4119796	501	*	13.502	0.533	0.352	2	CA1_young._.n1hippo7	289694	Rp1	Distal	240767	uc007aex.2	0.3094	116	0
117	chr1	4142490	4142990	501	*	26.1736	0.878	0.794	2	CA3_old._.n2hippo108	266500	Rp1	Distal	217573	uc007aex.2	0.4651	117	0
118	chr1	4200291	4200791	501	*	7.5147	0.554	0.32	2	Sub_old._.n2hippo108	208699	Rp1	Distal	159772	uc007aex.2	0.4731	118	0
119	chr1	4228080	4228580	501	*	19.3045	0.664	0.526	2	DG_young._.n2hippo7	180910	Rp1	Distal	131983	uc007aex.2	0.4391	119	0
120	chr1	4273062	4273562	501	*	50.9712	0.861	0.801	2	CA1_old._.n2hippo108	135928	Rp1	Distal	87001	uc007aex.2	0.3074	120	0
121	chr1	4330064	4330564	501	*	8.08355	0.37	0.175	2	CA1_young._.n2hippo7	78926	Rp1	Intronic	29999	uc007aex.2	0.3952	121	0
122	chr1	4332361	4332861	501	*	17.4386	0.76	0.609	2	Sub_old._.n2hippo108	76629	Rp1	Intronic	27702	uc007aex.2	0.4112	122	0
123	chr1	4351864	4352364	501	*	3.25706	0.311	0.08	2	IN_Sst/Pvalb_young._.n2hippo7	57126	Rp1	Intronic	8199	uc007aex.2	0.4591	123	0
124	chr1	4392520	4393020	501	*	22.6408	0.91	0.82	2	IN_Sst/Pvalb_young._.n1hippo7	16470	Rp1	Intronic	16470	uc007aew.1	0.4132	124	0
125	chr1	4414162	4414662	501	*	138.301	0.928	0.899	2	CA1_young._.n1hippo7	5170	Rp1	Distal	5170	uc007aew.1	0.3952	125	0
126	chr1	4414732	4415232	501	*	9.98843	0.749	0.504	2	IN_Sst/Pvalb_young._.n2hippo7	5740	Rp1	Distal	5740	uc007aew.1	0.4192	126	0
127	chr1	4415360	4415860	501	*	2.1878	0.054	0.006	2	IN_Sst/Pvalb_old._.n2hippo108	6368	Rp1	Distal	6368	uc007aew.1	0.3812	127	0
128	chr1	4426714	4427214	501	*	6.31288	0.723	0.615	2	Endo_young._.Rep2	17722	Rp1	Distal	17722	uc007aew.1	0.497	128	0
129	chr1	4455936	4456436	501	*	6.26388	0.7	0.422	2	IN_Sst/Pvalb_young._.n1hippo7	41167	Sox17	Distal	36404	uc057kfh.1	0.4112	129	0
130	chr1	4471215	4471715	501	*	6.31288	0.723	0.615	2	Endo_young._.Rep2	25888	Sox17	Distal	21125	uc057kfh.1	0.5409	130	0
131	chr1	4496284	4496784	501	*	8.13426	0.788	0.699	2	Endo_young._.Rep1	819	Sox17	Exonic	819	uc007aez.2	0.5269	131	0
132	chr1	4516524	4517024	501	*	7.39474	0.487	0.219	2	CA3_old._.n1hippo108	19419	Sox17	Distal	19419	uc007aez.2	0.3852	132	0
133	chr1	4519266	4519766	501	*	16.9761	0.678	0.491	2	Astro_young._.n1hippo7	22161	Sox17	Distal	22161	uc007aez.2	0.4691	133	0
134	chr1	4535876	4536376	501	*	27.162	0.687	0.562	2	CA1_young._.n1hippo7	38771	Sox17	Distal	38771	uc007aez.2	0.4072	134	0
135	chr1	4544140	4544640	501	*	9.9909	0.832	0.757	2	Endo_young._.Rep1	47035	Sox17	Distal	47035	uc007aez.2	0.4711	135	0
136	chr1	4571587	4572087	501	*	70.2199	0.881	0.824	2	Oligo_young._.n1hippo7	74482	Sox17	Distal	74482	uc007aez.2	0.6846	136	0
137	chr1	4611675	4612175	501	*	4.812	0.342	0.108	2	Astro_young._.n1hippo7	114570	Sox17	Distal	114570	uc007aez.2	0.501	137	0
138	chr1	4623745	4624245	501	*	3.52636	0.308	0.168	2	Endo_old._.Rep1	126640	Sox17	Distal	126640	uc007aez.2	0.3872	138	0
139	chr1	4666886	4667386	501	*	15.2471	0.668	0.482	2	CA3_young._.n1hippo7	118589	Mrpl15	Distal	118589	uc007afd.4	0.4192	139	0
140	chr1	4671670	4672170	501	*	6.31288	0.723	0.615	2	Endo_young._.Rep2	113805	Mrpl15	Distal	113805	uc007afd.4	0.4611	140	0
141	chr1	4703314	4703814	501	*	5.98032	0.475	0.236	2	Sub_old._.n2hippo108	82161	Mrpl15	Distal	82161	uc007afd.4	0.4671	141	0
142	chr1	4722510	4723010	501	*	146.246	0.928	0.895	2	Oligo_young._.n1hippo7	62965	Mrpl15	Distal	62965	uc007afd.4	0.481	142	0
143	chr1	4747198	4747698	501	*	33.1229	0.909	0.848	2	CA3_old._.n2hippo108	38277	Mrpl15	Distal	38277	uc007afd.4	0.3653	143	0
144	chr1	4747962	4748462	501	*	23.4999	0.862	0.767	2	CA3_old._.n2hippo108	37513	Mrpl15	Distal	37513	uc007afd.4	0.4092	144	0
145	chr1	4766703	4767203	501	*	147.995	0.948	0.928	2	CA1_young._.n2hippo7	18772	Mrpl15	Distal	18772	uc007afd.4	0.4531	145	0
146	chr1	4768307	4768807	501	*	21.1087	0.764	0.641	2	Oligo_young._.n2hippo7	17168	Mrpl15	Distal	17168	uc007afd.4	0.4012	146	0
147	chr1	4768808	4769308	501	*	3.52636	0.308	0.168	2	Endo_old._.Rep1	16667	Mrpl15	Distal	16667	uc007afd.4	0.4451	147	0
148	chr1	4769799	4770299	501	*	16.4922	0.631	0.481	2	DG_young._.n2hippo7	15676	Mrpl15	Distal	15676	uc007afd.4	0.4232	148	0
149	chr1	4770604	4771104	501	*	15.295	0.562	0.392	2	CA1_young._.n1hippo7	14871	Mrpl15	Distal	14871	uc007afd.4	0.4431	149	0
150	chr1	4780061	4780561	501	*	9.08837	0.634	0.408	2	CA3_old._.n2hippo108	5414	Mrpl15	Intronic	5414	uc007afd.4	0.4112	150	0
151	chr1	4785490	4785990	501	*	354.844	0.982	0.974	2	CA1_young._.n1hippo7	13	Mrpl15	Promoter	13	uc007afd.4	0.6188	151	0
152	chr1	4793102	4793602	501	*	12.701	0.552	0.362	2	CA1_old._.n1hippo108	7625	Mrpl15	Distal	7625	uc007afd.4	0.4112	152	0
153	chr1	4807539	4808039	501	*	113.154	0.993	0.982	2	IN_Sst/Pvalb_young._.n2hippo7	103	Lypla1	Promoter	103	uc007afg.1	0.7385	153	0
154	chr1	4808060	4808560	501	*	4.09261	0.441	0.167	2	IN_Sst/Pvalb_young._.n2hippo7	416	Lypla1	Intronic	416	uc007afg.1	0.481	154	0
155	chr1	4820042	4820542	501	*	17.605	0.634	0.456	2	Astro_old._.n2hippo108	12398	Lypla1	Intronic	12398	uc007afg.1	0.3992	155	0
156	chr1	4857492	4857992	501	*	42.4695	0.997	0.992	2	CA2_old._.Rep2	47	Tcea1	Promoter	47	uc007afi.2	0.6367	156	0
157	chr1	4858110	4858610	501	*	33.7397	0.836	0.747	2	Sub_young._.n2hippo7	665	Tcea1	Exonic	31	uc011whu.1	0.5629	157	0
158	chr1	4873277	4873777	501	*	11.0435	0.645	0.451	2	Sub_young._.n1hippo7	15832	Tcea1	Intronic	10794	uc057aty.1	0.4411	158	0
159	chr1	4907936	4908436	501	*	14.5332	0.709	0.55	2	Sub_young._.n1hippo7	50491	Tcea1	Distal	23863	uc057aty.1	0.4551	159	0
160	chr1	4910604	4911104	501	*	3.31929	0.431	0.121	2	IN_Sst/Pvalb_young._.n1hippo7	53159	Tcea1	Intronic	26531	uc057aty.1	0.4691	160	0
161	chr1	4914332	4914832	501	*	24.7955	0.899	0.775	2	EPC/CPC_old._.Rep1	56887	Tcea1	Intronic	30259	uc057aty.1	0.475	161	0
162	chr1	4917310	4917810	501	*	15.1042	0.551	0.382	2	CA1_young._.n2hippo7	59865	Tcea1	Intronic	33237	uc057aty.1	0.4052	162	0
163	chr1	4923258	4923758	501	*	17.4132	0.666	0.525	2	CA1_old._.n2hippo108	65813	Tcea1	Intronic	39185	uc057aty.1	0.3553	163	0
164	chr1	4926233	4926733	501	*	48.5659	0.883	0.821	2	Sub_young._.n2hippo7	68788	Tcea1	Intronic	42160	uc057aty.1	0.485	164	0
165	chr1	4934310	4934810	501	*	5.97436	0.63	0.289	2	EPC/CPC_old._.Rep1	76865	Tcea1	Intronic	50237	uc057aty.1	0.3613	165	0
166	chr1	4934837	4935337	501	*	17.2172	0.75	0.596	2	Sub_old._.n1hippo108	77392	Tcea1	Intronic	50764	uc057aty.1	0.4671	166	0
167	chr1	4969709	4970209	501	*	49.5358	0.793	0.695	2	Astro_old._.n2hippo108	100325	Rgs20	Intronic	48774	uc056ycb.1	0.4451	167	0
168	chr1	4970518	4971018	501	*	21.2805	0.789	0.658	2	Sub_old._.n1hippo108	99516	Rgs20	Intronic	47965	uc056ycb.1	0.4551	168	0
169	chr1	4971066	4971566	501	*	41.0545	0.884	0.817	2	CA3_young._.n1hippo7	98968	Rgs20	Intronic	47417	uc056ycb.1	0.3892	169	0
170	chr1	5012762	5013262	501	*	47.6953	0.792	0.709	2	CA1_young._.n1hippo7	57272	Rgs20	Intronic	5721	uc056ycb.1	0.3992	170	0
171	chr1	5015265	5015765	501	*	9.83717	0.625	0.407	2	Sub_old._.n1hippo108	54769	Rgs20	Intronic	3218	uc056ycb.1	0.4112	171	0
172	chr1	5017828	5018328	501	*	101.531	0.868	0.808	2	Astro_old._.n2hippo108	52206	Rgs20	Intronic	655	uc056ycb.1	0.5749	172	0
173	chr1	5018568	5019068	501	*	28.4138	0.811	0.709	2	Sub_young._.n2hippo7	51466	Rgs20	Intronic	83	uc056ycb.1	0.6088	173	0
174	chr1	5019195	5019695	501	*	311.992	0.968	0.951	2	Astro_old._.n1hippo108	50839	Rgs20	Exonic	93	uc007afk.3	0.6407	174	0
175	chr1	5019698	5020198	501	*	53.7983	0.803	0.71	2	Astro_old._.n2hippo108	50336	Rgs20	Intronic	408	uc007afk.3	0.5968	175	0
176	chr1	5020619	5021119	501	*	221.283	0.943	0.91	2	Astro_young._.n1hippo7	49415	Rgs20	Exonic	1329	uc007afk.3	0.5968	176	0
177	chr1	5021316	5021816	501	*	18.1357	0.689	0.508	2	Astro_young._.n1hippo7	48718	Rgs20	Intronic	2026	uc007afk.3	0.4351	177	0
178	chr1	5022142	5022642	501	*	12.8563	0.607	0.393	2	Astro_young._.n2hippo7	47892	Rgs20	Intronic	2852	uc007afk.3	0.4371	178	0
179	chr1	5022709	5023209	501	*	539.41	0.994	0.989	2	Astro_old._.n1hippo108	47325	Rgs20	Intronic	3419	uc007afk.3	0.5309	179	0
180	chr1	5023430	5023930	501	*	98.2787	0.865	0.803	2	Astro_old._.n2hippo108	46604	Rgs20	Intronic	4140	uc007afk.3	0.5509	180	0
181	chr1	5023953	5024453	501	*	7.6419	0.721	0.421	2	OPC_old._.n1hippo108	46081	Rgs20	Intronic	4663	uc007afk.3	0.4451	181	0
182	chr1	5024952	5025452	501	*	1.81802	0.028	0.002	2	Astro_young._.n1hippo7	45082	Rgs20	Intronic	5662	uc007afk.3	0.4012	182	0
183	chr1	5028075	5028575	501	*	2.90066	0.364	0.097	2	OPC_old._.n1hippo108	41959	Rgs20	Intronic	8785	uc007afk.3	0.4351	183	0
184	chr1	5033162	5033662	501	*	335.709	0.954	0.931	2	Astro_old._.n2hippo108	36872	Rgs20	Intronic	13872	uc007afk.3	0.4311	184	0
185	chr1	5033697	5034197	501	*	7.93798	0.531	0.311	2	Astro_old._.n1hippo108	36337	Rgs20	Intronic	14407	uc007afk.3	0.3653	185	0
186	chr1	5034312	5034812	501	*	18.2763	0.698	0.549	2	Astro_old._.n1hippo108	35722	Rgs20	Intronic	15022	uc007afk.3	0.3912	186	0
187	chr1	5064959	5065459	501	*	23.7017	0.693	0.563	2	CA1_old._.n1hippo108	5075	Rgs20	Intronic	5075	uc007afl.2	0.3553	187	0
188	chr1	5070162	5070662	501	*	99.3233	0.893	0.845	2	Astro_old._.n1hippo108	126	Rgs20	Promoter	126	uc007afl.2	0.475	188	0
189	chr1	5082245	5082745	501	*	4.82199	0.345	0.056	2	OPC_old._.n2hippo108	590	Atp6v1h	Promoter	590	uc007afm.2	0.4511	189	0
190	chr1	5082868	5083368	501	*	117.365	0.992	0.985	2	CA3_old._.n2hippo108	31	Atp6v1h	Promoter	31	uc007afm.2	0.6267	190	0
191	chr1	5103108	5103608	501	*	60.1808	0.829	0.761	2	CA1_young._.n1hippo7	20271	Atp6v1h	Intronic	20271	uc007afm.2	0.3593	191	0
192	chr1	5117206	5117706	501	*	7.88344	0.457	0.223	2	CA3_young._.n1hippo7	34369	Atp6v1h	Exonic	34369	uc007afm.2	0.3633	192	0
193	chr1	5128752	5129252	501	*	13.2543	0.85	0.692	2	IN_Sst/Pvalb_young._.n1hippo7	45915	Atp6v1h	Intronic	45915	uc007afm.2	0.4311	193	0
194	chr1	5133990	5134490	501	*	16.4922	0.631	0.481	2	DG_young._.n2hippo7	51153	Atp6v1h	Intronic	51153	uc007afm.2	0.3713	194	0
195	chr1	5159843	5160343	501	*	18.179	0.67	0.517	2	DG_old._.n1hippo108	77006	Atp6v1h	Intronic	77006	uc007afm.2	0.4291	195	0
196	chr1	5166960	5167460	501	*	8.38804	0.541	0.313	2	Sub_young._.n2hippo7	84123	Atp6v1h	Distal	84123	uc007afm.2	0.3972	196	0
197	chr1	5170369	5170869	501	*	153.519	0.965	0.941	2	MG_young._.n2hippo7	87532	Atp6v1h	Distal	87532	uc007afm.2	0.6627	197	0
198	chr1	5177138	5177638	501	*	139.838	0.929	0.901	2	CA1_young._.n1hippo7	94301	Atp6v1h	Distal	94301	uc007afm.2	0.3892	198	0
199	chr1	5183473	5183973	501	*	62.756	0.836	0.769	2	CA1_young._.n1hippo7	100636	Atp6v1h	Distal	100636	uc007afm.2	0.485	199	0
200	chr1	5220617	5221117	501	*	112.738	0.909	0.872	2	CA1_young._.n1hippo7	137780	Atp6v1h	Distal	137780	uc007afm.2	0.3892	200	0
201	chr1	5228849	5229349	501	*	18.5501	0.744	0.61	2	Oligo_young._.n2hippo7	146012	Atp6v1h	Distal	146012	uc007afm.2	0.493	201	0
202	chr1	5232149	5232649	501	*	11.0851	0.771	0.523	2	IN_Sst/Pvalb_young._.n2hippo7	149312	Atp6v1h	Distal	149312	uc007afm.2	0.3992	202	0
203	chr1	5232730	5233230	501	*	5.23038	0.644	0.328	2	IN_Sst/Pvalb_young._.n1hippo7	149893	Atp6v1h	Distal	149893	uc007afm.2	0.4391	203	0
204	chr1	5243162	5243662	501	*	124.396	0.95	0.93	2	CA1_old._.n2hippo108	160325	Atp6v1h	Distal	160325	uc007afm.2	0.477	204	0
205	chr1	5249264	5249764	501	*	179.314	0.948	0.928	2	CA1_young._.n1hippo7	166427	Atp6v1h	Distal	166427	uc007afm.2	0.4192	205	0
206	chr1	5279282	5279782	501	*	18.0143	0.597	0.437	2	CA1_young._.n2hippo7	196445	Atp6v1h	Distal	196445	uc007afm.2	0.4251	206	0
207	chr1	5287928	5288428	501	*	24.6931	0.739	0.627	2	CA1_old._.n2hippo108	205091	Atp6v1h	Distal	205091	uc007afm.2	0.4711	207	0
208	chr1	5297563	5298063	501	*	39.5627	0.889	0.815	2	CA3_old._.n1hippo108	214726	Atp6v1h	Distal	214726	uc007afm.2	0.3493	208	0
209	chr1	5307233	5307733	501	*	12.6286	0.517	0.338	2	CA1_young._.n1hippo7	224396	Atp6v1h	Distal	224396	uc007afm.2	0.4551	209	0
210	chr1	5315777	5316277	501	*	72.4703	0.904	0.863	2	CA1_old._.n2hippo108	232940	Atp6v1h	Distal	232940	uc007afm.2	0.3832	210	0
211	chr1	5319344	5319844	501	*	10.2912	0.593	0.342	2	CA3_old._.n1hippo108	236507	Atp6v1h	Distal	236507	uc007afm.2	0.3413	211	0
212	chr1	5336410	5336910	501	*	49.8308	0.828	0.753	2	CA1_old._.n1hippo108	251832	Oprk1	Distal	251832	uc007afo.2	0.3852	212	0
213	chr1	5344988	5345488	501	*	23.6148	0.73	0.615	2	CA1_old._.n2hippo108	243254	Oprk1	Distal	243254	uc007afo.2	0.4311	213	0
214	chr1	5370094	5370594	501	*	4.61881	0.597	0.477	2	Endo_young._.Rep2	218148	Oprk1	Distal	218148	uc007afo.2	0.3792	214	0
215	chr1	5379193	5379693	501	*	26.109	0.679	0.552	2	CA1_young._.n1hippo7	209049	Oprk1	Distal	209049	uc007afo.2	0.3433	215	0
216	chr1	5382326	5382826	501	*	44.1807	0.909	0.858	2	CA3_young._.n2hippo7	205916	Oprk1	Distal	205916	uc007afo.2	0.3653	216	0
217	chr1	5463289	5463789	501	*	127.645	0.921	0.89	2	CA1_young._.n1hippo7	124953	Oprk1	Distal	124953	uc007afo.2	0.3533	217	0
218	chr1	5588163	5588663	501	*	10.7613	0.695	0.433	2	IN_Sst/Pvalb_old._.n1hippo108	79	Oprk1	Promoter	79	uc007afo.2	0.5689	218	0
219	chr1	5651718	5652218	501	*	2.49612	0.071	0.007	2	CA3_old._.n1hippo108	63474	Oprk1	Distal	55449	uc007afq.2	0.3613	219	0
220	chr1	5750466	5750966	501	*	41.0369	0.796	0.71	2	CA1_old._.n1hippo108	162222	Oprk1	Distal	154197	uc007afq.2	0.4092	220	0
221	chr1	5752052	5752552	501	*	4.77109	0.319	0.086	2	CA3_old._.n1hippo108	163808	Oprk1	Distal	155783	uc007afq.2	0.4251	221	0
222	chr1	5753329	5753829	501	*	5.61153	0.385	0.141	2	CA3_old._.n1hippo108	163818	Npbwr1	Distal	157060	uc007afq.2	0.3553	222	0
223	chr1	5827488	5827988	501	*	38.2274	0.752	0.654	2	CA1_young._.n1hippo7	89659	Npbwr1	Distal	89659	uc011whw.1	0.3373	223	0
224	chr1	5829533	5830033	501	*	12.701	0.552	0.362	2	CA1_old._.n1hippo108	87614	Npbwr1	Distal	87614	uc011whw.1	0.3533	224	0
225	chr1	5835966	5836466	501	*	34.8966	0.801	0.716	2	CA1_old._.n2hippo108	81181	Npbwr1	Distal	81181	uc011whw.1	0.2954	225	0
226	chr1	5894324	5894824	501	*	4.17228	0.639	0.287	2	IN_Vip_old._.n1hippo108	22823	Npbwr1	Distal	22823	uc011whw.1	0.3772	226	0
227	chr1	5904744	5905244	501	*	27.162	0.687	0.562	2	CA1_young._.n1hippo7	12403	Npbwr1	Distal	12403	uc011whw.1	0.3752	227	0
228	chr1	5915263	5915763	501	*	103.987	0.901	0.861	2	CA1_young._.n1hippo7	1884	Npbwr1	Exonic	1884	uc011whw.1	0.4731	228	0
229	chr1	5917190	5917690	501	*	27.3771	0.805	0.699	2	Sub_young._.n2hippo7	41	Npbwr1	Promoter	41	uc011whw.1	0.5429	229	0
230	chr1	5949678	5950178	501	*	10.1085	0.461	0.269	2	CA1_young._.n1hippo7	32529	Npbwr1	Distal	32529	uc011whw.1	0.3972	230	0
231	chr1	6008559	6009059	501	*	4.61881	0.597	0.477	2	Endo_young._.Rep2	91410	Npbwr1	Distal	91410	uc011whw.1	0.4551	231	0
232	chr1	6054128	6054628	501	*	6.24445	0.501	0.185	2	IN_Sst/Pvalb_old._.n1hippo108	136979	Npbwr1	Distal	136979	uc011whw.1	0.3533	232	0
233	chr1	6064186	6064686	501	*	6.73879	0.419	0.216	2	CA1_old._.n2hippo108	147037	Npbwr1	Distal	147037	uc011whw.1	0.3453	233	0
234	chr1	6076127	6076627	501	*	16.4956	0.614	0.453	2	CA1_old._.n1hippo108	138284	Rb1cc1	Distal	138284	uc007afr.2	0.3693	234	0
235	chr1	6089826	6090326	501	*	7.35514	0.414	0.204	2	DG_young._.n2hippo7	124585	Rb1cc1	Distal	124585	uc007afr.2	0.483	235	0
236	chr1	6090347	6090847	501	*	7.88344	0.457	0.223	2	CA3_young._.n1hippo7	124064	Rb1cc1	Distal	124064	uc007afr.2	0.4551	236	0
237	chr1	6094107	6094607	501	*	70.6249	0.853	0.793	2	CA1_young._.n1hippo7	120304	Rb1cc1	Distal	120304	uc007afr.2	0.3912	237	0
238	chr1	6096860	6097360	501	*	9.18892	0.468	0.264	2	CA1_old._.n1hippo108	117551	Rb1cc1	Distal	117551	uc007afr.2	0.4291	238	0
239	chr1	6102423	6102923	501	*	22.5284	0.791	0.668	2	CA3_young._.n2hippo7	111988	Rb1cc1	Distal	111988	uc007afr.2	0.4092	239	0
240	chr1	6135010	6135510	501	*	26.3588	0.816	0.716	2	Sub_young._.n1hippo7	79401	Rb1cc1	Distal	79401	uc007afr.2	0.4132	240	0
241	chr1	6152380	6152880	501	*	22.6327	0.684	0.549	2	CA1_old._.n1hippo108	62031	Rb1cc1	Distal	62031	uc007afr.2	0.4451	241	0
242	chr1	6214382	6214882	501	*	134.129	0.982	0.97	2	CA3_young._.n1hippo7	29	Rb1cc1	Promoter	29	uc007afr.2	0.7106	242	0
243	chr1	6214927	6215427	501	*	18.1773	0.856	0.704	2	IN_Sst/Pvalb_young._.n2hippo7	514	Rb1cc1	Intronic	514	uc007afr.2	0.6647	243	0
244	chr1	6219601	6220101	501	*	8.93235	0.673	0.407	2	IN_Sst/Pvalb_old._.n2hippo108	5188	Rb1cc1	Intronic	5188	uc007afr.2	0.4072	244	0
245	chr1	6224043	6224543	501	*	28.3855	0.737	0.628	2	DG_young._.n2hippo7	9630	Rb1cc1	Intronic	9630	uc007afr.2	0.3772	245	0
246	chr1	6225050	6225550	501	*	4.24015	0.338	0.113	2	CA3_old._.n2hippo108	10637	Rb1cc1	Intronic	8928	uc011whx.1	0.3812	246	0
247	chr1	6225647	6226147	501	*	12.0874	0.559	0.384	2	DG_young._.n2hippo7	11234	Rb1cc1	Intronic	8331	uc011whx.1	0.3792	247	0
248	chr1	6234795	6235295	501	*	20.2002	0.771	0.618	2	CA3_old._.n1hippo108	20382	Rb1cc1	Intronic	815	uc011whx.1	0.3752	248	0
249	chr1	6272183	6272683	501	*	65.7471	0.868	0.811	2	CA1_old._.n1hippo108	57770	Rb1cc1	Intronic	1754	uc007afu.2	0.3533	249	0
250	chr1	6281952	6282452	501	*	2.14486	0.324	0.048	2	ImN_young._.n1hippo7	67539	Rb1cc1	Distal	11523	uc007afu.2	0.3713	250	0
251	chr1	6282465	6282965	501	*	4.24645	0.561	0.248	2	IN_Sst/Pvalb_young._.n1hippo7	68052	Rb1cc1	Distal	12036	uc007afu.2	0.505	251	0
252	chr1	6285047	6285547	501	*	6.04962	0.752	0.546	2	IN_Lamp5_old._.Rep1	70634	Rb1cc1	Distal	14618	uc007afu.2	0.3633	252	0
253	chr1	6287551	6288051	501	*	7.90958	0.824	0.544	2	IN_Vip_young._.n1hippo7	71529	Alkal1	Distal	17122	uc007afu.2	0.4132	253	0
254	chr1	6306612	6307112	501	*	20.2002	0.771	0.618	2	CA3_old._.n1hippo108	52468	Alkal1	Distal	36183	uc007afu.2	0.4172	254	0
255	chr1	6320497	6320997	501	*	54.5418	0.931	0.894	2	CA3_young._.n2hippo7	38583	Alkal1	Distal	38583	uc007afv.2	0.3872	255	0
256	chr1	6330540	6331040	501	*	8.04784	0.595	0.365	2	CA3_old._.n2hippo108	28540	Alkal1	Distal	28540	uc007afv.2	0.3513	256	0
257	chr1	6354185	6354685	501	*	10.1085	0.461	0.269	2	CA1_young._.n1hippo7	4895	Alkal1	Distal	4895	uc007afv.2	0.4591	257	0
258	chr1	6361841	6362341	501	*	12.0332	0.871	0.871	NA	CA2_young._.Rep1	2759	Alkal1	Intronic	2759	uc007afv.2	0.4351	258	0
259	chr1	6370216	6370716	501	*	10.4572	0.678	0.428	2	OPC_young._.n2hippo7	11134	Alkal1	Intronic	11134	uc007afv.2	0.3792	259	0
260	chr1	6382640	6383140	501	*	62.5277	0.854	0.795	2	DG_young._.n2hippo7	23558	Alkal1	Intronic	23558	uc007afv.2	0.6447	260	0
261	chr1	6389611	6390111	501	*	9.30409	0.44	0.243	2	CA1_young._.n1hippo7	30529	Alkal1	Intronic	30529	uc007afv.2	0.3114	261	0
262	chr1	6398462	6398962	501	*	46.485	0.787	0.703	2	CA1_young._.n1hippo7	39380	Alkal1	Distal	39380	uc007afv.2	0.3613	262	0
263	chr1	6401447	6401947	501	*	11.0121	0.519	0.323	2	DG_young._.n1hippo7	42365	Alkal1	Distal	42365	uc007afv.2	0.4232	263	0
264	chr1	6406300	6406800	501	*	67.1165	0.871	0.815	2	CA1_old._.n1hippo108	47218	Alkal1	Distal	47218	uc007afv.2	0.3892	264	0
265	chr1	6410027	6410527	501	*	65.0971	0.859	0.801	2	DG_young._.n2hippo7	50945	Alkal1	Distal	50945	uc007afv.2	0.4611	265	0
266	chr1	6428568	6429068	501	*	10.1767	0.773	0.505	2	EPC/CPC_old._.Rep1	58412	St18	Distal	58412	uc007afw.1	0.483	266	0
267	chr1	6441083	6441583	501	*	18.4846	0.891	0.777	2	IN_Sst/Pvalb_young._.n1hippo7	45897	St18	Distal	45897	uc007afw.1	0.7166	267	0
268	chr1	6441832	6442332	501	*	5.58419	0.75	0.492	2	IN_Lamp5_old._.Rep2	45148	St18	Distal	45148	uc007afw.1	0.4232	268	0
269	chr1	6448080	6448580	501	*	6.6123	0.508	0.259	2	Sub_old._.n1hippo108	38900	St18	Distal	38900	uc007afw.1	0.4232	269	0
270	chr1	6477867	6478367	501	*	49.1034	0.851	0.778	2	Oligo_young._.n1hippo7	9113	St18	Distal	9113	uc007afw.1	0.4691	270	0
271	chr1	6479798	6480298	501	*	10.9312	0.481	0.294	2	CA1_young._.n1hippo7	7182	St18	Distal	7182	uc007afw.1	0.3533	271	0
272	chr1	6482657	6483157	501	*	12.7798	0.665	0.487	2	Oligo_young._.n1hippo7	4323	St18	Distal	4323	uc007afw.1	0.4152	272	0
273	chr1	6483302	6483802	501	*	325.64	0.979	0.97	2	CA1_young._.n1hippo7	3678	St18	Distal	3678	uc007afw.1	0.4691	273	0
274	chr1	6484980	6485480	501	*	32.6651	0.756	0.654	2	CA1_old._.n1hippo108	2000	St18	Distal	2000	uc007afw.1	0.3633	274	0
275	chr1	6485988	6486488	501	*	13.6736	0.689	0.528	2	Oligo_young._.n2hippo7	992	St18	Promoter	992	uc007afw.1	0.4671	275	0
276	chr1	6486941	6487441	501	*	142.607	0.933	0.902	2	Oligo_young._.n2hippo7	39	St18	Promoter	39	uc007afw.1	0.4411	276	0
277	chr1	6487668	6488168	501	*	25.078	0.788	0.682	2	Oligo_young._.n2hippo7	686	St18	Intronic	686	uc007afw.1	0.4212	277	0
278	chr1	6488361	6488861	501	*	8.12575	0.564	0.357	2	Oligo_young._.n2hippo7	1379	St18	Intronic	1379	uc007afw.1	0.4072	278	0
279	chr1	6488955	6489455	501	*	16.0692	0.72	0.574	2	Oligo_young._.n2hippo7	1973	St18	Intronic	1973	uc007afw.1	0.3852	279	0
280	chr1	6506193	6506693	501	*	2.90849	0.103	0.02	2	Oligo_old._.n2hippo108	19211	St18	Intronic	19211	uc007afw.1	0.515	280	0
281	chr1	6510314	6510814	501	*	4.79718	0.752	0.363	2	ImN_young._.n1hippo7	23332	St18	Intronic	23332	uc007afw.1	0.4431	281	0
282	chr1	6519987	6520487	501	*	10.4364	0.52	0.336	2	DG_young._.n2hippo7	33005	St18	Intronic	33005	uc007afw.1	0.3892	282	0
283	chr1	6523419	6523919	501	*	8.85678	0.473	0.268	2	DG_young._.n2hippo7	36437	St18	Intronic	36437	uc007afw.1	0.4052	283	0
284	chr1	6526732	6527232	501	*	5.93896	0.337	0.136	2	DG_young._.n2hippo7	39750	St18	Intronic	39750	uc007afw.1	0.3972	284	0
285	chr1	6527354	6527854	501	*	9.07853	0.792	0.792	NA	CA2_young._.Rep1	40372	St18	Intronic	40372	uc007afw.1	0.3293	285	0
286	chr1	6540409	6540909	501	*	21.0093	0.633	0.486	2	CA1_young._.n1hippo7	53427	St18	Intronic	53427	uc007afw.1	0.3154	286	0
287	chr1	6545376	6545876	501	*	6.09312	0.377	0.152	2	CA3_young._.n2hippo7	58394	St18	Intronic	58394	uc007afw.1	0.3273	287	0
288	chr1	6547099	6547599	501	*	18.486	0.64	0.487	2	CA1_old._.n1hippo108	60117	St18	Intronic	60117	uc007afw.1	0.3733	288	0
289	chr1	6592880	6593380	501	*	5.31326	0.407	0.162	2	Oligo_young._.n1hippo7	105898	St18	Intronic	99151	uc029qmq.1	0.4232	289	0
290	chr1	6593497	6593997	501	*	4.69947	0.298	0.106	2	Oligo_old._.n2hippo108	106515	St18	Intronic	98534	uc029qmq.1	0.4391	290	0
291	chr1	6594392	6594892	501	*	99.7693	0.905	0.861	2	Oligo_young._.n1hippo7	107410	St18	Intronic	97639	uc029qmq.1	0.4311	291	0
292	chr1	6598459	6598959	501	*	3.51646	0.22	0.06	2	Oligo_young._.n1hippo7	111477	St18	Intronic	93572	uc029qmq.1	0.3593	292	0
293	chr1	6651223	6651723	501	*	7.28106	0.52	0.281	2	Oligo_young._.n1hippo7	164241	St18	Intronic	40808	uc029qmq.1	0.3752	293	0
294	chr1	6657075	6657575	501	*	76.0673	0.95	0.923	2	CA3_young._.n1hippo7	170093	St18	Intronic	34956	uc029qmq.1	0.4132	294	0
295	chr1	6658087	6658587	501	*	15.1668	0.699	0.54	2	Oligo_young._.n1hippo7	171105	St18	Intronic	33944	uc029qmq.1	0.4192	295	0
296	chr1	6682383	6682883	501	*	10.2616	0.626	0.438	2	Oligo_young._.n2hippo7	195401	St18	Intronic	9648	uc029qmq.1	0.4671	296	0
297	chr1	6702898	6703398	501	*	3.41534	0.22	0.06	2	Oligo_young._.n2hippo7	215916	St18	Intronic	10865	uc029qmq.1	0.3194	297	0
298	chr1	6706456	6706956	501	*	75.2704	0.908	0.869	2	CA1_old._.n2hippo108	219474	St18	Intronic	14423	uc029qmq.1	0.3792	298	0
299	chr1	6717617	6718117	501	*	41.5602	0.864	0.79	2	Sub_young._.n2hippo7	230635	St18	Intronic	12183	uc007afy.1	0.3892	299	0
300	chr1	6729112	6729612	501	*	87.6243	0.911	0.873	2	DG_old._.n2hippo108	242130	St18	Intronic	688	uc007afy.1	0.4511	300	0
301	chr1	6729649	6730149	501	*	378.945	0.98	0.972	2	DG_young._.n2hippo7	242667	St18	Intronic	151	uc007afy.1	0.4411	301	0
302	chr1	6730229	6730729	501	*	24.5356	0.751	0.639	2	DG_old._.n2hippo108	243247	St18	Intronic	427	uc007afy.1	0.3932	302	0
303	chr1	6731023	6731523	501	*	4.86605	0.297	0.101	2	DG_old._.n1hippo108	244041	St18	Intronic	1221	uc007afy.1	0.3054	303	0
304	chr1	6732360	6732860	501	*	49.8308	0.828	0.753	2	CA1_old._.n1hippo108	245378	St18	Intronic	2558	uc007afy.1	0.3253	304	0
305	chr1	6733151	6733651	501	*	4.17205	0.25	0.08	2	DG_old._.n2hippo108	246169	St18	Intronic	3349	uc007afy.1	0.3573	305	0
306	chr1	6733733	6734233	501	*	46.5834	0.802	0.721	2	DG_young._.n1hippo7	246751	St18	Intronic	3931	uc007afy.1	0.4531	306	0
307	chr1	6734662	6735162	501	*	43.6004	0.817	0.735	2	DG_old._.n1hippo108	247680	St18	Intronic	4860	uc007afy.1	0.4351	307	0
308	chr1	6735814	6736314	501	*	8.85678	0.473	0.268	2	DG_young._.n2hippo7	248832	St18	Intronic	6012	uc007afy.1	0.3034	308	0
309	chr1	6739098	6739598	501	*	14.2067	0.619	0.449	2	DG_old._.n1hippo108	252116	St18	Intronic	9296	uc007afy.1	0.4132	309	0
310	chr1	6752136	6752636	501	*	10.4364	0.52	0.336	2	DG_young._.n2hippo7	265154	St18	Intronic	22334	uc007afy.1	0.3653	310	0
311	chr1	6757510	6758010	501	*	3.10162	0.427	0.081	2	IN_Vip_old._.n2hippo108	270528	St18	Intronic	27708	uc007afy.1	0.3932	311	0
312	chr1	6760532	6761032	501	*	33.764	0.779	0.679	2	DG_old._.n1hippo108	273550	St18	Intronic	30730	uc007afy.1	0.497	312	0
313	chr1	6761157	6761657	501	*	6.21489	0.346	0.153	2	DG_young._.n1hippo7	274175	St18	Intronic	31355	uc007afy.1	0.4551	313	0
314	chr1	6767074	6767574	501	*	9.32897	0.475	0.282	2	DG_young._.n1hippo7	280092	St18	Intronic	37272	uc007afy.1	0.3972	314	0
315	chr1	6769980	6770480	501	*	22.2181	0.788	0.673	2	Sub_young._.n1hippo7	282998	St18	Intronic	40178	uc007afy.1	0.3792	315	0
316	chr1	6800028	6800528	501	*	16.1613	0.646	0.486	2	DG_old._.n1hippo108	288641	Pcmtd1	Intronic	70226	uc007afy.1	0.3733	316	0
317	chr1	6805205	6805705	501	*	43.7625	0.848	0.774	2	Oligo_young._.n2hippo7	283464	Pcmtd1	Intronic	75403	uc007afy.1	0.479	317	0
318	chr1	6810227	6810727	501	*	134.697	0.921	0.89	2	DG_young._.n1hippo7	278442	Pcmtd1	Intronic	80425	uc007afy.1	0.4112	318	0
319	chr1	6813151	6813651	501	*	9.62096	0.551	0.359	2	DG_old._.n2hippo108	275518	Pcmtd1	Intronic	83349	uc007afy.1	0.4291	319	0
320	chr1	6820206	6820706	501	*	13.5693	0.898	0.898	NA	CA2_young._.Rep1	268463	Pcmtd1	Intronic	90404	uc007afy.1	0.4471	320	0
321	chr1	6821378	6821878	501	*	4.86605	0.297	0.101	2	DG_old._.n1hippo108	267291	Pcmtd1	Intronic	91576	uc007afy.1	0.4052	321	0
322	chr1	6823343	6823843	501	*	8.85678	0.473	0.268	2	DG_young._.n2hippo7	265326	Pcmtd1	Intronic	93541	uc007afy.1	0.4431	322	0
323	chr1	6825452	6825952	501	*	44.8138	0.84	0.769	2	DG_old._.n2hippo108	263217	Pcmtd1	Intronic	95650	uc007afy.1	0.2834	323	0
324	chr1	6829619	6830119	501	*	61.4653	0.833	0.766	2	CA1_young._.n1hippo7	259050	Pcmtd1	Intronic	99817	uc007afy.1	0.4311	324	0
325	chr1	6831757	6832257	501	*	68.4921	0.873	0.818	2	CA1_old._.n1hippo108	256912	Pcmtd1	Intronic	101955	uc007afy.1	0.3313	325	0
326	chr1	6834381	6834881	501	*	10.4364	0.52	0.336	2	DG_young._.n2hippo7	254288	Pcmtd1	Intronic	104579	uc007afy.1	0.4152	326	0
327	chr1	6855407	6855907	501	*	7.13046	0.462	0.244	2	DG_old._.n2hippo108	233262	Pcmtd1	Intronic	125605	uc007afy.1	0.3792	327	0
328	chr1	6858945	6859445	501	*	37.3357	0.815	0.732	2	DG_old._.n2hippo108	229724	Pcmtd1	Exonic	129143	uc007afy.1	0.3313	328	0
329	chr1	6862248	6862748	501	*	53.0343	0.928	0.89	2	CA3_young._.n2hippo7	226421	Pcmtd1	Distal	132446	uc007afy.1	0.4012	329	0
330	chr1	6865986	6866486	501	*	16.1613	0.646	0.486	2	DG_old._.n1hippo108	222683	Pcmtd1	Distal	136184	uc007afy.1	0.3932	330	0
331	chr1	6866930	6867430	501	*	10.5351	0.837	0.837	NA	CA2_young._.Rep1	221739	Pcmtd1	Distal	137128	uc007afy.1	0.4451	331	0
332	chr1	6893587	6894087	501	*	15.5989	0.709	0.518	2	CA3_old._.n1hippo108	195082	Pcmtd1	Distal	163785	uc007afy.1	0.3852	332	0
333	chr1	6907604	6908104	501	*	7.6532	0.511	0.275	2	Sub_young._.n2hippo7	181065	Pcmtd1	Distal	177802	uc007afy.1	0.3952	333	0
334	chr1	6931611	6932111	501	*	9.63727	0.498	0.303	2	DG_young._.n2hippo7	157058	Pcmtd1	Distal	157058	uc007agb.1	0.4092	334	0
335	chr1	6967405	6967905	501	*	9.16964	0.645	0.381	2	OPC_young._.n2hippo7	121264	Pcmtd1	Distal	121264	uc007agb.1	0.3852	335	0
336	chr1	6972897	6973397	501	*	10.3265	0.865	0.732	2	IN_Lamp5_old._.Rep1	115772	Pcmtd1	Distal	115772	uc007agb.1	0.4092	336	0
337	chr1	6979589	6980089	501	*	12.701	0.552	0.362	2	CA1_old._.n1hippo108	109080	Pcmtd1	Distal	109080	uc007agb.1	0.4052	337	0
338	chr1	7000661	7001161	501	*	17.4386	0.76	0.609	2	Sub_old._.n2hippo108	88008	Pcmtd1	Distal	88008	uc007agb.1	0.3653	338	0
339	chr1	7010116	7010616	501	*	22.1878	0.852	0.75	2	CA3_old._.n2hippo108	78553	Pcmtd1	Distal	78553	uc007agb.1	0.4351	339	0
340	chr1	7040457	7040957	501	*	18.486	0.64	0.487	2	CA1_old._.n1hippo108	48212	Pcmtd1	Distal	48212	uc007agb.1	0.4072	340	0
341	chr1	7086798	7087298	501	*	45.0301	0.874	0.807	2	Sub_young._.n2hippo7	1871	Pcmtd1	Promoter	1871	uc007agb.1	0.3912	341	0
342	chr1	7088000	7088500	501	*	16.3721	0.733	0.585	2	Sub_young._.n1hippo7	669	Pcmtd1	Promoter	669	uc007agb.1	0.4451	342	0
343	chr1	7088586	7089086	501	*	227.879	0.999	0.998	2	CA3_young._.n1hippo7	83	Pcmtd1	Promoter	83	uc007agb.1	0.6886	343	0
344	chr1	7089308	7089808	501	*	24.2659	0.803	0.694	2	Sub_young._.n1hippo7	637	Pcmtd1	Intronic	637	uc007agb.1	0.3912	344	0
345	chr1	7090337	7090837	501	*	3.04342	0.429	0.09	2	IN_Vip_young._.n1hippo7	1666	Pcmtd1	Intronic	1666	uc007agb.1	0.3772	345	0
346	chr1	7092980	7093480	501	*	4.27217	0.324	0.117	2	Oligo_young._.n2hippo7	4309	Pcmtd1	Intronic	4309	uc007agb.1	0.4391	346	0
347	chr1	7102194	7102694	501	*	17.0295	0.582	0.419	2	CA1_young._.n2hippo7	13523	Pcmtd1	Intronic	13523	uc007agb.1	0.3932	347	0
348	chr1	7104995	7105495	501	*	104.071	0.95	0.923	2	Sub_old._.n1hippo108	16324	Pcmtd1	Intronic	16324	uc007agb.1	0.4511	348	0
349	chr1	7105541	7106041	501	*	5.57562	0.394	0.175	2	Sub_young._.n2hippo7	16870	Pcmtd1	Intronic	16870	uc007agb.1	0.3713	349	0
350	chr1	7108917	7109417	501	*	11.3901	0.595	0.413	2	DG_old._.n2hippo108	20246	Pcmtd1	Intronic	20246	uc007agb.1	0.4192	350	0
351	chr1	7113221	7113721	501	*	52.6082	0.808	0.731	2	CA1_young._.n1hippo7	24550	Pcmtd1	Intronic	24550	uc007agb.1	0.4291	351	0
352	chr1	7116380	7116880	501	*	13.4114	0.669	0.466	2	CA3_old._.n1hippo108	27709	Pcmtd1	Intronic	27709	uc007agb.1	0.3693	352	0
353	chr1	7130962	7131462	501	*	4.24645	0.561	0.248	2	IN_Sst/Pvalb_young._.n1hippo7	42291	Pcmtd1	Intronic	28872	uc007agd.1	0.4052	353	0
354	chr1	7137664	7138164	501	*	6.12144	0.472	0.253	2	Oligo_young._.n2hippo7	48993	Pcmtd1	Intronic	22170	uc007agd.1	0.3533	354	0
355	chr1	7138543	7139043	501	*	42.2631	0.889	0.819	2	Sub_old._.n2hippo108	49872	Pcmtd1	Intronic	21291	uc007agd.1	0.4631	355	0
356	chr1	7139143	7139643	501	*	58.9958	0.854	0.792	2	CA1_old._.n1hippo108	50472	Pcmtd1	Intronic	20691	uc007agd.1	0.4431	356	0
357	chr1	7141222	7141722	501	*	3.77802	0.201	0.056	2	Oligo_old._.n2hippo108	52551	Pcmtd1	Intronic	18612	uc007agd.1	0.3373	357	0
358	chr1	7141793	7142293	501	*	2.90849	0.103	0.02	2	Oligo_old._.n2hippo108	53122	Pcmtd1	Intronic	18041	uc007agd.1	0.4451	358	0
359	chr1	7157637	7158137	501	*	6.93734	0.41	0.176	2	CA3_young._.n1hippo7	68966	Pcmtd1	Intronic	2197	uc007agd.1	0.3214	359	0
360	chr1	7158552	7159052	501	*	29.4603	0.816	0.716	2	Sub_young._.n2hippo7	69881	Pcmtd1	Intronic	1282	uc007agd.1	0.3473	360	0
361	chr1	7199409	7199909	501	*	26.7362	0.711	0.593	2	DG_young._.n1hippo7	110738	Pcmtd1	Distal	39573	uc007agd.1	0.505	361	0
362	chr1	7199956	7200456	501	*	54.966	0.837	0.771	2	DG_young._.n2hippo7	111285	Pcmtd1	Distal	40120	uc007agd.1	0.4311	362	0
363	chr1	7204696	7205196	501	*	51.3695	0.804	0.725	2	CA1_young._.n1hippo7	116025	Pcmtd1	Distal	44860	uc007agd.1	0.4112	363	0
364	chr1	7206016	7206516	501	*	5.97436	0.63	0.289	2	EPC/CPC_old._.Rep1	117345	Pcmtd1	Distal	46180	uc007agd.1	0.5369	364	0
365	chr1	7206577	7207077	501	*	153.82	0.937	0.912	2	CA1_young._.n1hippo7	117906	Pcmtd1	Distal	46741	uc007agd.1	0.515	365	0
366	chr1	7213886	7214386	501	*	3.55685	0.143	0.027	2	CA3_young._.n2hippo7	125215	Pcmtd1	Distal	54050	uc007agd.1	0.3812	366	0
367	chr1	7218836	7219336	501	*	56.6493	0.852	0.785	2	DG_old._.n1hippo108	130165	Pcmtd1	Distal	59000	uc007agd.1	0.3752	367	0
368	chr1	7313365	7313865	501	*	7.10594	0.522	0.308	2	Oligo_young._.n2hippo7	224694	Pcmtd1	Distal	84253	uc007age.1	0.4192	368	0
369	chr1	7359996	7360496	501	*	9.83717	0.625	0.407	2	Sub_old._.n1hippo108	271325	Pcmtd1	Distal	37622	uc007age.1	0.4451	369	0
370	chr1	7381269	7381769	501	*	29.1216	0.77	0.673	2	CA1_old._.n2hippo108	292598	Pcmtd1	Distal	16349	uc007age.1	0.3493	370	0
371	chr1	7395361	7395861	501	*	5.89699	0.487	0.236	2	MG_old._.n2hippo108	306690	Pcmtd1	Distal	2257	uc007age.1	0.4032	371	0
372	chr1	7397188	7397688	501	*	191.42	0.972	0.96	2	CA1_old._.n2hippo108	308517	Pcmtd1	Distal	430	uc007age.1	0.4331	372	0
373	chr1	7397720	7398220	501	*	93.7567	1	0.999	2	IN_Lamp5_old._.Rep2	309049	Pcmtd1	Distal	100	uc007age.1	0.6188	373	0
374	chr1	7398373	7398873	501	*	63.0714	0.924	0.879	2	Sub_old._.n2hippo108	309702	Pcmtd1	Distal	753	uc007age.1	0.5788	374	0
375	chr1	7505893	7506393	501	*	9.30409	0.44	0.243	2	CA1_young._.n1hippo7	417222	Pcmtd1	Distal	108273	uc007age.1	0.3653	375	0
376	chr1	7507125	7507625	501	*	34.8115	0.736	0.631	2	CA1_young._.n1hippo7	418454	Pcmtd1	Distal	109505	uc007age.1	0.3134	376	0
377	chr1	7535096	7535596	501	*	8.02566	0.818	0.532	2	IN_Vip_old._.n2hippo108	446425	Pcmtd1	Distal	137476	uc007age.1	0.3613	377	0
378	chr1	7543447	7543947	501	*	61.4653	0.833	0.766	2	CA1_young._.n1hippo7	454776	Pcmtd1	Distal	145827	uc007age.1	0.3752	378	0
379	chr1	7641154	7641654	501	*	9.14241	0.567	0.348	2	Sub_young._.n2hippo7	552483	Pcmtd1	Distal	243534	uc007age.1	0.3453	379	0
380	chr1	7696210	7696710	501	*	11.2573	0.697	0.501	2	CA3_old._.n2hippo108	607539	Pcmtd1	Distal	298590	uc007age.1	0.3473	380	0
381	chr1	7728515	7729015	501	*	6.09312	0.377	0.152	2	CA3_young._.n2hippo7	639844	Pcmtd1	Distal	299789	uc029qmr.1	0.3513	381	0
382	chr1	7750732	7751232	501	*	113.56	0.944	0.921	2	CA1_old._.n2hippo108	662061	Pcmtd1	Distal	277572	uc029qmr.1	0.3752	382	0
383	chr1	7870673	7871173	501	*	14.3909	0.548	0.372	2	CA1_young._.n1hippo7	782002	Pcmtd1	Distal	157631	uc029qmr.1	0.3772	383	0
384	chr1	8018878	8019378	501	*	14.5039	0.625	0.463	2	CA1_old._.n2hippo108	930207	Pcmtd1	Distal	9426	uc029qmr.1	0.3653	384	0
385	chr1	8019406	8019906	501	*	51.1184	0.832	0.76	2	CA1_old._.n1hippo108	930735	Pcmtd1	Distal	8898	uc029qmr.1	0.3972	385	0
386	chr1	8063466	8063966	501	*	16.6893	0.714	0.559	2	Sub_young._.n2hippo7	974795	Pcmtd1	Distal	35160	uc029qmr.1	0.4072	386	0
387	chr1	8123018	8123518	501	*	6.57605	0.383	0.147	2	Astro_old._.n2hippo108	1034347	Pcmtd1	Distal	56251	uc029qms.1	0.4671	387	0
388	chr1	8134989	8135489	501	*	29.079	0.755	0.644	2	DG_old._.n1hippo108	1046318	Pcmtd1	Distal	44280	uc029qms.1	0.481	388	0
389	chr1	8171442	8171942	501	*	3.85839	0.292	0.077	2	IN_Sst/Pvalb_old._.n2hippo108	1082771	Pcmtd1	Distal	7827	uc029qms.1	0.3892	389	0
390	chr1	8267275	8267775	501	*	9.40309	0.602	0.396	2	Sub_young._.n1hippo7	1032351	Sntg1	Distal	88004	uc029qms.1	0.3413	390	0
391	chr1	8322477	8322977	501	*	3.9688	0.238	0.064	2	CA3_old._.n1hippo108	977149	Sntg1	Distal	102038	uc029qmt.1	0.3353	391	0
392	chr1	8327984	8328484	501	*	10.5351	0.837	0.837	NA	CA2_young._.Rep1	971642	Sntg1	Distal	96531	uc029qmt.1	0.3693	392	0
393	chr1	8386199	8386699	501	*	66.2128	0.87	0.811	2	DG_old._.n1hippo108	913427	Sntg1	Intronic	38316	uc029qmt.1	0.3373	393	0
394	chr1	8410612	8411112	501	*	18.4129	0.678	0.541	2	CA1_old._.n2hippo108	889014	Sntg1	Intronic	13903	uc029qmt.1	0.503	394	0
395	chr1	8468753	8469253	501	*	48.5507	0.824	0.749	2	CA1_old._.n1hippo108	830873	Sntg1	Intronic	1515	uc007agg.2	0.497	395	0
396	chr1	8470235	8470735	501	*	4.61881	0.597	0.477	2	Endo_young._.Rep2	829391	Sntg1	Exonic	33	uc007agg.2	0.4651	396	0
397	chr1	8490249	8490749	501	*	7.55537	0.413	0.199	2	CA1_old._.n1hippo108	809377	Sntg1	Intronic	19979	uc007agg.2	0.4172	397	0
398	chr1	8494023	8494523	501	*	61.4653	0.833	0.766	2	CA1_young._.n1hippo7	805603	Sntg1	Intronic	23753	uc007agg.2	0.3613	398	0
399	chr1	8496275	8496775	501	*	9.40075	0.844	0.594	2	IN_Vip_old._.n2hippo108	803351	Sntg1	Intronic	26005	uc007agg.2	0.3912	399	0
400	chr1	8572413	8572913	501	*	33.6904	0.729	0.623	2	CA1_young._.n1hippo7	727213	Sntg1	Intronic	102143	uc007agg.2	0.3892	400	0
401	chr1	8582928	8583428	501	*	81.1368	0.894	0.849	2	CA1_old._.n1hippo108	716698	Sntg1	Intronic	112658	uc007agg.2	0.3892	401	0
402	chr1	8595795	8596295	501	*	3.85839	0.292	0.077	2	IN_Sst/Pvalb_old._.n2hippo108	703831	Sntg1	Intronic	125525	uc007agg.2	0.3733	402	0
403	chr1	8722006	8722506	501	*	32.9546	0.867	0.788	2	CA3_young._.n2hippo7	577620	Sntg1	Intronic	251736	uc007agg.2	0.4032	403	0
404	chr1	8736092	8736592	501	*	5.21442	0.408	0.111	2	IN_Sst/Pvalb_old._.n1hippo108	563534	Sntg1	Intronic	265822	uc007agg.2	0.3553	404	0
405	chr1	8744942	8745442	501	*	9.17841	0.597	0.4	2	Oligo_young._.n2hippo7	554684	Sntg1	Intronic	274672	uc007agg.2	0.511	405	0
406	chr1	8780941	8781441	501	*	82.8032	0.874	0.823	2	CA1_young._.n1hippo7	518685	Sntg1	Intronic	310671	uc007agg.2	0.3353	406	0
407	chr1	8782092	8782592	501	*	5.98462	0.38	0.166	2	CA1_old._.n2hippo108	517534	Sntg1	Intronic	311822	uc007agg.2	0.3313	407	0
408	chr1	8790881	8791381	501	*	7.55537	0.413	0.199	2	CA1_old._.n1hippo108	508745	Sntg1	Intronic	320611	uc007agg.2	0.3952	408	0
409	chr1	8842685	8843185	501	*	28.9404	0.843	0.753	2	CA3_young._.n2hippo7	456941	Sntg1	Intronic	372415	uc007agg.2	0.4471	409	0
410	chr1	8867676	8868176	501	*	26.3504	0.799	0.689	2	Sub_young._.n2hippo7	431950	Sntg1	Intronic	397406	uc007agg.2	0.4571	410	0
411	chr1	8876481	8876981	501	*	19.424	0.65	0.504	2	DG_young._.n1hippo7	423145	Sntg1	Intronic	406211	uc007agg.2	0.3613	411	0
412	chr1	8921697	8922197	501	*	3.88607	0.29	0.096	2	Sub_old._.n2hippo108	377929	Sntg1	Intronic	377929	uc007agh.2	0.3553	412	0
413	chr1	8933463	8933963	501	*	6.61158	0.804	0.579	2	IN_Lamp5_young._.Rep1	366163	Sntg1	Intronic	366163	uc007agh.2	0.4012	413	0
414	chr1	8944913	8945413	501	*	13.3568	0.807	0.605	2	IN_Sst/Pvalb_young._.n2hippo7	354713	Sntg1	Intronic	354713	uc007agh.2	0.3733	414	0
415	chr1	8947461	8947961	501	*	17.1416	0.882	0.761	2	IN_Sst/Pvalb_young._.n1hippo7	352165	Sntg1	Intronic	352165	uc007agh.2	0.4092	415	0
416	chr1	8960738	8961238	501	*	9.95592	0.559	0.334	2	CA3_young._.n2hippo7	338888	Sntg1	Intronic	338888	uc007agh.2	0.4571	416	0
417	chr1	8982469	8982969	501	*	8.93235	0.673	0.407	2	IN_Sst/Pvalb_old._.n2hippo108	317157	Sntg1	Intronic	317157	uc007agh.2	0.3513	417	0
418	chr1	9024242	9024742	501	*	12.2084	0.79	0.567	2	IN_Sst/Pvalb_young._.n2hippo7	275384	Sntg1	Intronic	275384	uc007agh.2	0.3972	418	0
419	chr1	9025564	9026064	501	*	4.97824	0.535	0.205	2	IN_Sst/Pvalb_young._.n2hippo7	274062	Sntg1	Intronic	274062	uc007agh.2	0.4192	419	0
420	chr1	9032973	9033473	501	*	18.486	0.64	0.487	2	CA1_old._.n1hippo108	266653	Sntg1	Intronic	266653	uc007agh.2	0.3533	420	0
421	chr1	9038273	9038773	501	*	8.93235	0.673	0.407	2	IN_Sst/Pvalb_old._.n2hippo108	261353	Sntg1	Intronic	261353	uc007agh.2	0.4331	421	0
422	chr1	9065077	9065577	501	*	6.09312	0.377	0.152	2	CA3_young._.n2hippo7	234549	Sntg1	Intronic	234549	uc007agh.2	0.3353	422	0
423	chr1	9090655	9091155	501	*	5.43042	0.719	0.348	2	IN_Vip_old._.n2hippo108	208971	Sntg1	Intronic	208971	uc007agh.2	0.3453	423	0
424	chr1	9100750	9101250	501	*	16.4281	0.653	0.508	2	CA1_old._.n2hippo108	198876	Sntg1	Intronic	198876	uc007agh.2	0.3194	424	0
425	chr1	9125668	9126168	501	*	12.701	0.552	0.362	2	CA1_old._.n1hippo108	173958	Sntg1	Intronic	173958	uc007agh.2	0.4032	425	0
426	chr1	9126324	9126824	501	*	35.0105	0.769	0.668	2	CA1_old._.n1hippo108	173302	Sntg1	Intronic	173302	uc007agh.2	0.3234	426	0
427	chr1	9127334	9127834	501	*	14.7066	0.766	0.605	2	CA3_old._.n2hippo108	172292	Sntg1	Intronic	172292	uc007agh.2	0.3912	427	0
428	chr1	9130338	9130838	501	*	20.2002	0.771	0.618	2	CA3_old._.n1hippo108	169288	Sntg1	Intronic	169288	uc007agh.2	0.3573	428	0
429	chr1	9146371	9146871	501	*	7.31823	0.568	0.255	2	IN_Sst/Pvalb_old._.n1hippo108	153255	Sntg1	Intronic	153255	uc007agh.2	0.3673	429	0
430	chr1	9157055	9157555	501	*	74.6596	0.883	0.831	2	DG_old._.n1hippo108	142571	Sntg1	Intronic	142571	uc007agh.2	0.3293	430	0
431	chr1	9158477	9158977	501	*	5.5939	0.373	0.164	2	DG_old._.n2hippo108	141149	Sntg1	Intronic	141149	uc007agh.2	0.2715	431	0
432	chr1	9168284	9168784	501	*	150.502	0.929	0.901	2	DG_young._.n1hippo7	131342	Sntg1	Intronic	131342	uc007agh.2	0.4072	432	0
433	chr1	9169436	9169936	501	*	5.93896	0.337	0.136	2	DG_young._.n2hippo7	130190	Sntg1	Intronic	130190	uc007agh.2	0.3693	433	0
434	chr1	9172222	9172722	501	*	22.5933	0.805	0.681	2	Sub_old._.n2hippo108	127404	Sntg1	Intronic	127404	uc007agh.2	0.3533	434	0
435	chr1	9188931	9189431	501	*	7.03976	0.55	0.296	2	CA3_old._.n2hippo108	110695	Sntg1	Intronic	110695	uc007agh.2	0.3653	435	0
436	chr1	9198716	9199216	501	*	1.68058	0.093	0.01	2	IN_Sst/Pvalb_young._.n1hippo7	100910	Sntg1	Intronic	100910	uc007agh.2	0.3553	436	0
437	chr1	9199698	9200198	501	*	19.89	0.771	0.5	2	OPC_old._.n2hippo108	99928	Sntg1	Intronic	99928	uc007agh.2	0.3792	437	0
438	chr1	9201839	9202339	501	*	10.9065	0.514	0.324	2	CA1_old._.n1hippo108	97787	Sntg1	Intronic	97787	uc007agh.2	0.3633	438	0
439	chr1	9205336	9205836	501	*	5.21442	0.408	0.111	2	IN_Sst/Pvalb_old._.n1hippo108	94290	Sntg1	Intronic	94290	uc007agh.2	0.4411	439	0
440	chr1	9208775	9209275	501	*	7.6419	0.721	0.421	2	OPC_old._.n1hippo108	90851	Sntg1	Intronic	90851	uc007agh.2	0.4152	440	0
441	chr1	9212640	9213140	501	*	13.502	0.533	0.352	2	CA1_young._.n1hippo7	86986	Sntg1	Intronic	86986	uc007agh.2	0.3593	441	0
442	chr1	9248419	9248919	501	*	20.5072	0.709	0.539	2	Astro_young._.n1hippo7	51207	Sntg1	Intronic	51207	uc007agh.2	0.3872	442	0
443	chr1	9250108	9250608	501	*	2.04714	0.191	0.037	2	IN_Vip_old._.n1hippo108	49518	Sntg1	Intronic	49518	uc007agh.2	0.3593	443	0
444	chr1	9253971	9254471	501	*	22.6027	0.795	0.653	2	CA3_old._.n1hippo108	45655	Sntg1	Intronic	45655	uc007agh.2	0.3752	444	0
445	chr1	9279142	9279642	501	*	6.93734	0.41	0.176	2	CA3_young._.n1hippo7	20484	Sntg1	Intronic	20484	uc007agh.2	0.3313	445	0
446	chr1	9288651	9289151	501	*	1.90376	0.155	0.016	2	OPC_old._.n1hippo108	10975	Sntg1	Intronic	10975	uc007agh.2	0.3393	446	0
447	chr1	9289641	9290141	501	*	6.75621	0.543	0.232	2	OPC_young._.n1hippo7	9985	Sntg1	Intronic	9985	uc007agh.2	0.4271	447	0
448	chr1	9296326	9296826	501	*	12.3203	0.586	0.4	2	DG_old._.n1hippo108	3300	Sntg1	Intronic	3300	uc007agh.2	0.3972	448	0
449	chr1	9296907	9297407	501	*	20.4542	0.7	0.571	2	CA1_old._.n2hippo108	2719	Sntg1	Intronic	2719	uc007agh.2	0.3633	449	0
450	chr1	9298651	9299151	501	*	124.657	0.935	0.908	2	CA1_old._.n1hippo108	975	Sntg1	Exonic	975	uc007agh.2	0.515	450	0
451	chr1	9299550	9300050	501	*	23.3879	0.973	0.973	NA	CA2_young._.Rep1	76	Sntg1	Promoter	76	uc007agh.2	0.6248	451	0
452	chr1	9300520	9301020	501	*	25.3339	0.792	0.679	2	Sub_young._.n2hippo7	892	Sntg1	Promoter	892	uc007agh.2	0.4052	452	0
453	chr1	9306157	9306657	501	*	5.13234	0.426	0.167	2	CA3_old._.n2hippo108	6529	Sntg1	Distal	6529	uc007agh.2	0.3613	453	0
454	chr1	9340371	9340871	501	*	19.0521	0.612	0.461	2	CA1_young._.n1hippo7	40743	Sntg1	Distal	40743	uc007agh.2	0.3852	454	0
455	chr1	9458537	9459037	501	*	152.254	0.936	0.911	2	CA1_young._.n1hippo7	86620	Rrs1	Distal	86620	uc007agk.2	0.3972	455	0
456	chr1	9539932	9540432	501	*	7.13537	0.436	0.225	2	DG_old._.n1hippo108	5225	Rrs1	Distal	5225	uc007agk.2	0.4192	456	0
457	chr1	9541162	9541662	501	*	126.778	0.955	0.934	2	Sub_young._.n2hippo7	3995	Rrs1	Distal	3995	uc007agk.2	0.4471	457	0
458	chr1	9545060	9545560	501	*	473.87	0.996	0.993	2	CA1_old._.n1hippo108	97	Rrs1	Promoter	97	uc007agk.2	0.5908	458	0
459	chr1	9545589	9546089	501	*	25.8406	0.826	0.717	2	Sub_old._.n2hippo108	430	Rrs1	Exonic	430	uc007agk.2	0.6866	459	0
460	chr1	9546196	9546696	501	*	76.1647	0.869	0.794	2	Astro_young._.n1hippo7	1037	Rrs1	Promoter	1037	uc007agk.2	0.5749	460	0
461	chr1	9547802	9548302	501	*	419.063	0.977	0.962	2	Astro_young._.n1hippo7	5	Adhfe1	Promoter	5	uc007agl.2	0.495	461	0
462	chr1	9548428	9548928	501	*	10.5483	0.603	0.303	2	EPC/CPC_young._.Rep1	631	Adhfe1	Intronic	631	uc007agl.2	0.519	462	0
463	chr1	9548951	9549451	501	*	27.4488	0.758	0.642	2	Astro_old._.n1hippo108	1154	Adhfe1	Intronic	1154	uc007agl.2	0.4491	463	0
464	chr1	9549460	9549960	501	*	2.47934	0.165	0.022	2	IN_Sst/Pvalb_young._.n2hippo7	1663	Adhfe1	Intronic	1663	uc007agl.2	0.4711	464	0
465	chr1	9554466	9554966	501	*	17.6443	0.844	0.661	2	OPC_old._.n1hippo108	6669	Adhfe1	Intronic	6669	uc007agl.2	0.4551	465	0
466	chr1	9563665	9564165	501	*	7.97098	0.596	0.299	2	OPC_young._.n1hippo7	15868	Adhfe1	Intronic	15868	uc007agl.2	0.503	466	0
467	chr1	9564448	9564948	501	*	76.4169	0.936	0.881	2	OPC_young._.n1hippo7	16651	Adhfe1	Intronic	16651	uc007agl.2	0.485	467	0
468	chr1	9570191	9570691	501	*	23.4901	0.812	0.656	2	OPC_young._.n1hippo7	22394	Adhfe1	Intronic	22394	uc007agl.2	0.4391	468	0
469	chr1	9573172	9573672	501	*	44.6226	0.841	0.772	2	CA1_old._.n2hippo108	25375	Adhfe1	Intronic	25375	uc007agl.2	0.4711	469	0
470	chr1	9577795	9578295	501	*	50.6063	0.898	0.845	2	Sub_young._.n1hippo7	23221	Vxn	Intronic	23221	uc007agp.1	0.3154	470	0
471	chr1	9590424	9590924	501	*	32.7902	0.862	0.767	2	CA3_old._.n1hippo108	10592	Vxn	Intronic	10592	uc007agp.1	0.3972	471	0
472	chr1	9591865	9592365	501	*	21.495	0.71	0.584	2	CA1_old._.n2hippo108	9151	Vxn	Intronic	9151	uc007agp.1	0.4571	472	0
473	chr1	9597338	9597838	501	*	8.15431	0.581	0.342	2	MG_old._.n2hippo108	3678	Vxn	Intronic	3678	uc007agp.1	0.4291	473	0
474	chr1	9599634	9600134	501	*	3.39988	0.214	0.05	2	OPC_young._.n2hippo7	1382	Vxn	Promoter	1382	uc007agp.1	0.4112	474	0
475	chr1	9600964	9601464	501	*	172.868	0.945	0.924	2	CA1_young._.n1hippo7	52	Vxn	Promoter	52	uc007agp.1	0.4192	475	0
476	chr1	9601618	9602118	501	*	16.0592	0.567	0.402	2	CA1_young._.n2hippo7	600	Vxn	Intronic	600	uc007agp.1	0.477	476	0
477	chr1	9602207	9602707	501	*	22.3709	0.868	0.712	2	OPC_old._.n1hippo108	1189	Vxn	Intronic	1189	uc007agp.1	0.487	477	0
478	chr1	9603064	9603564	501	*	1.90376	0.155	0.016	2	OPC_old._.n1hippo108	2046	Vxn	Intronic	2046	uc007agp.1	0.4012	478	0
479	chr1	9603860	9604360	501	*	35.8894	0.908	0.797	2	OPC_old._.n1hippo108	2842	Vxn	Intronic	2842	uc007agp.1	0.4531	479	0
480	chr1	9604865	9605365	501	*	5.14837	0.621	0.276	2	OPC_old._.n1hippo108	3847	Vxn	Intronic	3847	uc007agp.1	0.481	480	0
481	chr1	9606516	9607016	501	*	23.781	0.803	0.694	2	CA3_young._.n2hippo7	5498	Vxn	Intronic	5498	uc007agp.1	0.4351	481	0
482	chr1	9607808	9608308	501	*	14.5197	0.748	0.539	2	OPC_young._.n2hippo7	6790	Vxn	Intronic	6790	uc007agp.1	0.4491	482	0
483	chr1	9609193	9609693	501	*	72.655	0.881	0.83	2	CA1_old._.n1hippo108	8175	Vxn	Intronic	8175	uc007agp.1	0.491	483	0
484	chr1	9609985	9610485	501	*	14.6232	0.822	0.614	2	OPC_old._.n1hippo108	8967	Vxn	Intronic	8967	uc007agp.1	0.5768	484	0
485	chr1	9610789	9611289	501	*	2.90066	0.364	0.097	2	OPC_old._.n1hippo108	9771	Vxn	Intronic	9771	uc007agp.1	0.4551	485	0
486	chr1	9611526	9612026	501	*	130.884	0.979	0.956	2	OPC_young._.n1hippo7	10508	Vxn	Intronic	10508	uc007agp.1	0.4511	486	0
487	chr1	9612999	9613499	501	*	7.9202	0.605	0.328	2	OPC_young._.n2hippo7	11981	Vxn	Intronic	11981	uc007agp.1	0.5709	487	0
488	chr1	9613590	9614090	501	*	7.9202	0.605	0.328	2	OPC_young._.n2hippo7	12572	Vxn	Intronic	12572	uc007agp.1	0.513	488	0
489	chr1	9615177	9615677	501	*	6.36497	0.478	0.256	2	Sub_young._.n1hippo7	14159	Vxn	Intronic	14159	uc007agp.1	0.3932	489	0
490	chr1	9616088	9616588	501	*	18.2121	0.76	0.609	2	Sub_old._.n1hippo108	14753	2610203C22Rik	Intronic	14753	uc007agn.3	0.4571	490	0
491	chr1	9619592	9620092	501	*	82.3688	0.917	0.881	2	CA1_old._.n2hippo108	11249	2610203C22Rik	Exonic	11249	uc007agn.3	0.4351	491	0
492	chr1	9620795	9621295	501	*	18.0926	0.6	0.445	2	CA1_young._.n1hippo7	10046	2610203C22Rik	Exonic	10046	uc007agn.3	0.475	492	0
493	chr1	9621353	9621853	501	*	20.8123	0.719	0.581	2	Astro_old._.n1hippo108	9488	2610203C22Rik	Intronic	9488	uc007agn.3	0.499	493	0
494	chr1	9622436	9622936	501	*	133.713	0.925	0.895	2	CA1_young._.n1hippo7	8405	2610203C22Rik	Intronic	8405	uc007agn.3	0.501	494	0
495	chr1	9627482	9627982	501	*	129.368	0.938	0.912	2	CA1_old._.n1hippo108	3359	2610203C22Rik	Intronic	3359	uc007agn.3	0.503	495	0
496	chr1	9628332	9628832	501	*	13.1798	0.662	0.475	2	Sub_young._.n2hippo7	2509	2610203C22Rik	Intronic	2509	uc007agn.3	0.503	496	0
497	chr1	9629220	9629720	501	*	11.1597	0.608	0.417	2	Astro_old._.n1hippo108	1621	2610203C22Rik	Intronic	1621	uc007agn.3	0.4531	497	0
498	chr1	9629912	9630412	501	*	135.025	0.961	0.941	2	Sub_old._.n1hippo108	929	2610203C22Rik	Intronic	929	uc007agn.3	0.5389	498	0
499	chr1	9630950	9631450	501	*	31.0493	0.813	0.699	2	MG_young._.n1hippo7	107	2610203C22Rik	Promoter	107	uc007agn.3	0.491	499	0
500	chr1	9631584	9632084	501	*	6.75621	0.543	0.232	2	OPC_young._.n1hippo7	741	2610203C22Rik	Promoter	741	uc007agn.3	0.501	500	0
501	chr1	9640922	9641422	501	*	4.3618	0.23	0.061	2	CA3_young._.n2hippo7	10079	2610203C22Rik	Distal	10079	uc007agn.3	0.4471	501	0
502	chr1	9645713	9646213	501	*	18.5261	0.735	0.593	2	Sub_young._.n2hippo7	14870	2610203C22Rik	Distal	14870	uc007agn.3	0.4391	502	0
503	chr1	9649197	9649697	501	*	24.1849	0.734	0.579	2	Astro_young._.n1hippo7	18354	2610203C22Rik	Distal	18354	uc007agn.3	0.5649	503	0
504	chr1	9656625	9657125	501	*	10.2139	0.624	0.424	2	Sub_young._.n1hippo7	25782	2610203C22Rik	Distal	25782	uc007agn.3	0.3533	504	0
505	chr1	9661072	9661572	501	*	11.7481	0.677	0.479	2	Sub_old._.n2hippo108	30229	2610203C22Rik	Distal	30229	uc007agn.3	0.3932	505	0
506	chr1	9696746	9697246	501	*	28.3855	0.737	0.628	2	DG_young._.n2hippo7	3212	Mybl1	Intronic	3212	uc007agq.2	0.3154	506	0
507	chr1	9700167	9700667	501	*	47.3492	0.999	0.998	2	CA2_old._.Rep1	207	Mybl1	Promoter	207	uc007agq.2	0.7705	507	0
508	chr1	9700839	9701339	501	*	11.1784	0.642	0.429	2	MG_young._.n2hippo7	879	Mybl1	Promoter	879	uc007agq.2	0.4731	508	0
509	chr1	9722495	9722995	501	*	21.3934	0.783	0.629	2	CA3_old._.n1hippo108	22535	Mybl1	Exonic	22535	uc007agq.2	0.3733	509	0
510	chr1	9731306	9731806	501	*	31.3976	0.839	0.746	2	CA3_young._.n1hippo7	16091	1700034P13Rik	Intronic	16091	uc029qmu.1	0.3593	510	0
511	chr1	9737789	9738289	501	*	7.72714	0.418	0.22	2	DG_young._.n1hippo7	9608	1700034P13Rik	Intronic	9608	uc029qmu.1	0.3553	511	0
512	chr1	9747059	9747559	501	*	5.04726	0.408	0.136	2	MG_young._.n1hippo7	338	1700034P13Rik	Promoter	338	uc029qmu.1	0.493	512	0
513	chr1	9747649	9748149	501	*	33.431	0.822	0.734	2	Oligo_young._.n2hippo7	250	1700034P13Rik	Exonic	250	uc029qmu.1	0.6267	513	0
514	chr1	9748211	9748711	501	*	131.247	0.998	0.994	2	IN_Sst/Pvalb_young._.n2hippo7	78	Vcpip1	Promoter	78	uc007ags.3	0.5788	514	0
515	chr1	9749199	9749699	501	*	4.44468	0.364	0.118	2	OPC_young._.n2hippo7	1066	Vcpip1	Promoter	1066	uc007ags.3	0.3832	515	0
516	chr1	9772707	9773207	501	*	64.5817	0.912	0.866	2	Sub_young._.n2hippo7	24574	Vcpip1	Intronic	24574	uc007ags.3	0.3573	516	0
517	chr1	9775389	9775889	501	*	6.61158	0.804	0.579	2	IN_Lamp5_young._.Rep1	22490	Sgk3	Intronic	22490	uc007agu.2	0.4511	517	0
518	chr1	9783942	9784442	501	*	7.75346	0.39	0.189	2	CA1_young._.n1hippo7	13937	Sgk3	Intronic	13937	uc007agu.2	0.487	518	0
519	chr1	9790187	9790687	501	*	18.2121	0.76	0.609	2	Sub_old._.n1hippo108	7692	Sgk3	Intronic	7692	uc007agu.2	0.4251	519	0
520	chr1	9797280	9797780	501	*	14.4094	0.688	0.501	2	MG_old._.n1hippo108	599	Sgk3	Promoter	599	uc007agu.2	0.3613	520	0
521	chr1	9797933	9798433	501	*	79.7988	0.939	0.905	2	Sub_old._.n2hippo108	52	Sgk3	Promoter	52	uc007agu.2	0.8064	521	0
522	chr1	9799110	9799610	501	*	8.15431	0.581	0.342	2	MG_old._.n2hippo108	1229	Sgk3	Intronic	1229	uc007agu.2	0.4232	522	0
523	chr1	9801036	9801536	501	*	8.9826	0.561	0.357	2	Astro_old._.n1hippo108	3155	Sgk3	Intronic	3155	uc007agu.2	0.4631	523	0
524	chr1	9804483	9804983	501	*	22.7855	0.762	0.615	2	MG_old._.n1hippo108	6602	Sgk3	Intronic	6602	uc007agu.2	0.4671	524	0
525	chr1	9805842	9806342	501	*	19.9057	0.742	0.58	2	MG_old._.n1hippo108	7961	Sgk3	Intronic	7961	uc007agu.2	0.4551	525	0
526	chr1	9812222	9812722	501	*	64.384	0.865	0.808	2	CA1_old._.n1hippo108	14341	Sgk3	Intronic	14341	uc007agu.2	0.3493	526	0
527	chr1	9812793	9813293	501	*	3.81922	0.3	0.068	2	MG_old._.n1hippo108	14912	Sgk3	Intronic	14912	uc007agu.2	0.4132	527	0
528	chr1	9815687	9816187	501	*	67.2855	0.923	0.884	2	Sub_young._.n1hippo7	17806	Sgk3	Intronic	17806	uc007agu.2	0.4232	528	0
529	chr1	9816205	9816705	501	*	44.5137	0.804	0.713	2	Oligo_old._.n2hippo108	18324	Sgk3	Intronic	18324	uc007agu.2	0.3493	529	0
530	chr1	9817068	9817568	501	*	7.10594	0.522	0.308	2	Oligo_young._.n2hippo7	19187	Sgk3	Intronic	19187	uc007agu.2	0.4251	530	0
531	chr1	9817764	9818264	501	*	4.39142	0.324	0.117	2	Oligo_young._.n1hippo7	19883	Sgk3	Intronic	19883	uc007agu.2	0.4551	531	0
532	chr1	9823356	9823856	501	*	21.2119	0.78	0.662	2	Sub_young._.n1hippo7	25475	Sgk3	Intronic	24674	uc007agx.2	0.4471	532	0
533	chr1	9825453	9825953	501	*	5.31326	0.407	0.162	2	Oligo_young._.n1hippo7	27572	Sgk3	Intronic	22577	uc007agx.2	0.511	533	0
534	chr1	9841763	9842263	501	*	5.11062	0.617	0.617	NA	VascMening_young._.Rep1	43882	Sgk3	Intronic	6267	uc007agx.2	0.3812	534	0
535	chr1	9848022	9848522	501	*	76.0023	0.899	0.854	2	DG_old._.n2hippo108	50141	Sgk3	Intronic	8	uc007agx.2	0.6727	535	0
536	chr1	9848590	9849090	501	*	6.10298	0.816	0.62	2	IN_Lamp5_young._.Rep2	50709	Sgk3	Intronic	442	uc007agy.2	0.4531	536	0
537	chr1	9849589	9850089	501	*	12.4743	0.683	0.492	2	Sub_old._.n1hippo108	51708	Sgk3	Intronic	1441	uc007agy.2	0.3992	537	0
538	chr1	9851419	9851919	501	*	10.2616	0.626	0.438	2	Oligo_young._.n2hippo7	53538	Sgk3	Intronic	3271	uc007agy.2	0.4212	538	0
539	chr1	9859002	9859502	501	*	11.373	0.65	0.472	2	Oligo_young._.n2hippo7	49385	Mcmdc2	Intronic	10854	uc007agy.2	0.4551	539	0
540	chr1	9859896	9860396	501	*	15.1758	0.633	0.471	2	DG_old._.n1hippo108	48491	Mcmdc2	Intronic	11748	uc007agy.2	0.4251	540	0
541	chr1	9862450	9862950	501	*	21.4523	0.669	0.532	2	DG_young._.n1hippo7	45937	Mcmdc2	Intronic	14302	uc007agy.2	0.475	541	0
542	chr1	9876697	9877197	501	*	33.6904	0.729	0.623	2	CA1_young._.n1hippo7	31690	Mcmdc2	Intronic	18479	uc056yce.1	0.4212	542	0
543	chr1	9881523	9882023	501	*	10.9312	0.481	0.294	2	CA1_young._.n1hippo7	26864	Mcmdc2	Exonic	13653	uc056yce.1	0.3872	543	0
544	chr1	9882348	9882848	501	*	7.01273	0.433	0.199	2	CA3_young._.n2hippo7	26039	Mcmdc2	Intronic	12828	uc056yce.1	0.4112	544	0
545	chr1	9891785	9892285	501	*	19.0235	0.757	0.592	2	CA3_old._.n1hippo108	16602	Mcmdc2	Intronic	3391	uc056yce.1	0.505	545	0
546	chr1	9893018	9893518	501	*	17.9664	0.736	0.569	2	MG_young._.n2hippo7	15369	Mcmdc2	Intronic	2158	uc056yce.1	0.3832	546	0
547	chr1	9908361	9908861	501	*	62.0384	0.917	0.874	2	Sub_young._.n1hippo7	26	Mcmdc2	Promoter	26	uc007agz.1	0.5369	547	0
548	chr1	9941633	9942133	501	*	9.23183	0.721	0.411	2	EPC/CPC_old._.Rep2	659	Snord87	Distal	659	uc011wif.1	0.3613	548	0
549	chr1	9943200	9943700	501	*	4.86605	0.297	0.101	2	DG_old._.n1hippo108	667	Snhg6	Promoter	667	uc007aha.1	0.3752	549	0
550	chr1	9943873	9944373	501	*	37.8203	0.995	0.986	2	CA2_old._.Rep1	4	Snhg6	Promoter	4	uc007aha.1	0.6208	550	0
551	chr1	9944794	9945294	501	*	5.89699	0.487	0.236	2	MG_old._.n2hippo108	925	Snhg6	Promoter	925	uc007aha.1	0.3932	551	0
552	chr1	9967736	9968236	501	*	20.4531	0.754	0.599	2	MG_young._.n1hippo7	500	Tcf24	Promoter	500	uc033fhz.1	0.6727	552	0
553	chr1	9993723	9994223	501	*	49.6861	0.857	0.795	2	CA1_old._.n2hippo108	15162	Ppp1r42	Intronic	15162	uc007ahb.2	0.3613	553	0
554	chr1	10007160	10007660	501	*	45.7681	0.818	0.712	2	Astro_young._.n1hippo7	1725	Ppp1r42	Intronic	1725	uc007ahb.2	0.4032	554	0
555	chr1	10008927	10009427	501	*	133.871	0.914	0.875	2	Astro_old._.n1hippo108	40	Ppp1r42	Promoter	40	uc007ahb.2	0.5369	555	0
556	chr1	10011833	10012333	501	*	12.4743	0.683	0.492	2	Sub_old._.n1hippo108	2946	Ppp1r42	Distal	2946	uc007ahb.2	0.3752	556	0
557	chr1	10013802	10014302	501	*	81.9548	0.878	0.823	2	Astro_old._.n1hippo108	4915	Ppp1r42	Distal	4915	uc007ahb.2	0.3693	557	0
558	chr1	10014362	10014862	501	*	254.715	0.951	0.922	2	Astro_young._.n1hippo7	5475	Ppp1r42	Distal	5475	uc007ahb.2	0.4152	558	0
559	chr1	10017389	10017889	501	*	25.6791	0.735	0.614	2	DG_old._.n1hippo108	8502	Ppp1r42	Distal	8502	uc007ahb.2	0.3373	559	0
560	chr1	10018956	10019456	501	*	13.611	0.637	0.43	2	Astro_young._.n1hippo7	10069	Ppp1r42	Distal	10069	uc007ahb.2	0.4132	560	0
561	chr1	10024286	10024786	501	*	4.687	0.532	0.195	2	EPC/CPC_old._.Rep1	13622	Cops5	Distal	13622	uc007ahe.2	0.4491	561	0
562	chr1	10037312	10037812	501	*	12.9378	0.576	0.406	2	DG_young._.n2hippo7	596	Cops5	Promoter	596	uc007ahe.2	0.525	562	0
563	chr1	10037929	10038429	501	*	298.611	0.978	0.968	2	DG_old._.n2hippo108	19	Cops5	Promoter	19	uc007ahe.2	0.5329	563	0
564	chr1	10039489	10039989	501	*	131.071	0.988	0.979	2	CA3_young._.n2hippo7	1520	Cspp1	Promoter	33	uc007ahj.1	0.6986	564	0
565	chr1	10056260	10056760	501	*	14.5255	0.862	0.715	2	IN_Sst/Pvalb_young._.n1hippo7	18291	Cspp1	Intronic	7499	uc007ahm.1	0.4052	565	0
566	chr1	10057762	10058262	501	*	36.3235	0.831	0.747	2	Oligo_young._.n2hippo7	19793	Cspp1	Intronic	9001	uc007ahm.1	0.4232	566	0
567	chr1	10058348	10058848	501	*	9.30409	0.44	0.243	2	CA1_young._.n1hippo7	20379	Cspp1	Intronic	9587	uc007ahm.1	0.3313	567	0
568	chr1	10062297	10062797	501	*	13.6735	0.573	0.395	2	DG_young._.n1hippo7	24328	Cspp1	Intronic	13536	uc007ahm.1	0.3852	568	0
569	chr1	10080500	10081000	501	*	42.2687	0.801	0.716	2	CA1_old._.n1hippo108	42531	Cspp1	Intronic	31739	uc007ahm.1	0.4551	569	0
570	chr1	10089486	10089986	501	*	25.8406	0.826	0.717	2	Sub_old._.n2hippo108	51517	Cspp1	Intronic	40725	uc007ahm.1	0.4411	570	0
571	chr1	10102031	10102531	501	*	10.7066	0.611	0.41	2	Sub_young._.n2hippo7	64062	Cspp1	Intronic	53270	uc007ahm.1	0.487	571	0
572	chr1	10105103	10105603	501	*	4.15837	0.306	0.101	2	MG_young._.n2hippo7	67134	Cspp1	Intronic	54706	uc007aho.1	0.4092	572	0
573	chr1	10108622	10109122	501	*	7.90958	0.824	0.544	2	IN_Vip_young._.n1hippo7	70653	Cspp1	Intronic	51187	uc007aho.1	0.3752	573	0
574	chr1	10116496	10116996	501	*	42.1105	0.879	0.814	2	Sub_young._.n1hippo7	78527	Cspp1	Intronic	43313	uc007aho.1	0.4651	574	0
575	chr1	10127244	10127744	501	*	19.4636	0.745	0.608	2	Sub_young._.n2hippo7	89275	Cspp1	Exonic	32565	uc007aho.1	0.4152	575	0
576	chr1	10132646	10133146	501	*	2.49612	0.071	0.007	2	CA3_old._.n1hippo108	94677	Cspp1	Intronic	27163	uc007aho.1	0.4132	576	0
577	chr1	10133803	10134303	501	*	10.4364	0.52	0.336	2	DG_young._.n2hippo7	95834	Cspp1	Intronic	26006	uc007aho.1	0.4431	577	0
578	chr1	10135793	10136293	501	*	7.39474	0.487	0.219	2	CA3_old._.n1hippo108	96626	Arfgef1	Exonic	24016	uc007aho.1	0.4551	578	0
579	chr1	10136329	10136829	501	*	6.26388	0.7	0.422	2	IN_Sst/Pvalb_young._.n1hippo7	96090	Arfgef1	Exonic	23480	uc007aho.1	0.3673	579	0
580	chr1	10138603	10139103	501	*	8.17955	0.574	0.339	2	Sub_old._.n1hippo108	93816	Arfgef1	Exonic	21206	uc007aho.1	0.4451	580	0
581	chr1	10139229	10139729	501	*	19.4636	0.745	0.608	2	Sub_young._.n2hippo7	93190	Arfgef1	Intronic	20580	uc007aho.1	0.4511	581	0
582	chr1	10141104	10141604	501	*	12.3393	0.646	0.463	2	Sub_young._.n2hippo7	91315	Arfgef1	Intronic	18705	uc007aho.1	0.503	582	0
583	chr1	10141814	10142314	501	*	55.0492	0.913	0.861	2	Sub_old._.n2hippo108	90605	Arfgef1	Intronic	17995	uc007aho.1	0.4631	583	0
584	chr1	10142329	10142829	501	*	5.921	0.477	0.172	2	EPC/CPC_young._.Rep2	90090	Arfgef1	Exonic	17480	uc007aho.1	0.4411	584	0
585	chr1	10145351	10145851	501	*	11.9737	0.723	0.481	2	IN_Sst/Pvalb_old._.n1hippo108	87068	Arfgef1	Intronic	14458	uc007aho.1	0.4351	585	0
586	chr1	10148097	10148597	501	*	5.54263	0.371	0.116	2	EPC/CPC_young._.Rep1	84322	Arfgef1	Intronic	11712	uc007aho.1	0.4032	586	0
587	chr1	10150568	10151068	501	*	9.07853	0.792	0.792	NA	CA2_young._.Rep1	81851	Arfgef1	Intronic	9241	uc007aho.1	0.485	587	0
588	chr1	10155844	10156344	501	*	16.2277	0.709	0.459	2	EPC/CPC_young._.Rep1	76575	Arfgef1	Intronic	3965	uc007aho.1	0.3593	588	0
589	chr1	10157211	10157711	501	*	29.2224	0.735	0.621	2	CA1_old._.n1hippo108	75208	Arfgef1	Exonic	2598	uc007aho.1	0.4132	589	0
590	chr1	10164841	10165341	501	*	24.8286	0.87	0.782	2	CA3_old._.n2hippo108	67578	Arfgef1	Intronic	5030	uc007aho.1	0.4531	590	0
591	chr1	10193508	10194008	501	*	2.47934	0.165	0.022	2	IN_Sst/Pvalb_young._.n2hippo7	38911	Arfgef1	Intronic	22800	uc007ahp.1	0.4571	591	0
592	chr1	10228903	10229403	501	*	22.2181	0.788	0.673	2	Sub_young._.n1hippo7	3516	Arfgef1	Intronic	3516	uc007ahn.1	0.3912	592	0
593	chr1	10231418	10231918	501	*	20.4317	0.66	0.519	2	DG_young._.n1hippo7	1001	Arfgef1	Intronic	1001	uc007ahn.1	0.4391	593	0
594	chr1	10232123	10232623	501	*	15.8215	0.873	0.735	2	IN_Sst/Pvalb_young._.n1hippo7	296	Arfgef1	Exonic	296	uc007ahn.1	0.7066	594	0
595	chr1	10232842	10233342	501	*	152.223	0.987	0.978	2	CA3_young._.n1hippo7	421	Arfgef1	Promoter	421	uc007ahn.1	0.7485	595	0
596	chr1	10233438	10233938	501	*	8.38804	0.541	0.313	2	Sub_young._.n2hippo7	1017	Arfgef1	Promoter	1017	uc007ahn.1	0.4132	596	0
597	chr1	10236777	10237277	501	*	6.06695	0.494	0.245	2	CA3_old._.n2hippo108	4356	Arfgef1	Distal	4356	uc007ahn.1	0.4251	597	0
598	chr1	10237814	10238314	501	*	16.5162	0.714	0.556	2	CA3_young._.n2hippo7	5393	Arfgef1	Distal	5393	uc007ahn.1	0.3713	598	0
599	chr1	10255635	10256135	501	*	7.96458	0.481	0.246	2	CA3_young._.n2hippo7	23214	Arfgef1	Distal	23214	uc007ahn.1	0.4232	599	0
600	chr1	10285459	10285959	501	*	6.36497	0.478	0.256	2	Sub_young._.n1hippo7	53038	Arfgef1	Distal	53038	uc007ahn.1	0.507	600	0
601	chr1	10300355	10300855	501	*	5.97436	0.63	0.289	2	EPC/CPC_old._.Rep1	67934	Arfgef1	Distal	67934	uc007ahn.1	0.3912	601	0
602	chr1	10317099	10317599	501	*	17.4163	0.643	0.496	2	DG_young._.n2hippo7	84678	Arfgef1	Distal	84678	uc007ahn.1	0.3952	602	0
603	chr1	10320173	10320673	501	*	30.0404	0.732	0.623	2	DG_young._.n1hippo7	87752	Arfgef1	Distal	87752	uc007ahn.1	0.3693	603	0
604	chr1	10327886	10328386	501	*	160.307	0.943	0.919	2	DG_old._.n1hippo108	95465	Arfgef1	Intronic	95465	uc007ahn.1	0.3992	604	0
605	chr1	10429846	10430346	501	*	50.0544	0.825	0.754	2	DG_young._.n2hippo7	197425	Arfgef1	Intronic	197425	uc007ahn.1	0.3493	605	0
606	chr1	10452069	10452569	501	*	38.4783	0.89	0.829	2	CA3_young._.n2hippo7	219648	Arfgef1	Intronic	219648	uc007ahn.1	0.3553	606	0
607	chr1	10483757	10484257	501	*	23.0149	0.652	0.515	2	CA1_young._.n1hippo7	235937	Cpa6	Exonic	235937	uc007ahq.2	0.3613	607	0
608	chr1	10486830	10487330	501	*	4.86763	0.317	0.122	2	DG_old._.n2hippo108	232864	Cpa6	Intronic	232864	uc007ahq.2	0.4132	608	0
609	chr1	10493380	10493880	501	*	59.3502	0.836	0.769	2	DG_young._.n1hippo7	226314	Cpa6	Intronic	226314	uc007ahq.2	0.4371	609	0
610	chr1	10593054	10593554	501	*	7.88344	0.457	0.223	2	CA3_young._.n1hippo7	126640	Cpa6	Intronic	126640	uc007ahq.2	0.4391	610	0
611	chr1	10596356	10596856	501	*	71.6569	0.953	0.927	2	CA3_young._.n2hippo7	123338	Cpa6	Intronic	123338	uc007ahq.2	0.4152	611	0
612	chr1	10699989	10700489	501	*	163.268	0.954	0.935	2	CA1_old._.n1hippo108	19705	Cpa6	Intronic	19705	uc007ahq.2	0.3892	612	0
613	chr1	10700846	10701346	501	*	74.5748	0.897	0.852	2	DG_old._.n2hippo108	18848	Cpa6	Intronic	18848	uc007ahq.2	0.4052	613	0
614	chr1	10704365	10704865	501	*	26.8849	0.755	0.649	2	CA1_old._.n2hippo108	15329	Cpa6	Intronic	15329	uc007ahq.2	0.3752	614	0
615	chr1	10713248	10713748	501	*	19.0521	0.612	0.461	2	CA1_young._.n1hippo7	6446	Cpa6	Intronic	6446	uc007ahq.2	0.4331	615	0
616	chr1	10719947	10720447	501	*	75.5606	0.879	0.83	2	CA1_young._.n2hippo7	251	Cpa6	Promoter	251	uc007ahq.2	0.481	616	0
617	chr1	10720520	10721020	501	*	21.2841	0.726	0.599	2	DG_old._.n2hippo108	824	Cpa6	Promoter	824	uc007ahq.2	0.507	617	0
618	chr1	10725619	10726119	501	*	13.0257	0.622	0.422	2	CA3_young._.n1hippo7	5923	Cpa6	Distal	5923	uc007ahq.2	0.3733	618	0
619	chr1	10759504	10760004	501	*	33.764	0.779	0.679	2	DG_old._.n1hippo108	39808	Cpa6	Distal	39808	uc007ahq.2	0.4531	619	0
620	chr1	10771732	10772232	501	*	28.9285	0.726	0.614	2	DG_young._.n1hippo7	52036	Cpa6	Distal	52036	uc007ahq.2	0.3353	620	0
621	chr1	10777788	10778288	501	*	19.0132	0.61	0.453	2	CA1_young._.n2hippo7	58092	Cpa6	Distal	58092	uc007ahq.2	0.4092	621	0
622	chr1	10794034	10794534	501	*	16.0692	0.72	0.574	2	Oligo_young._.n2hippo7	74338	Cpa6	Distal	74338	uc007ahq.2	0.3852	622	0
623	chr1	10835607	10836107	501	*	31.7049	0.904	0.84	2	CA3_old._.n2hippo108	115911	Cpa6	Distal	115911	uc007ahq.2	0.3752	623	0
624	chr1	10836562	10837062	501	*	3.0174	0.151	0.012	2	ImN_young._.n2hippo7	116866	Cpa6	Distal	116866	uc007ahq.2	0.4052	624	0
625	chr1	10837126	10837626	501	*	9.07853	0.792	0.792	NA	CA2_young._.Rep1	117430	Cpa6	Distal	117430	uc007ahq.2	0.4271	625	0
626	chr1	10850896	10851396	501	*	7.03976	0.55	0.296	2	CA3_old._.n2hippo108	131200	Cpa6	Distal	131200	uc007ahq.2	0.4591	626	0
627	chr1	10871416	10871916	501	*	7.35193	0.852	0.684	2	IN_Lamp5_young._.Rep2	121798	Prex2	Distal	121798	uc007ahs.2	0.3872	627	0
628	chr1	10872175	10872675	501	*	5.86593	0.465	0.214	2	Sub_old._.n1hippo108	121039	Prex2	Distal	121039	uc007ahs.2	0.4212	628	0
629	chr1	10874700	10875200	501	*	7.88344	0.457	0.223	2	CA3_young._.n1hippo7	118514	Prex2	Distal	118514	uc007ahs.2	0.3453	629	0
630	chr1	10877308	10877808	501	*	18.7777	0.683	0.5	2	Astro_young._.n2hippo7	115906	Prex2	Distal	115906	uc007ahs.2	0.4471	630	0
631	chr1	10899266	10899766	501	*	77.3376	0.865	0.81	2	CA1_young._.n1hippo7	93948	Prex2	Distal	93948	uc007ahs.2	0.4172	631	0
632	chr1	10919126	10919626	501	*	16.7222	0.726	0.549	2	CA3_old._.n1hippo108	74088	Prex2	Distal	74088	uc007ahs.2	0.3433	632	0
633	chr1	10931018	10931518	501	*	19.4267	0.689	0.556	2	CA1_old._.n2hippo108	62196	Prex2	Distal	62196	uc007ahs.2	0.4251	633	0
634	chr1	10933130	10933630	501	*	8.72599	0.739	0.445	2	EPC/CPC_old._.Rep1	60084	Prex2	Distal	60084	uc007ahs.2	0.499	634	0
635	chr1	10942873	10943373	501	*	10.7077	0.884	0.752	2	IN_Lamp5_young._.Rep1	50341	Prex2	Distal	50341	uc007ahs.2	0.4271	635	0
636	chr1	10955101	10955601	501	*	29.1216	0.77	0.673	2	CA1_old._.n2hippo108	38113	Prex2	Distal	38113	uc007ahs.2	0.4311	636	0
637	chr1	10967325	10967825	501	*	58.9958	0.854	0.792	2	CA1_old._.n1hippo108	25889	Prex2	Distal	25889	uc007ahs.2	0.3693	637	0
638	chr1	10990803	10991303	501	*	334.183	0.966	0.945	2	Astro_young._.n1hippo7	2411	Prex2	Distal	2411	uc007ahs.2	0.4551	638	0
639	chr1	10992724	10993224	501	*	7.48706	0.495	0.244	2	Astro_young._.n1hippo7	490	Prex2	Promoter	490	uc007ahs.2	0.3872	639	0
640	chr1	10993250	10993750	501	*	473.477	0.975	0.961	2	Astro_old._.n2hippo108	34	Prex2	Promoter	34	uc007ahs.2	0.6188	640	0
641	chr1	10994018	10994518	501	*	5.94797	0.451	0.216	2	Astro_old._.n1hippo108	802	Prex2	Intronic	802	uc007ahs.2	0.4631	641	0
642	chr1	10994605	10995105	501	*	10.4367	0.581	0.351	2	Astro_young._.n1hippo7	1389	Prex2	Intronic	1389	uc007ahs.2	0.4571	642	0
643	chr1	11002972	11003472	501	*	5.723	0.333	0.128	2	Astro_old._.n2hippo108	9756	Prex2	Intronic	9756	uc007ahs.2	0.4671	643	0
644	chr1	11018767	11019267	501	*	5.5131	0.577	0.288	2	Endo_old._.Rep2	25551	Prex2	Intronic	25551	uc007ahs.2	0.3992	644	0
645	chr1	11024994	11025494	501	*	7.39474	0.487	0.219	2	CA3_old._.n1hippo108	31778	Prex2	Intronic	31778	uc007ahs.2	0.3832	645	0
646	chr1	11026817	11027317	501	*	7.03976	0.55	0.296	2	CA3_old._.n2hippo108	33601	Prex2	Intronic	33601	uc007ahs.2	0.4511	646	0
647	chr1	11027405	11027905	501	*	11.4044	0.567	0.373	2	DG_old._.n1hippo108	34189	Prex2	Intronic	34189	uc007ahs.2	0.4072	647	0
648	chr1	11033438	11033938	501	*	58.7187	0.846	0.783	2	DG_young._.n2hippo7	40222	Prex2	Intronic	40222	uc007ahs.2	0.4511	648	0
649	chr1	11035024	11035524	501	*	8.9826	0.561	0.357	2	Astro_old._.n1hippo108	41808	Prex2	Intronic	41808	uc007ahs.2	0.4531	649	0
650	chr1	11044611	11045111	501	*	6.55275	0.411	0.179	2	Astro_young._.n2hippo7	51395	Prex2	Intronic	51395	uc007ahs.2	0.4132	650	0
651	chr1	11045211	11045711	501	*	82.3428	0.849	0.779	2	Astro_old._.n2hippo108	51995	Prex2	Intronic	51995	uc007ahs.2	0.3333	651	0
652	chr1	11046260	11046760	501	*	22.2301	0.692	0.565	2	DG_young._.n2hippo7	53044	Prex2	Intronic	51952	uc007aht.1	0.3892	652	0
653	chr1	11046802	11047302	501	*	7.48706	0.495	0.244	2	Astro_young._.n1hippo7	53586	Prex2	Intronic	51410	uc007aht.1	0.3972	653	0
654	chr1	11048060	11048560	501	*	10.6442	0.561	0.335	2	Astro_young._.n2hippo7	54844	Prex2	Intronic	50152	uc007aht.1	0.5269	654	0
655	chr1	11053727	11054227	501	*	5.20849	0.31	0.105	2	CA3_young._.n2hippo7	60511	Prex2	Intronic	44485	uc007aht.1	0.3713	655	0
656	chr1	11057376	11057876	501	*	17.4386	0.76	0.609	2	Sub_old._.n2hippo108	64160	Prex2	Intronic	40836	uc007aht.1	0.4391	656	0
657	chr1	11065104	11065604	501	*	12.2658	0.559	0.341	2	Astro_old._.n2hippo108	71888	Prex2	Intronic	33108	uc007aht.1	0.4431	657	0
658	chr1	11065946	11066446	501	*	126.548	0.886	0.835	2	Astro_old._.n2hippo108	72730	Prex2	Intronic	32266	uc007aht.1	0.4172	658	0
659	chr1	11080489	11080989	501	*	21.4523	0.669	0.532	2	DG_young._.n1hippo7	87273	Prex2	Intronic	17723	uc007aht.1	0.3852	659	0
660	chr1	11089539	11090039	501	*	39.8436	0.804	0.716	2	DG_old._.n1hippo108	96323	Prex2	Exonic	8673	uc007aht.1	0.487	660	0
661	chr1	11090810	11091310	501	*	67.0074	0.828	0.748	2	Astro_old._.n2hippo108	97594	Prex2	Intronic	7402	uc007aht.1	0.4052	661	0
662	chr1	11097185	11097685	501	*	50.0286	0.836	0.762	2	DG_old._.n1hippo108	103969	Prex2	Intronic	1027	uc007aht.1	0.4451	662	0
663	chr1	11116483	11116983	501	*	13.804	0.592	0.427	2	DG_young._.n2hippo7	123267	Prex2	Intronic	18269	uc007aht.1	0.3772	663	0
664	chr1	11117146	11117646	501	*	23.3919	0.805	0.681	2	Sub_old._.n1hippo108	123930	Prex2	Intronic	18932	uc007aht.1	0.3313	664	0
665	chr1	11138030	11138530	501	*	24.8767	0.792	0.677	2	CA3_young._.n1hippo7	144814	Prex2	Intronic	2410	uc007ahu.1	0.4391	665	0
666	chr1	11139829	11140329	501	*	17.1416	0.882	0.761	2	IN_Sst/Pvalb_young._.n1hippo7	146613	Prex2	Exonic	611	uc007ahu.1	0.3932	666	0
667	chr1	11144703	11145203	501	*	13.1359	0.648	0.465	2	CA3_young._.n2hippo7	151487	Prex2	Intronic	4261	uc007ahu.1	0.3733	667	0
668	chr1	11150846	11151346	501	*	9.86317	0.534	0.313	2	CA3_young._.n1hippo7	157630	Prex2	Intronic	10404	uc007ahu.1	0.3433	668	0
669	chr1	11151448	11151948	501	*	3.20889	0.149	0.026	2	CA3_old._.n1hippo108	158232	Prex2	Intronic	11006	uc007ahu.1	0.4651	669	0
670	chr1	11169081	11169581	501	*	28.9285	0.726	0.614	2	DG_young._.n1hippo7	175865	Prex2	Intronic	28639	uc007ahu.1	0.493	670	0
671	chr1	11175732	11176232	501	*	7.35193	0.852	0.684	2	IN_Lamp5_young._.Rep2	182516	Prex2	Intronic	35290	uc007ahu.1	0.3613	671	0
672	chr1	11176773	11177273	501	*	5.5939	0.373	0.164	2	DG_old._.n2hippo108	183557	Prex2	Intronic	36331	uc007ahu.1	0.3932	672	0
673	chr1	11177609	11178109	501	*	123.089	0.906	0.853	2	Astro_young._.n1hippo7	184393	Prex2	Intronic	37167	uc007ahu.1	0.507	673	0
674	chr1	11179826	11180326	501	*	32.8871	0.848	0.765	2	Sub_young._.n1hippo7	186610	Prex2	Intronic	39384	uc007ahu.1	0.3952	674	0
675	chr1	11202469	11202969	501	*	25.049	0.814	0.71	2	CA3_young._.n2hippo7	209253	Prex2	Intronic	61243	uc007ahv.2	0.4012	675	0
676	chr1	11204453	11204953	501	*	10.2912	0.593	0.342	2	CA3_old._.n1hippo108	209401	A830018L16Rik	Intronic	59259	uc007ahv.2	0.3433	676	0
677	chr1	11216477	11216977	501	*	18.5261	0.735	0.593	2	Sub_young._.n2hippo7	197377	A830018L16Rik	Intronic	47235	uc007ahv.2	0.481	677	0
678	chr1	11217563	11218063	501	*	6.36497	0.478	0.256	2	Sub_young._.n1hippo7	196291	A830018L16Rik	Intronic	46149	uc007ahv.2	0.3772	678	0
679	chr1	11267356	11267856	501	*	3.52636	0.308	0.168	2	Endo_old._.Rep1	146498	A830018L16Rik	Intronic	3642	uc007ahv.2	0.4092	679	0
680	chr1	11268120	11268620	501	*	23.4714	0.719	0.593	2	DG_old._.n1hippo108	145734	A830018L16Rik	Intronic	4406	uc007ahv.2	0.3333	680	0
681	chr1	11305716	11306216	501	*	6.56175	0.454	0.202	2	Astro_young._.n1hippo7	108138	A830018L16Rik	Distal	42002	uc007ahv.2	0.501	681	0
682	chr1	11329536	11330036	501	*	22.9438	0.726	0.566	2	Astro_young._.n1hippo7	84318	A830018L16Rik	Distal	65822	uc007ahv.2	0.501	682	0
683	chr1	11352702	11353202	501	*	5.86593	0.465	0.214	2	Sub_old._.n1hippo108	61152	A830018L16Rik	Distal	61152	uc011wii.1	0.3293	683	0
684	chr1	11355545	11356045	501	*	39.6893	0.823	0.746	2	CA1_old._.n2hippo108	58309	A830018L16Rik	Distal	58309	uc011wii.1	0.3673	684	0
685	chr1	11413144	11413644	501	*	5.59451	0.352	0.143	2	DG_old._.n1hippo108	710	A830018L16Rik	Promoter	710	uc011wii.1	0.3792	685	0
686	chr1	11413842	11414342	501	*	393.527	0.978	0.969	2	DG_young._.n1hippo7	12	A830018L16Rik	Promoter	12	uc011wii.1	0.6228	686	0
687	chr1	11414459	11414959	501	*	22.3299	0.797	0.668	2	Sub_old._.n1hippo108	603	A830018L16Rik	Intronic	603	uc011wii.1	0.5289	687	0
688	chr1	11415134	11415634	501	*	4.226	0.617	0.222	2	IN_Vip_old._.n2hippo108	1278	A830018L16Rik	Intronic	1278	uc011wii.1	0.4711	688	0
689	chr1	11427159	11427659	501	*	5.34162	0.724	0.373	2	IN_Vip_young._.n1hippo7	13303	A830018L16Rik	Intronic	13303	uc011wii.1	0.3892	689	0
690	chr1	11432851	11433351	501	*	5.75982	0.513	0.22	2	IN_Sst/Pvalb_old._.n2hippo108	18995	A830018L16Rik	Intronic	18995	uc011wii.1	0.3852	690	0
691	chr1	11438993	11439493	501	*	9.62096	0.551	0.359	2	DG_old._.n2hippo108	25137	A830018L16Rik	Intronic	25137	uc011wii.1	0.4152	691	0
692	chr1	11443165	11443665	501	*	7.34113	0.741	0.479	2	IN_Sst/Pvalb_young._.n1hippo7	29309	A830018L16Rik	Intronic	29309	uc011wii.1	0.3533	692	0
693	chr1	11447028	11447528	501	*	13.3899	0.699	0.516	2	Sub_old._.n1hippo108	33172	A830018L16Rik	Intronic	33172	uc011wii.1	0.3234	693	0
694	chr1	11450993	11451493	501	*	3.85839	0.292	0.077	2	IN_Sst/Pvalb_old._.n2hippo108	37137	A830018L16Rik	Intronic	37137	uc011wii.1	0.3872	694	0
695	chr1	11458252	11458752	501	*	24.1328	0.87	0.76	2	IN_Sst/Pvalb_old._.n2hippo108	44396	A830018L16Rik	Intronic	44396	uc011wii.1	0.475	695	0
696	chr1	11458765	11459265	501	*	13.5693	0.898	0.898	NA	CA2_young._.Rep1	44909	A830018L16Rik	Intronic	44909	uc011wii.1	0.4451	696	0
697	chr1	11507451	11507951	501	*	8.85678	0.473	0.268	2	DG_young._.n2hippo7	93595	A830018L16Rik	Intronic	88449	uc007ahz.1	0.4571	697	0
698	chr1	11517242	11517742	501	*	21.2841	0.726	0.599	2	DG_old._.n2hippo108	103386	A830018L16Rik	Intronic	78658	uc007ahz.1	0.3892	698	0
699	chr1	11543884	11544384	501	*	17.1463	0.588	0.428	2	CA1_young._.n1hippo7	130028	A830018L16Rik	Intronic	52016	uc007ahz.1	0.4451	699	0
700	chr1	11549616	11550116	501	*	15.2718	0.727	0.559	2	Sub_old._.n1hippo108	135760	A830018L16Rik	Intronic	46284	uc007ahz.1	0.4072	700	0
701	chr1	11558506	11559006	501	*	37.3357	0.815	0.732	2	DG_old._.n2hippo108	144650	A830018L16Rik	Intronic	37394	uc007ahz.1	0.3593	701	0
702	chr1	11563323	11563823	501	*	27.3333	0.73	0.619	2	DG_young._.n2hippo7	149467	A830018L16Rik	Intronic	32577	uc007ahz.1	0.4251	702	0
703	chr1	11564141	11564641	501	*	12.7692	0.557	0.373	2	DG_young._.n1hippo7	150285	A830018L16Rik	Intronic	31759	uc007ahz.1	0.4651	703	0
704	chr1	11565252	11565752	501	*	40.5723	0.794	0.711	2	DG_young._.n2hippo7	151396	A830018L16Rik	Intronic	30648	uc007ahz.1	0.3393	704	0
705	chr1	11566670	11567170	501	*	87.6243	0.911	0.873	2	DG_old._.n2hippo108	152814	A830018L16Rik	Intronic	29230	uc007ahz.1	0.4032	705	0
706	chr1	11567205	11567705	501	*	40.91	0.828	0.753	2	CA1_old._.n2hippo108	153349	A830018L16Rik	Intronic	28695	uc007ahz.1	0.3752	706	0
707	chr1	11573399	11573899	501	*	132.355	0.94	0.915	2	DG_old._.n2hippo108	159543	A830018L16Rik	Intronic	22501	uc007ahz.1	0.3313	707	0
708	chr1	11579870	11580370	501	*	13.9866	0.899	0.789	2	CA2_old._.Rep2	166014	A830018L16Rik	Intronic	16030	uc007ahz.1	0.4691	708	0
709	chr1	11580748	11581248	501	*	8.2413	0.84	0.662	2	IN_Lamp5_old._.Rep2	166892	A830018L16Rik	Intronic	15152	uc007ahz.1	0.3613	709	0
710	chr1	11588248	11588748	501	*	7.38398	0.543	0.301	2	Sub_old._.n1hippo108	174392	A830018L16Rik	Exonic	7652	uc007ahz.1	0.4291	710	0
711	chr1	11626958	11627458	501	*	6.6123	0.508	0.259	2	Sub_old._.n1hippo108	213102	A830018L16Rik	Intronic	31056	uc007ahz.1	0.3832	711	0
712	chr1	11636571	11637071	501	*	10.2912	0.593	0.342	2	CA3_old._.n1hippo108	222715	A830018L16Rik	Intronic	40669	uc007ahz.1	0.3832	712	0
713	chr1	11650085	11650585	501	*	90.5834	0.914	0.877	2	DG_old._.n2hippo108	236229	A830018L16Rik	Intronic	54183	uc007ahz.1	0.4331	713	0
714	chr1	11652708	11653208	501	*	9.18892	0.468	0.264	2	CA1_old._.n1hippo108	238852	A830018L16Rik	Intronic	56806	uc007ahz.1	0.3613	714	0
715	chr1	11657659	11658159	501	*	75.6028	0.876	0.826	2	DG_young._.n2hippo7	243803	A830018L16Rik	Intronic	61757	uc007ahz.1	0.3174	715	0
716	chr1	11738548	11739048	501	*	4.61881	0.597	0.477	2	Endo_young._.Rep2	324692	A830018L16Rik	Intronic	142646	uc007ahz.1	0.4092	716	0
717	chr1	11739300	11739800	501	*	27.3771	0.805	0.699	2	Sub_young._.n2hippo7	325444	A830018L16Rik	Intronic	143398	uc007ahz.1	0.3812	717	0
718	chr1	11742182	11742682	501	*	35.7483	0.762	0.666	2	DG_young._.n1hippo7	328326	A830018L16Rik	Intronic	146280	uc007ahz.1	0.3673	718	0
719	chr1	11748225	11748725	501	*	23.0612	0.892	0.76	2	EPC/CPC_old._.Rep1	334369	A830018L16Rik	Intronic	152323	uc007ahz.1	0.4092	719	0
720	chr1	11750031	11750531	501	*	9.23183	0.721	0.411	2	EPC/CPC_old._.Rep2	336175	A830018L16Rik	Intronic	154129	uc007ahz.1	0.3413	720	0
721	chr1	11750558	11751058	501	*	75.9843	0.863	0.807	2	CA1_young._.n1hippo7	336702	A830018L16Rik	Intronic	154656	uc007ahz.1	0.4232	721	0
722	chr1	11784054	11784554	501	*	10.8931	0.567	0.355	2	CA3_young._.n1hippo7	370198	A830018L16Rik	Intronic	188152	uc007ahz.1	0.3214	722	0
723	chr1	11788202	11788702	501	*	28.7485	0.822	0.718	2	CA3_young._.n1hippo7	374346	A830018L16Rik	Intronic	192300	uc007ahz.1	0.3673	723	0
724	chr1	11795606	11796106	501	*	14.7129	0.652	0.452	2	Astro_young._.n1hippo7	381750	A830018L16Rik	Intronic	199704	uc007ahz.1	0.4192	724	0
725	chr1	11834028	11834528	501	*	10.1767	0.773	0.505	2	EPC/CPC_old._.Rep1	420172	A830018L16Rik	Intronic	238126	uc007ahz.1	0.2994	725	0
726	chr1	11834987	11835487	501	*	11.637	0.63	0.347	2	EPC/CPC_young._.Rep1	421131	A830018L16Rik	Intronic	239085	uc007ahz.1	0.3194	726	0
727	chr1	11836245	11836745	501	*	7.7733	0.673	0.333	2	EPC/CPC_old._.Rep2	422389	A830018L16Rik	Intronic	240343	uc007ahz.1	0.3473	727	0
728	chr1	11842314	11842814	501	*	7.10447	0.712	0.512	2	Endo_old._.Rep1	428458	A830018L16Rik	Intronic	246412	uc007ahz.1	0.3293	728	0
729	chr1	11848217	11848717	501	*	7.42101	0.807	0.63	2	IN_Lamp5_old._.Rep1	434361	A830018L16Rik	Intronic	252315	uc007ahz.1	0.4671	729	0
730	chr1	11895709	11896209	501	*	23.4999	0.862	0.767	2	CA3_old._.n2hippo108	481853	A830018L16Rik	Intronic	299807	uc007ahz.1	0.4212	730	0
731	chr1	11931531	11932031	501	*	6.93734	0.41	0.176	2	CA3_young._.n1hippo7	494204	Mir6341	Intronic	335629	uc007ahz.1	0.3912	731	0
732	chr1	11937001	11937501	501	*	5.93896	0.337	0.136	2	DG_young._.n2hippo7	488734	Mir6341	Intronic	341099	uc007ahz.1	0.487	732	0
733	chr1	11977804	11978304	501	*	42.2687	0.801	0.716	2	CA1_old._.n1hippo108	447931	Mir6341	Distal	381902	uc007ahz.1	0.3772	733	0
734	chr1	11979256	11979756	501	*	166.47	0.943	0.92	2	CA1_young._.n1hippo7	446479	Mir6341	Distal	383354	uc007ahz.1	0.3413	734	0
735	chr1	11982505	11983005	501	*	5.66225	0.434	0.195	2	Sub_young._.n1hippo7	443230	Mir6341	Distal	386603	uc007ahz.1	0.4531	735	0
736	chr1	11996245	11996745	501	*	12.6449	0.592	0.421	2	CA1_old._.n2hippo108	429490	Mir6341	Distal	400343	uc007ahz.1	0.4491	736	0
737	chr1	11997507	11998007	501	*	197.275	0.954	0.936	2	CA1_young._.n1hippo7	428228	Mir6341	Distal	401605	uc007ahz.1	0.4072	737	0
738	chr1	12000529	12001029	501	*	13.1568	0.809	0.587	2	OPC_old._.n1hippo108	425206	Mir6341	Distal	404627	uc007ahz.1	0.4172	738	0
739	chr1	12009010	12009510	501	*	124.396	0.95	0.93	2	CA1_old._.n2hippo108	416725	Mir6341	Distal	413108	uc007ahz.1	0.3752	739	0
740	chr1	12010564	12011064	501	*	44.3395	0.89	0.822	2	Sub_old._.n1hippo108	415171	Mir6341	Distal	414662	uc007ahz.1	0.3952	740	0
741	chr1	12016709	12017209	501	*	27.3771	0.805	0.699	2	Sub_young._.n2hippo7	409026	Mir6341	Distal	409026	uc033fic.1	0.3852	741	0
742	chr1	12026767	12027267	501	*	12.0874	0.559	0.384	2	DG_young._.n2hippo7	398968	Mir6341	Distal	398968	uc033fic.1	0.3533	742	0
743	chr1	12029456	12029956	501	*	48.913	0.796	0.714	2	CA1_young._.n1hippo7	396279	Mir6341	Distal	396279	uc033fic.1	0.3912	743	0
744	chr1	12030828	12031328	501	*	8.08355	0.37	0.175	2	CA1_young._.n2hippo7	394907	Mir6341	Distal	394907	uc033fic.1	0.3034	744	0
745	chr1	12092515	12093015	501	*	15.2718	0.727	0.559	2	Sub_old._.n1hippo108	333220	Mir6341	Distal	333220	uc033fic.1	0.3194	745	0
746	chr1	12115506	12116006	501	*	10.8562	0.847	0.68	2	CA2_old._.Rep2	310229	Mir6341	Distal	310229	uc033fic.1	0.3733	746	0
747	chr1	12117181	12117681	501	*	14.495	0.69	0.484	2	CA3_old._.n1hippo108	308554	Mir6341	Distal	308554	uc033fic.1	0.3573	747	0
748	chr1	12200761	12201261	501	*	42.2687	0.801	0.716	2	CA1_old._.n1hippo108	224974	Mir6341	Distal	224974	uc033fic.1	0.4152	748	0
749	chr1	12270362	12270862	501	*	16.3886	0.688	0.513	2	CA3_young._.n1hippo7	155373	Mir6341	Distal	155373	uc033fic.1	0.4491	749	0
750	chr1	12277809	12278309	501	*	6.91744	0.748	0.748	NA	VascMening_young._.Rep1	147926	Mir6341	Distal	147926	uc033fic.1	0.3293	750	0
751	chr1	12282504	12283004	501	*	23.0149	0.652	0.515	2	CA1_young._.n1hippo7	143231	Mir6341	Distal	143231	uc033fic.1	0.4152	751	0
752	chr1	12283492	12283992	501	*	7.01273	0.433	0.199	2	CA3_young._.n2hippo7	142243	Mir6341	Distal	142243	uc033fic.1	0.4251	752	0
753	chr1	12334176	12334676	501	*	38.712	0.798	0.679	2	Astro_young._.n1hippo7	91559	Mir6341	Distal	91559	uc033fic.1	0.4391	753	0
754	chr1	12367197	12367697	501	*	19.4267	0.689	0.556	2	CA1_old._.n2hippo108	58538	Mir6341	Distal	58538	uc033fic.1	0.3234	754	0
755	chr1	12367835	12368335	501	*	153.125	0.962	0.947	2	CA1_old._.n2hippo108	57900	Mir6341	Distal	57900	uc033fic.1	0.4132	755	0
756	chr1	12405796	12406296	501	*	101.663	0.918	0.883	2	CA1_old._.n1hippo108	19939	Mir6341	Distal	19939	uc033fic.1	0.4172	756	0
757	chr1	12410078	12410578	501	*	7.929	0.841	0.656	2	IN_Lamp5_young._.Rep1	15657	Mir6341	Distal	15657	uc033fic.1	0.3792	757	0
758	chr1	12418795	12419295	501	*	38.2382	0.874	0.803	2	CA3_young._.n1hippo7	6940	Mir6341	Distal	6940	uc033fic.1	0.4411	758	0
759	chr1	12452897	12453397	501	*	16.7402	0.934	0.934	NA	CA2_young._.Rep1	27160	Mir6341	Distal	27160	uc033fic.1	0.4271	759	0
760	chr1	12479133	12479633	501	*	4.77109	0.319	0.086	2	CA3_old._.n1hippo108	53396	Mir6341	Distal	53396	uc033fic.1	0.4371	760	0
761	chr1	12489178	12489678	501	*	10.2714	0.516	0.292	2	Astro_old._.n2hippo108	63441	Mir6341	Distal	63441	uc033fic.1	0.3912	761	0
762	chr1	12490005	12490505	501	*	4.6469	0.286	0.062	2	EPC/CPC_young._.Rep1	64268	Mir6341	Distal	64268	uc033fic.1	0.3912	762	0
763	chr1	12500311	12500811	501	*	12.0332	0.871	0.871	NA	CA2_young._.Rep1	74574	Mir6341	Distal	74574	uc033fic.1	0.4531	763	0
764	chr1	12509651	12510151	501	*	9.91555	0.59	0.381	2	Sub_young._.n2hippo7	83914	Mir6341	Distal	83914	uc033fic.1	0.3972	764	0
765	chr1	12555850	12556350	501	*	27.7591	0.831	0.722	2	Sub_old._.n1hippo108	111462	Gm17644	Distal	111462	uc029qmx.1	0.4331	765	0
766	chr1	12571976	12572476	501	*	52.2723	0.887	0.784	2	EPC/CPC_young._.Rep1	95336	Gm17644	Distal	95336	uc029qmx.1	0.3832	766	0
767	chr1	12572737	12573237	501	*	7.7733	0.673	0.333	2	EPC/CPC_old._.Rep2	94575	Gm17644	Distal	94575	uc029qmx.1	0.4611	767	0
768	chr1	12573270	12573770	501	*	2.57292	0.141	0.006	2	EPC/CPC_old._.Rep2	94042	Gm17644	Distal	94042	uc029qmx.1	0.4691	768	0
769	chr1	12576863	12577363	501	*	58.7187	0.846	0.783	2	DG_young._.n2hippo7	90449	Gm17644	Distal	90449	uc029qmx.1	0.4271	769	0
770	chr1	12604218	12604718	501	*	18.0926	0.6	0.445	2	CA1_young._.n1hippo7	63094	Gm17644	Distal	63094	uc029qmx.1	0.3912	770	0
771	chr1	12619905	12620405	501	*	40.9279	0.876	0.809	2	Sub_young._.n1hippo7	47407	Gm17644	Distal	47407	uc029qmx.1	0.3613	771	0
772	chr1	12623082	12623582	501	*	11.7481	0.677	0.479	2	Sub_old._.n2hippo108	44230	Gm17644	Distal	44230	uc029qmx.1	0.4611	772	0
773	chr1	12632991	12633491	501	*	10.8931	0.567	0.355	2	CA3_young._.n1hippo7	34321	Gm17644	Distal	34321	uc029qmx.1	0.4212	773	0
774	chr1	12640952	12641452	501	*	68.5391	0.863	0.8	2	Astro_old._.n1hippo108	26360	Gm17644	Distal	26360	uc029qmx.1	0.489	774	0
775	chr1	12669228	12669728	501	*	64.6463	0.847	0.785	2	DG_young._.n1hippo7	1914	Gm17644	Intronic	1914	uc029qmx.1	0.3513	775	0
776	chr1	12671752	12672252	501	*	14.5704	0.921	0.732	2	ImN_young._.n1hippo7	4438	Gm17644	Exonic	4438	uc029qmx.1	0.4351	776	0
777	chr1	12692150	12692650	501	*	11.6706	0.8	0.556	2	EPC/CPC_old._.Rep1	29	Sulf1	Promoter	29	uc007aia.2	0.5269	777	0
778	chr1	12692825	12693325	501	*	12.4743	0.683	0.492	2	Sub_old._.n1hippo108	644	Sulf1	Intronic	644	uc007aia.2	0.4731	778	0
779	chr1	12697933	12698433	501	*	7.44847	0.492	0.2	2	EPC/CPC_young._.Rep1	5752	Sulf1	Intronic	5752	uc007aia.2	0.4551	779	0
780	chr1	12706319	12706819	501	*	4.9121	0.756	0.525	2	IN_Lamp5_young._.Rep2	14138	Sulf1	Intronic	11975	uc007aic.1	0.475	780	0
781	chr1	12713010	12713510	501	*	9.08837	0.634	0.408	2	CA3_old._.n2hippo108	20829	Sulf1	Intronic	5284	uc007aic.1	0.4591	781	0
782	chr1	12715363	12715863	501	*	23.6152	0.78	0.658	2	CA3_young._.n1hippo7	23182	Sulf1	Intronic	2931	uc007aic.1	0.479	782	0
783	chr1	12718074	12718574	501	*	16.9424	0.937	0.937	NA	VascMening_young._.Rep1	25893	Sulf1	Intronic	220	uc007aic.1	0.519	783	0
784	chr1	12722310	12722810	501	*	8.39931	0.616	0.325	2	EPC/CPC_young._.Rep2	30129	Sulf1	Intronic	4014	uc007aic.1	0.4611	784	0
785	chr1	12764419	12764919	501	*	5.11062	0.617	0.617	NA	VascMening_young._.Rep1	72238	Sulf1	Intronic	46123	uc007aic.1	0.4551	785	0
786	chr1	12766998	12767498	501	*	23.0149	0.652	0.515	2	CA1_young._.n1hippo7	74817	Sulf1	Intronic	48702	uc007aic.1	0.4391	786	0
787	chr1	12771264	12771764	501	*	27.827	0.719	0.604	2	DG_young._.n1hippo7	79083	Sulf1	Intronic	52968	uc007aic.1	0.4551	787	0
788	chr1	12781382	12781882	501	*	2.57292	0.141	0.006	2	EPC/CPC_old._.Rep2	89201	Sulf1	Intronic	61016	uc007aie.1	0.4511	788	0
789	chr1	12790429	12790929	501	*	6.91744	0.748	0.748	NA	VascMening_young._.Rep1	98248	Sulf1	Intronic	51969	uc007aie.1	0.4391	789	0
790	chr1	12791722	12792222	501	*	5.02475	0.507	0.145	2	EPC/CPC_old._.Rep2	99541	Sulf1	Intronic	50676	uc007aie.1	0.511	790	0
791	chr1	12795536	12796036	501	*	25.4408	0.741	0.588	2	Astro_young._.n1hippo7	103355	Sulf1	Intronic	46862	uc007aie.1	0.499	791	0
792	chr1	12814321	12814821	501	*	8.80895	0.818	0.818	NA	VascMening_young._.Rep1	122140	Sulf1	Intronic	28077	uc007aie.1	0.505	792	0
793	chr1	12833091	12833591	501	*	24.8286	0.87	0.782	2	CA3_old._.n2hippo108	140910	Sulf1	Intronic	9307	uc007aie.1	0.4611	793	0
794	chr1	12834546	12835046	501	*	11.0121	0.519	0.323	2	DG_young._.n1hippo7	142365	Sulf1	Intronic	7852	uc007aie.1	0.477	794	0
795	chr1	12835913	12836413	501	*	8.96127	0.751	0.474	2	OPC_old._.n1hippo108	143732	Sulf1	Exonic	6485	uc007aie.1	0.5549	795	0
796	chr1	12836731	12837231	501	*	58.1682	0.911	0.865	2	Sub_young._.n1hippo7	144550	Sulf1	Intronic	5667	uc007aie.1	0.3733	796	0
797	chr1	12850860	12851360	501	*	7.13632	0.558	0.253	2	EPC/CPC_young._.Rep2	140024	Slco5a1	Intronic	8460	uc007aie.1	0.4711	797	0
798	chr1	12854864	12855364	501	*	6.11185	0.771	0.771	NA	unknown_young._.Rep1	136020	Slco5a1	Intronic	12464	uc007aie.1	0.4391	798	0
799	chr1	12863984	12864484	501	*	100.823	0.944	0.917	2	Sub_young._.n2hippo7	126900	Slco5a1	Distal	21584	uc007aie.1	0.4571	799	0
800	chr1	12864998	12865498	501	*	14.5288	0.822	0.639	2	IN_Sst/Pvalb_young._.n2hippo7	125886	Slco5a1	Distal	22598	uc007aie.1	0.5469	800	0
801	chr1	12871618	12872118	501	*	5.26	0.584	0.37	2	Endo_old._.Rep1	119266	Slco5a1	Exonic	29218	uc007aie.1	0.513	801	0
802	chr1	12877696	12878196	501	*	45.1737	0.905	0.843	2	CA3_old._.n1hippo108	113188	Slco5a1	Intronic	35296	uc007aie.1	0.4731	802	0
803	chr1	12883160	12883660	501	*	36.8465	0.868	0.794	2	CA3_young._.n1hippo7	107724	Slco5a1	Intronic	40760	uc007aie.1	0.4212	803	0
804	chr1	12915100	12915600	501	*	5.61153	0.385	0.141	2	CA3_old._.n1hippo108	75784	Slco5a1	Intronic	72700	uc007aie.1	0.3633	804	0
805	chr1	12942124	12942624	501	*	9.86317	0.534	0.313	2	CA3_young._.n1hippo7	48760	Slco5a1	Intronic	48588	uc007aig.1	0.4691	805	0
806	chr1	12947484	12947984	501	*	10.5351	0.837	0.837	NA	CA2_young._.Rep1	43400	Slco5a1	Intronic	43228	uc007aig.1	0.4371	806	0
807	chr1	12955906	12956406	501	*	12.0874	0.559	0.384	2	DG_young._.n2hippo7	34978	Slco5a1	Intronic	34806	uc007aig.1	0.4232	807	0
808	chr1	12967600	12968100	501	*	5.13234	0.426	0.167	2	CA3_old._.n2hippo108	23284	Slco5a1	Intronic	23112	uc007aig.1	0.4331	808	0
809	chr1	12984746	12985246	501	*	8.89378	0.4	0.203	2	CA1_young._.n2hippo7	6138	Slco5a1	Intronic	5966	uc007aig.1	0.475	809	0
810	chr1	12990047	12990547	501	*	5.13234	0.426	0.167	2	CA3_old._.n2hippo108	837	Slco5a1	Exonic	665	uc007aig.1	0.5349	810	0
811	chr1	12990982	12991482	501	*	32.5347	0.796	0.705	2	DG_old._.n2hippo108	96	Slco5a1	Promoter	96	uc007aif.2	0.491	811	0
812	chr1	12991644	12992144	501	*	34.5877	0.756	0.658	2	DG_young._.n1hippo7	758	Slco5a1	Promoter	758	uc007aif.2	0.5529	812	0
813	chr1	12992212	12992712	501	*	311.072	0.969	0.957	2	DG_young._.n1hippo7	1326	Slco5a1	Promoter	1326	uc007aif.2	0.6727	813	0
814	chr1	13004981	13005481	501	*	10.7066	0.611	0.41	2	Sub_young._.n2hippo7	14095	Slco5a1	Distal	14095	uc007aif.2	0.475	814	0
815	chr1	13018344	13018844	501	*	11.0435	0.645	0.451	2	Sub_young._.n1hippo7	27458	Slco5a1	Distal	27458	uc007aif.2	0.4192	815	0
816	chr1	13022042	13022542	501	*	11.0985	0.882	0.75	2	IN_Lamp5_old._.Rep2	31156	Slco5a1	Distal	31156	uc007aif.2	0.4511	816	0
817	chr1	13024174	13024674	501	*	8.30816	0.703	0.326	2	IN_Vip_young._.n2hippo7	33288	Slco5a1	Distal	33288	uc007aif.2	0.4192	817	0
818	chr1	13042274	13042774	501	*	25.4408	0.741	0.588	2	Astro_young._.n1hippo7	51388	Slco5a1	Distal	51388	uc007aif.2	0.3892	818	0
819	chr1	13050109	13050609	501	*	18.2121	0.76	0.609	2	Sub_old._.n1hippo108	59223	Slco5a1	Distal	59223	uc007aif.2	0.4631	819	0
820	chr1	13051928	13052428	501	*	21.2813	0.705	0.532	2	Astro_young._.n2hippo7	61042	Slco5a1	Distal	61042	uc007aif.2	0.4671	820	0
821	chr1	13062483	13062983	501	*	8.80895	0.818	0.818	NA	VascMening_young._.Rep1	64429	Prdm14	Distal	64429	uc007aik.1	0.4092	821	0
822	chr1	13069576	13070076	501	*	14.906	0.69	0.52	2	Sub_young._.n2hippo7	57336	Prdm14	Distal	57336	uc007aik.1	0.519	822	0
823	chr1	13091736	13092236	501	*	12.9378	0.576	0.406	2	DG_young._.n2hippo7	35176	Prdm14	Distal	35176	uc007aik.1	0.4012	823	0
824	chr1	13100273	13100773	501	*	20.8931	0.841	0.732	2	CA3_old._.n2hippo108	26639	Prdm14	Distal	26639	uc007aik.1	0.4451	824	0
825	chr1	13100804	13101304	501	*	4.3023	0.214	0.042	2	CA3_young._.n1hippo7	26108	Prdm14	Distal	26108	uc007aik.1	0.4331	825	0
826	chr1	13108139	13108639	501	*	9.83717	0.625	0.407	2	Sub_old._.n1hippo108	18773	Prdm14	Distal	18773	uc007aik.1	0.3772	826	0
827	chr1	13118385	13118885	501	*	8.04784	0.595	0.365	2	CA3_old._.n2hippo108	8527	Prdm14	Intronic	8527	uc007aik.1	0.517	827	0
828	chr1	13126140	13126640	501	*	4.82931	0.402	0.136	2	MG_old._.n1hippo108	772	Prdm14	Intronic	772	uc007aik.1	0.5649	828	0
829	chr1	13134315	13134815	501	*	47.8276	0.806	0.726	2	DG_young._.n1hippo7	7401	Prdm14	Distal	7401	uc007aik.1	0.513	829	0
830	chr1	13141647	13142147	501	*	5.2658	0.29	0.1	2	DG_young._.n2hippo7	14733	Prdm14	Exonic	14733	uc007aik.1	0.4391	830	0
831	chr1	13142333	13142833	501	*	35.9977	0.918	0.864	2	CA3_old._.n2hippo108	15419	Prdm14	Exonic	15419	uc007aik.1	0.525	831	0
832	chr1	13146894	13147394	501	*	48.1414	0.893	0.837	2	Sub_young._.n1hippo7	19980	Prdm14	Intronic	19980	uc007aik.1	0.4731	832	0
833	chr1	13148336	13148836	501	*	13.5659	0.609	0.442	2	CA1_old._.n2hippo108	21422	Prdm14	Intronic	21422	uc007aik.1	0.507	833	0
834	chr1	13149393	13149893	501	*	8.99765	0.601	0.374	2	Sub_old._.n1hippo108	22479	Prdm14	Intronic	22479	uc007aik.1	0.3952	834	0
835	chr1	13151015	13151515	501	*	17.2172	0.75	0.596	2	Sub_old._.n1hippo108	24101	Prdm14	Intronic	24101	uc007aik.1	0.477	835	0
836	chr1	13156646	13157146	501	*	6.31288	0.723	0.615	2	Endo_young._.Rep2	29732	Prdm14	Intronic	29732	uc007aik.1	0.4291	836	0
837	chr1	13162263	13162763	501	*	11.4466	0.475	0.281	2	CA1_young._.n2hippo7	35349	Prdm14	Intronic	35349	uc007aik.1	0.483	837	0
838	chr1	13171039	13171539	501	*	26.9064	0.787	0.677	2	Oligo_young._.n1hippo7	44125	Prdm14	Intronic	44125	uc007aik.1	0.3952	838	0
839	chr1	13174348	13174848	501	*	17.6432	0.726	0.584	2	Oligo_young._.n1hippo7	47434	Prdm14	Exonic	47434	uc007aik.1	0.5669	839	0
840	chr1	13175043	13175543	501	*	2.61071	0.113	0.021	2	Oligo_young._.n2hippo7	48129	Prdm14	Exonic	48129	uc007aik.1	0.4531	840	0
841	chr1	13175576	13176076	501	*	6.12144	0.472	0.253	2	Oligo_young._.n2hippo7	48662	Prdm14	Intronic	48662	uc007aik.1	0.475	841	0
842	chr1	13176962	13177462	501	*	5.17567	0.408	0.193	2	Oligo_young._.n2hippo7	50048	Prdm14	Exonic	50048	uc007aik.1	0.4052	842	0
843	chr1	13181218	13181718	501	*	11.2533	0.54	0.361	2	DG_young._.n2hippo7	54304	Prdm14	Intronic	54304	uc007aik.1	0.4431	843	0
844	chr1	13183283	13183783	501	*	89.6803	0.905	0.861	2	Oligo_young._.n2hippo7	56369	Prdm14	Exonic	56369	uc007aik.1	0.4451	844	0
845	chr1	13183902	13184402	501	*	3.41534	0.22	0.06	2	Oligo_young._.n2hippo7	56988	Prdm14	Exonic	56988	uc007aik.1	0.523	845	0
846	chr1	13184597	13185097	501	*	3.88607	0.29	0.096	2	Sub_old._.n2hippo108	57683	Prdm14	Exonic	57683	uc007aik.1	0.483	846	0
847	chr1	13187258	13187758	501	*	6.77284	0.381	0.183	2	CA1_old._.n1hippo108	60344	Prdm14	Intronic	60344	uc007aik.1	0.5269	847	0
848	chr1	13188366	13188866	501	*	98.0811	0.964	0.941	2	CA3_old._.n1hippo108	61452	Prdm14	Intronic	61452	uc007aik.1	0.4371	848	0
849	chr1	13189111	13189611	501	*	34.637	0.861	0.773	2	Sub_old._.n1hippo108	62197	Prdm14	Intronic	62197	uc007aik.1	0.4691	849	0
850	chr1	13190354	13190854	501	*	5.66225	0.434	0.195	2	Sub_young._.n1hippo7	63440	Prdm14	Intronic	63440	uc007aik.1	0.4571	850	0
851	chr1	13191777	13192277	501	*	5.66225	0.434	0.195	2	Sub_young._.n1hippo7	64863	Prdm14	Intronic	64863	uc007aik.1	0.5369	851	0
852	chr1	13194783	13195283	501	*	9.83717	0.625	0.407	2	Sub_old._.n1hippo108	67869	Prdm14	Intronic	67869	uc007aik.1	0.3533	852	0
853	chr1	13195494	13195994	501	*	7.13046	0.462	0.244	2	DG_old._.n2hippo108	68580	Prdm14	Intronic	68580	uc007aik.1	0.4232	853	0
854	chr1	13196052	13196552	501	*	6.10298	0.816	0.62	2	IN_Lamp5_young._.Rep2	69138	Prdm14	Intronic	69138	uc007aik.1	0.4212	854	0
855	chr1	13196898	13197398	501	*	53.2632	0.907	0.851	2	Sub_old._.n1hippo108	69984	Prdm14	Intronic	69984	uc007aik.1	0.483	855	0
856	chr1	13199393	13199893	501	*	2.47934	0.165	0.022	2	IN_Sst/Pvalb_young._.n2hippo7	72479	Prdm14	Intronic	72479	uc007aik.1	0.4711	856	0
857	chr1	13200240	13200740	501	*	12.0521	0.622	0.422	2	CA3_young._.n2hippo7	73326	Prdm14	Intronic	73326	uc007aik.1	0.4232	857	0
858	chr1	13203609	13204109	501	*	6.91744	0.748	0.748	NA	VascMening_young._.Rep1	76695	Prdm14	Intronic	76695	uc007aik.1	0.4631	858	0
859	chr1	13204473	13204973	501	*	7.38398	0.543	0.301	2	Sub_old._.n1hippo108	77559	Prdm14	Intronic	77559	uc007aik.1	0.4471	859	0
860	chr1	13205120	13205620	501	*	18.4342	0.815	0.652	2	IN_Sst/Pvalb_old._.n1hippo108	78206	Prdm14	Intronic	78206	uc007aik.1	0.4232	860	0
861	chr1	13206834	13207334	501	*	4.83555	0.414	0.171	2	MG_old._.n2hippo108	79920	Prdm14	Intronic	79920	uc007aik.1	0.4571	861	0
862	chr1	13214371	13214871	501	*	39.641	0.879	0.81	2	CA3_young._.n1hippo7	87457	Prdm14	Intronic	87457	uc007aik.1	0.4571	862	0
863	chr1	13217629	13218129	501	*	4.45585	0.354	0.12	2	Sub_old._.n1hippo108	90715	Prdm14	Intronic	90715	uc007aik.1	0.3154	863	0
864	chr1	13224653	13225153	501	*	3.41534	0.22	0.06	2	Oligo_young._.n2hippo7	97739	Prdm14	Intronic	97739	uc007aik.1	0.503	864	0
865	chr1	13225216	13225716	501	*	15.1668	0.699	0.54	2	Oligo_young._.n1hippo7	98302	Prdm14	Intronic	98302	uc007aik.1	0.499	865	0
866	chr1	13225721	13226221	501	*	13.6736	0.689	0.528	2	Oligo_young._.n2hippo7	98807	Prdm14	Intronic	98807	uc007aik.1	0.509	866	0
867	chr1	13228241	13228741	501	*	13.6249	0.569	0.388	2	CA1_old._.n1hippo108	101327	Prdm14	Intronic	101327	uc007aik.1	0.3932	867	0
868	chr1	13230487	13230987	501	*	8.36116	0.442	0.232	2	CA1_old._.n1hippo108	103573	Prdm14	Intronic	103573	uc007aik.1	0.3832	868	0
869	chr1	13235293	13235793	501	*	22.5284	0.791	0.668	2	CA3_young._.n2hippo7	108379	Prdm14	Intronic	108379	uc007aik.1	0.489	869	0
870	chr1	13238133	13238633	501	*	13.5326	0.746	0.578	2	CA3_old._.n2hippo108	111219	Prdm14	Intronic	108670	uc007ais.1	0.4172	870	0
871	chr1	13240129	13240629	501	*	6.77942	0.581	0.288	2	IN_Sst/Pvalb_old._.n2hippo108	113215	Prdm14	Intronic	106674	uc007ais.1	0.497	871	0
872	chr1	13244343	13244843	501	*	6.6123	0.508	0.259	2	Sub_old._.n1hippo108	117429	Prdm14	Intronic	102460	uc007ais.1	0.4232	872	0
873	chr1	13244879	13245379	501	*	12.3203	0.586	0.4	2	DG_old._.n1hippo108	117965	Prdm14	Intronic	101924	uc007ais.1	0.4391	873	0
874	chr1	13246946	13247446	501	*	12.0332	0.871	0.871	NA	CA2_young._.Rep1	120032	Prdm14	Intronic	99857	uc007ais.1	0.3812	874	0
875	chr1	13251656	13252156	501	*	80.3192	0.904	0.862	2	DG_old._.n2hippo108	122176	Ncoa2	Intronic	95147	uc007ais.1	0.4571	875	0
876	chr1	13255384	13255884	501	*	6.99931	0.526	0.266	2	MG_old._.n1hippo108	118448	Ncoa2	Intronic	91419	uc007ais.1	0.509	876	0
877	chr1	13256158	13256658	501	*	49.8636	0.859	0.774	2	MG_old._.n1hippo108	117674	Ncoa2	Intronic	90645	uc007ais.1	0.4531	877	0
878	chr1	13259457	13259957	501	*	11.0851	0.771	0.523	2	IN_Sst/Pvalb_young._.n2hippo7	114375	Ncoa2	Intronic	87346	uc007ais.1	0.5389	878	0
879	chr1	13262876	13263376	501	*	6.27779	0.47	0.224	2	Oligo_young._.n1hippo7	110956	Ncoa2	Intronic	83927	uc007ais.1	0.4152	879	0
880	chr1	13266721	13267221	501	*	13.8876	0.674	0.407	2	EPC/CPC_young._.Rep1	107111	Ncoa2	Intronic	80082	uc007ais.1	0.5409	880	0
881	chr1	13267277	13267777	501	*	5.89116	0.473	0.205	2	MG_old._.n1hippo108	106555	Ncoa2	Intronic	79526	uc007ais.1	0.495	881	0
882	chr1	13275460	13275960	501	*	11.3901	0.595	0.413	2	DG_old._.n2hippo108	98372	Ncoa2	Intronic	71343	uc007ais.1	0.4451	882	0
883	chr1	13276148	13276648	501	*	4.39142	0.324	0.117	2	Oligo_young._.n1hippo7	97684	Ncoa2	Intronic	70655	uc007ais.1	0.4172	883	0
884	chr1	13277448	13277948	501	*	5.57562	0.394	0.175	2	Sub_young._.n2hippo7	96384	Ncoa2	Intronic	69355	uc007ais.1	0.4671	884	0
885	chr1	13281266	13281766	501	*	8.77675	0.498	0.298	2	DG_old._.n1hippo108	92566	Ncoa2	Intronic	65537	uc007ais.1	0.4072	885	0
886	chr1	13289040	13289540	501	*	33.764	0.779	0.679	2	DG_old._.n1hippo108	84792	Ncoa2	Intronic	57763	uc007ais.1	0.4671	886	0
887	chr1	13290076	13290576	501	*	14.8603	0.706	0.552	2	Oligo_young._.n2hippo7	83756	Ncoa2	Intronic	56727	uc007ais.1	0.5469	887	0
888	chr1	13291577	13292077	501	*	4.82931	0.402	0.136	2	MG_old._.n1hippo108	82255	Ncoa2	Intronic	55226	uc007ais.1	0.4172	888	0
889	chr1	13292485	13292985	501	*	5.11062	0.617	0.617	NA	VascMening_young._.Rep1	81347	Ncoa2	Intronic	54318	uc007ais.1	0.4311	889	0
890	chr1	13293179	13293679	501	*	9.60904	0.797	0.586	2	IN_Sst/Pvalb_young._.n1hippo7	80653	Ncoa2	Intronic	53624	uc007ais.1	0.4331	890	0
891	chr1	13295471	13295971	501	*	9.32897	0.475	0.282	2	DG_young._.n1hippo7	78361	Ncoa2	Intronic	51332	uc007ais.1	0.4571	891	0
892	chr1	13297114	13297614	501	*	4.83555	0.414	0.171	2	MG_old._.n2hippo108	76718	Ncoa2	Intronic	49689	uc007ais.1	0.4491	892	0
893	chr1	13299463	13299963	501	*	42.1105	0.879	0.814	2	Sub_young._.n1hippo7	74369	Ncoa2	Exonic	47340	uc007ais.1	0.3832	893	0
894	chr1	13300417	13300917	501	*	9.14241	0.567	0.348	2	Sub_young._.n2hippo7	73415	Ncoa2	Intronic	46386	uc007ais.1	0.477	894	0
895	chr1	13304865	13305365	501	*	9.62096	0.551	0.359	2	DG_old._.n2hippo108	68967	Ncoa2	Intronic	41938	uc007ais.1	0.4591	895	0
896	chr1	13305513	13306013	501	*	47.9676	0.944	0.909	2	CA3_old._.n2hippo108	68319	Ncoa2	Intronic	41290	uc007ais.1	0.3872	896	0
897	chr1	13307903	13308403	501	*	33.764	0.779	0.679	2	DG_old._.n1hippo108	65929	Ncoa2	Intronic	38900	uc007ais.1	0.4351	897	0
898	chr1	13311852	13312352	501	*	4.24645	0.561	0.248	2	IN_Sst/Pvalb_young._.n1hippo7	61980	Ncoa2	Intronic	34951	uc007ais.1	0.4391	898	0
899	chr1	13312503	13313003	501	*	5.66225	0.434	0.195	2	Sub_young._.n1hippo7	61329	Ncoa2	Intronic	34300	uc007ais.1	0.491	899	0
900	chr1	13313282	13313782	501	*	24.5356	0.751	0.639	2	DG_old._.n2hippo108	60550	Ncoa2	Intronic	33521	uc007ais.1	0.4511	900	0
901	chr1	13314346	13314846	501	*	6.11185	0.771	0.771	NA	unknown_young._.Rep1	59486	Ncoa2	Intronic	32457	uc007ais.1	0.495	901	0
902	chr1	13316638	13317138	501	*	2.04714	0.191	0.037	2	IN_Vip_old._.n1hippo108	57194	Ncoa2	Intronic	30165	uc007ais.1	0.513	902	0
903	chr1	13318707	13319207	501	*	4.74417	0.655	0.421	2	IN_Lamp5_old._.Rep1	55125	Ncoa2	Intronic	28096	uc007ais.1	0.4251	903	0
904	chr1	13329473	13329973	501	*	3.77802	0.201	0.056	2	Oligo_old._.n2hippo108	44359	Ncoa2	Intronic	17330	uc007ais.1	0.495	904	0
905	chr1	13331104	13331604	501	*	4.45585	0.354	0.12	2	Sub_old._.n1hippo108	42728	Ncoa2	Intronic	15699	uc007ais.1	0.3852	905	0
906	chr1	13332609	13333109	501	*	10.2616	0.626	0.438	2	Oligo_young._.n2hippo7	41223	Ncoa2	Intronic	14194	uc007ais.1	0.4491	906	0
907	chr1	13333685	13334185	501	*	10.4931	0.622	0.42	2	Oligo_young._.n1hippo7	40147	Ncoa2	Intronic	13118	uc007ais.1	0.4611	907	0
908	chr1	13335895	13336395	501	*	13.0973	0.671	0.473	2	MG_old._.n1hippo108	37937	Ncoa2	Intronic	10908	uc007ais.1	0.4192	908	0
909	chr1	13342571	13343071	501	*	6.32297	0.484	0.236	2	MG_young._.n2hippo7	31261	Ncoa2	Intronic	4232	uc007ais.1	0.487	909	0
910	chr1	13346729	13347229	501	*	8.08355	0.37	0.175	2	CA1_young._.n2hippo7	27103	Ncoa2	Intronic	74	uc007ais.1	0.4092	910	0
911	chr1	13360580	13361080	501	*	28.2953	0.793	0.687	2	Oligo_young._.n1hippo7	13252	Ncoa2	Intronic	11598	uc007ail.2	0.475	911	0
912	chr1	13362203	13362703	501	*	22.8329	0.765	0.647	2	Oligo_young._.n1hippo7	11629	Ncoa2	Intronic	9975	uc007ail.2	0.3713	912	0
913	chr1	13365849	13366349	501	*	3.51646	0.22	0.06	2	Oligo_young._.n1hippo7	7983	Ncoa2	Intronic	6329	uc007ail.2	0.4371	913	0
914	chr1	13366565	13367065	501	*	92.7466	0.909	0.87	2	CA1_old._.n1hippo108	7267	Ncoa2	Intronic	5613	uc007ail.2	0.477	914	0
915	chr1	13367716	13368216	501	*	7.42101	0.807	0.63	2	IN_Lamp5_old._.Rep1	6116	Ncoa2	Intronic	4462	uc007ail.2	0.4691	915	0
916	chr1	13369151	13369651	501	*	5.31326	0.407	0.162	2	Oligo_young._.n1hippo7	4681	Ncoa2	Intronic	3027	uc007ail.2	0.4571	916	0
917	chr1	13372294	13372794	501	*	571.889	0.991	0.984	2	Astro_young._.n1hippo7	1538	Ncoa2	Intronic	114	uc007ail.2	0.6307	917	0
918	chr1	13372875	13373375	501	*	144.844	0.933	0.907	2	DG_young._.n2hippo7	957	Ncoa2	Intronic	695	uc007ail.2	0.8204	918	0
919	chr1	13373490	13373990	501	*	98.0858	0.948	0.92	2	Sub_old._.n1hippo108	342	Ncoa2	Intronic	342	uc007aim.2	0.7964	919	0
920	chr1	13374105	13374605	501	*	16.9404	0.846	0.68	2	IN_Sst/Pvalb_young._.n2hippo7	271	Ncoa2	Promoter	271	uc007aim.2	0.6946	920	0
921	chr1	13393314	13393814	501	*	89.7875	0.901	0.861	2	CA1_young._.n2hippo7	19480	Ncoa2	Distal	19480	uc007aim.2	0.4132	921	0
922	chr1	13394507	13395007	501	*	3.52636	0.308	0.168	2	Endo_old._.Rep1	20673	Ncoa2	Distal	20673	uc007aim.2	0.4511	922	0
923	chr1	13400057	13400557	501	*	3.52636	0.308	0.168	2	Endo_old._.Rep1	26223	Ncoa2	Distal	26223	uc007aim.2	0.4551	923	0
924	chr1	13425649	13426149	501	*	4.01041	0.305	0.069	2	MG_young._.n1hippo7	51815	Ncoa2	Distal	51815	uc007aim.2	0.4112	924	0
925	chr1	13426314	13426814	501	*	60.3999	0.852	0.784	2	Astro_old._.n1hippo108	52480	Ncoa2	Distal	52480	uc007aim.2	0.507	925	0
926	chr1	13427766	13428266	501	*	13.5693	0.898	0.898	NA	CA2_young._.Rep1	53932	Ncoa2	Distal	53932	uc007aim.2	0.4112	926	0
927	chr1	13437833	13438333	501	*	6.10298	0.816	0.62	2	IN_Lamp5_young._.Rep2	63999	Ncoa2	Distal	63999	uc007aim.2	0.4291	927	0
928	chr1	13442722	13443222	501	*	8.85949	0.498	0.269	2	CA3_young._.n1hippo7	68888	Ncoa2	Distal	68888	uc007aim.2	0.3593	928	0
929	chr1	13466871	13467371	501	*	9.98843	0.749	0.504	2	IN_Sst/Pvalb_young._.n2hippo7	93037	Ncoa2	Distal	93037	uc007aim.2	0.487	929	0
930	chr1	13467798	13468298	501	*	13.4453	0.623	0.437	2	Oligo_old._.n2hippo108	93964	Ncoa2	Distal	93964	uc007aim.2	0.4351	930	0
931	chr1	13500418	13500918	501	*	13.3568	0.807	0.605	2	IN_Sst/Pvalb_young._.n2hippo7	89241	Tram1	Distal	89241	uc007ait.2	0.493	931	0
932	chr1	13513703	13514203	501	*	39.1065	0.84	0.741	2	MG_young._.n1hippo7	75956	Tram1	Distal	75956	uc007ait.2	0.5589	932	0
933	chr1	13531469	13531969	501	*	110.03	0.901	0.856	2	Astro_old._.n1hippo108	58190	Tram1	Distal	58190	uc007ait.2	0.4491	933	0
934	chr1	13561541	13562041	501	*	19.8496	0.898	0.791	2	IN_Sst/Pvalb_young._.n1hippo7	28118	Tram1	Distal	28118	uc007ait.2	0.4711	934	0
935	chr1	13568267	13568767	501	*	10.9918	0.592	0.375	2	CA3_young._.n2hippo7	21392	Tram1	Intronic	21392	uc007ait.2	0.4212	935	0
936	chr1	13573089	13573589	501	*	2.45929	0.252	0.045	2	IN_Sst/Pvalb_young._.n1hippo7	16570	Tram1	Intronic	16570	uc007ait.2	0.4351	936	0
937	chr1	13573945	13574445	501	*	106.887	0.904	0.865	2	CA1_young._.n1hippo7	15714	Tram1	Intronic	15714	uc007ait.2	0.4192	937	0
938	chr1	13576824	13577324	501	*	6.24445	0.501	0.185	2	IN_Sst/Pvalb_old._.n1hippo108	12835	Tram1	Intronic	12835	uc007ait.2	0.4631	938	0
939	chr1	13585316	13585816	501	*	2.90066	0.364	0.097	2	OPC_old._.n1hippo108	4343	Tram1	Intronic	4343	uc007ait.2	0.4331	939	0
940	chr1	13587326	13587826	501	*	6.31288	0.723	0.615	2	Endo_young._.Rep2	2333	Tram1	Intronic	2333	uc007ait.2	0.4391	940	0
941	chr1	13589197	13589697	501	*	27.4438	0.813	0.702	2	CA3_young._.n1hippo7	462	Tram1	Intronic	462	uc007ait.2	0.7465	941	0
942	chr1	13589790	13590290	501	*	28.5832	0.987	0.987	NA	CA2_young._.Rep1	129	Tram1	Promoter	129	uc007ait.2	0.6208	942	0
943	chr1	13593121	13593621	501	*	11.1784	0.642	0.429	2	MG_young._.n2hippo7	3460	Tram1	Distal	3460	uc007ait.2	0.4651	943	0
944	chr1	13599203	13599703	501	*	32.9546	0.867	0.788	2	CA3_young._.n2hippo7	9542	Tram1	Distal	9542	uc007ait.2	0.509	944	0
945	chr1	13606685	13607185	501	*	4.83555	0.414	0.171	2	MG_old._.n2hippo108	17024	Tram1	Distal	17024	uc007ait.2	0.499	945	0
946	chr1	13614798	13615298	501	*	29.4603	0.816	0.716	2	Sub_young._.n2hippo7	25137	Tram1	Distal	25137	uc007ait.2	0.503	946	0
947	chr1	13615425	13615925	501	*	7.03976	0.55	0.296	2	CA3_old._.n2hippo108	25764	Tram1	Distal	25764	uc007ait.2	0.4291	947	0
948	chr1	13627356	13627856	501	*	11.7714	0.5	0.316	2	CA1_young._.n1hippo7	32902	Lactb2	Intronic	32902	uc007aiu.3	0.4491	948	0
949	chr1	13631662	13632162	501	*	10.7066	0.611	0.41	2	Sub_young._.n2hippo7	28596	Lactb2	Intronic	28596	uc007aiu.3	0.4331	949	0
950	chr1	13639435	13639935	501	*	7.03976	0.55	0.296	2	CA3_old._.n2hippo108	20823	Lactb2	Intronic	20823	uc007aiu.3	0.4511	950	0
951	chr1	13640978	13641478	501	*	38.2085	0.873	0.794	2	Sub_old._.n1hippo108	19280	Lactb2	Intronic	19280	uc007aiu.3	0.4411	951	0
952	chr1	13646872	13647372	501	*	2.86862	0.172	0.021	2	MG_old._.n1hippo108	13386	Lactb2	Intronic	13386	uc007aiu.3	0.4271	952	0
953	chr1	13647841	13648341	501	*	83.6546	0.913	0.86	2	MG_young._.n1hippo7	12417	Lactb2	Intronic	12417	uc007aiu.3	0.523	953	0
954	chr1	13648439	13648939	501	*	10.9122	0.639	0.41	2	MG_young._.n1hippo7	11819	Lactb2	Intronic	11819	uc007aiu.3	0.513	954	0
955	chr1	13648948	13649448	501	*	5.04726	0.408	0.136	2	MG_young._.n1hippo7	11310	Lactb2	Intronic	11310	uc007aiu.3	0.4711	955	0
956	chr1	13649554	13650054	501	*	56.7668	0.88	0.808	2	MG_old._.n2hippo108	10704	Lactb2	Intronic	10704	uc007aiu.3	0.4072	956	0
957	chr1	13651338	13651838	501	*	9.62096	0.551	0.359	2	DG_old._.n2hippo108	8920	Lactb2	Intronic	8920	uc007aiu.3	0.4411	957	0
958	chr1	13652030	13652530	501	*	31.8657	0.82	0.711	2	MG_old._.n2hippo108	8228	Lactb2	Intronic	8228	uc007aiu.3	0.483	958	0
959	chr1	13658890	13659390	501	*	15.1705	0.705	0.522	2	MG_young._.n2hippo7	1368	Lactb2	Intronic	1368	uc007aiu.3	0.3992	959	0
960	chr1	13659708	13660208	501	*	44.7572	0.894	0.829	2	Sub_old._.n2hippo108	550	Lactb2	Intronic	550	uc007aiu.3	0.4571	960	0
961	chr1	13660329	13660829	501	*	174.394	0.969	0.954	2	Sub_young._.n1hippo7	69	Lactb2	Promoter	69	uc007aiu.3	0.6228	961	0
962	chr1	13660918	13661418	501	*	4.83555	0.414	0.171	2	MG_old._.n2hippo108	658	Lactb2	Promoter	658	uc007aiu.3	0.4212	962	0
963	chr1	13682875	13683375	501	*	10.5351	0.837	0.837	NA	CA2_young._.Rep1	14353	Xkr9	Intronic	14353	uc007aiv.1	0.5269	963	0
964	chr1	13697355	13697855	501	*	9.04961	0.811	0.642	2	CA2_old._.Rep1	28833	Xkr9	Intronic	28833	uc007aiv.1	0.4132	964	0
965	chr1	13706286	13706786	501	*	24.2388	0.709	0.588	2	DG_young._.n2hippo7	37764	Xkr9	Distal	37764	uc007aiv.1	0.4511	965	0
966	chr1	13741853	13742353	501	*	67.9787	0.847	0.786	2	CA1_young._.n1hippo7	44825	Gm5523	Distal	44825	uc011wil.1	0.4132	966	0
967	chr1	13752381	13752881	501	*	76.3441	0.934	0.896	2	Sub_old._.n1hippo108	34297	Gm5523	Distal	34297	uc011wil.1	0.3772	967	0
968	chr1	13784355	13784855	501	*	9.40309	0.602	0.396	2	Sub_young._.n1hippo7	2323	Gm5523	Distal	2323	uc011wil.1	0.3673	968	0
969	chr1	13789163	13789663	501	*	76.9405	0.878	0.829	2	DG_young._.n2hippo7	2483	Gm5523	Distal	2483	uc011wil.1	0.4391	969	0
970	chr1	13848711	13849211	501	*	50.6063	0.898	0.845	2	Sub_young._.n1hippo7	62031	Gm5523	Distal	62031	uc011wil.1	0.515	970	0
971	chr1	13850300	13850800	501	*	6.11185	0.771	0.771	NA	unknown_young._.Rep1	63620	Gm5523	Distal	63620	uc011wil.1	0.3872	971	0
972	chr1	13864821	13865321	501	*	13.3899	0.699	0.516	2	Sub_old._.n1hippo108	78141	Gm5523	Distal	78141	uc011wil.1	0.3633	972	0
973	chr1	13870562	13871062	501	*	19.6166	0.829	0.711	2	CA3_old._.n2hippo108	83882	Gm5523	Distal	83882	uc011wil.1	0.4072	973	0
974	chr1	13911716	13912216	501	*	12.0874	0.559	0.384	2	DG_young._.n2hippo7	125036	Gm5523	Distal	125036	uc011wil.1	0.4192	974	0
975	chr1	13914009	13914509	501	*	5.57562	0.394	0.175	2	Sub_young._.n2hippo7	127329	Gm5523	Distal	127329	uc011wil.1	0.4391	975	0
976	chr1	13919211	13919711	501	*	18.486	0.64	0.487	2	CA1_old._.n1hippo108	132531	Gm5523	Distal	132531	uc011wil.1	0.3992	976	0
977	chr1	13935808	13936308	501	*	30.7515	0.729	0.599	2	Astro_old._.n2hippo108	149128	Gm5523	Distal	149128	uc011wil.1	0.3992	977	0
978	chr1	13991225	13991725	501	*	112.738	0.909	0.872	2	CA1_young._.n1hippo7	204545	Gm5523	Distal	204545	uc011wil.1	0.3752	978	0
979	chr1	13991789	13992289	501	*	24.6931	0.739	0.627	2	CA1_old._.n2hippo108	205109	Gm5523	Distal	205109	uc011wil.1	0.3872	979	0
980	chr1	13992870	13993370	501	*	39.3831	0.758	0.662	2	CA1_young._.n1hippo7	206190	Gm5523	Distal	206190	uc011wil.1	0.4212	980	0
981	chr1	13998244	13998744	501	*	9.04961	0.811	0.642	2	CA2_old._.Rep1	211564	Gm5523	Distal	211564	uc011wil.1	0.477	981	0
982	chr1	14000839	14001339	501	*	19.4542	0.957	0.957	NA	unknown_young._.Rep1	214159	Gm5523	Distal	214159	uc011wil.1	0.4251	982	0
983	chr1	14008946	14009446	501	*	34.2719	0.743	0.642	2	CA1_young._.n2hippo7	222266	Gm5523	Distal	222266	uc011wil.1	0.3932	983	0
984	chr1	14011354	14011854	501	*	5.23038	0.644	0.328	2	IN_Sst/Pvalb_young._.n1hippo7	224674	Gm5523	Distal	224674	uc011wil.1	0.4291	984	0
985	chr1	14041584	14042084	501	*	3.05786	0.445	0.15	2	IN_Vip_old._.n1hippo108	254904	Gm5523	Distal	254904	uc011wil.1	0.4311	985	0
986	chr1	14044275	14044775	501	*	7.6532	0.511	0.275	2	Sub_young._.n2hippo7	257595	Gm5523	Distal	257595	uc011wil.1	0.3513	986	0
987	chr1	14093000	14093500	501	*	7.01273	0.433	0.199	2	CA3_young._.n2hippo7	216948	Eya1	Distal	211319	uc007aiw.1	0.3493	987	0
988	chr1	14097765	14098265	501	*	16.9761	0.678	0.491	2	Astro_young._.n1hippo7	212183	Eya1	Distal	206554	uc007aiw.1	0.4591	988	0
989	chr1	14098442	14098942	501	*	20.5072	0.709	0.539	2	Astro_young._.n1hippo7	211506	Eya1	Distal	205877	uc007aiw.1	0.4271	989	0
990	chr1	14101979	14102479	501	*	15.1634	0.919	0.831	2	IN_Lamp5_young._.Rep1	207969	Eya1	Distal	202340	uc007aiw.1	0.487	990	0
991	chr1	14108850	14109350	501	*	16.7402	0.934	0.934	NA	CA2_young._.Rep1	201098	Eya1	Distal	195469	uc007aiw.1	0.4671	991	0
992	chr1	14120983	14121483	501	*	11.373	0.65	0.472	2	Oligo_young._.n2hippo7	188965	Eya1	Distal	183336	uc007aiw.1	0.4371	992	0
993	chr1	14129285	14129785	501	*	13.6443	0.91	0.81	2	IN_Lamp5_young._.Rep1	180663	Eya1	Distal	175034	uc007aiw.1	0.4072	993	0
994	chr1	14135099	14135599	501	*	34.5877	0.756	0.658	2	DG_young._.n1hippo7	174849	Eya1	Distal	169220	uc007aiw.1	0.4571	994	0
995	chr1	14144270	14144770	501	*	72.9434	0.872	0.82	2	DG_young._.n2hippo7	165678	Eya1	Distal	160049	uc007aiw.1	0.3852	995	0
996	chr1	14150535	14151035	501	*	7.48706	0.495	0.244	2	Astro_young._.n1hippo7	159413	Eya1	Distal	153784	uc007aiw.1	0.4291	996	0
997	chr1	14151119	14151619	501	*	98.2371	0.894	0.851	2	CA1_young._.n1hippo7	158829	Eya1	Distal	153200	uc007aiw.1	0.4331	997	0
998	chr1	14153897	14154397	501	*	12.2084	0.79	0.567	2	IN_Sst/Pvalb_young._.n2hippo7	156051	Eya1	Distal	150422	uc007aiw.1	0.4092	998	0
999	chr1	14162243	14162743	501	*	6.02325	0.356	0.128	2	CA3_young._.n1hippo7	147705	Eya1	Distal	142076	uc007aiw.1	0.493	999	0
1000	chr1	14162794	14163294	501	*	18.5261	0.735	0.593	2	Sub_young._.n2hippo7	147154	Eya1	Distal	141525	uc007aiw.1	0.4511	1000	0
1001	chr1	14164936	14165436	501	*	9.60904	0.797	0.586	2	IN_Sst/Pvalb_young._.n1hippo7	145012	Eya1	Distal	139383	uc007aiw.1	0.507	1001	0
1002	chr1	14166852	14167352	501	*	36.0181	0.776	0.684	2	DG_young._.n2hippo7	143096	Eya1	Distal	137467	uc007aiw.1	0.4132	1002	0
1003	chr1	14171379	14171879	501	*	16.2136	0.576	0.411	2	CA1_young._.n1hippo7	138569	Eya1	Intronic	132940	uc007aiw.1	0.3633	1003	0
1004	chr1	14173399	14173899	501	*	5.11062	0.617	0.617	NA	VascMening_young._.Rep1	136549	Eya1	Intronic	130920	uc007aiw.1	0.477	1004	0
1005	chr1	14179683	14180183	501	*	1.90376	0.155	0.016	2	OPC_old._.n1hippo108	130265	Eya1	Intronic	124636	uc007aiw.1	0.3752	1005	0
1006	chr1	14180264	14180764	501	*	65.9311	0.884	0.828	2	Oligo_young._.n2hippo7	129684	Eya1	Intronic	124055	uc007aiw.1	0.4232	1006	0
1007	chr1	14181542	14182042	501	*	17.1416	0.882	0.761	2	IN_Sst/Pvalb_young._.n1hippo7	128406	Eya1	Intronic	122777	uc007aiw.1	0.503	1007	0
1008	chr1	14184216	14184716	501	*	95.0472	0.862	0.799	2	Astro_old._.n2hippo108	125732	Eya1	Exonic	120103	uc007aiw.1	0.4591	1008	0
1009	chr1	14185249	14185749	501	*	21.2429	0.683	0.553	2	DG_young._.n2hippo7	124699	Eya1	Intronic	119070	uc007aiw.1	0.4731	1009	0
1010	chr1	14186736	14187236	501	*	5.58847	0.468	0.157	2	OPC_young._.n1hippo7	123212	Eya1	Intronic	117583	uc007aiw.1	0.3792	1010	0
1011	chr1	14189898	14190398	501	*	34.2719	0.743	0.642	2	CA1_young._.n2hippo7	120050	Eya1	Intronic	114421	uc007aiw.1	0.4192	1011	0
1012	chr1	14192580	14193080	501	*	19.313	0.699	0.524	2	Astro_young._.n1hippo7	117368	Eya1	Intronic	111739	uc007aiw.1	0.4092	1012	0
1013	chr1	14198809	14199309	501	*	57.5448	0.842	0.752	2	Astro_young._.n1hippo7	111139	Eya1	Intronic	105510	uc007aiw.1	0.479	1013	0
1014	chr1	14202064	14202564	501	*	28.0641	0.838	0.737	2	Sub_old._.n2hippo108	107884	Eya1	Intronic	102255	uc007aiw.1	0.4411	1014	0
1015	chr1	14204122	14204622	501	*	23.2362	0.796	0.684	2	Sub_young._.n1hippo7	105826	Eya1	Intronic	100197	uc007aiw.1	0.4232	1015	0
1016	chr1	14207744	14208244	501	*	4.78426	0.419	0.148	2	IN_Sst/Pvalb_old._.n2hippo108	102204	Eya1	Intronic	96575	uc007aiw.1	0.3513	1016	0
1017	chr1	14208328	14208828	501	*	11.2179	0.734	0.502	2	IN_Sst/Pvalb_old._.n2hippo108	101620	Eya1	Intronic	95991	uc007aiw.1	0.4192	1017	0
1018	chr1	14213972	14214472	501	*	8.51742	0.448	0.252	2	DG_young._.n1hippo7	95976	Eya1	Intronic	90347	uc007aiw.1	0.3733	1018	0
1019	chr1	14218698	14219198	501	*	85.4847	0.852	0.784	2	Astro_old._.n2hippo108	91250	Eya1	Intronic	85621	uc007aiw.1	0.479	1019	0
1020	chr1	14220824	14221324	501	*	27.0026	0.709	0.566	2	Astro_old._.n2hippo108	89124	Eya1	Intronic	83495	uc007aiw.1	0.3992	1020	0
1021	chr1	14225330	14225830	501	*	12.7554	0.679	0.509	2	Sub_young._.n1hippo7	84618	Eya1	Intronic	78989	uc007aiw.1	0.4371	1021	0
1022	chr1	14231965	14232465	501	*	5.21442	0.408	0.111	2	IN_Sst/Pvalb_old._.n1hippo108	77983	Eya1	Intronic	72354	uc007aiw.1	0.4571	1022	0
1023	chr1	14234090	14234590	501	*	95.6995	0.912	0.874	2	CA1_old._.n1hippo108	75858	Eya1	Intronic	70229	uc007aiw.1	0.3852	1023	0
1024	chr1	14236135	14236635	501	*	6.6123	0.508	0.259	2	Sub_old._.n1hippo108	73813	Eya1	Intronic	68184	uc007aiw.1	0.475	1024	0
1025	chr1	14244754	14245254	501	*	227.685	0.928	0.895	2	Astro_old._.n2hippo108	65194	Eya1	Intronic	59565	uc007aiw.1	0.4631	1025	0
1026	chr1	14254749	14255249	501	*	9.43937	0.877	0.606	2	ImN_young._.n1hippo7	55199	Eya1	Intronic	49570	uc007aiw.1	0.4671	1026	0
1027	chr1	14265243	14265743	501	*	9.83717	0.625	0.407	2	Sub_old._.n1hippo108	44705	Eya1	Intronic	39076	uc007aiw.1	0.4351	1027	0
1028	chr1	14268227	14268727	501	*	3.61178	0.253	0.046	2	IN_Vip_young._.n2hippo7	41721	Eya1	Intronic	36092	uc007aiw.1	0.4451	1028	0
1029	chr1	14285283	14285783	501	*	18.7264	0.646	0.477	2	Astro_old._.n2hippo108	24665	Eya1	Intronic	19036	uc007aiw.1	0.4251	1029	0
1030	chr1	14288612	14289112	501	*	8.53773	0.5	0.264	2	Astro_young._.n2hippo7	21336	Eya1	Intronic	15707	uc007aiw.1	0.4671	1030	0
1031	chr1	14292240	14292740	501	*	92.4215	0.885	0.82	2	Astro_young._.n1hippo7	17708	Eya1	Intronic	12079	uc007aiw.1	0.4711	1031	0
1032	chr1	14293758	14294258	501	*	49.9672	0.853	0.787	2	DG_old._.n2hippo108	16190	Eya1	Intronic	10561	uc007aiw.1	0.4451	1032	0
1033	chr1	14295913	14296413	501	*	4.812	0.342	0.108	2	Astro_young._.n1hippo7	14035	Eya1	Intronic	8406	uc007aiw.1	0.4391	1033	0
1034	chr1	14296431	14296931	501	*	16.5162	0.714	0.556	2	CA3_young._.n2hippo7	13517	Eya1	Intronic	7888	uc007aiw.1	0.4391	1034	0
1035	chr1	14303353	14303853	501	*	5.00895	0.394	0.17	2	Astro_old._.n1hippo108	6595	Eya1	Intronic	966	uc007aiw.1	0.4351	1035	0
1036	chr1	14304488	14304988	501	*	79.3659	0.873	0.801	2	Astro_young._.n1hippo7	5460	Eya1	Intronic	167	uc007aiw.1	0.485	1036	0
1037	chr1	14308218	14308718	501	*	13.2952	0.577	0.372	2	Astro_old._.n2hippo108	1730	Eya1	Intronic	1730	uc007aix.1	0.3653	1037	0
1038	chr1	14309553	14310053	501	*	179.402	0.912	0.872	2	Astro_old._.n2hippo108	395	Eya1	Exonic	395	uc007aix.1	0.6168	1038	0
1039	chr1	14313665	14314165	501	*	25.28	0.677	0.546	2	CA1_young._.n2hippo7	3715	Eya1	Distal	3715	uc007aix.1	0.3932	1039	0
1040	chr1	14324392	14324892	501	*	5.61153	0.385	0.141	2	CA3_old._.n1hippo108	14442	Eya1	Distal	14442	uc007aix.1	0.4271	1040	0
1041	chr1	14356567	14357067	501	*	5.11062	0.617	0.617	NA	VascMening_young._.Rep1	46617	Eya1	Distal	46617	uc007aix.1	0.4192	1041	0
1042	chr1	14368097	14368597	501	*	4.61881	0.597	0.477	2	Endo_young._.Rep2	58147	Eya1	Distal	58147	uc007aix.1	0.4132	1042	0
1043	chr1	14423016	14423516	501	*	6.91744	0.748	0.748	NA	VascMening_young._.Rep1	113066	Eya1	Distal	113066	uc007aix.1	0.4192	1043	0
1044	chr1	14464246	14464746	501	*	5.11062	0.617	0.617	NA	VascMening_young._.Rep1	154296	Eya1	Distal	154296	uc007aix.1	0.4152	1044	0
1045	chr1	14464778	14465278	501	*	5.11062	0.617	0.617	NA	VascMening_young._.Rep1	154828	Eya1	Distal	154828	uc007aix.1	0.4571	1045	0
1046	chr1	14484483	14484983	501	*	22.3299	0.797	0.668	2	Sub_old._.n1hippo108	174533	Eya1	Distal	174533	uc007aix.1	0.4351	1046	0
1047	chr1	14500524	14501024	501	*	5.11062	0.617	0.617	NA	VascMening_young._.Rep1	190574	Eya1	Distal	190574	uc007aix.1	0.3832	1047	0
1048	chr1	14504190	14504690	501	*	5.11062	0.617	0.617	NA	VascMening_young._.Rep1	194240	Eya1	Distal	194240	uc007aix.1	0.481	1048	0
1049	chr1	14506467	14506967	501	*	6.91744	0.748	0.748	NA	VascMening_young._.Rep1	196517	Eya1	Distal	196517	uc007aix.1	0.6707	1049	0
1050	chr1	14512900	14513400	501	*	6.35155	0.397	0.185	2	DG_old._.n1hippo108	202950	Eya1	Distal	202950	uc007aix.1	0.3513	1050	0
1051	chr1	14513494	14513994	501	*	30.8224	0.721	0.609	2	CA1_young._.n2hippo7	203544	Eya1	Distal	203544	uc007aix.1	0.4291	1051	0
1052	chr1	14556018	14556518	501	*	8.31848	0.585	0.357	2	Sub_old._.n2hippo108	199697	Msc	Distal	199697	uc007aja.2	0.3733	1052	0
1053	chr1	14570043	14570543	501	*	9.40075	0.844	0.594	2	IN_Vip_old._.n2hippo108	185672	Msc	Distal	185672	uc007aja.2	0.3872	1053	0
1054	chr1	14570653	14571153	501	*	9.42645	0.557	0.319	2	Astro_young._.n1hippo7	185062	Msc	Distal	185062	uc007aja.2	0.4152	1054	0
1055	chr1	14576903	14577403	501	*	7.47777	0.537	0.294	2	MG_young._.n2hippo7	178812	Msc	Distal	178812	uc007aja.2	0.481	1055	0
1056	chr1	14579341	14579841	501	*	38.2303	0.841	0.744	2	MG_old._.n2hippo108	176374	Msc	Distal	176374	uc007aja.2	0.3952	1056	0
1057	chr1	14593853	14594353	501	*	3.16173	0.176	0.041	2	MG_young._.n2hippo7	161862	Msc	Distal	161862	uc007aja.2	0.483	1057	0
1058	chr1	14595913	14596413	501	*	87.7094	0.911	0.856	2	MG_old._.n1hippo108	159802	Msc	Distal	159802	uc007aja.2	0.3992	1058	0
1059	chr1	14635813	14636313	501	*	13.804	0.592	0.427	2	DG_young._.n2hippo7	119902	Msc	Distal	119902	uc007aja.2	0.4072	1059	0
1060	chr1	14637838	14638338	501	*	6.02325	0.356	0.128	2	CA3_young._.n1hippo7	117877	Msc	Distal	117877	uc007aja.2	0.4012	1060	0
1061	chr1	14662314	14662814	501	*	8.33287	0.528	0.272	2	CA3_old._.n1hippo108	93401	Msc	Distal	93401	uc007aja.2	0.3713	1061	0
1062	chr1	14669332	14669832	501	*	28.3855	0.737	0.628	2	DG_young._.n2hippo7	86383	Msc	Distal	86383	uc007aja.2	0.3892	1062	0
1063	chr1	14675273	14675773	501	*	8.17955	0.574	0.339	2	Sub_old._.n1hippo108	80442	Msc	Distal	80442	uc007aja.2	0.3792	1063	0
1064	chr1	14678342	14678842	501	*	22.0062	0.643	0.501	2	CA1_young._.n1hippo7	77373	Msc	Distal	77373	uc007aja.2	0.4012	1064	0
1065	chr1	14687053	14687553	501	*	24.065	0.915	0.829	2	IN_Sst/Pvalb_young._.n1hippo7	68662	Msc	Distal	68662	uc007aja.2	0.4132	1065	0
1066	chr1	14704869	14705369	501	*	59.3479	0.857	0.794	2	DG_old._.n1hippo108	50846	Msc	Distal	50846	uc007aja.2	0.4132	1066	0
1067	chr1	14728983	14729483	501	*	28.4946	0.828	0.735	2	Sub_young._.n1hippo7	26732	Msc	Distal	26732	uc007aja.2	0.3872	1067	0
1068	chr1	14738223	14738723	501	*	5.20849	0.31	0.105	2	CA3_young._.n2hippo7	17492	Msc	Distal	17492	uc007aja.2	0.3752	1068	0
1069	chr1	14739963	14740463	501	*	15.6061	0.916	0.825	2	CA2_old._.Rep2	15752	Msc	Distal	15752	uc007aja.2	0.509	1069	0
1070	chr1	14753885	14754385	501	*	3.52636	0.308	0.168	2	Endo_old._.Rep1	1830	Msc	Exonic	1830	uc007aja.2	0.511	1070	0
1071	chr1	14755257	14755757	501	*	92.4672	0.938	0.908	2	Sub_young._.n2hippo7	458	Msc	Exonic	458	uc007aja.2	0.6866	1071	0
1072	chr1	14756086	14756586	501	*	24.6931	0.739	0.627	2	CA1_old._.n2hippo108	369	Msc	Promoter	140	uc007ajb.1	0.499	1072	0
1073	chr1	14757924	14758424	501	*	8.33287	0.528	0.272	2	CA3_old._.n1hippo108	2207	Msc	Distal	1978	uc007ajb.1	0.4491	1073	0
1074	chr1	14773932	14774432	501	*	17.5492	0.707	0.542	2	CA3_young._.n1hippo7	18215	Msc	Distal	17986	uc007ajb.1	0.3433	1074	0
1075	chr1	14792924	14793424	501	*	11.0239	0.835	0.695	2	Endo_old._.Rep1	37207	Msc	Distal	36978	uc007ajb.1	0.3733	1075	0
1076	chr1	14794962	14795462	501	*	5.11062	0.617	0.617	NA	VascMening_young._.Rep1	39245	Msc	Distal	39016	uc007ajb.1	0.4052	1076	0
1077	chr1	14816615	14817115	501	*	25.5522	0.818	0.701	2	Sub_old._.n1hippo108	60898	Msc	Distal	60669	uc007ajb.1	0.3832	1077	0
1078	chr1	14823163	14823663	501	*	27.9331	0.8	0.676	2	MG_young._.n1hippo7	67446	Msc	Distal	67217	uc007ajb.1	0.4431	1078	0
1079	chr1	14889528	14890028	501	*	65.9321	0.86	0.804	2	CA1_young._.n2hippo7	29083	Trpa1	Intronic	29083	uc007ajc.1	0.3174	1079	0
1080	chr1	14893917	14894417	501	*	37.8073	0.763	0.669	2	CA1_young._.n2hippo7	24694	Trpa1	Intronic	24694	uc007ajc.1	0.3852	1080	0
1081	chr1	14899839	14900339	501	*	24.2388	0.709	0.588	2	DG_young._.n2hippo7	18772	Trpa1	Exonic	18772	uc007ajc.1	0.4032	1081	0
1082	chr1	14904223	14904723	501	*	13.3899	0.699	0.516	2	Sub_old._.n1hippo108	14388	Trpa1	Exonic	14388	uc007ajc.1	0.3812	1082	0
1083	chr1	14915926	14916426	501	*	6.35155	0.397	0.185	2	DG_old._.n1hippo108	2685	Trpa1	Intronic	2685	uc007ajc.1	0.3393	1083	0
1084	chr1	14937766	14938266	501	*	33.764	0.779	0.679	2	DG_old._.n1hippo108	19153	Trpa1	Distal	19153	uc007ajc.1	0.3713	1084	0
1085	chr1	14995311	14995811	501	*	7.01273	0.433	0.199	2	CA3_young._.n2hippo7	76698	Trpa1	Distal	76698	uc007ajc.1	0.4132	1085	0
1086	chr1	14998167	14998667	501	*	17.4386	0.76	0.609	2	Sub_old._.n2hippo108	79554	Trpa1	Distal	79554	uc007ajc.1	0.3792	1086	0
1087	chr1	15007606	15008106	501	*	16.0592	0.567	0.402	2	CA1_young._.n2hippo7	88993	Trpa1	Distal	88993	uc007ajc.1	0.3034	1087	0
1088	chr1	15011626	15012126	501	*	10.5351	0.837	0.837	NA	CA2_young._.Rep1	93013	Trpa1	Distal	93013	uc007ajc.1	0.4112	1088	0
1089	chr1	15033962	15034462	501	*	45.1149	0.796	0.714	2	CA1_young._.n2hippo7	115349	Trpa1	Distal	115349	uc007ajc.1	0.4212	1089	0
1090	chr1	15053877	15054377	501	*	37.3939	0.78	0.686	2	CA1_old._.n1hippo108	135264	Trpa1	Distal	135264	uc007ajc.1	0.3313	1090	0
1091	chr1	15056166	15056666	501	*	18.5261	0.735	0.593	2	Sub_young._.n2hippo7	137553	Trpa1	Distal	137553	uc007ajc.1	0.3752	1091	0
1092	chr1	15072687	15073187	501	*	91.1509	0.886	0.84	2	CA1_young._.n1hippo7	154074	Trpa1	Distal	154074	uc007ajc.1	0.485	1092	0
1093	chr1	15155003	15155503	501	*	46.0139	0.815	0.736	2	CA1_old._.n1hippo108	157198	Kcnb2	Distal	157198	uc007aje.1	0.4431	1093	0
1094	chr1	15250531	15251031	501	*	22.3299	0.797	0.668	2	Sub_old._.n1hippo108	61670	Kcnb2	Distal	61670	uc007aje.1	0.3812	1094	0
1095	chr1	15254950	15255450	501	*	9.63171	0.524	0.313	2	DG_old._.n1hippo108	57251	Kcnb2	Distal	57251	uc007aje.1	0.3393	1095	0
1096	chr1	15286554	15287054	501	*	113.642	0.95	0.926	2	Sub_young._.n2hippo7	25647	Kcnb2	Distal	25647	uc007aje.1	0.7665	1096	0
1097	chr1	15287294	15287794	501	*	16.7222	0.726	0.549	2	CA3_old._.n1hippo108	24907	Kcnb2	Distal	24907	uc007aje.1	0.5269	1097	0
1098	chr1	15288527	15289027	501	*	3.05786	0.445	0.15	2	IN_Vip_old._.n1hippo108	23674	Kcnb2	Distal	23674	uc007aje.1	0.4072	1098	0
1099	chr1	15291912	15292412	501	*	10.9312	0.481	0.294	2	CA1_young._.n1hippo7	20289	Kcnb2	Distal	20289	uc007aje.1	0.3273	1099	0
1100	chr1	15292968	15293468	501	*	5.98032	0.475	0.236	2	Sub_old._.n2hippo108	19233	Kcnb2	Distal	19233	uc007aje.1	0.4271	1100	0
1101	chr1	15294223	15294723	501	*	15.2471	0.668	0.482	2	CA3_young._.n1hippo7	17978	Kcnb2	Distal	17978	uc007aje.1	0.4611	1101	0
1102	chr1	15307566	15308066	501	*	21.2357	0.904	0.807	2	IN_Sst/Pvalb_young._.n1hippo7	4635	Kcnb2	Distal	4635	uc007aje.1	0.4411	1102	0
1103	chr1	15327992	15328492	501	*	23.8273	0.806	0.674	2	CA3_old._.n1hippo108	15789	Kcnb2	Intronic	15789	uc007aje.1	0.4032	1103	0
1104	chr1	15344133	15344633	501	*	9.91555	0.59	0.381	2	Sub_young._.n2hippo7	31930	Kcnb2	Intronic	31930	uc007aje.1	0.3912	1104	0
1105	chr1	15358339	15358839	501	*	37.0802	0.747	0.646	2	CA1_young._.n1hippo7	46136	Kcnb2	Intronic	46136	uc007aje.1	0.4411	1105	0
1106	chr1	15384467	15384967	501	*	26.3206	0.824	0.702	2	CA3_old._.n1hippo108	72264	Kcnb2	Intronic	72264	uc007aje.1	0.3932	1106	0
1107	chr1	15394890	15395390	501	*	6.04962	0.752	0.546	2	IN_Lamp5_old._.Rep1	82687	Kcnb2	Intronic	82687	uc007aje.1	0.4192	1107	0
1108	chr1	15408991	15409491	501	*	17.1416	0.882	0.761	2	IN_Sst/Pvalb_young._.n1hippo7	96788	Kcnb2	Intronic	96788	uc007aje.1	0.4052	1108	0
1109	chr1	15413848	15414348	501	*	11.3901	0.595	0.413	2	DG_old._.n2hippo108	101645	Kcnb2	Intronic	101645	uc007aje.1	0.3553	1109	0
1110	chr1	15422873	15423373	501	*	20.2676	0.674	0.539	2	DG_young._.n2hippo7	110670	Kcnb2	Intronic	110670	uc007aje.1	0.4012	1110	0
1111	chr1	15424281	15424781	501	*	9.62096	0.551	0.359	2	DG_old._.n2hippo108	112078	Kcnb2	Intronic	112078	uc007aje.1	0.3912	1111	0
1112	chr1	15425782	15426282	501	*	18.5261	0.735	0.593	2	Sub_young._.n2hippo7	113579	Kcnb2	Intronic	113579	uc007aje.1	0.3613	1112	0
1113	chr1	15426629	15427129	501	*	71.8198	0.879	0.825	2	DG_old._.n1hippo108	114426	Kcnb2	Intronic	114426	uc007aje.1	0.3912	1113	0
1114	chr1	15446698	15447198	501	*	4.24645	0.561	0.248	2	IN_Sst/Pvalb_young._.n1hippo7	134495	Kcnb2	Intronic	134495	uc007aje.1	0.4491	1114	0
1115	chr1	15474566	15475066	501	*	7.38398	0.543	0.301	2	Sub_old._.n1hippo108	162363	Kcnb2	Intronic	162363	uc007aje.1	0.3892	1115	0
1116	chr1	15481376	15481876	501	*	20.4909	0.788	0.651	2	Sub_old._.n2hippo108	169173	Kcnb2	Intronic	169173	uc007aje.1	0.3992	1116	0
1117	chr1	15482632	15483132	501	*	7.5147	0.554	0.32	2	Sub_old._.n2hippo108	170429	Kcnb2	Intronic	170429	uc007aje.1	0.4311	1117	0
1118	chr1	15483410	15483910	501	*	334.718	0.98	0.971	2	CA1_young._.n1hippo7	171207	Kcnb2	Intronic	171207	uc007aje.1	0.511	1118	0
1119	chr1	15506290	15506790	501	*	12.0332	0.871	0.871	NA	CA2_young._.Rep1	194087	Kcnb2	Intronic	194087	uc007aje.1	0.3054	1119	0
1120	chr1	15509344	15509844	501	*	22.3863	0.71	0.58	2	DG_old._.n1hippo108	197141	Kcnb2	Intronic	197141	uc007aje.1	0.3972	1120	0
1121	chr1	15516263	15516763	501	*	8.85949	0.498	0.269	2	CA3_young._.n1hippo7	204060	Kcnb2	Intronic	204060	uc007aje.1	0.4291	1121	0
1122	chr1	15537584	15538084	501	*	6.9387	0.477	0.236	2	Sub_young._.n2hippo7	225381	Kcnb2	Intronic	225381	uc007aje.1	0.4551	1122	0
1123	chr1	15539046	15539546	501	*	32.5347	0.796	0.705	2	DG_old._.n2hippo108	226843	Kcnb2	Intronic	226843	uc007aje.1	0.4711	1123	0
1124	chr1	15544154	15544654	501	*	21.5357	0.797	0.668	2	Sub_old._.n2hippo108	231951	Kcnb2	Intronic	231951	uc007aje.1	0.4291	1124	0
1125	chr1	15550732	15551232	501	*	3.31929	0.431	0.121	2	IN_Sst/Pvalb_young._.n1hippo7	238529	Kcnb2	Intronic	238529	uc007aje.1	0.3772	1125	0
1126	chr1	15557451	15557951	501	*	4.86763	0.317	0.122	2	DG_old._.n2hippo108	245248	Kcnb2	Intronic	245248	uc007aje.1	0.3593	1126	0
1127	chr1	15559818	15560318	501	*	15.4767	0.737	0.568	2	Sub_old._.n2hippo108	245577	Terf1	Intronic	245577	uc007ajf.2	0.4311	1127	0
1128	chr1	15563786	15564286	501	*	6.73485	0.518	0.28	2	Sub_old._.n2hippo108	241609	Terf1	Intronic	241609	uc007ajf.2	0.4251	1128	0
1129	chr1	15565481	15565981	501	*	9.32897	0.475	0.282	2	DG_young._.n1hippo7	239914	Terf1	Intronic	239914	uc007ajf.2	0.3852	1129	0
1130	chr1	15568600	15569100	501	*	60.333	0.857	0.795	2	CA1_old._.n1hippo108	236795	Terf1	Intronic	236795	uc007ajf.2	0.3972	1130	0
1131	chr1	15570278	15570778	501	*	27.7591	0.831	0.722	2	Sub_old._.n1hippo108	235117	Terf1	Intronic	235117	uc007ajf.2	0.3333	1131	0
1132	chr1	15600970	15601470	501	*	22.6327	0.684	0.549	2	CA1_old._.n1hippo108	204425	Terf1	Intronic	204425	uc007ajf.2	0.4192	1132	0
1133	chr1	15603088	15603588	501	*	10.7404	0.877	0.662	2	IN_Vip_old._.n1hippo108	202307	Terf1	Intronic	202307	uc007ajf.2	0.3992	1133	0
1134	chr1	15607131	15607631	501	*	3.04342	0.429	0.09	2	IN_Vip_young._.n1hippo7	198264	Terf1	Intronic	198264	uc007ajf.2	0.4391	1134	0
1135	chr1	15610412	15610912	501	*	64.6498	0.92	0.879	2	Sub_young._.n1hippo7	194983	Terf1	Intronic	194983	uc007ajf.2	0.4471	1135	0
1136	chr1	15616210	15616710	501	*	105.675	0.925	0.893	2	DG_old._.n2hippo108	189185	Terf1	Intronic	189185	uc007ajf.2	0.3872	1136	0
1137	chr1	15621838	15622338	501	*	44.072	0.807	0.729	2	DG_young._.n2hippo7	183557	Terf1	Intronic	183557	uc007ajf.2	0.4331	1137	0
1138	chr1	15631131	15631631	501	*	10.1085	0.461	0.269	2	CA1_young._.n1hippo7	174264	Terf1	Intronic	174264	uc007ajf.2	0.3772	1138	0
1139	chr1	15636370	15636870	501	*	10.9918	0.592	0.375	2	CA3_young._.n2hippo7	169025	Terf1	Intronic	169025	uc007ajf.2	0.3713	1139	0
1140	chr1	15637234	15637734	501	*	6.11185	0.771	0.771	NA	unknown_young._.Rep1	168161	Terf1	Intronic	168161	uc007ajf.2	0.4232	1140	0
1141	chr1	15640773	15641273	501	*	9.18892	0.468	0.264	2	CA1_old._.n1hippo108	164622	Terf1	Intronic	164622	uc007ajf.2	0.4092	1141	0
1142	chr1	15641482	15641982	501	*	21.0093	0.633	0.486	2	CA1_young._.n1hippo7	163913	Terf1	Intronic	163913	uc007ajf.2	0.3892	1142	0
1143	chr1	15644556	15645056	501	*	6.47765	0.439	0.145	2	EPC/CPC_young._.Rep1	160839	Terf1	Intronic	160839	uc007ajf.2	0.479	1143	0
1144	chr1	15649744	15650244	501	*	4.24645	0.561	0.248	2	IN_Sst/Pvalb_young._.n1hippo7	155651	Terf1	Intronic	155651	uc007ajf.2	0.4431	1144	0
1145	chr1	15650478	15650978	501	*	4.24645	0.561	0.248	2	IN_Sst/Pvalb_young._.n1hippo7	154917	Terf1	Intronic	154917	uc007ajf.2	0.4691	1145	0
1146	chr1	15651146	15651646	501	*	7.85835	0.832	0.832	NA	unknown_young._.Rep1	154249	Terf1	Intronic	154249	uc007ajf.2	0.4571	1146	0
1147	chr1	15651746	15652246	501	*	15.1395	0.918	0.918	NA	CA2_young._.Rep1	153649	Terf1	Intronic	153649	uc007ajf.2	0.5469	1147	0
1148	chr1	15656815	15657315	501	*	41.0369	0.796	0.71	2	CA1_old._.n1hippo108	148580	Terf1	Intronic	148580	uc007ajf.2	0.4491	1148	0
1149	chr1	15658214	15658714	501	*	95.478	0.931	0.902	2	CA1_old._.n2hippo108	147181	Terf1	Intronic	147181	uc007ajf.2	0.4391	1149	0
1150	chr1	15677450	15677950	501	*	15.295	0.562	0.392	2	CA1_young._.n1hippo7	127945	Terf1	Intronic	127945	uc007ajf.2	0.3373	1150	0
1151	chr1	15682367	15682867	501	*	7.93728	0.496	0.28	2	DG_old._.n2hippo108	123028	Terf1	Intronic	123028	uc007ajf.2	0.4012	1151	0
1152	chr1	15683550	15684050	501	*	88.3498	0.935	0.903	2	Sub_young._.n2hippo7	121845	Terf1	Intronic	121845	uc007ajf.2	0.3932	1152	0
1153	chr1	15690978	15691478	501	*	5.25268	0.425	0.191	2	Sub_old._.n2hippo108	114417	Terf1	Intronic	114417	uc007ajf.2	0.3912	1153	0
1154	chr1	15708967	15709467	501	*	39.8033	0.882	0.809	2	Sub_old._.n2hippo108	96428	Terf1	Intronic	96428	uc007ajf.2	0.3992	1154	0
1155	chr1	15710253	15710753	501	*	86.9866	0.934	0.902	2	Sub_young._.n2hippo7	95142	Terf1	Exonic	95142	uc007ajf.2	0.507	1155	0
1156	chr1	15710894	15711394	501	*	5.66225	0.434	0.195	2	Sub_young._.n1hippo7	94501	Terf1	Exonic	94501	uc007ajf.2	0.5409	1156	0
1157	chr1	15720518	15721018	501	*	10.5762	0.452	0.256	2	CA1_young._.n2hippo7	84877	Terf1	Distal	84877	uc007ajf.2	0.3114	1157	0
1158	chr1	15725736	15726236	501	*	42.2631	0.889	0.819	2	Sub_old._.n2hippo108	79659	Terf1	Distal	79659	uc007ajf.2	0.4212	1158	0
1159	chr1	15749178	15749678	501	*	6.32297	0.484	0.236	2	MG_young._.n2hippo7	56217	Terf1	Distal	56217	uc007ajf.2	0.4012	1159	0
1160	chr1	15770291	15770791	501	*	91.1509	0.886	0.84	2	CA1_young._.n1hippo7	35104	Terf1	Distal	35104	uc007ajf.2	0.4232	1160	0
1161	chr1	15776809	15777309	501	*	49.3928	0.9	0.839	2	Sub_old._.n1hippo108	28586	Terf1	Distal	28586	uc007ajf.2	0.4411	1161	0
1162	chr1	15778192	15778692	501	*	26.7647	0.766	0.659	2	DG_old._.n2hippo108	27203	Terf1	Distal	27203	uc007ajf.2	0.4172	1162	0
1163	chr1	15791802	15792302	501	*	10.5351	0.837	0.837	NA	CA2_young._.Rep1	13593	Terf1	Distal	13593	uc007ajf.2	0.3733	1163	0
1164	chr1	15801910	15802410	501	*	8.04784	0.595	0.365	2	CA3_old._.n2hippo108	3485	Terf1	Distal	3485	uc007ajf.2	0.4192	1164	0
1165	chr1	15805330	15805830	501	*	438.154	0.994	0.99	2	CA1_old._.n1hippo108	65	Terf1	Promoter	65	uc007ajf.2	0.5689	1165	0
1166	chr1	15805875	15806375	501	*	6.31288	0.723	0.615	2	Endo_young._.Rep2	478	Terf1	Intronic	478	uc007ajf.2	0.6068	1166	0
1167	chr1	15832609	15833109	501	*	11.8818	0.539	0.348	2	DG_young._.n1hippo7	27212	Terf1	Intronic	27212	uc007ajf.2	0.3333	1167	0
1168	chr1	15847799	15848299	501	*	10.8605	0.658	0.452	2	Sub_old._.n2hippo108	42402	Terf1	Distal	42402	uc007ajf.2	0.4351	1168	0
1169	chr1	15850726	15851226	501	*	62.0384	0.917	0.874	2	Sub_young._.n1hippo7	41745	Sbspon	Distal	41745	uc007ajj.1	0.4172	1169	0
1170	chr1	15892325	15892825	501	*	25.0117	0.792	0.604	2	EPC/CPC_young._.Rep1	146	Sbspon	Exonic	146	uc007ajj.1	0.7026	1170	0
1171	chr1	15898763	15899263	501	*	61.2519	0.851	0.791	2	DG_young._.n2hippo7	6290	Sbspon	Distal	6290	uc007ajj.1	0.4611	1171	0
1172	chr1	15899601	15900101	501	*	78.9088	0.927	0.891	2	Sub_young._.n2hippo7	7128	Sbspon	Distal	7128	uc007ajj.1	0.4052	1172	0
1173	chr1	15913041	15913541	501	*	34.6046	0.784	0.658	2	Astro_young._.n1hippo7	20568	Sbspon	Distal	20568	uc007ajj.1	0.4331	1173	0
1174	chr1	15936258	15936758	501	*	153.425	0.95	0.93	2	CA1_old._.n1hippo108	43785	Sbspon	Distal	43785	uc007ajj.1	0.4471	1174	0
1175	chr1	15943637	15944137	501	*	38.1856	0.884	0.805	2	CA3_old._.n1hippo108	51164	Sbspon	Distal	51164	uc007ajj.1	0.4511	1175	0
1176	chr1	15967233	15967733	501	*	9.60904	0.797	0.586	2	IN_Sst/Pvalb_young._.n1hippo7	74760	Sbspon	Distal	74760	uc007ajj.1	0.4651	1176	0
1177	chr1	15990985	15991485	501	*	27.5344	0.886	0.81	2	CA3_old._.n2hippo108	98512	Sbspon	Distal	98512	uc007ajj.1	0.491	1177	0
1178	chr1	15992614	15993114	501	*	12.7798	0.665	0.487	2	Oligo_young._.n1hippo7	100141	Sbspon	Distal	100141	uc007ajj.1	0.4531	1178	0
1179	chr1	15993479	15993979	501	*	22.0062	0.643	0.501	2	CA1_young._.n1hippo7	99595	4930444P10Rik	Distal	99595	uc029qmy.2	0.4172	1179	0
1180	chr1	16007848	16008348	501	*	11.0121	0.519	0.323	2	DG_young._.n1hippo7	85226	4930444P10Rik	Distal	85226	uc029qmy.2	0.4611	1180	0
1181	chr1	16022286	16022786	501	*	9.32897	0.475	0.282	2	DG_young._.n1hippo7	70788	4930444P10Rik	Distal	70788	uc029qmy.2	0.4351	1181	0
1182	chr1	16046798	16047298	501	*	2.14486	0.324	0.048	2	ImN_young._.n1hippo7	46276	4930444P10Rik	Distal	46276	uc029qmy.2	0.4331	1182	0
1183	chr1	16057168	16057668	501	*	67.6053	0.872	0.815	2	DG_old._.n1hippo108	35906	4930444P10Rik	Distal	35906	uc029qmy.2	0.497	1183	0
1184	chr1	16058532	16059032	501	*	192.343	0.953	0.934	2	CA1_young._.n1hippo7	34542	4930444P10Rik	Distal	34542	uc029qmy.2	0.4092	1184	0
1185	chr1	16059690	16060190	501	*	65.1194	0.891	0.825	2	MG_young._.n1hippo7	33384	4930444P10Rik	Distal	33384	uc029qmy.2	0.4451	1185	0
1186	chr1	16078975	16079475	501	*	13.5693	0.898	0.898	NA	CA2_young._.Rep1	14099	4930444P10Rik	Intronic	14099	uc029qmy.2	0.4291	1186	0
1187	chr1	16091633	16092133	501	*	45.3574	0.898	0.84	2	CA3_young._.n1hippo7	1441	4930444P10Rik	Intronic	1441	uc029qmy.2	0.4271	1187	0
1188	chr1	16093037	16093537	501	*	63.6331	0.852	0.768	2	Astro_young._.n1hippo7	37	4930444P10Rik	Promoter	37	uc029qmy.2	0.6926	1188	0
1189	chr1	16095151	16095651	501	*	21.2805	0.789	0.658	2	Sub_old._.n1hippo108	2075	4930444P10Rik	Distal	2075	uc029qmy.2	0.4012	1189	0
1190	chr1	16103931	16104431	501	*	68.6121	0.924	0.886	2	Sub_young._.n1hippo7	251	Rpl7	Promoter	251	uc007ajl.4	0.5329	1190	0
1191	chr1	16104494	16104994	501	*	115.558	0.991	0.983	2	CA3_old._.n2hippo108	310	Rpl7	Promoter	310	uc007ajl.4	0.525	1191	0
1192	chr1	16105031	16105531	501	*	223.227	0.943	0.91	2	Astro_young._.n1hippo7	600	Rdh10	Promoter	600	uc007ajm.1	0.7485	1192	0
1193	chr1	16105537	16106037	501	*	156.082	0.902	0.858	2	Astro_old._.n2hippo108	94	Rdh10	Promoter	94	uc007ajm.1	0.7285	1193	0
1194	chr1	16106592	16107092	501	*	4.79718	0.752	0.363	2	ImN_young._.n1hippo7	959	Rdh10	Intronic	959	uc007ajm.1	0.4192	1194	0
1195	chr1	16107319	16107819	501	*	5.921	0.477	0.172	2	EPC/CPC_young._.Rep2	1686	Rdh10	Intronic	1686	uc007ajm.1	0.4431	1195	0
1196	chr1	16107824	16108324	501	*	5.11062	0.617	0.617	NA	VascMening_young._.Rep1	2191	Rdh10	Intronic	2191	uc007ajm.1	0.4391	1196	0
1197	chr1	16111653	16112153	501	*	38.8086	0.803	0.71	2	Astro_old._.n1hippo108	6020	Rdh10	Intronic	6020	uc007ajm.1	0.4631	1197	0
1198	chr1	16112772	16113272	501	*	32.5772	0.774	0.673	2	DG_old._.n1hippo108	7139	Rdh10	Intronic	7139	uc007ajm.1	0.3733	1198	0
1199	chr1	16115138	16115638	501	*	14.906	0.69	0.52	2	Sub_young._.n2hippo7	9505	Rdh10	Intronic	9505	uc007ajm.1	0.4112	1199	0
1200	chr1	16115980	16116480	501	*	13.203	0.82	0.599	2	EPC/CPC_old._.Rep1	10347	Rdh10	Intronic	10347	uc007ajm.1	0.4631	1200	0
1201	chr1	16122721	16123221	501	*	20.4352	0.792	0.622	2	OPC_young._.n1hippo7	17088	Rdh10	Intronic	17088	uc007ajm.1	0.499	1201	0
1202	chr1	16127084	16127584	501	*	16.3886	0.688	0.513	2	CA3_young._.n1hippo7	21451	Rdh10	Intronic	21451	uc007ajm.1	0.4371	1202	0
1203	chr1	16129990	16130490	501	*	87.761	0.94	0.911	2	Sub_young._.n1hippo7	24357	Rdh10	Intronic	24357	uc007ajm.1	0.4551	1203	0
1204	chr1	16132546	16133046	501	*	6.95919	0.385	0.187	2	DG_young._.n1hippo7	26913	Rdh10	Distal	26913	uc007ajm.1	0.4551	1204	0
1205	chr1	16177414	16177914	501	*	11.9042	0.862	0.798	2	Endo_young._.Rep1	71781	Rdh10	Distal	71781	uc007ajm.1	0.475	1205	0
1206	chr1	16185841	16186341	501	*	6.27509	0.814	0.464	2	ImN_young._.n1hippo7	80208	Rdh10	Distal	80208	uc007ajm.1	0.4371	1206	0
1207	chr1	16201856	16202356	501	*	23.3879	0.973	0.973	NA	CA2_young._.Rep1	96223	Rdh10	Distal	96223	uc007ajm.1	0.509	1207	0
1208	chr1	16205857	16206357	501	*	50.9583	0.888	0.829	2	Sub_young._.n2hippo7	100224	Rdh10	Distal	100224	uc007ajm.1	0.501	1208	0
1209	chr1	16212115	16212615	501	*	5.11062	0.617	0.617	NA	VascMening_young._.Rep1	106482	Rdh10	Distal	106482	uc007ajm.1	0.4711	1209	0
1210	chr1	16216453	16216953	501	*	8.04784	0.595	0.365	2	CA3_old._.n2hippo108	110820	Rdh10	Distal	110820	uc007ajm.1	0.4192	1210	0
1211	chr1	16224802	16225302	501	*	13.6364	0.695	0.53	2	Sub_young._.n1hippo7	119169	Rdh10	Distal	119169	uc007ajm.1	0.4012	1211	0
1212	chr1	16229509	16230009	501	*	16.7222	0.726	0.549	2	CA3_old._.n1hippo108	123876	Rdh10	Exonic	123876	uc007ajm.1	0.4431	1212	0
1213	chr1	16236051	16236551	501	*	8.85678	0.473	0.268	2	DG_young._.n2hippo7	130418	Rdh10	Intronic	130418	uc007ajm.1	0.4192	1213	0
1214	chr1	16237227	16237727	501	*	91.0674	0.887	0.841	2	DG_young._.n1hippo7	131594	Rdh10	Intronic	131594	uc007ajm.1	0.4431	1214	0
1215	chr1	16243286	16243786	501	*	5.98032	0.475	0.236	2	Sub_old._.n2hippo108	137653	Rdh10	Intronic	137653	uc007ajm.1	0.505	1215	0
1216	chr1	16249029	16249529	501	*	38.4783	0.89	0.829	2	CA3_young._.n2hippo7	143396	Rdh10	Intronic	143396	uc007ajm.1	0.4711	1216	0
1217	chr1	16249623	16250123	501	*	20.2002	0.771	0.618	2	CA3_old._.n1hippo108	143990	Rdh10	Intronic	143990	uc007ajm.1	0.509	1217	0
1218	chr1	16253785	16254285	501	*	5.25268	0.425	0.191	2	Sub_old._.n2hippo108	148152	Rdh10	Intronic	148152	uc007ajm.1	0.4531	1218	0
1219	chr1	16255637	16256137	501	*	12.6543	0.694	0.504	2	Sub_old._.n2hippo108	150004	Rdh10	Intronic	150004	uc007ajm.1	0.487	1219	0
1220	chr1	16256631	16257131	501	*	11.5147	0.629	0.438	2	Sub_young._.n2hippo7	150998	Rdh10	Intronic	150998	uc007ajm.1	0.4511	1220	0
1221	chr1	16258348	16258848	501	*	82.185	0.936	0.905	2	Sub_young._.n1hippo7	152715	Rdh10	Intronic	152715	uc007ajm.1	0.493	1221	0
1222	chr1	16259852	16260352	501	*	27.3771	0.805	0.699	2	Sub_young._.n2hippo7	154219	Rdh10	Intronic	154219	uc007ajm.1	0.4691	1222	0
1223	chr1	16261756	16262256	501	*	36.8198	0.879	0.799	2	CA3_old._.n1hippo108	156123	Rdh10	Intronic	156123	uc007ajm.1	0.4631	1223	0
1224	chr1	16262258	16262758	501	*	7.34113	0.741	0.479	2	IN_Sst/Pvalb_young._.n1hippo7	156625	Rdh10	Intronic	156625	uc007ajm.1	0.4112	1224	0
1225	chr1	16267146	16267646	501	*	16.4281	0.653	0.508	2	CA1_old._.n2hippo108	161513	Rdh10	Intronic	161513	uc007ajm.1	0.4591	1225	0
1226	chr1	16268555	16269055	501	*	21.2429	0.683	0.553	2	DG_young._.n2hippo7	162922	Rdh10	Intronic	162922	uc007ajm.1	0.475	1226	0
1227	chr1	16271918	16272418	501	*	17.1463	0.588	0.428	2	CA1_young._.n1hippo7	166285	Rdh10	Intronic	166285	uc007ajm.1	0.4172	1227	0
1228	chr1	16274748	16275248	501	*	9.63171	0.524	0.313	2	DG_old._.n1hippo108	169115	Rdh10	Intronic	169115	uc007ajm.1	0.4451	1228	0
1229	chr1	16294532	16295032	501	*	19.0235	0.757	0.592	2	CA3_old._.n1hippo108	188899	Rdh10	Intronic	188899	uc007ajm.1	0.3952	1229	0
1230	chr1	16295832	16296332	501	*	3.55685	0.143	0.027	2	CA3_young._.n2hippo7	190199	Rdh10	Intronic	190067	uc057kfi.1	0.4511	1230	0
1231	chr1	16304833	16305333	501	*	31.1625	0.739	0.633	2	DG_young._.n1hippo7	199200	Rdh10	Intronic	181066	uc057kfi.1	0.4351	1231	0
1232	chr1	16334755	16335255	501	*	9.98843	0.749	0.504	2	IN_Sst/Pvalb_young._.n2hippo7	184296	Stau2	Intronic	151144	uc057kfi.1	0.3513	1232	0
1233	chr1	16362099	16362599	501	*	31.4757	0.716	0.604	2	CA1_young._.n1hippo7	156952	Stau2	Intronic	123800	uc057kfi.1	0.3174	1233	0
1234	chr1	16366247	16366747	501	*	4.74417	0.655	0.421	2	IN_Lamp5_old._.Rep1	152804	Stau2	Intronic	119652	uc057kfi.1	0.3952	1234	0
1235	chr1	16399231	16399731	501	*	34.9609	0.785	0.687	2	DG_old._.n1hippo108	119820	Stau2	Intronic	86668	uc057kfi.1	0.4132	1235	0
1236	chr1	16408222	16408722	501	*	21.139	0.754	0.616	2	CA3_young._.n1hippo7	110829	Stau2	Intronic	77677	uc057kfi.1	0.4531	1236	0
1237	chr1	16409257	16409757	501	*	6.8775	0.651	0.364	2	IN_Sst/Pvalb_young._.n2hippo7	109794	Stau2	Intronic	76642	uc057kfi.1	0.3932	1237	0
1238	chr1	16433349	16433849	501	*	54.966	0.837	0.771	2	DG_young._.n2hippo7	85702	Stau2	Intronic	52550	uc057kfi.1	0.3912	1238	0
1239	chr1	16435417	16435917	501	*	4.24645	0.561	0.248	2	IN_Sst/Pvalb_young._.n1hippo7	83634	Stau2	Intronic	50482	uc057kfi.1	0.4012	1239	0
1240	chr1	16440148	16440648	501	*	40.4802	0.781	0.692	2	DG_young._.n1hippo7	78903	Stau2	Exonic	45751	uc057kfi.1	0.3792	1240	0
1241	chr1	16443365	16443865	501	*	11.0435	0.645	0.451	2	Sub_young._.n1hippo7	75686	Stau2	Intronic	42534	uc057kfi.1	0.3772	1241	0
1242	chr1	16465408	16465908	501	*	24.8767	0.792	0.677	2	CA3_young._.n1hippo7	53643	Stau2	Intronic	20491	uc057kfi.1	0.3812	1242	0
1243	chr1	16468656	16469156	501	*	14.3226	0.713	0.538	2	Sub_old._.n1hippo108	50395	Stau2	Intronic	17243	uc057kfi.1	0.499	1243	0
1244	chr1	16484356	16484856	501	*	58.7763	0.927	0.887	2	CA3_young._.n1hippo7	34695	Stau2	Intronic	1543	uc057kfi.1	0.4731	1244	0
1245	chr1	16502917	16503417	501	*	4.23361	0.284	0.048	2	IN_Sst/Pvalb_old._.n1hippo108	16134	Stau2	Intronic	6240	uc057kfj.1	0.4651	1245	0
1246	chr1	16518327	16518827	501	*	18.5261	0.735	0.593	2	Sub_young._.n2hippo7	724	Stau2	Intronic	724	uc007ajn.2	0.5349	1246	0
1247	chr1	16519056	16519556	501	*	254.405	0.982	0.973	2	Sub_young._.n2hippo7	3	Stau2	Promoter	3	uc007ajn.2	0.7186	1247	0
1248	chr1	16519771	16520271	501	*	99.4197	0.943	0.915	2	Sub_young._.n2hippo7	718	Stau2	Promoter	718	uc007ajn.2	0.6387	1248	0
1249	chr1	16545140	16545640	501	*	70.3056	0.868	0.814	2	DG_young._.n2hippo7	26087	Stau2	Intronic	26087	uc007ajn.2	0.4651	1249	0
1250	chr1	16546579	16547079	501	*	48.8435	0.821	0.748	2	DG_young._.n2hippo7	27526	Stau2	Intronic	27526	uc007ajn.2	0.4551	1250	0
1251	chr1	16547143	16547643	501	*	12.3393	0.646	0.463	2	Sub_young._.n2hippo7	28090	Stau2	Intronic	28090	uc007ajn.2	0.4451	1251	0
1252	chr1	16558425	16558925	501	*	5.66225	0.434	0.195	2	Sub_young._.n1hippo7	39372	Stau2	Intronic	39372	uc007ajn.2	0.4291	1252	0
1253	chr1	16559376	16559876	501	*	13.6364	0.695	0.53	2	Sub_young._.n1hippo7	40323	Stau2	Intronic	40323	uc007ajn.2	0.4012	1253	0
1254	chr1	16564739	16565239	501	*	23.3919	0.805	0.681	2	Sub_old._.n1hippo108	45686	Stau2	Intronic	45686	uc007ajn.2	0.4212	1254	0
1255	chr1	16566155	16566655	501	*	50.1377	0.8	0.719	2	CA1_young._.n1hippo7	47102	Stau2	Intronic	47102	uc007ajn.2	0.4092	1255	0
1256	chr1	16573802	16574302	501	*	3.55685	0.143	0.027	2	CA3_young._.n2hippo7	45285	Ube2w	Intronic	45285	uc007ajs.2	0.3812	1256	0
1257	chr1	16577617	16578117	501	*	7.09166	0.515	0.294	2	Sub_young._.n1hippo7	41470	Ube2w	Intronic	41470	uc007ajs.2	0.4311	1257	0
1258	chr1	16586910	16587410	501	*	89.7875	0.901	0.861	2	CA1_young._.n2hippo7	32177	Ube2w	Intronic	32177	uc007ajs.2	0.3912	1258	0
1259	chr1	16592482	16592982	501	*	14.3909	0.548	0.372	2	CA1_young._.n1hippo7	26605	Ube2w	Intronic	26605	uc007ajs.2	0.4591	1259	0
1260	chr1	16596904	16597404	501	*	8.17955	0.574	0.339	2	Sub_old._.n1hippo108	22183	Ube2w	Intronic	22183	uc007ajs.2	0.3792	1260	0
1261	chr1	16600149	16600649	501	*	19.4267	0.689	0.556	2	CA1_old._.n2hippo108	18938	Ube2w	Intronic	18938	uc007ajs.2	0.4132	1261	0
1262	chr1	16616467	16616967	501	*	3.16173	0.176	0.041	2	MG_young._.n2hippo7	2620	Ube2w	Intronic	2620	uc007ajs.2	0.4531	1262	0
1263	chr1	16617984	16618484	501	*	3.85839	0.292	0.077	2	IN_Sst/Pvalb_old._.n2hippo108	1103	Ube2w	Intronic	1103	uc007ajs.2	0.4112	1263	0
1264	chr1	16618608	16619108	501	*	28.4946	0.828	0.735	2	Sub_young._.n1hippo7	479	Ube2w	Intronic	479	uc007ajs.2	0.7146	1264	0
1265	chr1	16619111	16619611	501	*	181.433	1	0.999	2	CA3_old._.n2hippo108	22	Ube2w	Promoter	22	uc007ajs.2	0.6866	1265	0
1266	chr1	16619626	16620126	501	*	10.6971	0.646	0.438	2	Sub_old._.n1hippo108	537	Ube2w	Promoter	537	uc007ajs.2	0.4012	1266	0
1267	chr1	16620282	16620782	501	*	13.1798	0.662	0.475	2	Sub_young._.n2hippo7	1193	Ube2w	Promoter	1193	uc007ajs.2	0.4032	1267	0
1268	chr1	16633393	16633893	501	*	14.5332	0.709	0.55	2	Sub_young._.n1hippo7	14304	Ube2w	Distal	14304	uc007ajs.2	0.3593	1268	0
1269	chr1	16636424	16636924	501	*	80.598	0.937	0.901	2	Sub_old._.n1hippo108	17335	Ube2w	Distal	17335	uc007ajs.2	0.3752	1269	0
1270	chr1	16642126	16642626	501	*	16.2117	0.716	0.535	2	MG_young._.n1hippo7	14742	Eloc	Exonic	14488	uc007ajv.2	0.4411	1270	0
1271	chr1	16655912	16656412	501	*	7.27114	0.536	0.266	2	MG_young._.n1hippo7	956	Eloc	Promoter	702	uc007ajv.2	0.3533	1271	0
1272	chr1	16656816	16657316	501	*	499.072	0.994	0.99	2	CA1_young._.n1hippo7	52	Eloc	Promoter	52	uc007ajw.2	0.5529	1272	0
1273	chr1	16657709	16658209	501	*	8.14913	0.566	0.318	2	MG_old._.n1hippo108	406	D030040B21Rik	Promoter	406	uc029qna.1	0.3673	1273	0
1274	chr1	16664937	16665437	501	*	202.904	0.974	0.96	2	Sub_old._.n1hippo108	3	Tmem70	Promoter	3	uc007ajx.1	0.5988	1274	0
1275	chr1	16665580	16666080	501	*	10.9122	0.639	0.41	2	MG_young._.n1hippo7	638	Tmem70	Intronic	638	uc007ajx.1	0.4511	1275	0
1276	chr1	16670953	16671453	501	*	9.95592	0.559	0.334	2	CA3_young._.n2hippo7	6011	Tmem70	Intronic	6011	uc007ajx.1	0.4351	1276	0
1277	chr1	16671692	16672192	501	*	2.04714	0.191	0.037	2	IN_Vip_old._.n1hippo108	6750	Tmem70	Intronic	6750	uc007ajx.1	0.479	1277	0
1278	chr1	16687921	16688421	501	*	36.6181	0.836	0.737	2	MG_old._.n2hippo108	284	Ly96	Promoter	284	uc007ajz.2	0.4371	1278	0
1279	chr1	16688544	16689044	501	*	10.7659	0.865	0.865	NA	VascMening_young._.Rep1	337	Ly96	Intronic	337	uc007ajz.2	0.5529	1279	0
1280	chr1	16689480	16689980	501	*	8.15431	0.581	0.342	2	MG_old._.n2hippo108	1273	Ly96	Intronic	1273	uc007ajz.2	0.4551	1280	0
1281	chr1	16700137	16700637	501	*	7.31823	0.568	0.255	2	IN_Sst/Pvalb_old._.n1hippo108	11930	Ly96	Intronic	11930	uc007ajz.2	0.3733	1281	0
1282	chr1	16702749	16703249	501	*	17.5492	0.707	0.542	2	CA3_young._.n1hippo7	14542	Ly96	Intronic	14542	uc007ajz.2	0.4072	1282	0
1283	chr1	16745949	16746449	501	*	41.7311	0.798	0.715	2	DG_young._.n2hippo7	57742	Ly96	Distal	57742	uc007ajz.2	0.4032	1283	0
1284	chr1	16746756	16747256	501	*	4.45585	0.354	0.12	2	Sub_old._.n1hippo108	58549	Ly96	Distal	58549	uc007ajz.2	0.3972	1284	0
1285	chr1	16747273	16747773	501	*	7.6532	0.511	0.275	2	Sub_young._.n2hippo7	59066	Ly96	Distal	59066	uc007ajz.2	0.4371	1285	0
1286	chr1	16755998	16756498	501	*	5.49562	0.301	0.117	2	DG_young._.n1hippo7	67791	Ly96	Distal	67791	uc007ajz.2	0.485	1286	0
1287	chr1	16758722	16759222	501	*	35.9326	0.845	0.762	2	Sub_young._.n2hippo7	70515	Ly96	Distal	70515	uc007ajz.2	0.4591	1287	0
1288	chr1	16759273	16759773	501	*	15.1549	0.66	0.509	2	DG_old._.n2hippo108	71066	Ly96	Distal	71066	uc007ajz.2	0.4451	1288	0
1289	chr1	16759975	16760475	501	*	4.17205	0.25	0.08	2	DG_old._.n2hippo108	71768	Ly96	Distal	71768	uc007ajz.2	0.4251	1289	0
1290	chr1	16760567	16761067	501	*	129.667	0.925	0.896	2	DG_young._.n2hippo7	72360	Ly96	Distal	72360	uc007ajz.2	0.4212	1290	0
1291	chr1	16779825	16780325	501	*	91.0674	0.887	0.841	2	DG_young._.n1hippo7	91618	Ly96	Distal	91618	uc007ajz.2	0.4092	1291	0
1292	chr1	16798275	16798775	501	*	40.4023	0.93	0.885	2	CA3_old._.n2hippo108	110068	Ly96	Distal	110068	uc007ajz.2	0.475	1292	0
1293	chr1	16799597	16800097	501	*	12.3203	0.586	0.4	2	DG_old._.n1hippo108	111390	Ly96	Distal	111390	uc007ajz.2	0.4451	1293	0
1294	chr1	16809659	16810159	501	*	293.014	0.977	0.967	2	DG_old._.n2hippo108	121452	Ly96	Distal	121452	uc007ajz.2	0.4251	1294	0
1295	chr1	16810987	16811487	501	*	2.74909	0.062	0.004	2	CA3_young._.n1hippo7	122780	Ly96	Distal	122780	uc007ajz.2	0.4112	1295	0
1296	chr1	16813939	16814439	501	*	7.72714	0.418	0.22	2	DG_young._.n1hippo7	125732	Ly96	Distal	125732	uc007ajz.2	0.4731	1296	0
1297	chr1	16815585	16816085	501	*	17.449	0.628	0.473	2	DG_young._.n1hippo7	127378	Ly96	Distal	127378	uc007ajz.2	0.4052	1297	0
1298	chr1	16816526	16817026	501	*	333.214	0.971	0.96	2	DG_young._.n1hippo7	128319	Ly96	Distal	128319	uc007ajz.2	0.481	1298	0
1299	chr1	16817057	16817557	501	*	8.51742	0.448	0.252	2	DG_young._.n1hippo7	128850	Ly96	Distal	128850	uc007ajz.2	0.3992	1299	0
1300	chr1	16825073	16825573	501	*	6.02325	0.356	0.128	2	CA3_young._.n1hippo7	136866	Ly96	Distal	136866	uc007ajz.2	0.4331	1300	0
1301	chr1	16843540	16844040	501	*	9.63171	0.524	0.313	2	DG_old._.n1hippo108	155333	Ly96	Distal	155333	uc007ajz.2	0.3792	1301	0
1302	chr1	16847315	16847815	501	*	111.936	0.914	0.88	2	DG_young._.n2hippo7	159108	Ly96	Distal	159108	uc007ajz.2	0.3333	1302	0
1303	chr1	16853666	16854166	501	*	24.5876	0.696	0.571	2	DG_young._.n1hippo7	165459	Ly96	Distal	165459	uc007ajz.2	0.3992	1303	0
1304	chr1	16866206	16866706	501	*	23.2288	0.701	0.577	2	DG_young._.n2hippo7	177999	Ly96	Distal	177999	uc007ajz.2	0.3892	1304	0
1305	chr1	16916597	16917097	501	*	35.6931	0.879	0.81	2	CA3_young._.n2hippo7	181041	Jph1	Distal	181041	uc007aka.3	0.4451	1305	0
1306	chr1	16930151	16930651	501	*	36.6196	0.757	0.658	2	CA1_young._.n2hippo7	167487	Jph1	Distal	167487	uc007aka.3	0.3952	1306	0
1307	chr1	16934491	16934991	501	*	6.21489	0.346	0.153	2	DG_young._.n1hippo7	163147	Jph1	Distal	163147	uc007aka.3	0.4291	1307	0
1308	chr1	16980048	16980548	501	*	27.3771	0.805	0.699	2	Sub_young._.n2hippo7	117590	Jph1	Distal	117590	uc007aka.3	0.4152	1308	0
1309	chr1	16981682	16982182	501	*	11.0121	0.519	0.323	2	DG_young._.n1hippo7	115956	Jph1	Distal	115956	uc007aka.3	0.4631	1309	0
1310	chr1	16987552	16988052	501	*	107.699	0.923	0.891	2	CA1_old._.n1hippo108	110086	Jph1	Distal	110086	uc007aka.3	0.4331	1310	0
1311	chr1	16996649	16997149	501	*	124.633	0.919	0.887	2	CA1_young._.n1hippo7	100989	Jph1	Exonic	100989	uc007aka.3	0.4331	1311	0
1312	chr1	17001870	17002370	501	*	6.27779	0.47	0.224	2	Oligo_young._.n1hippo7	95768	Jph1	Intronic	95768	uc007aka.3	0.4192	1312	0
1313	chr1	17007771	17008271	501	*	8.51742	0.448	0.252	2	DG_young._.n1hippo7	89867	Jph1	Intronic	89867	uc007aka.3	0.4351	1313	0
1314	chr1	17008929	17009429	501	*	7.55537	0.413	0.199	2	CA1_old._.n1hippo108	88709	Jph1	Intronic	88709	uc007aka.3	0.3772	1314	0
1315	chr1	17009590	17010090	501	*	63.818	0.823	0.743	2	Oligo_old._.n1hippo108	88048	Jph1	Intronic	88048	uc007aka.3	0.4551	1315	0
1316	chr1	17010118	17010618	501	*	7.72616	0.482	0.259	2	Oligo_old._.n2hippo108	87520	Jph1	Intronic	87520	uc007aka.3	0.4511	1316	0
1317	chr1	17010788	17011288	501	*	48.8435	0.821	0.748	2	DG_young._.n2hippo7	86850	Jph1	Intronic	86850	uc007aka.3	0.479	1317	0
1318	chr1	17021648	17022148	501	*	7.96458	0.481	0.246	2	CA3_young._.n2hippo7	75990	Jph1	Intronic	75990	uc007aka.3	0.4351	1318	0
1319	chr1	17041123	17041623	501	*	169.81	0.943	0.921	2	DG_young._.n2hippo7	56515	Jph1	Intronic	56515	uc007aka.3	0.4311	1319	0
1320	chr1	17043316	17043816	501	*	180.933	0.949	0.929	2	CA1_young._.n1hippo7	54322	Jph1	Intronic	54322	uc007aka.3	0.3892	1320	0
1321	chr1	17053895	17054395	501	*	109.804	0.906	0.869	2	CA1_young._.n1hippo7	43743	Jph1	Intronic	43743	uc007aka.3	0.4491	1321	0
1322	chr1	17058763	17059263	501	*	31.7745	0.843	0.758	2	Sub_young._.n1hippo7	38875	Jph1	Intronic	38875	uc007aka.3	0.4212	1322	0
1323	chr1	17059839	17060339	501	*	7.93728	0.496	0.28	2	DG_old._.n2hippo108	37799	Jph1	Intronic	37799	uc007aka.3	0.487	1323	0
1324	chr1	17060465	17060965	501	*	28.7494	0.982	0.958	2	CA2_old._.Rep1	37173	Jph1	Intronic	37173	uc007aka.3	0.4192	1324	0
1325	chr1	17067052	17067552	501	*	20.5328	0.663	0.517	2	CA1_old._.n1hippo108	30586	Jph1	Intronic	30586	uc007aka.3	0.4032	1325	0
1326	chr1	17072574	17073074	501	*	27.4438	0.813	0.702	2	CA3_young._.n1hippo7	25064	Jph1	Intronic	25064	uc007aka.3	0.4691	1326	0
1327	chr1	17081250	17081750	501	*	6.3689	0.607	0.244	2	EPC/CPC_old._.Rep2	16388	Jph1	Intronic	16388	uc007aka.3	0.4172	1327	0
1328	chr1	17081940	17082440	501	*	18.179	0.67	0.517	2	DG_old._.n1hippo108	15698	Jph1	Intronic	15698	uc007aka.3	0.3992	1328	0
1329	chr1	17085077	17085577	501	*	16.9404	0.846	0.68	2	IN_Sst/Pvalb_young._.n2hippo7	12561	Jph1	Intronic	12561	uc007aka.3	0.4212	1329	0
1330	chr1	17088008	17088508	501	*	5.17567	0.408	0.193	2	Oligo_young._.n2hippo7	9630	Jph1	Intronic	9630	uc007aka.3	0.3872	1330	0
1331	chr1	17090450	17090950	501	*	15.5989	0.709	0.518	2	CA3_old._.n1hippo108	7188	Jph1	Intronic	7188	uc007aka.3	0.4451	1331	0
1332	chr1	17095859	17096359	501	*	15.2718	0.727	0.559	2	Sub_old._.n1hippo108	1779	Jph1	Intronic	1779	uc007aka.3	0.3812	1332	0
1333	chr1	17096966	17097466	501	*	45.2539	0.81	0.733	2	DG_young._.n2hippo7	672	Jph1	Intronic	672	uc007aka.3	0.6766	1333	0
1334	chr1	17097647	17098147	501	*	530.919	0.991	0.985	2	Oligo_old._.n2hippo108	7	Jph1	Promoter	7	uc007aka.3	0.7465	1334	0
1335	chr1	17098414	17098914	501	*	20.4909	0.788	0.651	2	Sub_old._.n2hippo108	774	Jph1	Promoter	774	uc007aka.3	0.4351	1335	0
1336	chr1	17116321	17116821	501	*	22.369	0.767	0.638	2	CA3_young._.n1hippo7	18681	Jph1	Distal	18681	uc007aka.3	0.3752	1336	0
1337	chr1	17117198	17117698	501	*	54.6214	0.868	0.804	2	Oligo_young._.n2hippo7	19558	Jph1	Distal	19558	uc007aka.3	0.3174	1337	0
1338	chr1	17119953	17120453	501	*	12.4045	0.758	0.542	2	IN_Sst/Pvalb_old._.n2hippo108	22313	Jph1	Distal	22313	uc007aka.3	0.4671	1338	0
1339	chr1	17120857	17121357	501	*	7.51777	0.452	0.248	2	CA1_old._.n2hippo108	23217	Jph1	Distal	23217	uc007aka.3	0.4571	1339	0
1340	chr1	17122748	17123248	501	*	22.3863	0.71	0.58	2	DG_old._.n1hippo108	22374	Gdap1	Distal	22374	uc007akb.2	0.4451	1340	0
1341	chr1	17123365	17123865	501	*	129.283	0.929	0.899	2	DG_old._.n1hippo108	21757	Gdap1	Distal	21757	uc007akb.2	0.4651	1341	0
1342	chr1	17132228	17132728	501	*	7.34113	0.741	0.479	2	IN_Sst/Pvalb_young._.n1hippo7	12894	Gdap1	Distal	12894	uc007akb.2	0.3493	1342	0
1343	chr1	17145124	17145624	501	*	191.42	0.972	0.96	2	CA1_old._.n2hippo108	0	Gdap1	Promoter	0	uc007akb.2	0.515	1343	0
1344	chr1	17163489	17163989	501	*	48.4085	0.853	0.789	2	CA1_old._.n2hippo108	18365	Gdap1	Exonic	4665	uc007akd.1	0.3772	1344	0
1345	chr1	17172592	17173092	501	*	32.6651	0.756	0.654	2	CA1_old._.n1hippo108	27468	Gdap1	Distal	4436	uc007akd.1	0.3872	1345	0
1346	chr1	17181755	17182255	501	*	7.9202	0.605	0.328	2	OPC_young._.n2hippo7	36631	Gdap1	Distal	13599	uc007akd.1	0.3713	1346	0
1347	chr1	17272366	17272866	501	*	16.4956	0.614	0.453	2	CA1_old._.n1hippo108	127242	Gdap1	Distal	79486	uc029qnb.1	0.3573	1347	0
1348	chr1	17305238	17305738	501	*	15.8215	0.873	0.735	2	IN_Sst/Pvalb_young._.n1hippo7	160114	Gdap1	Distal	46614	uc029qnb.1	0.4411	1348	0
1349	chr1	17308699	17309199	501	*	136.768	0.928	0.899	2	CA1_young._.n1hippo7	163575	Gdap1	Distal	43153	uc029qnb.1	0.4311	1349	0
1350	chr1	17309870	17310370	501	*	96.9594	0.932	0.904	2	CA1_old._.n2hippo108	164746	Gdap1	Distal	41982	uc029qnb.1	0.3613	1350	0
1351	chr1	17311325	17311825	501	*	39.4172	0.877	0.8	2	Sub_old._.n1hippo108	166201	Gdap1	Distal	40527	uc029qnb.1	0.3932	1351	0
1352	chr1	17314598	17315098	501	*	12.6286	0.517	0.338	2	CA1_young._.n1hippo7	169474	Gdap1	Distal	37254	uc029qnb.1	0.3174	1352	0
1353	chr1	17337164	17337664	501	*	20.2012	0.747	0.618	2	Oligo_young._.n1hippo7	192040	Gdap1	Distal	14688	uc029qnb.1	0.4451	1353	0
1354	chr1	17337805	17338305	501	*	271.551	0.967	0.95	2	Oligo_young._.n2hippo7	192681	Gdap1	Distal	14047	uc029qnb.1	0.3912	1354	0
1355	chr1	17338455	17338955	501	*	3.41534	0.22	0.06	2	Oligo_young._.n2hippo7	193331	Gdap1	Distal	13397	uc029qnb.1	0.4092	1355	0
1356	chr1	17339313	17339813	501	*	4.27217	0.324	0.117	2	Oligo_young._.n2hippo7	194189	Gdap1	Distal	12539	uc029qnb.1	0.3992	1356	0
1357	chr1	17377685	17378185	501	*	6.26873	0.362	0.133	2	Oligo_old._.n1hippo108	223965	Pi15	Distal	25831	uc029qnb.1	0.4032	1357	0
1358	chr1	17421123	17421623	501	*	15.7929	0.624	0.449	2	Oligo_old._.n1hippo108	180527	Pi15	Distal	69269	uc029qnb.1	0.4251	1358	0
1359	chr1	17426519	17427019	501	*	32.004	0.817	0.727	2	Oligo_young._.n2hippo7	175131	Pi15	Distal	74665	uc029qnb.1	0.4032	1359	0
1360	chr1	17449229	17449729	501	*	63.6331	0.852	0.768	2	Astro_young._.n1hippo7	152421	Pi15	Distal	97375	uc029qnb.1	0.4152	1360	0
1361	chr1	17450227	17450727	501	*	53.0343	0.928	0.89	2	CA3_young._.n2hippo7	151423	Pi15	Distal	98373	uc029qnb.1	0.3972	1361	0
1362	chr1	17480269	17480769	501	*	5.6675	0.376	0.161	2	Oligo_old._.n2hippo108	121381	Pi15	Distal	121381	uc007ake.2	0.3752	1362	0
1363	chr1	17480920	17481420	501	*	69.0853	0.848	0.78	2	Oligo_old._.n2hippo108	120730	Pi15	Distal	120730	uc007ake.2	0.3892	1363	0
1364	chr1	17527501	17528001	501	*	7.42101	0.807	0.63	2	IN_Lamp5_old._.Rep1	74149	Pi15	Distal	74149	uc007ake.2	0.3433	1364	0
1365	chr1	17537482	17537982	501	*	8.08355	0.37	0.175	2	CA1_young._.n2hippo7	64168	Pi15	Distal	64168	uc007ake.2	0.3832	1365	0
1366	chr1	17570145	17570645	501	*	20.2002	0.771	0.618	2	CA3_old._.n1hippo108	31505	Pi15	Distal	31505	uc007ake.2	0.3733	1366	0
1367	chr1	17600316	17600816	501	*	10.0377	0.492	0.295	2	CA1_old._.n1hippo108	1334	Pi15	Promoter	1334	uc007ake.2	0.4311	1367	0
1368	chr1	17601302	17601802	501	*	95.6212	0.908	0.871	2	CA1_young._.n2hippo7	348	Pi15	Promoter	348	uc007ake.2	0.4132	1368	0
1369	chr1	17629484	17629984	501	*	22.2301	0.692	0.565	2	DG_young._.n2hippo7	27832	Pi15	Exonic	27832	uc007ake.2	0.3713	1369	0
1370	chr1	17646782	17647282	501	*	26.109	0.679	0.552	2	CA1_young._.n1hippo7	45130	Pi15	Distal	45130	uc007ake.2	0.3633	1370	0
1371	chr1	17657271	17657771	501	*	9.60904	0.797	0.586	2	IN_Sst/Pvalb_young._.n1hippo7	55619	Pi15	Distal	55619	uc007ake.2	0.4351	1371	0
1372	chr1	17667518	17668018	501	*	13.804	0.592	0.427	2	DG_young._.n2hippo7	59283	Crispld1	Distal	59283	uc007akg.1	0.3932	1372	0
1373	chr1	17688390	17688890	501	*	7.39474	0.487	0.219	2	CA3_old._.n1hippo108	38411	Crispld1	Intronic	38411	uc007akg.1	0.4511	1373	0
1374	chr1	17709594	17710094	501	*	12.6286	0.517	0.338	2	CA1_young._.n1hippo7	17207	Crispld1	Exonic	17207	uc007akg.1	0.4311	1374	0
1375	chr1	17716255	17716755	501	*	7.96458	0.481	0.246	2	CA3_young._.n2hippo7	10546	Crispld1	Intronic	10546	uc007akg.1	0.3593	1375	0
1376	chr1	17718341	17718841	501	*	41.3082	0.9	0.844	2	CA3_young._.n2hippo7	8460	Crispld1	Intronic	8460	uc007akg.1	0.3413	1376	0
1377	chr1	17727100	17727600	501	*	49.8308	0.828	0.753	2	CA1_old._.n1hippo108	295	Gm16070	Exonic	66	uc007akh.1	0.5768	1377	0
1378	chr1	17735476	17735976	501	*	11.7714	0.5	0.316	2	CA1_young._.n1hippo7	8079	Gm16070	Intronic	8079	uc007akf.1	0.3413	1378	0
1379	chr1	17737027	17737527	501	*	4.74417	0.655	0.421	2	IN_Lamp5_old._.Rep1	9630	Gm16070	Intronic	9630	uc007akf.1	0.4112	1379	0
1380	chr1	17768804	17769304	501	*	5.58419	0.75	0.492	2	IN_Lamp5_old._.Rep2	41407	Gm16070	Distal	41407	uc007akf.1	0.3154	1380	0
1381	chr1	17810233	17810733	501	*	19.4267	0.689	0.556	2	CA1_old._.n2hippo108	82836	Gm16070	Distal	82836	uc007akf.1	0.3293	1381	0
1382	chr1	17828459	17828959	501	*	12.6449	0.592	0.421	2	CA1_old._.n2hippo108	101062	Gm16070	Distal	101062	uc007akf.1	0.3912	1382	0
1383	chr1	17838327	17838827	501	*	26.1532	0.802	0.686	2	CA3_young._.n1hippo7	110930	Gm16070	Distal	110930	uc007akf.1	0.3792	1383	0
1384	chr1	17840757	17841257	501	*	101.103	0.898	0.856	2	CA1_young._.n1hippo7	113360	Gm16070	Distal	113360	uc007akf.1	0.3892	1384	0
1385	chr1	17856987	17857487	501	*	3.10162	0.427	0.081	2	IN_Vip_old._.n2hippo108	129590	Gm16070	Distal	129590	uc007akf.1	0.3333	1385	0
1386	chr1	17873744	17874244	501	*	18.0143	0.597	0.437	2	CA1_young._.n2hippo7	146347	Gm16070	Distal	146347	uc007akf.1	0.3772	1386	0
1387	chr1	17874262	17874762	501	*	18.0926	0.6	0.445	2	CA1_young._.n1hippo7	146865	Gm16070	Distal	146865	uc007akf.1	0.3373	1387	0
1388	chr1	17875287	17875787	501	*	49.6861	0.857	0.795	2	CA1_old._.n2hippo108	147890	Gm16070	Distal	147890	uc007akf.1	0.4611	1388	0
1389	chr1	17888505	17889005	501	*	12.6449	0.592	0.421	2	CA1_old._.n2hippo108	161108	Gm16070	Distal	161108	uc007akf.1	0.4092	1389	0
1390	chr1	17948795	17949295	501	*	6.93734	0.41	0.176	2	CA3_young._.n1hippo7	196807	Crisp4	Distal	188006	uc007aki.1	0.4052	1390	0
1391	chr1	17980562	17981062	501	*	27.4215	0.822	0.725	2	Sub_young._.n1hippo7	165040	Crisp4	Distal	156239	uc007aki.1	0.3792	1391	0
1392	chr1	17997239	17997739	501	*	13.6178	0.778	0.579	2	IN_Sst/Pvalb_old._.n2hippo108	148363	Crisp4	Distal	139562	uc007aki.1	0.4032	1392	0
1393	chr1	18012800	18013300	501	*	37.0802	0.747	0.646	2	CA1_young._.n1hippo7	132802	Crisp4	Distal	124001	uc007aki.1	0.3593	1393	0
1394	chr1	18030126	18030626	501	*	5.75982	0.513	0.22	2	IN_Sst/Pvalb_old._.n2hippo108	115476	Crisp4	Distal	106675	uc007aki.1	0.4691	1394	0
1395	chr1	18052222	18052722	501	*	7.39474	0.487	0.219	2	CA3_old._.n1hippo108	93380	Crisp4	Distal	84579	uc007aki.1	0.4032	1395	0
1396	chr1	18056967	18057467	501	*	5.58419	0.75	0.492	2	IN_Lamp5_old._.Rep2	88635	Crisp4	Distal	79834	uc007aki.1	0.505	1396	0
1397	chr1	18057635	18058135	501	*	6.73485	0.518	0.28	2	Sub_old._.n2hippo108	87967	Crisp4	Distal	79166	uc007aki.1	0.5409	1397	0
1398	chr1	18058424	18058924	501	*	38.7161	0.932	0.865	2	IN_Sst/Pvalb_young._.n2hippo7	87178	Crisp4	Distal	78377	uc007aki.1	0.6627	1398	0
1399	chr1	18095646	18096146	501	*	35.9414	0.742	0.638	2	CA1_young._.n1hippo7	49956	Crisp4	Distal	41155	uc007aki.1	0.3593	1399	0
1400	chr1	18106116	18106616	501	*	12.2084	0.79	0.567	2	IN_Sst/Pvalb_young._.n2hippo7	39486	Crisp4	Distal	30685	uc007aki.1	0.3693	1400	0
1401	chr1	18106687	18107187	501	*	30.1944	0.785	0.687	2	DG_old._.n2hippo108	38915	Crisp4	Distal	30114	uc007aki.1	0.3553	1401	0
1402	chr1	18131620	18132120	501	*	9.99043	0.532	0.337	2	CA1_old._.n2hippo108	13982	Crisp4	Intronic	5181	uc007aki.1	0.3413	1402	0
1403	chr1	18145709	18146209	501	*	19.0132	0.61	0.453	2	CA1_young._.n2hippo7	105	Crisp4	Promoter	105	uc007akj.2	0.3353	1403	0
1404	chr1	18148212	18148712	501	*	39.3831	0.758	0.662	2	CA1_young._.n1hippo7	2608	Crisp4	Distal	2608	uc007akj.2	0.3273	1404	0
1405	chr1	18168204	18168704	501	*	87.5047	0.959	0.937	2	CA3_young._.n1hippo7	22600	Crisp4	Distal	22600	uc007akj.2	0.4052	1405	0
1406	chr1	18181143	18181643	501	*	71.2642	0.945	0.915	2	CA3_young._.n1hippo7	35539	Crisp4	Distal	35539	uc007akj.2	0.4291	1406	0
1407	chr1	18236342	18236842	501	*	28.9285	0.726	0.614	2	DG_young._.n1hippo7	850	Defb18	Exonic	850	uc007akm.1	0.3413	1407	0
1408	chr1	18292481	18292981	501	*	28.7485	0.822	0.718	2	CA3_young._.n1hippo7	27592	Defb41	Distal	27592	uc007akn.2	0.3852	1408	0
1409	chr1	18295119	18295619	501	*	34.0979	0.854	0.772	2	CA3_young._.n1hippo7	30230	Defb41	Distal	30230	uc007akn.2	0.4351	1409	0
1410	chr1	18296504	18297004	501	*	12.0521	0.622	0.422	2	CA3_young._.n2hippo7	31615	Defb41	Distal	31615	uc007akn.2	0.3433	1410	0
1411	chr1	18307323	18307823	501	*	7.51777	0.452	0.248	2	CA1_old._.n2hippo108	42434	Defb41	Distal	42434	uc007akn.2	0.4112	1411	0
1412	chr1	18308038	18308538	501	*	17.4132	0.666	0.525	2	CA1_old._.n2hippo108	43149	Defb41	Distal	43149	uc007akn.2	0.3593	1412	0
1413	chr1	18313418	18313918	501	*	14.5039	0.625	0.463	2	CA1_old._.n2hippo108	48529	Defb41	Distal	48529	uc007akn.2	0.3912	1413	0
1414	chr1	18333846	18334346	501	*	3.25706	0.311	0.08	2	IN_Sst/Pvalb_young._.n2hippo7	68957	Defb41	Distal	68957	uc007akn.2	0.3633	1414	0
1415	chr1	18359908	18360408	501	*	7.6532	0.511	0.275	2	Sub_young._.n2hippo7	95019	Defb41	Distal	95019	uc007akn.2	0.2834	1415	0
1416	chr1	18371551	18372051	501	*	61.8523	0.932	0.896	2	CA3_young._.n1hippo7	106662	Defb41	Distal	106662	uc007akn.2	0.4032	1416	0
1417	chr1	18386346	18386846	501	*	11.0121	0.519	0.323	2	DG_young._.n1hippo7	121457	Defb41	Distal	121457	uc007akn.2	0.3553	1417	0
1418	chr1	18399545	18400045	501	*	10.9312	0.481	0.294	2	CA1_young._.n1hippo7	134656	Defb41	Distal	134656	uc007akn.2	0.3413	1418	0
1419	chr1	18412695	18413195	501	*	11.8818	0.539	0.348	2	DG_young._.n1hippo7	147806	Defb41	Distal	147806	uc007akn.2	0.4192	1419	0
1420	chr1	18458716	18459216	501	*	140.56	0.935	0.908	2	DG_old._.n1hippo108	193827	Defb41	Distal	193827	uc007akn.2	0.3034	1420	0
1421	chr1	18463175	18463675	501	*	8.44258	0.529	0.284	2	Astro_young._.n1hippo7	198286	Defb41	Distal	198286	uc007akn.2	0.4232	1421	0
1422	chr1	18464490	18464990	501	*	8.37077	0.46	0.238	2	Astro_old._.n2hippo108	199601	Defb41	Distal	199601	uc007akn.2	0.3693	1422	0
1423	chr1	18465333	18465833	501	*	25.4408	0.741	0.588	2	Astro_young._.n1hippo7	200444	Defb41	Distal	200444	uc007akn.2	0.4291	1423	0
1424	chr1	18468407	18468907	501	*	46.8118	0.902	0.847	2	CA3_young._.n1hippo7	203518	Defb41	Distal	203518	uc007akn.2	0.4192	1424	0
1425	chr1	18488056	18488556	501	*	16.3886	0.688	0.513	2	CA3_young._.n1hippo7	223167	Defb41	Distal	223167	uc007akn.2	0.4471	1425	0
1426	chr1	18535530	18536030	501	*	12.7692	0.557	0.373	2	DG_young._.n1hippo7	270641	Defb41	Distal	270641	uc007akn.2	0.3733	1426	0
1427	chr1	18546359	18546859	501	*	6.884	0.806	0.592	2	IN_Lamp5_old._.Rep2	281470	Defb41	Distal	281470	uc007akn.2	0.3752	1427	0
1428	chr1	18551133	18551633	501	*	101.093	0.895	0.847	2	Astro_old._.n1hippo108	286244	Defb41	Distal	286244	uc007akn.2	0.4471	1428	0
1429	chr1	18588758	18589258	501	*	16.5162	0.714	0.556	2	CA3_young._.n2hippo7	323869	Defb41	Distal	323869	uc007akn.2	0.3752	1429	0
1430	chr1	18589315	18589815	501	*	12.3042	0.614	0.438	2	DG_old._.n2hippo108	324426	Defb41	Distal	324426	uc007akn.2	0.4711	1430	0
1431	chr1	18594366	18594866	501	*	8.51876	0.416	0.217	2	CA1_young._.n1hippo7	329477	Defb41	Distal	329477	uc007akn.2	0.3393	1431	0
1432	chr1	18612563	18613063	501	*	19.0521	0.612	0.461	2	CA1_young._.n1hippo7	347674	Defb41	Distal	347674	uc007akn.2	0.4032	1432	0
1433	chr1	18619051	18619551	501	*	15.3688	0.694	0.528	2	CA3_young._.n2hippo7	354162	Defb41	Distal	354162	uc007akn.2	0.3952	1433	0
1434	chr1	18641142	18641642	501	*	7.88344	0.457	0.223	2	CA3_young._.n1hippo7	376253	Defb41	Distal	376253	uc007akn.2	0.3373	1434	0
1435	chr1	18667408	18667908	501	*	19.4636	0.745	0.608	2	Sub_young._.n2hippo7	402519	Defb41	Distal	402519	uc007akn.2	0.3453	1435	0
1436	chr1	18668251	18668751	501	*	16.45	0.749	0.587	2	Sub_old._.n2hippo108	403362	Defb41	Distal	403362	uc007akn.2	0.3912	1436	0
1437	chr1	18698362	18698862	501	*	109.804	0.906	0.869	2	CA1_young._.n1hippo7	404409	Tfap2d	Distal	404409	uc007akp.2	0.3253	1437	0
1438	chr1	18758427	18758927	501	*	101.432	0.936	0.909	2	CA1_old._.n2hippo108	344344	Tfap2d	Distal	344344	uc007akp.2	0.3952	1438	0
1439	chr1	18762064	18762564	501	*	9.14475	0.612	0.391	2	Sub_old._.n2hippo108	340707	Tfap2d	Distal	340707	uc007akp.2	0.511	1439	0
1440	chr1	18764031	18764531	501	*	9.30409	0.44	0.243	2	CA1_young._.n1hippo7	338740	Tfap2d	Distal	338740	uc007akp.2	0.4331	1440	0
1441	chr1	18853234	18853734	501	*	158.54	0.939	0.915	2	CA1_young._.n1hippo7	249537	Tfap2d	Distal	249537	uc007akp.2	0.3114	1441	0
1442	chr1	18857426	18857926	501	*	33.7217	0.795	0.706	2	CA1_old._.n2hippo108	245345	Tfap2d	Distal	245345	uc007akp.2	0.3673	1442	0
1443	chr1	18904854	18905354	501	*	6.6339	0.799	0.493	2	IN_Vip_old._.n1hippo108	197917	Tfap2d	Distal	197917	uc007akp.2	0.3253	1443	0
1444	chr1	18911552	18912052	501	*	6.69988	0.779	0.451	2	IN_Vip_old._.n2hippo108	191219	Tfap2d	Distal	191219	uc007akp.2	0.4291	1444	0
1445	chr1	18913256	18913756	501	*	3.05786	0.445	0.15	2	IN_Vip_old._.n1hippo108	189515	Tfap2d	Distal	189515	uc007akp.2	0.4591	1445	0
1446	chr1	18933954	18934454	501	*	15.7907	0.703	0.54	2	Sub_young._.n2hippo7	168817	Tfap2d	Distal	168817	uc007akp.2	0.4112	1446	0
1447	chr1	18975403	18975903	501	*	41.0545	0.884	0.817	2	CA3_young._.n1hippo7	127368	Tfap2d	Distal	127368	uc007akp.2	0.3733	1447	0
1448	chr1	18976636	18977136	501	*	26.8849	0.755	0.649	2	CA1_old._.n2hippo108	126135	Tfap2d	Distal	126135	uc007akp.2	0.3573	1448	0
1449	chr1	19056266	19056766	501	*	14.3909	0.548	0.372	2	CA1_young._.n1hippo7	46505	Tfap2d	Distal	46505	uc007akp.2	0.3872	1449	0
1450	chr1	19087975	19088475	501	*	26.1532	0.802	0.686	2	CA3_young._.n1hippo7	14796	Tfap2d	Distal	14796	uc007akp.2	0.4391	1450	0
1451	chr1	19174027	19174527	501	*	6.09312	0.377	0.152	2	CA3_young._.n2hippo7	34636	Tfap2b	Distal	34636	uc007akq.2	0.4571	1451	0
1452	chr1	19178953	19179453	501	*	27.827	0.719	0.604	2	DG_young._.n1hippo7	29710	Tfap2b	Distal	29710	uc007akq.2	0.3892	1452	0
1453	chr1	19205486	19205986	501	*	8.51876	0.416	0.217	2	CA1_young._.n1hippo7	3177	Tfap2b	Distal	3177	uc007akq.2	0.3912	1453	0
1454	chr1	19206143	19206643	501	*	12.6449	0.592	0.421	2	CA1_old._.n2hippo108	2520	Tfap2b	Distal	2520	uc007akq.2	0.3433	1454	0
1455	chr1	19208678	19209178	501	*	5.11062	0.617	0.617	NA	VascMening_young._.Rep1	13	Tfap2b	Promoter	13	uc007akq.2	0.4251	1455	0
1456	chr1	19245061	19245561	501	*	11.2575	0.539	0.328	2	Astro_old._.n2hippo108	36396	Tfap2b	Distal	31383	uc007aku.2	0.4112	1456	0
1457	chr1	19265388	19265888	501	*	45.6324	0.913	0.866	2	CA3_young._.n2hippo7	56723	Tfap2b	Distal	19150	uc029qnc.1	0.4691	1457	0
1458	chr1	19266731	19267231	501	*	9.08837	0.634	0.408	2	CA3_old._.n2hippo108	58066	Tfap2b	Distal	17807	uc029qnc.1	0.3812	1458	0
1459	chr1	19350483	19350983	501	*	44.3369	0.814	0.706	2	Astro_young._.n1hippo7	141818	Tfap2b	Distal	65943	uc029qnc.1	0.3792	1459	0
1460	chr1	19354688	19355188	501	*	31.9624	0.728	0.618	2	CA1_young._.n2hippo7	146023	Tfap2b	Distal	70148	uc029qnc.1	0.4052	1460	0
1461	chr1	19388821	19389321	501	*	13.3568	0.807	0.605	2	IN_Sst/Pvalb_young._.n2hippo7	180156	Tfap2b	Distal	104281	uc029qnc.1	0.3812	1461	0
1462	chr1	19421219	19421719	501	*	24.8767	0.792	0.677	2	CA3_young._.n1hippo7	212554	Tfap2b	Distal	136679	uc029qnc.1	0.4551	1462	0
1463	chr1	19459863	19460363	501	*	39.641	0.879	0.81	2	CA3_young._.n1hippo7	251198	Tfap2b	Distal	175323	uc029qnc.1	0.499	1463	0
1464	chr1	19619799	19620299	501	*	4.82199	0.345	0.056	2	OPC_old._.n2hippo108	411134	Tfap2b	Distal	335259	uc029qnc.1	0.4012	1464	0
1465	chr1	19693794	19694294	501	*	28.0958	0.727	0.609	2	CA1_old._.n1hippo108	485129	Tfap2b	Distal	409254	uc029qnc.1	0.3733	1465	0
1466	chr1	19755007	19755507	501	*	24.8767	0.792	0.677	2	CA3_young._.n1hippo7	546342	Tfap2b	Distal	470467	uc029qnc.1	0.3752	1466	0
1467	chr1	19777066	19777566	501	*	11.7224	0.794	0.556	2	OPC_old._.n1hippo108	568401	Tfap2b	Distal	492526	uc029qnc.1	0.4571	1467	0
1468	chr1	19849881	19850381	501	*	8.65187	0.876	0.732	2	IN_Lamp5_young._.Rep2	506322	4930486I03Rik	Distal	506322	uc029qnd.1	0.4491	1468	0
1469	chr1	19899994	19900494	501	*	24.7955	0.899	0.775	2	EPC/CPC_old._.Rep1	456209	4930486I03Rik	Distal	456209	uc029qnd.1	0.4651	1469	0
1470	chr1	19924406	19924906	501	*	29.2224	0.735	0.621	2	CA1_old._.n1hippo108	431797	4930486I03Rik	Distal	431797	uc029qnd.1	0.3872	1470	0
1471	chr1	19927777	19928277	501	*	14.7129	0.652	0.452	2	Astro_young._.n1hippo7	428426	4930486I03Rik	Distal	428426	uc029qnd.1	0.483	1471	0
1472	chr1	19955930	19956430	501	*	12.4023	0.877	0.742	2	CA2_old._.Rep2	400273	4930486I03Rik	Distal	400273	uc029qnd.1	0.3752	1472	0
1473	chr1	19973274	19973774	501	*	41.6845	0.786	0.698	2	DG_young._.n1hippo7	382929	4930486I03Rik	Distal	382929	uc029qnd.1	0.4032	1473	0
1474	chr1	19988857	19989357	501	*	115.096	0.945	0.922	2	CA1_old._.n2hippo108	367346	4930486I03Rik	Distal	367346	uc029qnd.1	0.3633	1474	0
1475	chr1	20010244	20010744	501	*	10.7613	0.695	0.433	2	IN_Sst/Pvalb_old._.n1hippo108	345959	4930486I03Rik	Distal	345959	uc029qnd.1	0.4132	1475	0
1476	chr1	20036555	20037055	501	*	10.1609	0.498	0.303	2	DG_young._.n1hippo7	319648	4930486I03Rik	Distal	319648	uc029qnd.1	0.3832	1476	0
1477	chr1	20039322	20039822	501	*	125.96	0.951	0.931	2	CA1_old._.n2hippo108	316881	4930486I03Rik	Distal	316881	uc029qnd.1	0.3852	1477	0
1478	chr1	20049975	20050475	501	*	35.7483	0.762	0.666	2	DG_young._.n1hippo7	306228	4930486I03Rik	Distal	306228	uc029qnd.1	0.3473	1478	0
1479	chr1	20051710	20052210	501	*	8.08355	0.37	0.175	2	CA1_young._.n2hippo7	304493	4930486I03Rik	Distal	304493	uc029qnd.1	0.4032	1479	0
1480	chr1	20058190	20058690	501	*	55.6162	0.843	0.77	2	Astro_old._.n1hippo108	298013	4930486I03Rik	Exonic	298013	uc029qnd.1	0.509	1480	0
1481	chr1	20065036	20065536	501	*	5.20849	0.31	0.105	2	CA3_young._.n2hippo7	291167	4930486I03Rik	Intronic	291167	uc029qnd.1	0.3832	1481	0
1482	chr1	20069674	20070174	501	*	190.705	0.952	0.933	2	CA1_young._.n1hippo7	286529	4930486I03Rik	Intronic	286529	uc029qnd.1	0.4072	1482	0
1483	chr1	20094357	20094857	501	*	30.2344	0.762	0.654	2	DG_old._.n1hippo108	261846	4930486I03Rik	Intronic	261846	uc029qnd.1	0.4072	1483	0
1484	chr1	20133000	20133500	501	*	52.6082	0.808	0.731	2	CA1_young._.n1hippo7	223203	4930486I03Rik	Intronic	223203	uc029qnd.1	0.3094	1484	0
1485	chr1	20140844	20141344	501	*	12.9378	0.576	0.406	2	DG_young._.n2hippo7	215359	4930486I03Rik	Intronic	215359	uc029qnd.1	0.4371	1485	0
1486	chr1	20148914	20149414	501	*	8.32016	0.482	0.279	2	CA1_old._.n2hippo108	207289	4930486I03Rik	Intronic	207289	uc029qnd.1	0.3633	1486	0
1487	chr1	20154128	20154628	501	*	7.01273	0.433	0.199	2	CA3_young._.n2hippo7	202075	4930486I03Rik	Intronic	202075	uc029qnd.1	0.3852	1487	0
1488	chr1	20215333	20215833	501	*	31.4757	0.716	0.604	2	CA1_young._.n1hippo7	140870	4930486I03Rik	Intronic	140870	uc029qnd.1	0.4012	1488	0
1489	chr1	20216550	20217050	501	*	12.3353	0.496	0.305	2	CA1_young._.n2hippo7	139653	4930486I03Rik	Intronic	139653	uc029qnd.1	0.3713	1489	0
1490	chr1	20224399	20224899	501	*	64.0529	0.839	0.773	2	CA1_young._.n1hippo7	131804	4930486I03Rik	Intronic	131804	uc029qnd.1	0.4511	1490	0
1491	chr1	20277569	20278069	501	*	13.0257	0.622	0.422	2	CA3_young._.n1hippo7	78634	4930486I03Rik	Intronic	78634	uc029qnd.1	0.3912	1491	0
1492	chr1	20301096	20301596	501	*	4.86763	0.317	0.122	2	DG_old._.n2hippo108	55107	4930486I03Rik	Intronic	55107	uc029qnd.1	0.3972	1492	0
1493	chr1	20301622	20302122	501	*	241.136	0.957	0.941	2	DG_young._.n1hippo7	54581	4930486I03Rik	Intronic	54581	uc029qnd.1	0.485	1493	0
1494	chr1	20302146	20302646	501	*	13.804	0.592	0.427	2	DG_young._.n2hippo7	54057	4930486I03Rik	Intronic	54057	uc029qnd.1	0.485	1494	0
1495	chr1	20302980	20303480	501	*	10.5351	0.837	0.837	NA	CA2_young._.Rep1	53223	4930486I03Rik	Intronic	53223	uc029qnd.1	0.4611	1495	0
1496	chr1	20311431	20311931	501	*	39.4214	0.79	0.705	2	DG_young._.n2hippo7	44772	4930486I03Rik	Intronic	44772	uc029qnd.1	0.3393	1496	0
1497	chr1	20428192	20428692	501	*	6.75621	0.543	0.232	2	OPC_young._.n1hippo7	71987	4930486I03Rik	Intronic	71987	uc029qnd.1	0.487	1497	0
1498	chr1	20449422	20449922	501	*	8.51876	0.416	0.217	2	CA1_young._.n1hippo7	93217	4930486I03Rik	Intronic	93217	uc029qnd.1	0.3992	1498	0
1499	chr1	20450031	20450531	501	*	14.7066	0.766	0.605	2	CA3_old._.n2hippo108	93826	4930486I03Rik	Exonic	93826	uc029qnd.1	0.4271	1499	0
1500	chr1	20454564	20455064	501	*	3.31929	0.431	0.121	2	IN_Sst/Pvalb_young._.n1hippo7	98359	4930486I03Rik	Intronic	98359	uc029qnd.1	0.4271	1500	0
1501	chr1	20466024	20466524	501	*	6.93734	0.41	0.176	2	CA3_young._.n1hippo7	109819	4930486I03Rik	Intronic	109819	uc029qnd.1	0.3992	1501	0
1502	chr1	20470267	20470767	501	*	12.7692	0.557	0.373	2	DG_young._.n1hippo7	114062	4930486I03Rik	Intronic	114062	uc029qnd.1	0.4491	1502	0
1503	chr1	20474998	20475498	501	*	7.10447	0.712	0.512	2	Endo_old._.Rep1	118793	4930486I03Rik	Intronic	118793	uc029qnd.1	0.3932	1503	0
1504	chr1	20477679	20478179	501	*	30.5197	0.749	0.646	2	DG_young._.n2hippo7	121474	4930486I03Rik	Intronic	121474	uc029qnd.1	0.5529	1504	0
1505	chr1	20498909	20499409	501	*	51.3695	0.804	0.725	2	CA1_young._.n1hippo7	118897	Pkhd1	Intronic	118897	uc007akv.1	0.4072	1505	0
1506	chr1	20511320	20511820	501	*	6.3689	0.607	0.244	2	EPC/CPC_old._.Rep2	106486	Pkhd1	Intronic	106486	uc007akv.1	0.3513	1506	0
1507	chr1	20513643	20514143	501	*	26.2913	0.723	0.609	2	DG_young._.n2hippo7	104163	Pkhd1	Intronic	104163	uc007akv.1	0.3433	1507	0
1508	chr1	20519985	20520485	501	*	18.7283	0.724	0.569	2	CA3_young._.n1hippo7	97821	Pkhd1	Exonic	97821	uc007akv.1	0.481	1508	0
1509	chr1	20547649	20548149	501	*	8.94626	0.523	0.29	2	CA3_young._.n2hippo7	70157	Pkhd1	Intronic	70157	uc007akv.1	0.4072	1509	0
1510	chr1	20554365	20554865	501	*	45.3574	0.898	0.84	2	CA3_young._.n1hippo7	63441	Pkhd1	Intronic	63441	uc007akv.1	0.4012	1510	0
1511	chr1	20612646	20613146	501	*	18.2682	0.754	0.619	2	Sub_young._.n1hippo7	5160	Pkhd1	Intronic	5160	uc007akv.1	0.4531	1511	0
1512	chr1	20620635	20621135	501	*	15.4452	0.721	0.568	2	Sub_young._.n1hippo7	2827	Pkhd1	Distal	2827	uc007akv.1	0.3693	1512	0
1513	chr1	20633322	20633822	501	*	28.5731	0.704	0.588	2	CA1_young._.n2hippo7	15514	Pkhd1	Distal	15514	uc007akv.1	0.509	1513	0
1514	chr1	20633847	20634347	501	*	9.40309	0.602	0.396	2	Sub_young._.n1hippo7	16039	Pkhd1	Distal	16039	uc007akv.1	0.3613	1514	0
1515	chr1	20677915	20678415	501	*	70.9009	0.889	0.836	2	Oligo_young._.n2hippo7	844	Mir133b	Promoter	844	uc011win.1	0.479	1515	0
1516	chr1	20683848	20684348	501	*	7.95531	0.835	0.564	2	IN_Vip_old._.n1hippo108	5087	Mir133b	Distal	5087	uc011win.1	0.3733	1516	0
1517	chr1	20699942	20700442	501	*	22.3299	0.797	0.668	2	Sub_old._.n1hippo108	21181	Mir133b	Distal	21181	uc011win.1	0.4152	1517	0
1518	chr1	20724752	20725252	501	*	29.1903	0.807	0.711	2	Oligo_young._.n2hippo7	5902	Il17a	Distal	5902	uc007aky.1	0.3992	1518	0
1519	chr1	20738434	20738934	501	*	8.99765	0.601	0.374	2	Sub_old._.n1hippo108	7778	Il17a	Distal	4034	uc029qnf.1	0.4711	1519	0
1520	chr1	20743814	20744314	501	*	22.415	0.772	0.654	2	Oligo_young._.n2hippo7	13158	Il17a	Distal	1344	uc029qnf.1	0.6188	1520	0
1521	chr1	20749117	20749617	501	*	35.0105	0.769	0.668	2	CA1_old._.n1hippo108	18461	Il17a	Distal	6647	uc029qnf.1	0.4271	1521	0
1522	chr1	20759749	20760249	501	*	85.852	0.958	0.935	2	CA3_young._.n1hippo7	24270	Il17f	Distal	17279	uc029qnf.1	0.477	1522	0
1523	chr1	20775222	20775722	501	*	8.31848	0.585	0.357	2	Sub_old._.n2hippo108	8797	Il17f	Distal	4081	uc007akz.2	0.4671	1523	0
1524	chr1	20786282	20786782	501	*	39.4172	0.877	0.8	2	Sub_old._.n1hippo108	2261	Il17f	Distal	2261	uc007ala.2	0.4351	1524	0
1525	chr1	20788366	20788866	501	*	11.0435	0.645	0.451	2	Sub_young._.n1hippo7	4345	Il17f	Distal	4345	uc007ala.2	0.511	1525	0
1526	chr1	20798973	20799473	501	*	33.2582	0.778	0.649	2	Astro_young._.n1hippo7	14952	Il17f	Distal	3788	uc007alb.1	0.4172	1526	0
1527	chr1	20801637	20802137	501	*	65.9647	0.921	0.881	2	Sub_young._.n1hippo7	17616	Il17f	Distal	1124	uc007alb.1	0.4291	1527	0
1528	chr1	20817023	20817523	501	*	23.8311	0.78	0.641	2	MG_young._.n2hippo7	2939	Mcm3	Exonic	2939	uc007alc.1	0.519	1528	0
1529	chr1	20820130	20820630	501	*	438.779	0.985	0.978	2	DG_young._.n2hippo7	166	Mcm3	Promoter	166	uc007alc.1	0.515	1529	0
1530	chr1	20820689	20821189	501	*	4.83555	0.414	0.171	2	MG_old._.n2hippo108	725	Mcm3	Promoter	725	uc007alc.1	0.3812	1530	0
1531	chr1	20823814	20824314	501	*	120.929	0.907	0.865	2	Astro_old._.n1hippo108	3850	Mcm3	Distal	3850	uc007alc.1	0.4192	1531	0
1532	chr1	20830878	20831378	501	*	12.0332	0.871	0.871	NA	CA2_young._.Rep1	10914	Mcm3	Distal	10914	uc007alc.1	0.4331	1532	0
1533	chr1	20832356	20832856	501	*	34.4528	0.788	0.687	2	Astro_old._.n1hippo108	12392	Mcm3	Distal	12392	uc007alc.1	0.4651	1533	0
1534	chr1	20835415	20835915	501	*	7.96458	0.481	0.246	2	CA3_young._.n2hippo7	15451	Mcm3	Distal	15451	uc007alc.1	0.495	1534	0
1535	chr1	20839856	20840356	501	*	38.1856	0.884	0.805	2	CA3_old._.n1hippo108	19892	Mcm3	Distal	19892	uc007alc.1	0.4092	1535	0
1536	chr1	20844209	20844709	501	*	10.2714	0.516	0.292	2	Astro_old._.n2hippo108	24245	Mcm3	Distal	24245	uc007alc.1	0.4351	1536	0
1537	chr1	20845570	20846070	501	*	384.901	0.963	0.944	2	Astro_old._.n2hippo108	25606	Mcm3	Distal	25606	uc007alc.1	0.481	1537	0
1538	chr1	20846085	20846585	501	*	12.5303	0.621	0.406	2	Astro_young._.n1hippo7	26121	Mcm3	Distal	26121	uc007alc.1	0.4052	1538	0
1539	chr1	20848006	20848506	501	*	4.71015	0.268	0.084	2	Astro_young._.n2hippo7	28042	Mcm3	Distal	28042	uc007alc.1	0.4391	1539	0
1540	chr1	20860730	20861230	501	*	10.7066	0.611	0.41	2	Sub_young._.n2hippo7	29492	6720483E21Rik	Distal	29492	uc029qng.1	0.4172	1540	0
1541	chr1	20867380	20867880	501	*	18.7283	0.724	0.569	2	CA3_young._.n1hippo7	22842	6720483E21Rik	Distal	22842	uc029qng.1	0.4691	1541	0
1542	chr1	20874056	20874556	501	*	5.66225	0.434	0.195	2	Sub_young._.n1hippo7	16166	6720483E21Rik	Distal	16166	uc029qng.1	0.481	1542	0
1543	chr1	20874916	20875416	501	*	5.61153	0.385	0.141	2	CA3_old._.n1hippo108	15306	6720483E21Rik	Distal	15306	uc029qng.1	0.4611	1543	0
1544	chr1	20877791	20878291	501	*	8.99765	0.601	0.374	2	Sub_old._.n1hippo108	12431	6720483E21Rik	Distal	12431	uc029qng.1	0.4431	1544	0
1545	chr1	20880151	20880651	501	*	30.601	0.767	0.632	2	Astro_young._.n1hippo7	10071	6720483E21Rik	Distal	10071	uc029qng.1	0.4431	1545	0
1546	chr1	20883080	20883580	501	*	52.4684	0.822	0.741	2	Oligo_old._.n2hippo108	7142	6720483E21Rik	Distal	7142	uc029qng.1	0.4431	1546	0
1547	chr1	20885741	20886241	501	*	28.0387	0.749	0.63	2	Oligo_old._.n2hippo108	4481	6720483E21Rik	Distal	4481	uc029qng.1	0.4212	1547	0
1548	chr1	20889559	20890059	501	*	6.77942	0.581	0.288	2	IN_Sst/Pvalb_old._.n2hippo108	663	6720483E21Rik	Promoter	663	uc029qng.1	0.4511	1548	0
1549	chr1	20890293	20890793	501	*	247.17	0.983	0.975	2	CA1_old._.n2hippo108	69	6720483E21Rik	Promoter	69	uc029qng.1	0.6607	1549	0
1550	chr1	20890873	20891373	501	*	95.2349	0.94	0.911	2	Sub_young._.n2hippo7	500	Paqr8	Promoter	500	uc007ald.1	0.5689	1550	0
1551	chr1	20891814	20892314	501	*	30.7515	0.729	0.599	2	Astro_old._.n2hippo108	1441	Paqr8	Promoter	1441	uc007ald.1	0.4291	1551	0
1552	chr1	20892521	20893021	501	*	11.7379	0.585	0.365	2	Astro_young._.n2hippo7	2148	Paqr8	Intronic	2148	uc007ald.1	0.3872	1552	0
1553	chr1	20893054	20893554	501	*	41.2479	0.77	0.658	2	Astro_old._.n2hippo108	2681	Paqr8	Intronic	2681	uc007ald.1	0.4212	1553	0
1554	chr1	20893590	20894090	501	*	16.3477	0.657	0.463	2	Astro_young._.n2hippo7	3217	Paqr8	Intronic	3217	uc007ald.1	0.4471	1554	0
1555	chr1	20894339	20894839	501	*	8.53773	0.5	0.264	2	Astro_young._.n2hippo7	3966	Paqr8	Intronic	3966	uc007ald.1	0.4072	1555	0
1556	chr1	20895236	20895736	501	*	20.5072	0.709	0.539	2	Astro_young._.n1hippo7	4863	Paqr8	Intronic	4863	uc007ald.1	0.4311	1556	0
1557	chr1	20895882	20896382	501	*	13.2952	0.577	0.372	2	Astro_old._.n2hippo108	5509	Paqr8	Intronic	5509	uc007ald.1	0.4411	1557	0
1558	chr1	20896654	20897154	501	*	13.611	0.637	0.43	2	Astro_young._.n1hippo7	6281	Paqr8	Intronic	6281	uc007ald.1	0.4471	1558	0
1559	chr1	20897531	20898031	501	*	12.5303	0.621	0.406	2	Astro_young._.n1hippo7	7158	Paqr8	Intronic	7158	uc007ald.1	0.4371	1559	0
1560	chr1	20898570	20899070	501	*	65.1744	0.855	0.772	2	Astro_young._.n1hippo7	8197	Paqr8	Intronic	8197	uc007ald.1	0.479	1560	0
1561	chr1	20899330	20899830	501	*	8.9826	0.561	0.357	2	Astro_old._.n1hippo108	8957	Paqr8	Intronic	8957	uc007ald.1	0.487	1561	0
1562	chr1	20899924	20900424	501	*	11.1597	0.608	0.417	2	Astro_old._.n1hippo108	9551	Paqr8	Intronic	9551	uc007ald.1	0.4132	1562	0
1563	chr1	20900520	20901020	501	*	25.6364	0.881	0.739	2	OPC_old._.n1hippo108	10147	Paqr8	Intronic	10147	uc007ald.1	0.4172	1563	0
1564	chr1	20901409	20901909	501	*	13.9982	0.626	0.418	2	Astro_young._.n2hippo7	11036	Paqr8	Intronic	11036	uc007ald.1	0.4491	1564	0
1565	chr1	20903310	20903810	501	*	3.26281	0.218	0.058	2	Astro_old._.n1hippo108	12937	Paqr8	Intronic	12937	uc007ald.1	0.3772	1565	0
1566	chr1	20903856	20904356	501	*	9.42645	0.557	0.319	2	Astro_young._.n1hippo7	13483	Paqr8	Intronic	13483	uc007ald.1	0.4371	1566	0
1567	chr1	20904950	20905450	501	*	14.6182	0.66	0.494	2	Astro_old._.n1hippo108	14577	Paqr8	Intronic	12639	uc007ale.1	0.4251	1567	0
1568	chr1	20905564	20906064	501	*	560.392	0.983	0.973	2	Astro_old._.n2hippo108	15191	Paqr8	Intronic	12025	uc007ale.1	0.4651	1568	0
1569	chr1	20906103	20906603	501	*	462.242	0.991	0.986	2	CA1_young._.n1hippo7	15730	Paqr8	Intronic	11486	uc007ale.1	0.4631	1569	0
1570	chr1	20907433	20907933	501	*	88.6498	0.856	0.79	2	Astro_old._.n2hippo108	17060	Paqr8	Intronic	10156	uc007ale.1	0.4391	1570	0
1571	chr1	20907938	20908438	501	*	32.0252	0.735	0.603	2	Astro_old._.n2hippo108	17565	Paqr8	Intronic	9651	uc007ale.1	0.4511	1571	0
1572	chr1	20908481	20908981	501	*	271.981	0.94	0.912	2	Astro_old._.n2hippo108	18108	Paqr8	Intronic	9108	uc007ale.1	0.4251	1572	0
1573	chr1	20909443	20909943	501	*	10.2714	0.516	0.292	2	Astro_old._.n2hippo108	19070	Paqr8	Intronic	8146	uc007ale.1	0.4451	1573	0
1574	chr1	20910314	20910814	501	*	33.2582	0.778	0.649	2	Astro_young._.n1hippo7	19941	Paqr8	Intronic	7275	uc007ale.1	0.4212	1574	0
1575	chr1	20911201	20911701	501	*	7.52885	0.46	0.224	2	Astro_young._.n2hippo7	20828	Paqr8	Intronic	6388	uc007ale.1	0.3792	1575	0
1576	chr1	20912550	20913050	501	*	12.7505	0.653	0.369	2	EPC/CPC_young._.Rep1	22177	Paqr8	Intronic	5039	uc007ale.1	0.507	1576	0
1577	chr1	20913384	20913884	501	*	5.00895	0.394	0.17	2	Astro_old._.n1hippo108	23011	Paqr8	Intronic	4205	uc007ale.1	0.4431	1577	0
1578	chr1	20914238	20914738	501	*	12.5303	0.621	0.406	2	Astro_young._.n1hippo7	23865	Paqr8	Intronic	3351	uc007ale.1	0.5788	1578	0
1579	chr1	20915307	20915807	501	*	12.5303	0.621	0.406	2	Astro_young._.n1hippo7	24934	Paqr8	Intronic	2282	uc007ale.1	0.4591	1579	0
1580	chr1	20915884	20916384	501	*	5.66915	0.405	0.156	2	Astro_young._.n1hippo7	25511	Paqr8	Intronic	1705	uc007ale.1	0.511	1580	0
1581	chr1	20916804	20917304	501	*	6.56175	0.454	0.202	2	Astro_young._.n1hippo7	26431	Paqr8	Intronic	785	uc007ale.1	0.3513	1581	0
1582	chr1	20917522	20918022	501	*	55.2354	0.806	0.714	2	Astro_old._.n2hippo108	27149	Paqr8	Intronic	67	uc007ale.1	0.4391	1582	0
1583	chr1	20918196	20918696	501	*	5.61189	0.348	0.132	2	Astro_young._.n2hippo7	27823	Paqr8	Intronic	605	uc007ale.1	0.4571	1583	0
1584	chr1	20919676	20920176	501	*	60.2762	0.85	0.764	2	Astro_young._.n2hippo7	29303	Paqr8	Intronic	2085	uc007ale.1	0.4591	1584	0
1585	chr1	20920273	20920773	501	*	3.85167	0.173	0.041	2	Astro_young._.n2hippo7	29900	Paqr8	Intronic	2682	uc007ale.1	0.4511	1585	0
1586	chr1	20921080	20921580	501	*	48.2757	0.906	0.854	2	CA3_young._.n1hippo7	30295	Efhc1	Intronic	3489	uc007ale.1	0.5289	1586	0
1587	chr1	20922277	20922777	501	*	27.162	0.687	0.562	2	CA1_young._.n1hippo7	29098	Efhc1	Intronic	4686	uc007ale.1	0.3453	1587	0
1588	chr1	20922863	20923363	501	*	203.235	0.948	0.928	2	DG_young._.n1hippo7	28512	Efhc1	Intronic	5272	uc007ale.1	0.487	1588	0
1589	chr1	20923819	20924319	501	*	10.2714	0.516	0.292	2	Astro_old._.n2hippo108	27556	Efhc1	Intronic	6228	uc007ale.1	0.4232	1589	0
1590	chr1	20924406	20924906	501	*	2.01131	0.019	0.001	2	Astro_old._.n2hippo108	26969	Efhc1	Intronic	6815	uc007ale.1	0.3792	1590	0
1591	chr1	20925792	20926292	501	*	9.18892	0.468	0.264	2	CA1_old._.n1hippo108	25583	Efhc1	Intronic	8201	uc007ale.1	0.4271	1591	0
1592	chr1	20926817	20927317	501	*	5.94797	0.451	0.216	2	Astro_old._.n1hippo108	24558	Efhc1	Intronic	7556	uc033fig.1	0.497	1592	0
1593	chr1	20928395	20928895	501	*	4.11226	0.318	0.104	2	Astro_old._.n1hippo108	22980	Efhc1	Intronic	5978	uc033fig.1	0.4212	1593	0
1594	chr1	20930779	20931279	501	*	7.35193	0.852	0.684	2	IN_Lamp5_young._.Rep2	20596	Efhc1	Intronic	3594	uc033fig.1	0.4431	1594	0
1595	chr1	20933432	20933932	501	*	18.3671	0.947	0.947	NA	CA2_young._.Rep1	17943	Efhc1	Intronic	941	uc033fig.1	0.4411	1595	0
1596	chr1	20935050	20935550	501	*	29.1799	0.757	0.616	2	Astro_young._.n2hippo7	16325	Efhc1	Exonic	675	uc033fig.1	0.5808	1596	0
1597	chr1	20937895	20938395	501	*	5.61189	0.348	0.132	2	Astro_young._.n2hippo7	13480	Efhc1	Exonic	3520	uc033fig.1	0.4591	1597	0
1598	chr1	20938983	20939483	501	*	61.1968	0.918	0.87	2	Sub_old._.n1hippo108	12392	Efhc1	Distal	4608	uc033fig.1	0.4152	1598	0
1599	chr1	20940176	20940676	501	*	16.7575	0.789	0.594	2	EPC/CPC_young._.Rep2	11199	Efhc1	Distal	5801	uc033fig.1	0.523	1599	0
1600	chr1	20941263	20941763	501	*	37.1441	0.781	0.692	2	DG_young._.n2hippo7	10112	Efhc1	Distal	6888	uc033fig.1	0.4052	1600	0
1601	chr1	20941782	20942282	501	*	10.6442	0.561	0.335	2	Astro_young._.n2hippo7	9593	Efhc1	Distal	7407	uc033fig.1	0.4451	1601	0
1602	chr1	20942624	20943124	501	*	13.4416	0.645	0.467	2	Astro_old._.n1hippo108	8751	Efhc1	Distal	8249	uc033fig.1	0.501	1602	0
1603	chr1	20943315	20943815	501	*	4.11226	0.318	0.104	2	Astro_old._.n1hippo108	8060	Efhc1	Distal	8060	uc007alf.2	0.3792	1603	0
1604	chr1	20944855	20945355	501	*	4.11226	0.318	0.104	2	Astro_old._.n1hippo108	6520	Efhc1	Distal	6520	uc007alf.2	0.3433	1604	0
1605	chr1	20946403	20946903	501	*	13.4416	0.645	0.467	2	Astro_old._.n1hippo108	4972	Efhc1	Distal	4972	uc007alf.2	0.4351	1605	0
1606	chr1	20947270	20947770	501	*	2.28505	0.03	0.003	2	Astro_young._.n2hippo7	4105	Efhc1	Distal	4105	uc007alf.2	0.4571	1606	0
1607	chr1	20948105	20948605	501	*	3.85167	0.173	0.041	2	Astro_young._.n2hippo7	3270	Efhc1	Distal	3270	uc007alf.2	0.4291	1607	0
1608	chr1	20950390	20950890	501	*	3.52636	0.308	0.168	2	Endo_old._.Rep1	985	Efhc1	Promoter	985	uc007alf.2	0.4052	1608	0
1609	chr1	20951319	20951819	501	*	62.3772	0.998	0.994	2	IN_Lamp5_young._.Rep2	56	Efhc1	Promoter	56	uc007alf.2	0.6248	1609	0
1610	chr1	20952016	20952516	501	*	14.906	0.69	0.52	2	Sub_young._.n2hippo7	639	Efhc1	Intronic	639	uc007alf.2	0.507	1610	0
1611	chr1	20961722	20962222	501	*	6.11185	0.771	0.771	NA	unknown_young._.Rep1	10345	Efhc1	Intronic	10345	uc007alf.2	0.4691	1611	0
1612	chr1	20980441	20980941	501	*	29.299	0.702	0.582	2	CA1_young._.n1hippo7	29064	Efhc1	Intronic	29064	uc007alf.2	0.475	1612	0
1613	chr1	20981422	20981922	501	*	5.86593	0.465	0.214	2	Sub_old._.n1hippo108	30045	Efhc1	Intronic	30045	uc007alf.2	0.4431	1613	0
1614	chr1	20984543	20985043	501	*	30.601	0.767	0.632	2	Astro_young._.n1hippo7	33166	Efhc1	Intronic	33166	uc007alf.2	0.4671	1614	0
1615	chr1	20986608	20987108	501	*	24.0352	0.661	0.528	2	CA1_young._.n1hippo7	35231	Efhc1	Intronic	35231	uc007alf.2	0.4212	1615	0
1616	chr1	20995258	20995758	501	*	24.2388	0.709	0.588	2	DG_young._.n2hippo7	43881	Efhc1	Distal	43881	uc007alf.2	0.495	1616	0
1617	chr1	20997070	20997570	501	*	8.39931	0.616	0.325	2	EPC/CPC_young._.Rep2	45693	Efhc1	Distal	45693	uc007alf.2	0.5309	1617	0
1618	chr1	20999307	20999807	501	*	30.3826	0.823	0.661	2	EPC/CPC_young._.Rep1	47930	Efhc1	Distal	47930	uc007alf.2	0.503	1618	0
1619	chr1	21000421	21000921	501	*	6.11185	0.771	0.771	NA	unknown_young._.Rep1	49044	Efhc1	Distal	49044	uc007alf.2	0.505	1619	0
1620	chr1	21002715	21003215	501	*	9.67496	0.872	0.872	NA	unknown_young._.Rep1	51338	Efhc1	Intronic	51338	uc007alf.2	0.5788	1620	0
1621	chr1	21004877	21005377	501	*	10.1588	0.668	0.448	2	CA3_old._.n2hippo108	53500	Efhc1	Intronic	53500	uc007alf.2	0.4731	1621	0
1622	chr1	21008807	21009307	501	*	34.4148	0.896	0.808	2	IN_Sst/Pvalb_old._.n1hippo108	57430	Efhc1	Intronic	57430	uc007alf.2	0.523	1622	0
1623	chr1	21010376	21010876	501	*	17.1416	0.882	0.761	2	IN_Sst/Pvalb_young._.n1hippo7	58999	Efhc1	Intronic	58999	uc007alf.2	0.5389	1623	0
1624	chr1	21014398	21014898	501	*	45.0669	0.928	0.866	2	IN_Sst/Pvalb_old._.n2hippo108	63021	Efhc1	Intronic	63021	uc007alf.2	0.515	1624	0
1625	chr1	21035810	21036310	501	*	8.67449	0.58	0.344	2	MG_young._.n2hippo7	43164	Tram2	Intronic	43164	uc007alg.2	0.4651	1625	0
1626	chr1	21051889	21052389	501	*	4.44468	0.364	0.118	2	OPC_young._.n2hippo7	27085	Tram2	Intronic	27085	uc007alg.2	0.511	1626	0
1627	chr1	21052556	21053056	501	*	46.7085	0.927	0.838	2	OPC_old._.n1hippo108	26418	Tram2	Intronic	26418	uc007alg.2	0.517	1627	0
1628	chr1	21067713	21068213	501	*	2.35298	0.152	0.021	2	EPC/CPC_old._.Rep1	11261	Tram2	Intronic	11261	uc007alg.2	0.4651	1628	0
1629	chr1	21070047	21070547	501	*	4.83555	0.414	0.171	2	MG_old._.n2hippo108	8927	Tram2	Intronic	8927	uc007alg.2	0.521	1629	0
1630	chr1	21073059	21073559	501	*	12.3042	0.614	0.438	2	DG_old._.n2hippo108	5915	Tram2	Intronic	5915	uc007alg.2	0.477	1630	0
1631	chr1	21074217	21074717	501	*	49.9672	0.853	0.787	2	DG_old._.n2hippo108	4757	Tram2	Intronic	4757	uc007alg.2	0.509	1631	0
1632	chr1	21076060	21076560	501	*	5.5131	0.577	0.288	2	Endo_old._.Rep2	2914	Tram2	Intronic	2914	uc007alg.2	0.501	1632	0
1633	chr1	21078584	21079084	501	*	12.5107	0.671	0.502	2	Oligo_young._.n2hippo7	390	Tram2	Intronic	390	uc007alg.2	0.5888	1633	0
1634	chr1	21079087	21079587	501	*	619.679	0.998	0.996	2	Astro_old._.n1hippo108	111	Tram2	Promoter	111	uc007alg.2	0.7385	1634	0
1635	chr1	21084628	21085128	501	*	11.5468	0.898	0.898	NA	unknown_young._.Rep1	5652	Tram2	Distal	5652	uc007alg.2	0.4711	1635	0
1636	chr1	21086254	21086754	501	*	4.78426	0.419	0.148	2	IN_Sst/Pvalb_old._.n2hippo108	7278	Tram2	Distal	7278	uc007alg.2	0.495	1636	0
1637	chr1	21093321	21093821	501	*	4.39142	0.324	0.117	2	Oligo_young._.n1hippo7	14345	Tram2	Distal	14345	uc007alg.2	0.4311	1637	0
1638	chr1	21101180	21101680	501	*	26.0901	0.751	0.631	2	Astro_old._.n1hippo108	22204	Tram2	Distal	22204	uc007alg.2	0.477	1638	0
1639	chr1	21124642	21125142	501	*	3.98798	0.528	0.2	2	OPC_old._.n1hippo108	45666	Tram2	Distal	41605	uc007alh.1	0.475	1639	0
1640	chr1	21125179	21125679	501	*	14.6855	0.606	0.446	2	DG_young._.n2hippo7	46203	Tram2	Distal	41068	uc007alh.1	0.4311	1640	0
1641	chr1	21150610	21151110	501	*	7.85835	0.832	0.832	NA	unknown_young._.Rep1	67714	Tmem14a	Distal	15637	uc007alh.1	0.4271	1641	0
1642	chr1	21154431	21154931	501	*	7.85835	0.832	0.832	NA	unknown_young._.Rep1	63893	Tmem14a	Distal	11816	uc007alh.1	0.487	1642	0
1643	chr1	21161751	21162251	501	*	36.0181	0.776	0.684	2	DG_young._.n2hippo7	56573	Tmem14a	Distal	4496	uc007alh.1	0.3932	1643	0
1644	chr1	21166176	21166676	501	*	92.0585	0.984	0.963	2	IN_Sst/Pvalb_young._.n2hippo7	52148	Tmem14a	Distal	71	uc007alh.1	0.5429	1644	0
1645	chr1	21166689	21167189	501	*	14.5192	0.723	0.548	2	Sub_old._.n2hippo108	51635	Tmem14a	Distal	440	uc007alh.1	0.4631	1645	0
1646	chr1	21167462	21167962	501	*	2.45929	0.252	0.045	2	IN_Sst/Pvalb_young._.n1hippo7	50862	Tmem14a	Distal	1213	uc007alh.1	0.475	1646	0
1647	chr1	21186052	21186552	501	*	7.03976	0.55	0.296	2	CA3_old._.n2hippo108	32272	Tmem14a	Distal	19803	uc007alh.1	0.4611	1647	0
1648	chr1	21213413	21213913	501	*	5.17567	0.408	0.193	2	Oligo_young._.n2hippo7	4911	Tmem14a	Distal	4911	uc007ali.2	0.509	1648	0
1649	chr1	21213959	21214459	501	*	63.0714	0.924	0.879	2	Sub_old._.n2hippo108	4365	Tmem14a	Distal	4365	uc007ali.2	0.4491	1649	0
1650	chr1	21215047	21215547	501	*	7.84099	0.548	0.331	2	Sub_young._.n1hippo7	3277	Tmem14a	Distal	3277	uc007ali.2	0.4691	1650	0
1651	chr1	21218337	21218837	501	*	217.399	0.976	0.964	2	Sub_young._.n1hippo7	11	Tmem14a	Promoter	11	uc007ali.2	0.5429	1651	0
1652	chr1	21219420	21219920	501	*	19.4636	0.745	0.608	2	Sub_young._.n2hippo7	1094	Tmem14a	Intronic	1094	uc007ali.2	0.491	1652	0
1653	chr1	21220832	21221332	501	*	28.5731	0.704	0.588	2	CA1_young._.n2hippo7	2506	Tmem14a	Intronic	2506	uc007ali.2	0.525	1653	0
1654	chr1	21229373	21229873	501	*	42.2521	0.845	0.769	2	Oligo_young._.n2hippo7	10961	Gsta3	Exonic	10961	uc007alk.2	0.4471	1654	0
1655	chr1	21229874	21230374	501	*	31.1171	0.805	0.706	2	Oligo_young._.n1hippo7	10460	Gsta3	Exonic	10460	uc007alk.2	0.4072	1655	0
1656	chr1	21230910	21231410	501	*	5.31326	0.407	0.162	2	Oligo_young._.n1hippo7	9424	Gsta3	Distal	9424	uc007alk.2	0.479	1656	0
1657	chr1	21231957	21232457	501	*	56.8911	0.909	0.862	2	Sub_young._.n1hippo7	8377	Gsta3	Distal	8377	uc007alk.2	0.3992	1657	0
1658	chr1	21233246	21233746	501	*	9.30409	0.44	0.243	2	CA1_young._.n1hippo7	7088	Gsta3	Distal	7088	uc007alk.2	0.4491	1658	0
1659	chr1	21236386	21236886	501	*	42.1392	0.832	0.76	2	CA1_old._.n2hippo108	3948	Gsta3	Distal	3948	uc007alk.2	0.3513	1659	0
1660	chr1	21240268	21240768	501	*	32.6651	0.756	0.654	2	CA1_old._.n1hippo108	66	Gsta3	Promoter	66	uc007alk.2	0.4531	1660	0
1661	chr1	21246058	21246558	501	*	66.8781	0.877	0.818	2	Oligo_young._.n1hippo7	5722	Gsta3	Intronic	5722	uc007alk.2	0.4431	1661	0
1662	chr1	21251590	21252090	501	*	10.2714	0.516	0.292	2	Astro_old._.n2hippo108	11254	Gsta3	Intronic	11254	uc007alk.2	0.4112	1662	0
1663	chr1	21252543	21253043	501	*	6.92551	0.495	0.273	2	Astro_old._.n1hippo108	12207	Gsta3	Intronic	12207	uc007alk.2	0.475	1663	0
1664	chr1	21266761	21267261	501	*	6.67766	0.435	0.213	2	Oligo_old._.n2hippo108	26425	Gsta3	Distal	26425	uc007alk.2	0.3892	1664	0
1665	chr1	21268614	21269114	501	*	7.88344	0.457	0.223	2	CA3_young._.n1hippo7	28278	Gsta3	Distal	28278	uc007alk.2	0.515	1665	0
1666	chr1	21271372	21271872	501	*	109.23	0.918	0.879	2	Oligo_young._.n2hippo7	26689	Gm4956	Distal	26689	uc007alm.1	0.523	1666	0
1667	chr1	21272122	21272622	501	*	42.899	0.773	0.682	2	CA1_young._.n1hippo7	25939	Gm4956	Distal	25939	uc007alm.1	0.509	1667	0
1668	chr1	21296119	21296619	501	*	8.80895	0.818	0.818	NA	VascMening_young._.Rep1	1942	Gm4956	Intronic	1942	uc007alm.1	0.4351	1668	0
1669	chr1	21303873	21304373	501	*	7.51777	0.452	0.248	2	CA1_old._.n2hippo108	5810	Gm4956	Distal	5810	uc007alm.1	0.4731	1669	0
1670	chr1	21305482	21305982	501	*	36.2806	0.861	0.787	2	Sub_young._.n1hippo7	7419	Gm4956	Distal	7419	uc007alm.1	0.4232	1670	0
1671	chr1	21343366	21343866	501	*	12.2451	0.603	0.408	2	Oligo_old._.n2hippo108	6060	Khdc1a	Distal	6060	uc007aln.1	0.4531	1671	0
1672	chr1	21344248	21344748	501	*	12.8008	0.918	0.821	2	IN_Lamp5_young._.Rep2	5178	Khdc1a	Distal	5178	uc007aln.1	0.4511	1672	0
1673	chr1	21411220	21411720	501	*	106.405	0.95	0.926	2	Sub_young._.n1hippo7	27913	Khdc1b	Intronic	27913	uc007alp.2	0.4311	1673	0
1674	chr1	21411801	21412301	501	*	15.4452	0.721	0.568	2	Sub_young._.n1hippo7	28494	Khdc1b	Intronic	28494	uc007alp.2	0.4511	1674	0
1675	chr1	21419313	21419813	501	*	32.8871	0.848	0.765	2	Sub_young._.n1hippo7	36006	Khdc1b	Intronic	36006	uc007alp.2	0.3952	1675	0
1676	chr1	21431605	21432105	501	*	68.3144	0.898	0.854	2	CA1_old._.n2hippo108	48298	Khdc1b	Intronic	48298	uc007alp.2	0.4411	1676	0
1677	chr1	21432722	21433222	501	*	31.4757	0.716	0.604	2	CA1_young._.n1hippo7	49415	Khdc1b	Intronic	49415	uc007alp.2	0.3972	1677	0
1678	chr1	21434814	21435314	501	*	13.4416	0.645	0.467	2	Astro_old._.n1hippo108	51507	Khdc1b	Intronic	51507	uc007alp.2	0.4311	1678	0
1679	chr1	21445689	21446189	501	*	34.9905	0.867	0.783	2	Sub_old._.n2hippo108	62382	Khdc1b	Intronic	62382	uc007alp.2	0.3932	1679	0
1680	chr1	21458566	21459066	501	*	14.495	0.69	0.484	2	CA3_old._.n1hippo108	75259	Khdc1b	Intronic	75259	uc007alp.2	0.4651	1680	0
1681	chr1	21461040	21461540	501	*	16.7114	0.927	0.848	2	IN_Lamp5_young._.Rep1	77733	Khdc1b	Intronic	77733	uc007alp.2	0.483	1681	0
1682	chr1	21466374	21466874	501	*	38.1594	0.853	0.773	2	Sub_young._.n2hippo7	83067	Khdc1b	Intronic	83067	uc007alp.2	0.4351	1682	0
1683	chr1	21481785	21482285	501	*	5.68242	0.524	0.148	2	ImN_young._.n2hippo7	98478	Khdc1b	Intronic	98478	uc007alp.2	0.3573	1683	0
1684	chr1	21484545	21485045	501	*	4.09261	0.441	0.167	2	IN_Sst/Pvalb_young._.n2hippo7	101238	Khdc1b	Intronic	101238	uc007alp.2	0.4251	1684	0
1685	chr1	21496293	21496793	501	*	21.5357	0.797	0.668	2	Sub_old._.n2hippo108	112986	Khdc1b	Intronic	112986	uc007alp.2	0.3992	1685	0
1686	chr1	21499787	21500287	501	*	16.3721	0.733	0.585	2	Sub_young._.n1hippo7	116480	Khdc1b	Intronic	116480	uc007alp.2	0.4072	1686	0
1687	chr1	21500385	21500885	501	*	10.2139	0.624	0.424	2	Sub_young._.n1hippo7	117078	Khdc1b	Intronic	117078	uc007alp.2	0.3932	1687	0
1688	chr1	21505468	21505968	501	*	6.73485	0.518	0.28	2	Sub_old._.n2hippo108	122161	Khdc1b	Exonic	122161	uc007alp.2	0.4132	1688	0
1689	chr1	21506631	21507131	501	*	19.4596	0.779	0.636	2	Sub_old._.n2hippo108	123324	Khdc1b	Intronic	123324	uc007alp.2	0.4491	1689	0
1690	chr1	21508110	21508610	501	*	8.61179	0.577	0.365	2	Sub_young._.n1hippo7	124803	Khdc1b	Intronic	124803	uc007alp.2	0.3373	1690	0
1691	chr1	21539419	21539919	501	*	16.45	0.749	0.587	2	Sub_old._.n2hippo108	156112	Khdc1b	Intronic	156112	uc007alp.2	0.4152	1691	0
1692	chr1	21544010	21544510	501	*	8.94626	0.523	0.29	2	CA3_young._.n2hippo7	160703	Khdc1b	Intronic	160703	uc007alp.2	0.4471	1692	0
1693	chr1	21550075	21550575	501	*	13.502	0.533	0.352	2	CA1_young._.n1hippo7	166768	Khdc1b	Intronic	166768	uc007alp.2	0.3912	1693	0
1694	chr1	21597831	21598331	501	*	32.3036	0.852	0.758	2	Sub_old._.n1hippo108	214524	Khdc1b	Intronic	214524	uc007alp.2	0.3992	1694	0
1695	chr1	21600514	21601014	501	*	10.6971	0.646	0.438	2	Sub_old._.n1hippo108	217207	Khdc1b	Intronic	217207	uc007alp.2	0.3852	1695	0
1696	chr1	21605688	21606188	501	*	10.8562	0.847	0.68	2	CA2_old._.Rep2	222381	Khdc1b	Intronic	222381	uc007alp.2	0.3772	1696	0
1697	chr1	21609459	21609959	501	*	30.3825	0.709	0.593	2	CA1_young._.n1hippo7	226152	Khdc1b	Intronic	226152	uc007alp.2	0.4072	1697	0
1698	chr1	21610194	21610694	501	*	4.24015	0.338	0.113	2	CA3_old._.n2hippo108	226887	Khdc1b	Intronic	226887	uc007alp.2	0.3852	1698	0
1699	chr1	21616599	21617099	501	*	38.1594	0.853	0.773	2	Sub_young._.n2hippo7	233292	Khdc1b	Intronic	233292	uc007alp.2	0.4411	1699	0
1700	chr1	21635348	21635848	501	*	13.9866	0.899	0.789	2	CA2_old._.Rep2	252041	Khdc1b	Intronic	252041	uc007alp.2	0.3812	1700	0
1701	chr1	21650764	21651264	501	*	24.0352	0.661	0.528	2	CA1_young._.n1hippo7	267457	Khdc1b	Intronic	267457	uc007alp.2	0.3473	1701	0
1702	chr1	21653089	21653589	501	*	11.9478	0.596	0.394	2	CA3_young._.n1hippo7	269782	Khdc1b	Intronic	269782	uc007alp.2	0.4172	1702	0
1703	chr1	21661228	21661728	501	*	9.72501	0.427	0.23	2	CA1_young._.n2hippo7	277921	Khdc1b	Intronic	277921	uc007alp.2	0.3313	1703	0
1704	chr1	21676691	21677191	501	*	76.3441	0.934	0.896	2	Sub_old._.n1hippo108	285708	Kcnq5	Intronic	285708	uc007alq.3	0.3772	1704	0
1705	chr1	21677525	21678025	501	*	3.88607	0.29	0.096	2	Sub_old._.n2hippo108	284874	Kcnq5	Intronic	284874	uc007alq.3	0.4731	1705	0
1706	chr1	21684595	21685095	501	*	12.6286	0.517	0.338	2	CA1_young._.n1hippo7	277804	Kcnq5	Intronic	277804	uc007alq.3	0.3932	1706	0
1707	chr1	21685215	21685715	501	*	3.10162	0.427	0.081	2	IN_Vip_old._.n2hippo108	277184	Kcnq5	Intronic	277184	uc007alq.3	0.4391	1707	0
1708	chr1	21694597	21695097	501	*	5.25268	0.425	0.191	2	Sub_old._.n2hippo108	267802	Kcnq5	Intronic	267802	uc007alq.3	0.4072	1708	0
1709	chr1	21698770	21699270	501	*	6.26388	0.7	0.422	2	IN_Sst/Pvalb_young._.n1hippo7	263629	Kcnq5	Intronic	263629	uc007alq.3	0.4291	1709	0
1710	chr1	21720859	21721359	501	*	10.5351	0.837	0.837	NA	CA2_young._.Rep1	241540	Kcnq5	Intronic	241540	uc007alq.3	0.3872	1710	0
1711	chr1	21729077	21729577	501	*	24.8286	0.87	0.782	2	CA3_old._.n2hippo108	233322	Kcnq5	Intronic	233322	uc007alq.3	0.3952	1711	0
1712	chr1	21729787	21730287	501	*	13.5693	0.898	0.898	NA	CA2_young._.Rep1	232612	Kcnq5	Intronic	232612	uc007alq.3	0.3812	1712	0
1713	chr1	21734156	21734656	501	*	4.24015	0.338	0.113	2	CA3_old._.n2hippo108	228243	Kcnq5	Intronic	228243	uc007alq.3	0.3373	1713	0
1714	chr1	21736049	21736549	501	*	2.47934	0.165	0.022	2	IN_Sst/Pvalb_young._.n2hippo7	226350	Kcnq5	Intronic	226350	uc007alq.3	0.3752	1714	0
1715	chr1	21737057	21737557	501	*	4.24015	0.338	0.113	2	CA3_old._.n2hippo108	225342	Kcnq5	Intronic	225342	uc007alq.3	0.4232	1715	0
1716	chr1	21739589	21740089	501	*	6.93734	0.41	0.176	2	CA3_young._.n1hippo7	222810	Kcnq5	Intronic	222810	uc007alq.3	0.3293	1716	0
1717	chr1	21741629	21742129	501	*	11.5468	0.898	0.898	NA	unknown_young._.Rep1	220770	Kcnq5	Intronic	220770	uc007alq.3	0.3513	1717	0
1718	chr1	21746004	21746504	501	*	6.24578	0.439	0.216	2	Sub_young._.n2hippo7	216395	Kcnq5	Intronic	216395	uc007alq.3	0.3912	1718	0
1719	chr1	21756930	21757430	501	*	7.6532	0.511	0.275	2	Sub_young._.n2hippo7	205469	Kcnq5	Intronic	205469	uc007alq.3	0.3074	1719	0
1720	chr1	21764951	21765451	501	*	30.1638	0.848	0.743	2	CA3_old._.n1hippo108	197448	Kcnq5	Intronic	197448	uc007alq.3	0.477	1720	0
1721	chr1	21765599	21766099	501	*	2.49612	0.071	0.007	2	CA3_old._.n1hippo108	196800	Kcnq5	Intronic	196800	uc007alq.3	0.4072	1721	0
1722	chr1	21773901	21774401	501	*	6.02325	0.356	0.128	2	CA3_young._.n1hippo7	188498	Kcnq5	Intronic	188498	uc007alq.3	0.4232	1722	0
1723	chr1	21779294	21779794	501	*	3.39499	0.228	0.043	2	CA3_old._.n2hippo108	183105	Kcnq5	Intronic	183105	uc007alq.3	0.4012	1723	0
1724	chr1	21780915	21781415	501	*	8.33287	0.528	0.272	2	CA3_old._.n1hippo108	181484	Kcnq5	Intronic	181484	uc007alq.3	0.4271	1724	0
1725	chr1	21792399	21792899	501	*	7.39474	0.487	0.219	2	CA3_old._.n1hippo108	170000	Kcnq5	Intronic	170000	uc007alq.3	0.4032	1725	0
1726	chr1	21798053	21798553	501	*	34.0979	0.854	0.772	2	CA3_young._.n1hippo7	164346	Kcnq5	Intronic	164346	uc007alq.3	0.3792	1726	0
1727	chr1	21803644	21804144	501	*	7.6532	0.511	0.275	2	Sub_young._.n2hippo7	158755	Kcnq5	Intronic	158755	uc007alq.3	0.3234	1727	0
1728	chr1	21804441	21804941	501	*	120.143	0.916	0.882	2	CA1_young._.n1hippo7	157958	Kcnq5	Intronic	157958	uc007alq.3	0.3014	1728	0
1729	chr1	21804954	21805454	501	*	9.40075	0.844	0.594	2	IN_Vip_old._.n2hippo108	157445	Kcnq5	Intronic	157445	uc007alq.3	0.4251	1729	0
1730	chr1	21807180	21807680	501	*	9.67496	0.872	0.872	NA	unknown_young._.Rep1	155219	Kcnq5	Intronic	155219	uc007alq.3	0.3812	1730	0
1731	chr1	21829761	21830261	501	*	8.80895	0.818	0.818	NA	VascMening_young._.Rep1	132638	Kcnq5	Intronic	132638	uc007alq.3	0.4251	1731	0
1732	chr1	21836313	21836813	501	*	8.38804	0.541	0.313	2	Sub_young._.n2hippo7	126086	Kcnq5	Intronic	126086	uc007alq.3	0.4112	1732	0
1733	chr1	21859306	21859806	501	*	6.02325	0.356	0.128	2	CA3_young._.n1hippo7	103093	Kcnq5	Intronic	103093	uc007alq.3	0.3832	1733	0
1734	chr1	21866412	21866912	501	*	18.4129	0.678	0.541	2	CA1_old._.n2hippo108	95987	Kcnq5	Intronic	95987	uc007alq.3	0.4152	1734	0
1735	chr1	21868383	21868883	501	*	69.6772	0.943	0.912	2	CA3_young._.n1hippo7	94016	Kcnq5	Intronic	94016	uc007alq.3	0.4072	1735	0
1736	chr1	21869135	21869635	501	*	3.9688	0.238	0.064	2	CA3_old._.n1hippo108	93264	Kcnq5	Intronic	93264	uc007alq.3	0.3573	1736	0
1737	chr1	21875381	21875881	501	*	12.0277	0.881	0.767	2	CA2_old._.Rep1	87018	Kcnq5	Intronic	87018	uc007alq.3	0.4132	1737	0
1738	chr1	21887806	21888306	501	*	15.2471	0.668	0.482	2	CA3_young._.n1hippo7	74593	Kcnq5	Intronic	74593	uc007alq.3	0.3872	1738	0
1739	chr1	21901197	21901697	501	*	5.992	0.453	0.141	2	OPC_old._.n2hippo108	61202	Kcnq5	Intronic	61202	uc007alq.3	0.3533	1739	0
1740	chr1	21903157	21903657	501	*	6.24578	0.439	0.216	2	Sub_young._.n2hippo7	59242	Kcnq5	Intronic	59242	uc007alq.3	0.3932	1740	0
1741	chr1	21904908	21905408	501	*	12.3487	0.646	0.429	2	CA3_old._.n1hippo108	57491	Kcnq5	Intronic	57491	uc007alq.3	0.4012	1741	0
1742	chr1	21918909	21919409	501	*	4.24015	0.338	0.113	2	CA3_old._.n2hippo108	43490	Kcnq5	Intronic	43490	uc007alq.3	0.3832	1742	0
1743	chr1	21922563	21923063	501	*	14.5332	0.709	0.55	2	Sub_young._.n1hippo7	39836	Kcnq5	Intronic	39836	uc007alq.3	0.3533	1743	0
1744	chr1	21923197	21923697	501	*	17.2172	0.75	0.596	2	Sub_old._.n1hippo108	39202	Kcnq5	Intronic	39202	uc007alq.3	0.4251	1744	0
1745	chr1	21940223	21940723	501	*	6.11185	0.771	0.771	NA	unknown_young._.Rep1	22176	Kcnq5	Intronic	22176	uc007alq.3	0.2555	1745	0
1746	chr1	21940742	21941242	501	*	9.29882	0.562	0.321	2	CA3_old._.n1hippo108	21657	Kcnq5	Intronic	21657	uc007alq.3	0.4052	1746	0
1747	chr1	21957957	21958457	501	*	17.6828	0.732	0.581	2	CA3_young._.n2hippo7	4442	Kcnq5	Intronic	4442	uc007alq.3	0.4092	1747	0
1748	chr1	21959796	21960296	501	*	7.39474	0.487	0.219	2	CA3_old._.n1hippo108	2603	Kcnq5	Intronic	2603	uc007alq.3	0.3952	1748	0
1749	chr1	21960524	21961024	501	*	19.888	0.94	0.87	2	IN_Lamp5_young._.Rep1	1875	Kcnq5	Intronic	1875	uc007alq.3	0.5649	1749	0
1750	chr1	21961292	21961792	501	*	91.0902	0.937	0.907	2	Sub_young._.n2hippo7	1107	Kcnq5	Exonic	1107	uc007alq.3	0.7685	1750	0
1751	chr1	21962173	21962673	501	*	23.6152	0.78	0.658	2	CA3_young._.n1hippo7	226	Kcnq5	Exonic	226	uc007alq.3	0.5729	1751	0
1752	chr1	21963059	21963559	501	*	16.4922	0.631	0.481	2	DG_young._.n2hippo7	658	Kcnq5	Promoter	658	uc007alq.3	0.507	1752	0
1753	chr1	21967085	21967585	501	*	22.2181	0.788	0.673	2	Sub_young._.n1hippo7	4684	Kcnq5	Distal	4684	uc007alq.3	0.3453	1753	0
1754	chr1	22035010	22035510	501	*	16.7222	0.726	0.549	2	CA3_old._.n1hippo108	72609	Kcnq5	Distal	72609	uc007alq.3	0.4371	1754	0
1755	chr1	22109904	22110404	501	*	25.3069	0.809	0.704	2	Sub_young._.n1hippo7	147503	Kcnq5	Distal	147503	uc007alq.3	0.3892	1755	0
1756	chr1	22112807	22113307	501	*	6.09312	0.377	0.152	2	CA3_young._.n2hippo7	150406	Kcnq5	Distal	150406	uc007alq.3	0.4012	1756	0
1757	chr1	22119111	22119611	501	*	6.27509	0.814	0.464	2	ImN_young._.n1hippo7	156710	Kcnq5	Distal	156710	uc007alq.3	0.3892	1757	0
1758	chr1	22133192	22133692	501	*	4.74417	0.655	0.421	2	IN_Lamp5_old._.Rep1	170791	Kcnq5	Distal	170791	uc007alq.3	0.4491	1758	0
1759	chr1	22167731	22168231	501	*	9.18892	0.468	0.264	2	CA1_old._.n1hippo108	205330	Kcnq5	Distal	147861	uc007alr.1	0.3752	1759	0
1760	chr1	22193751	22194251	501	*	30.3825	0.709	0.593	2	CA1_young._.n1hippo7	231350	Kcnq5	Distal	121841	uc007alr.1	0.3253	1760	0
1761	chr1	22203974	22204474	501	*	31.6037	0.859	0.777	2	CA3_young._.n2hippo7	241573	Kcnq5	Distal	111618	uc007alr.1	0.3513	1761	0
1762	chr1	22208108	22208608	501	*	35.465	0.874	0.788	2	CA3_old._.n1hippo108	245707	Kcnq5	Distal	107484	uc007alr.1	0.4271	1762	0
1763	chr1	22210530	22211030	501	*	18.4421	0.77	0.621	2	Sub_old._.n2hippo108	248129	Kcnq5	Distal	105062	uc007alr.1	0.4471	1763	0
1764	chr1	22211289	22211789	501	*	83.8047	0.919	0.885	2	CA1_old._.n2hippo108	248888	Kcnq5	Distal	104303	uc007alr.1	0.3413	1764	0
1765	chr1	22241555	22242055	501	*	15.6061	0.916	0.825	2	CA2_old._.Rep2	279154	Kcnq5	Distal	74037	uc007alr.1	0.3772	1765	0
1766	chr1	22245685	22246185	501	*	45.0301	0.874	0.807	2	Sub_young._.n2hippo7	283284	Kcnq5	Distal	69907	uc007alr.1	0.4092	1766	0
1767	chr1	22246306	22246806	501	*	7.88344	0.457	0.223	2	CA3_young._.n1hippo7	283905	Kcnq5	Distal	69286	uc007alr.1	0.4251	1767	0
1768	chr1	22253557	22254057	501	*	24.7828	0.702	0.578	2	CA1_old._.n1hippo108	291156	Kcnq5	Distal	62035	uc007alr.1	0.3912	1768	0
1769	chr1	22260251	22260751	501	*	9.04961	0.811	0.642	2	CA2_old._.Rep1	297850	Kcnq5	Distal	55341	uc007alr.1	0.4132	1769	0
1770	chr1	22261620	22262120	501	*	46.5834	0.802	0.721	2	DG_young._.n1hippo7	299219	Kcnq5	Distal	53972	uc007alr.1	0.4611	1770	0
1771	chr1	22262226	22262726	501	*	22.6327	0.684	0.549	2	CA1_old._.n1hippo108	299825	Kcnq5	Distal	53366	uc007alr.1	0.4591	1771	0
1772	chr1	22263053	22263553	501	*	5.21442	0.408	0.111	2	IN_Sst/Pvalb_old._.n1hippo108	300652	Kcnq5	Distal	52539	uc007alr.1	0.4012	1772	0
1773	chr1	22265502	22266002	501	*	15.7907	0.703	0.54	2	Sub_young._.n2hippo7	303101	Kcnq5	Distal	50090	uc007alr.1	0.4152	1773	0
1774	chr1	22266405	22266905	501	*	43.0962	0.887	0.817	2	Sub_old._.n1hippo108	304004	Kcnq5	Distal	49187	uc007alr.1	0.4691	1774	0
1775	chr1	22268922	22269422	501	*	75.3304	0.931	0.896	2	Sub_young._.n1hippo7	306521	Kcnq5	Distal	46670	uc007alr.1	0.4012	1775	0
1776	chr1	22272634	22273134	501	*	4.74417	0.655	0.421	2	IN_Lamp5_old._.Rep1	310233	Kcnq5	Distal	42958	uc007alr.1	0.4331	1776	0
1777	chr1	22274245	22274745	501	*	4.3023	0.214	0.042	2	CA3_young._.n1hippo7	311844	Kcnq5	Distal	41347	uc007alr.1	0.4072	1777	0
1778	chr1	22275183	22275683	501	*	13.6364	0.695	0.53	2	Sub_young._.n1hippo7	312782	Kcnq5	Distal	40409	uc007alr.1	0.4611	1778	0
1779	chr1	22282262	22282762	501	*	11.3083	0.621	0.387	2	CA3_old._.n1hippo108	319861	Kcnq5	Distal	33330	uc007alr.1	0.3932	1779	0
1780	chr1	22285174	22285674	501	*	9.29882	0.562	0.321	2	CA3_old._.n1hippo108	322773	Kcnq5	Distal	30418	uc007alr.1	0.3952	1780	0
1781	chr1	22305000	22305500	501	*	10.7066	0.611	0.41	2	Sub_young._.n2hippo7	342599	Kcnq5	Intronic	10592	uc007alr.1	0.3952	1781	0
1782	chr1	22307814	22308314	501	*	10.8605	0.658	0.452	2	Sub_old._.n2hippo108	345413	Kcnq5	Intronic	7778	uc007alr.1	0.4431	1782	0
1783	chr1	22315673	22316173	501	*	4.74417	0.655	0.421	2	IN_Lamp5_old._.Rep1	353272	Kcnq5	Intronic	79	uc007alr.1	0.4411	1783	0
1784	chr1	22320023	22320523	501	*	27.4438	0.813	0.702	2	CA3_young._.n1hippo7	357622	Kcnq5	Intronic	4429	uc007alr.1	0.4291	1784	0
1785	chr1	22320900	22321400	501	*	9.40309	0.602	0.396	2	Sub_young._.n1hippo7	358499	Kcnq5	Intronic	5306	uc007alr.1	0.4591	1785	0
1786	chr1	22321519	22322019	501	*	7.09166	0.515	0.294	2	Sub_young._.n1hippo7	359118	Kcnq5	Intronic	5925	uc007alr.1	0.3892	1786	0
1787	chr1	22344718	22345218	501	*	12.0277	0.881	0.767	2	CA2_old._.Rep1	382317	Kcnq5	Intronic	29124	uc007alr.1	0.4611	1787	0
1788	chr1	22345631	22346131	501	*	5.23038	0.644	0.328	2	IN_Sst/Pvalb_young._.n1hippo7	383230	Kcnq5	Intronic	30037	uc007alr.1	0.3713	1788	0
1789	chr1	22346668	22347168	501	*	3.20889	0.149	0.026	2	CA3_old._.n1hippo108	384267	Kcnq5	Intronic	31074	uc007alr.1	0.4691	1789	0
1790	chr1	22348218	22348718	501	*	3.04342	0.429	0.09	2	IN_Vip_young._.n1hippo7	385817	Kcnq5	Intronic	32624	uc007alr.1	0.3832	1790	0
1791	chr1	22348983	22349483	501	*	26.1532	0.802	0.686	2	CA3_young._.n1hippo7	386582	Kcnq5	Intronic	33389	uc007alr.1	0.4491	1791	0
1792	chr1	22353730	22354230	501	*	10.9918	0.592	0.375	2	CA3_young._.n2hippo7	391329	Kcnq5	Intronic	38136	uc007alr.1	0.4271	1792	0
1793	chr1	22362649	22363149	501	*	3.55685	0.143	0.027	2	CA3_young._.n2hippo7	400248	Kcnq5	Intronic	47055	uc007alr.1	0.4112	1793	0
1794	chr1	22377229	22377729	501	*	10.8563	0.554	0.375	2	CA1_old._.n2hippo108	414828	Kcnq5	Intronic	61635	uc007alr.1	0.4271	1794	0
1795	chr1	22431929	22432429	501	*	2.74909	0.062	0.004	2	CA3_young._.n1hippo7	373544	Rims1	Intronic	77152	uc007alx.2	0.3713	1795	0
1796	chr1	22432473	22432973	501	*	5.14384	0.291	0.082	2	CA3_young._.n1hippo7	373000	Rims1	Intronic	76608	uc007alx.2	0.4431	1796	0
1797	chr1	22475016	22475516	501	*	13.5326	0.746	0.578	2	CA3_old._.n2hippo108	330457	Rims1	Intronic	34065	uc007alx.2	0.4611	1797	0
1798	chr1	22487246	22487746	501	*	16.3721	0.733	0.585	2	Sub_young._.n1hippo7	318227	Rims1	Intronic	21835	uc007alx.2	0.3932	1798	0
1799	chr1	22490472	22490972	501	*	10.1588	0.668	0.448	2	CA3_old._.n2hippo108	315001	Rims1	Intronic	18609	uc007alx.2	0.3014	1799	0
1800	chr1	22497537	22498037	501	*	4.74417	0.655	0.421	2	IN_Lamp5_old._.Rep1	307936	Rims1	Intronic	11544	uc007alx.2	0.4411	1800	0
1801	chr1	22501587	22502087	501	*	4.86605	0.297	0.101	2	DG_old._.n1hippo108	303886	Rims1	Intronic	7494	uc007alx.2	0.3234	1801	0
1802	chr1	22503686	22504186	501	*	6.35155	0.397	0.185	2	DG_old._.n1hippo108	301787	Rims1	Intronic	5395	uc007alx.2	0.4311	1802	0
1803	chr1	22507312	22507812	501	*	6.26388	0.7	0.422	2	IN_Sst/Pvalb_young._.n1hippo7	298161	Rims1	Intronic	1769	uc007alx.2	0.4371	1803	0
1804	chr1	22507841	22508341	501	*	4.78426	0.419	0.148	2	IN_Sst/Pvalb_old._.n2hippo108	297632	Rims1	Intronic	1240	uc007alx.2	0.4331	1804	0
1805	chr1	22508784	22509284	501	*	10.6762	0.871	0.659	2	IN_Vip_young._.n1hippo7	296689	Rims1	Intronic	297	uc007alx.2	0.4731	1805	0
1806	chr1	22509371	22509871	501	*	4.86605	0.297	0.101	2	DG_old._.n1hippo108	296102	Rims1	Intronic	288	uc007alx.2	0.4451	1806	0
1807	chr1	22511663	22512163	501	*	44.118	0.794	0.711	2	DG_young._.n1hippo7	293810	Rims1	Intronic	2580	uc007alx.2	0.4132	1807	0
1808	chr1	22515027	22515527	501	*	10.5351	0.837	0.837	NA	CA2_young._.Rep1	290446	Rims1	Intronic	5944	uc007alx.2	0.4172	1808	0
1809	chr1	22526304	22526804	501	*	270.421	0.971	0.959	2	CA1_young._.n1hippo7	279169	Rims1	Intronic	17221	uc007alx.2	0.3693	1809	0
1810	chr1	22530404	22530904	501	*	5.21442	0.408	0.111	2	IN_Sst/Pvalb_old._.n1hippo108	275069	Rims1	Intronic	21321	uc007alx.2	0.4132	1810	0
1811	chr1	22530936	22531436	501	*	4.97824	0.535	0.205	2	IN_Sst/Pvalb_young._.n2hippo7	274537	Rims1	Intronic	21853	uc007alx.2	0.3932	1811	0
1812	chr1	22533042	22533542	501	*	26.9667	0.924	0.847	2	IN_Sst/Pvalb_young._.n1hippo7	272431	Rims1	Intronic	23959	uc007alx.2	0.6267	1812	0
1813	chr1	22533648	22534148	501	*	39.7534	0.872	0.804	2	Sub_young._.n1hippo7	271825	Rims1	Intronic	24565	uc007alx.2	0.7246	1813	0
1814	chr1	22535882	22536382	501	*	3.39499	0.228	0.043	2	CA3_old._.n2hippo108	269591	Rims1	Intronic	26799	uc007alx.2	0.4351	1814	0
1815	chr1	22539434	22539934	501	*	17.4132	0.666	0.525	2	CA1_old._.n2hippo108	266039	Rims1	Intronic	30351	uc007alx.2	0.3892	1815	0
1816	chr1	22543643	22544143	501	*	9.95592	0.559	0.334	2	CA3_young._.n2hippo7	261830	Rims1	Intronic	34560	uc007alx.2	0.4351	1816	0
1817	chr1	22561374	22561874	501	*	5.61153	0.385	0.141	2	CA3_old._.n1hippo108	244099	Rims1	Intronic	52291	uc007alx.2	0.3992	1817	0
1818	chr1	22571306	22571806	501	*	5.14647	0.415	0.167	2	Sub_old._.n1hippo108	234167	Rims1	Intronic	62223	uc007alx.2	0.3792	1818	0
1819	chr1	22574280	22574780	501	*	13.4114	0.669	0.466	2	CA3_old._.n1hippo108	231193	Rims1	Intronic	65197	uc007alx.2	0.3693	1819	0
1820	chr1	22575390	22575890	501	*	2.09311	0.021	0.002	2	CA3_young._.n2hippo7	230083	Rims1	Intronic	66307	uc007alx.2	0.3852	1820	0
1821	chr1	22585480	22585980	501	*	8.77675	0.498	0.298	2	DG_old._.n1hippo108	219993	Rims1	Intronic	76397	uc007alx.2	0.3593	1821	0
1822	chr1	22596893	22597393	501	*	73.2937	0.858	0.801	2	CA1_young._.n1hippo7	208580	Rims1	Intronic	87810	uc007alx.2	0.4431	1822	0
1823	chr1	22604287	22604787	501	*	26.109	0.679	0.552	2	CA1_young._.n1hippo7	201186	Rims1	Intronic	95204	uc007alx.2	0.3972	1823	0
1824	chr1	22607756	22608256	501	*	17.5492	0.707	0.542	2	CA3_young._.n1hippo7	197717	Rims1	Intronic	98673	uc007alx.2	0.3114	1824	0
1825	chr1	22612257	22612757	501	*	5.14384	0.291	0.082	2	CA3_young._.n1hippo7	193216	Rims1	Intronic	103174	uc007alx.2	0.4311	1825	0
1826	chr1	22613070	22613570	501	*	2.04714	0.191	0.037	2	IN_Vip_old._.n1hippo108	192403	Rims1	Intronic	103987	uc007alx.2	0.4251	1826	0
1827	chr1	22615437	22615937	501	*	20.5328	0.663	0.517	2	CA1_old._.n1hippo108	190036	Rims1	Intronic	106354	uc007alx.2	0.3633	1827	0
1828	chr1	22621869	22622369	501	*	3.25706	0.311	0.08	2	IN_Sst/Pvalb_young._.n2hippo7	183604	Rims1	Intronic	112786	uc007alx.2	0.3952	1828	0
1829	chr1	22626344	22626844	501	*	5.25268	0.425	0.191	2	Sub_old._.n2hippo108	179129	Rims1	Intronic	117261	uc007alx.2	0.4291	1829	0
1830	chr1	22626891	22627391	501	*	8.45741	0.772	0.545	2	IN_Sst/Pvalb_young._.n1hippo7	178582	Rims1	Intronic	117808	uc007alx.2	0.4032	1830	0
1831	chr1	22628646	22629146	501	*	10.5762	0.452	0.256	2	CA1_young._.n2hippo7	176827	Rims1	Intronic	119563	uc007alx.2	0.3513	1831	0
1832	chr1	22632080	22632580	501	*	9.14475	0.612	0.391	2	Sub_old._.n2hippo108	173393	Rims1	Intronic	122997	uc007alx.2	0.4391	1832	0
1833	chr1	22640543	22641043	501	*	8.65187	0.876	0.732	2	IN_Lamp5_young._.Rep2	164930	Rims1	Intronic	131460	uc007alx.2	0.4311	1833	0
1834	chr1	22650664	22651164	501	*	5.61153	0.385	0.141	2	CA3_old._.n1hippo108	154809	Rims1	Intronic	141581	uc007alx.2	0.4371	1834	0
1835	chr1	22653855	22654355	501	*	5.11062	0.617	0.617	NA	VascMening_young._.Rep1	151618	Rims1	Intronic	144772	uc007alx.2	0.4092	1835	0
1836	chr1	22654853	22655353	501	*	62.5277	0.854	0.795	2	DG_young._.n2hippo7	150620	Rims1	Intronic	145770	uc007alx.2	0.4651	1836	0
1837	chr1	22655994	22656494	501	*	30.1638	0.848	0.743	2	CA3_old._.n1hippo108	149479	Rims1	Intronic	146911	uc007alx.2	0.3832	1837	0
1838	chr1	22658106	22658606	501	*	4.45585	0.354	0.12	2	Sub_old._.n1hippo108	147367	Rims1	Intronic	147367	uc057kfk.1	0.3214	1838	0
1839	chr1	22660378	22660878	501	*	6.8775	0.651	0.364	2	IN_Sst/Pvalb_young._.n2hippo7	145095	Rims1	Intronic	145095	uc057kfk.1	0.3952	1839	0
1840	chr1	22662075	22662575	501	*	11.2533	0.54	0.361	2	DG_young._.n2hippo7	143398	Rims1	Intronic	143398	uc057kfk.1	0.3633	1840	0
1841	chr1	22664294	22664794	501	*	9.29608	0.865	0.71	2	IN_Lamp5_young._.Rep1	141179	Rims1	Intronic	141179	uc057kfk.1	0.3832	1841	0
1842	chr1	22664972	22665472	501	*	25.7833	0.747	0.638	2	CA1_old._.n2hippo108	140501	Rims1	Intronic	140501	uc057kfk.1	0.3234	1842	0
1843	chr1	22670272	22670772	501	*	11.5764	0.665	0.466	2	Sub_old._.n1hippo108	135201	Rims1	Intronic	135201	uc057kfk.1	0.3533	1843	0
1844	chr1	22681650	22682150	501	*	5.61153	0.385	0.141	2	CA3_old._.n1hippo108	123823	Rims1	Intronic	123823	uc057kfk.1	0.3593	1844	0
1845	chr1	22693061	22693561	501	*	4.09261	0.441	0.167	2	IN_Sst/Pvalb_young._.n2hippo7	112412	Rims1	Intronic	112412	uc057kfk.1	0.3832	1845	0
1846	chr1	22693604	22694104	501	*	3.05786	0.445	0.15	2	IN_Vip_old._.n1hippo108	111869	Rims1	Intronic	111869	uc057kfk.1	0.3992	1846	0
1847	chr1	22709373	22709873	501	*	21.6931	0.966	0.966	NA	CA2_young._.Rep1	96100	Rims1	Intronic	96100	uc057kfk.1	0.4451	1847	0
1848	chr1	22709941	22710441	501	*	3.9688	0.238	0.064	2	CA3_old._.n1hippo108	95532	Rims1	Intronic	95532	uc057kfk.1	0.3513	1848	0
1849	chr1	22711972	22712472	501	*	4.9121	0.756	0.525	2	IN_Lamp5_young._.Rep2	93501	Rims1	Intronic	93501	uc057kfk.1	0.4411	1849	0
1850	chr1	22713919	22714419	501	*	15.9331	0.765	0.569	2	OPC_young._.n2hippo7	91554	Rims1	Intronic	91554	uc057kfk.1	0.3792	1850	0
1851	chr1	22717709	22718209	501	*	25.28	0.677	0.546	2	CA1_young._.n2hippo7	87764	Rims1	Intronic	87764	uc057kfk.1	0.3433	1851	0
1852	chr1	22719509	22720009	501	*	9.5795	0.661	0.379	2	IN_Sst/Pvalb_old._.n1hippo108	85964	Rims1	Intronic	85964	uc057kfk.1	0.4232	1852	0
1853	chr1	22720233	22720733	501	*	2.45929	0.252	0.045	2	IN_Sst/Pvalb_young._.n1hippo7	85240	Rims1	Intronic	85240	uc057kfk.1	0.3932	1853	0
1854	chr1	22728229	22728729	501	*	14.5192	0.723	0.548	2	Sub_old._.n2hippo108	77244	Rims1	Intronic	77244	uc057kfk.1	0.3972	1854	0
1855	chr1	22733229	22733729	501	*	42.2863	0.832	0.757	2	DG_old._.n2hippo108	72244	Rims1	Intronic	72244	uc057kfk.1	0.485	1855	0
1856	chr1	22740474	22740974	501	*	62.756	0.836	0.769	2	CA1_young._.n1hippo7	64999	Rims1	Intronic	64999	uc057kfk.1	0.3992	1856	0
1857	chr1	22751726	22752226	501	*	8.65187	0.876	0.732	2	IN_Lamp5_young._.Rep2	53747	Rims1	Intronic	53747	uc057kfk.1	0.4571	1857	0
1858	chr1	22752259	22752759	501	*	6.04962	0.752	0.546	2	IN_Lamp5_old._.Rep1	53214	Rims1	Intronic	53214	uc057kfk.1	0.4331	1858	0
1859	chr1	22763292	22763792	501	*	3.9688	0.238	0.064	2	CA3_old._.n1hippo108	42181	Rims1	Intronic	42181	uc057kfk.1	0.3992	1859	0
1860	chr1	22782687	22783187	501	*	19.0235	0.757	0.592	2	CA3_old._.n1hippo108	22786	Rims1	Intronic	22786	uc057kfk.1	0.4291	1860	0
1861	chr1	22787540	22788040	501	*	6.09312	0.377	0.152	2	CA3_young._.n2hippo7	17933	Rims1	Intronic	17933	uc057kfk.1	0.4251	1861	0
1862	chr1	22789495	22789995	501	*	18.5261	0.735	0.593	2	Sub_young._.n2hippo7	15978	Rims1	Intronic	15978	uc057kfk.1	0.487	1862	0
1863	chr1	22803454	22803954	501	*	10.9918	0.592	0.375	2	CA3_young._.n2hippo7	2019	Rims1	Intronic	2019	uc057kfk.1	0.483	1863	0
1864	chr1	22804410	22804910	501	*	17.1625	0.659	0.499	2	DG_old._.n1hippo108	1063	Rims1	Intronic	1063	uc057kfk.1	0.489	1864	0
1865	chr1	22805185	22805685	501	*	8.8499	0.841	0.689	2	IN_Lamp5_old._.Rep1	288	Rims1	Intronic	288	uc057kfk.1	0.6068	1865	0
1866	chr1	22805887	22806387	501	*	161.626	0.965	0.949	2	Sub_young._.n2hippo7	412	Rims1	Promoter	412	uc057kfk.1	0.7445	1866	0
1867	chr1	22806643	22807143	501	*	47.3746	0.847	0.779	2	DG_old._.n2hippo108	1168	Rims1	Promoter	1168	uc057kfk.1	0.4311	1867	0
1868	chr1	22845385	22845885	501	*	16.3886	0.688	0.513	2	CA3_young._.n1hippo7	39910	Rims1	Distal	39910	uc057kfk.1	0.3992	1868	0
1869	chr1	22884275	22884775	501	*	26.3667	0.687	0.562	2	CA1_young._.n2hippo7	78800	Rims1	Distal	78800	uc057kfk.1	0.4232	1869	0
1870	chr1	22889943	22890443	501	*	3.9688	0.238	0.064	2	CA3_old._.n1hippo108	84468	Rims1	Distal	84468	uc057kfk.1	0.3872	1870	0
1871	chr1	22893164	22893664	501	*	17.0365	0.686	0.534	2	Astro_old._.n1hippo108	87689	Rims1	Distal	87689	uc057kfk.1	0.4451	1871	0
1872	chr1	22902945	22903445	501	*	22.6327	0.684	0.549	2	CA1_old._.n1hippo108	97470	Rims1	Distal	97470	uc057kfk.1	0.3393	1872	0
1873	chr1	22926579	22927079	501	*	11.7414	0.574	0.399	2	CA1_old._.n2hippo108	121104	Rims1	Distal	121104	uc057kfk.1	0.3972	1873	0
1874	chr1	22928484	22928984	501	*	27.162	0.687	0.562	2	CA1_young._.n1hippo7	123009	Rims1	Distal	123009	uc057kfk.1	0.3792	1874	0
1875	chr1	22961965	22962465	501	*	18.4129	0.678	0.541	2	CA1_old._.n2hippo108	140037	4933415F23Rik	Distal	140037	uc007alz.2	0.3653	1875	0
1876	chr1	22988402	22988902	501	*	31.4006	0.768	0.663	2	DG_old._.n1hippo108	113600	4933415F23Rik	Distal	113600	uc007alz.2	0.4311	1876	0
1877	chr1	22996675	22997175	501	*	28.9285	0.726	0.614	2	DG_young._.n1hippo7	105327	4933415F23Rik	Distal	105327	uc007alz.2	0.4172	1877	0
1878	chr1	23003604	23004104	501	*	43.5089	0.806	0.721	2	CA1_old._.n1hippo108	98398	4933415F23Rik	Distal	98398	uc007alz.2	0.4072	1878	0
1879	chr1	23004866	23005366	501	*	6.35155	0.397	0.185	2	DG_old._.n1hippo108	97136	4933415F23Rik	Distal	97136	uc007alz.2	0.4152	1879	0
1880	chr1	23007375	23007875	501	*	3.50246	0.131	0.015	2	CA3_young._.n1hippo7	94627	4933415F23Rik	Distal	94627	uc007alz.2	0.3713	1880	0
1881	chr1	23008003	23008503	501	*	221.949	0.957	0.941	2	DG_young._.n2hippo7	93999	4933415F23Rik	Distal	93999	uc007alz.2	0.4012	1881	0
1882	chr1	23023456	23023956	501	*	141.378	0.93	0.902	2	CA1_young._.n1hippo7	78546	4933415F23Rik	Distal	78546	uc007alz.2	0.3573	1882	0
1883	chr1	23024966	23025466	501	*	5.20849	0.31	0.105	2	CA3_young._.n2hippo7	77036	4933415F23Rik	Distal	77036	uc007alz.2	0.4451	1883	0
1884	chr1	23034773	23035273	501	*	10.4364	0.52	0.336	2	DG_young._.n2hippo7	67229	4933415F23Rik	Distal	67229	uc007alz.2	0.4391	1884	0
1885	chr1	23058387	23058887	501	*	20.4542	0.7	0.571	2	CA1_old._.n2hippo108	43615	4933415F23Rik	Distal	43615	uc007alz.2	0.4731	1885	0
1886	chr1	23061960	23062460	501	*	43.3959	0.936	0.896	2	CA3_old._.n2hippo108	40042	4933415F23Rik	Distal	40042	uc007alz.2	0.4711	1886	0
1887	chr1	23067656	23068156	501	*	72.1728	0.946	0.913	2	CA3_old._.n1hippo108	34346	4933415F23Rik	Distal	34346	uc007alz.2	0.4631	1887	0
1888	chr1	23068401	23068901	501	*	47.4334	0.829	0.753	2	DG_old._.n1hippo108	33601	4933415F23Rik	Distal	33601	uc007alz.2	0.3832	1888	0
1889	chr1	23075111	23075611	501	*	29.079	0.755	0.644	2	DG_old._.n1hippo108	26891	4933415F23Rik	Distal	26891	uc007alz.2	0.3054	1889	0
1890	chr1	23087144	23087644	501	*	5.61153	0.385	0.141	2	CA3_old._.n1hippo108	14858	4933415F23Rik	Distal	14858	uc007alz.2	0.3772	1890	0
1891	chr1	23097674	23098174	501	*	8.77675	0.498	0.298	2	DG_old._.n1hippo108	4328	4933415F23Rik	Distal	4328	uc007alz.2	0.3852	1891	0
1892	chr1	23098413	23098913	501	*	92.7466	0.909	0.87	2	CA1_old._.n1hippo108	3589	4933415F23Rik	Distal	3589	uc007alz.2	0.4012	1892	0
1893	chr1	23099770	23100270	501	*	12.0332	0.871	0.871	NA	CA2_young._.Rep1	2232	4933415F23Rik	Distal	2232	uc007alz.2	0.4571	1893	0
1894	chr1	23102819	23103319	501	*	36.6196	0.757	0.658	2	CA1_young._.n2hippo7	815	4933415F23Rik	Promoter	815	uc007alz.2	0.4671	1894	0
1895	chr1	23104546	23105046	501	*	5.58419	0.75	0.492	2	IN_Lamp5_old._.Rep2	2542	4933415F23Rik	Distal	2542	uc007alz.2	0.3872	1895	0
1896	chr1	23117375	23117875	501	*	24.2049	0.668	0.534	2	CA1_young._.n2hippo7	15371	4933415F23Rik	Distal	15371	uc007alz.2	0.4092	1896	0
1897	chr1	23119357	23119857	501	*	99.7961	0.896	0.855	2	DG_young._.n1hippo7	17353	4933415F23Rik	Distal	17353	uc007alz.2	0.4351	1897	0
1898	chr1	23140479	23140979	501	*	11.2573	0.697	0.501	2	CA3_old._.n2hippo108	38475	4933415F23Rik	Distal	38475	uc007alz.2	0.3772	1898	0
1899	chr1	23146432	23146932	501	*	8.04784	0.595	0.365	2	CA3_old._.n2hippo108	44428	4933415F23Rik	Distal	44428	uc007alz.2	0.3533	1899	0
1900	chr1	23168909	23169409	501	*	20.0244	0.622	0.471	2	CA1_young._.n1hippo7	66905	4933415F23Rik	Distal	66905	uc007alz.2	0.3653	1900	0
1901	chr1	23173365	23173865	501	*	22.1324	0.941	0.91	2	Endo_young._.Rep1	71361	4933415F23Rik	Distal	71361	uc007alz.2	0.4232	1901	0
1902	chr1	23174172	23174672	501	*	6.31288	0.723	0.615	2	Endo_young._.Rep2	72168	4933415F23Rik	Distal	72168	uc007alz.2	0.4351	1902	0
1903	chr1	23176772	23177272	501	*	16.1613	0.646	0.486	2	DG_old._.n1hippo108	74768	4933415F23Rik	Distal	74768	uc007alz.2	0.3792	1903	0
1904	chr1	23177511	23178011	501	*	34.9006	0.771	0.677	2	DG_young._.n2hippo7	75507	4933415F23Rik	Distal	75507	uc007alz.2	0.3792	1904	0
1905	chr1	23184404	23184904	501	*	42.4258	0.849	0.757	2	MG_young._.n1hippo7	82400	4933415F23Rik	Distal	82400	uc007alz.2	0.4132	1905	0
1906	chr1	23187775	23188275	501	*	8.09373	0.787	0.663	2	Endo_young._.Rep2	84243	Mir30a	Distal	84243	uc011wip.1	0.4351	1906	0
1907	chr1	23194810	23195310	501	*	6.10298	0.816	0.62	2	IN_Lamp5_young._.Rep2	77208	Mir30a	Distal	77208	uc011wip.1	0.4331	1907	0
1908	chr1	23197359	23197859	501	*	61.4653	0.833	0.766	2	CA1_young._.n1hippo7	74659	Mir30a	Distal	74659	uc011wip.1	0.4072	1908	0
1909	chr1	23200342	23200842	501	*	4.61881	0.597	0.477	2	Endo_young._.Rep2	71676	Mir30a	Distal	71676	uc011wip.1	0.4451	1909	0
1910	chr1	23202331	23202831	501	*	192.513	0.965	0.951	2	CA1_young._.n2hippo7	69687	Mir30a	Distal	69687	uc011wip.1	0.3892	1910	0
1911	chr1	23204500	23205000	501	*	13.2543	0.85	0.692	2	IN_Sst/Pvalb_young._.n1hippo7	67518	Mir30a	Distal	67518	uc011wip.1	0.4092	1911	0
1912	chr1	23206035	23206535	501	*	8.33287	0.528	0.272	2	CA3_old._.n1hippo108	65983	Mir30a	Distal	65983	uc011wip.1	0.4192	1912	0
1913	chr1	23214419	23214919	501	*	32.5784	0.723	0.614	2	CA1_young._.n1hippo7	57599	Mir30a	Distal	57599	uc011wip.1	0.495	1913	0
1914	chr1	23215036	23215536	501	*	30.3596	0.742	0.632	2	CA1_old._.n1hippo108	56982	Mir30a	Distal	56982	uc011wip.1	0.3533	1914	0
1915	chr1	23231562	23232062	501	*	49.6861	0.857	0.795	2	CA1_old._.n2hippo108	40456	Mir30a	Distal	40456	uc011wip.1	0.3812	1915	0
1916	chr1	23253513	23254013	501	*	3.52636	0.308	0.168	2	Endo_old._.Rep1	18505	Mir30a	Distal	18505	uc011wip.1	0.2934	1916	0
1917	chr1	23255095	23255595	501	*	6.31288	0.723	0.615	2	Endo_young._.Rep2	16923	Mir30a	Distal	16923	uc011wip.1	0.4331	1917	0
1918	chr1	23255926	23256426	501	*	61.2463	0.999	0.998	2	Endo_young._.Rep2	16092	Mir30a	Distal	16092	uc011wip.1	0.7226	1918	0
1919	chr1	23256639	23257139	501	*	198.191	0.936	0.9	2	Astro_young._.n1hippo7	15379	Mir30a	Distal	15379	uc011wip.1	0.6208	1919	0
1920	chr1	23257446	23257946	501	*	6.34878	0.421	0.205	2	DG_old._.n2hippo108	14572	Mir30a	Distal	14572	uc011wip.1	0.3673	1920	0
1921	chr1	23264211	23264711	501	*	22.5284	0.791	0.668	2	CA3_young._.n2hippo7	7807	Mir30a	Distal	7807	uc011wip.1	0.4132	1921	0
1922	chr1	23266096	23266596	501	*	10.4954	0.575	0.387	2	DG_old._.n2hippo108	5922	Mir30a	Distal	5922	uc011wip.1	0.3194	1922	0
1923	chr1	23271262	23271762	501	*	8.39931	0.616	0.325	2	EPC/CPC_young._.Rep2	756	Mir30a	Promoter	756	uc011wip.1	0.4132	1923	0
1924	chr1	23286679	23287179	501	*	104.254	0.913	0.875	2	DG_old._.n1hippo108	4771	Mir30c-2	Distal	4771	uc007ama.2	0.4251	1924	0
1925	chr1	23321495	23321995	501	*	20.0713	0.764	0.627	2	CA3_young._.n2hippo7	30043	Mir30c-2	Distal	30043	uc007ama.2	0.4291	1925	0
1926	chr1	23324155	23324655	501	*	17.6012	0.725	0.576	2	Sub_young._.n2hippo7	32703	Mir30c-2	Distal	32703	uc007ama.2	0.2794	1926	0
1927	chr1	23332153	23332653	501	*	6.24445	0.501	0.185	2	IN_Sst/Pvalb_old._.n1hippo108	40701	Mir30c-2	Distal	40701	uc007ama.2	0.4711	1927	0
1928	chr1	23335518	23336018	501	*	9.86317	0.534	0.313	2	CA3_young._.n1hippo7	44066	Mir30c-2	Distal	44066	uc007ama.2	0.4311	1928	0
1929	chr1	23358990	23359490	501	*	7.01273	0.433	0.199	2	CA3_young._.n2hippo7	23934	Ogfrl1	Distal	23934	uc007amb.1	0.3832	1929	0
1930	chr1	23365604	23366104	501	*	251.3	0.967	0.954	2	CA1_young._.n1hippo7	17320	Ogfrl1	Distal	17320	uc007amb.1	0.3952	1930	0
1931	chr1	23368096	23368596	501	*	9.30409	0.44	0.243	2	CA1_young._.n1hippo7	14828	Ogfrl1	Exonic	14828	uc007amb.1	0.3393	1931	0
1932	chr1	23377468	23377968	501	*	22.6027	0.795	0.653	2	CA3_old._.n1hippo108	5456	Ogfrl1	Intronic	5456	uc007amb.1	0.5389	1932	0
1933	chr1	23379126	23379626	501	*	36.1674	0.79	0.695	2	DG_old._.n1hippo108	3798	Ogfrl1	Intronic	3798	uc007amb.1	0.4072	1933	0
1934	chr1	23380017	23380517	501	*	12.0332	0.871	0.871	NA	CA2_young._.Rep1	2907	Ogfrl1	Intronic	2907	uc007amb.1	0.4571	1934	0
1935	chr1	23380572	23381072	501	*	9.34157	0.615	0.385	2	MG_old._.n2hippo108	2352	Ogfrl1	Intronic	2352	uc007amb.1	0.497	1935	0
1936	chr1	23381150	23381650	501	*	2.87684	0.176	0.041	2	MG_old._.n2hippo108	1774	Ogfrl1	Intronic	1774	uc007amb.1	0.4092	1936	0
1937	chr1	23381826	23382326	501	*	12.4798	0.666	0.463	2	MG_young._.n2hippo7	1098	Ogfrl1	Intronic	1098	uc007amb.1	0.4311	1937	0
1938	chr1	23382593	23383093	501	*	32.6314	0.819	0.707	2	MG_young._.n1hippo7	331	Ogfrl1	Exonic	331	uc007amb.1	0.7545	1938	0
1939	chr1	23383106	23383606	501	*	54.062	0.997	0.994	2	Endo_young._.Rep1	180	Ogfrl1	Promoter	180	uc007amb.1	0.7285	1939	0
1940	chr1	23383887	23384387	501	*	4.82931	0.402	0.136	2	MG_old._.n1hippo108	961	Ogfrl1	Promoter	961	uc007amb.1	0.4251	1940	0
1941	chr1	23384728	23385228	501	*	3.81922	0.3	0.068	2	MG_old._.n1hippo108	1802	Ogfrl1	Promoter	1802	uc007amb.1	0.4371	1941	0
1942	chr1	23389536	23390036	501	*	11.5764	0.665	0.466	2	Sub_old._.n1hippo108	6610	Ogfrl1	Distal	6610	uc007amb.1	0.3852	1942	0
1943	chr1	23397394	23397894	501	*	15.7525	0.719	0.548	2	MG_old._.n2hippo108	14468	Ogfrl1	Distal	127	uc007amc.1	0.4212	1943	0
1944	chr1	23399522	23400022	501	*	11.8131	0.65	0.441	2	MG_old._.n1hippo108	16596	Ogfrl1	Distal	1999	uc007amc.1	0.4032	1944	0
1945	chr1	23409936	23410436	501	*	110.483	0.913	0.879	2	DG_young._.n2hippo7	27010	Ogfrl1	Distal	12413	uc007amc.1	0.4092	1945	0
1946	chr1	23411152	23411652	501	*	4.77109	0.319	0.086	2	CA3_old._.n1hippo108	28226	Ogfrl1	Distal	13629	uc007amc.1	0.4351	1946	0
1947	chr1	23414108	23414608	501	*	7.13537	0.436	0.225	2	DG_old._.n1hippo108	31182	Ogfrl1	Distal	16585	uc007amc.1	0.4511	1947	0
1948	chr1	23418899	23419399	501	*	28.7692	0.794	0.67	2	MG_old._.n1hippo108	35973	Ogfrl1	Distal	21376	uc007amc.1	0.4152	1948	0
1949	chr1	23432663	23433163	501	*	2.23512	0.064	0.007	2	MG_young._.n2hippo7	49737	Ogfrl1	Distal	35140	uc007amc.1	0.4251	1949	0
1950	chr1	23433612	23434112	501	*	85.5519	0.915	0.863	2	MG_young._.n1hippo7	50686	Ogfrl1	Distal	36089	uc007amc.1	0.3733	1950	0
1951	chr1	23445731	23446231	501	*	28.7485	0.822	0.718	2	CA3_young._.n1hippo7	62805	Ogfrl1	Distal	48208	uc007amc.1	0.4391	1951	0
1952	chr1	23464028	23464528	501	*	71.6217	0.87	0.817	2	DG_young._.n2hippo7	81102	Ogfrl1	Distal	66505	uc007amc.1	0.3293	1952	0
1953	chr1	23489730	23490230	501	*	6.06695	0.494	0.245	2	CA3_old._.n2hippo108	106804	Ogfrl1	Distal	92207	uc007amc.1	0.4551	1953	0
1954	chr1	23490525	23491025	501	*	65.0971	0.859	0.801	2	DG_young._.n2hippo7	107599	Ogfrl1	Distal	93002	uc007amc.1	0.4232	1954	0
1955	chr1	23492965	23493465	501	*	8.96127	0.751	0.474	2	OPC_old._.n1hippo108	110039	Ogfrl1	Distal	95442	uc007amc.1	0.4251	1955	0
1956	chr1	23495253	23495753	501	*	111.269	0.908	0.871	2	CA1_young._.n1hippo7	112327	Ogfrl1	Distal	97730	uc007amc.1	0.4092	1956	0
1957	chr1	23523341	23523841	501	*	9.86317	0.534	0.313	2	CA3_young._.n1hippo7	140415	Ogfrl1	Distal	125818	uc007amc.1	0.3313	1957	0
1958	chr1	23548066	23548566	501	*	5.61153	0.385	0.141	2	CA3_old._.n1hippo108	165140	Ogfrl1	Distal	150543	uc007amc.1	0.4152	1958	0
1959	chr1	23557696	23558196	501	*	48.5507	0.824	0.749	2	CA1_old._.n1hippo108	174770	Ogfrl1	Distal	160173	uc007amc.1	0.3772	1959	0
1960	chr1	23558293	23558793	501	*	14.7066	0.766	0.605	2	CA3_old._.n2hippo108	175367	Ogfrl1	Distal	160770	uc007amc.1	0.4112	1960	0
1961	chr1	23604248	23604748	501	*	13.237	0.631	0.46	2	DG_old._.n2hippo108	157427	B3gat2	Distal	157427	uc007amd.1	0.509	1961	0
1962	chr1	23629224	23629724	501	*	20.8931	0.841	0.732	2	CA3_old._.n2hippo108	132451	B3gat2	Distal	132451	uc007amd.1	0.4451	1962	0
1963	chr1	23629825	23630325	501	*	15.4582	0.64	0.487	2	CA1_old._.n2hippo108	131850	B3gat2	Distal	131850	uc007amd.1	0.3972	1963	0
1964	chr1	23642130	23642630	501	*	10.9312	0.481	0.294	2	CA1_young._.n1hippo7	119545	B3gat2	Distal	119545	uc007amd.1	0.4691	1964	0
1965	chr1	23642758	23643258	501	*	10.5351	0.837	0.837	NA	CA2_young._.Rep1	118917	B3gat2	Distal	118917	uc007amd.1	0.4192	1965	0
1966	chr1	23649981	23650481	501	*	53.7157	0.84	0.77	2	CA1_old._.n1hippo108	111694	B3gat2	Distal	111694	uc007amd.1	0.4311	1966	0
1967	chr1	23656201	23656701	501	*	23.3879	0.973	0.973	NA	CA2_young._.Rep1	105474	B3gat2	Distal	105474	uc007amd.1	0.4591	1967	0
1968	chr1	23656896	23657396	501	*	15.5817	0.619	0.464	2	DG_young._.n2hippo7	104779	B3gat2	Distal	104779	uc007amd.1	0.4651	1968	0
1969	chr1	23670518	23671018	501	*	30.3498	0.99	0.99	NA	CA2_young._.Rep1	91157	B3gat2	Distal	91157	uc007amd.1	0.4311	1969	0
1970	chr1	23676682	23677182	501	*	51.5354	0.925	0.884	2	CA3_young._.n2hippo7	84993	B3gat2	Distal	84993	uc007amd.1	0.3733	1970	0
1971	chr1	23685214	23685714	501	*	3.9688	0.238	0.064	2	CA3_old._.n1hippo108	76461	B3gat2	Distal	76461	uc007amd.1	0.4212	1971	0
1972	chr1	23689408	23689908	501	*	13.5762	0.903	0.808	2	CA2_old._.Rep1	72267	B3gat2	Distal	72267	uc007amd.1	0.4112	1972	0
1973	chr1	23705485	23705985	501	*	29.9348	0.93	0.861	2	IN_Sst/Pvalb_young._.n1hippo7	56190	B3gat2	Distal	56190	uc007amd.1	0.487	1973	0
1974	chr1	23706220	23706720	501	*	6.27509	0.814	0.464	2	ImN_young._.n1hippo7	55455	B3gat2	Distal	55455	uc007amd.1	0.477	1974	0
1975	chr1	23706796	23707296	501	*	3.40956	0.624	0.226	2	ImN_young._.n1hippo7	54879	B3gat2	Distal	54879	uc007amd.1	0.4311	1975	0
1976	chr1	23710301	23710801	501	*	6.11185	0.771	0.771	NA	unknown_young._.Rep1	51374	B3gat2	Distal	51374	uc007amd.1	0.4112	1976	0
1977	chr1	23731252	23731752	501	*	13.1798	0.662	0.475	2	Sub_young._.n2hippo7	30423	B3gat2	Distal	30423	uc007amd.1	0.4411	1977	0
1978	chr1	23750841	23751341	501	*	29.6991	0.799	0.697	2	Oligo_young._.n1hippo7	10834	B3gat2	Distal	10834	uc007amd.1	0.4172	1978	0
1979	chr1	23761727	23762227	501	*	60.742	0.915	0.871	2	Sub_young._.n1hippo7	50	B3gat2	Promoter	50	uc007amd.1	0.6607	1979	0
1980	chr1	23762757	23763257	501	*	229.224	0.978	0.967	2	Sub_young._.n2hippo7	1080	B3gat2	Exonic	1080	uc007amd.1	0.6846	1980	0
1981	chr1	23763653	23764153	501	*	20.5072	0.709	0.539	2	Astro_young._.n1hippo7	1976	B3gat2	Intronic	1976	uc007amd.1	0.5429	1981	0
1982	chr1	23764678	23765178	501	*	65.0287	0.922	0.856	2	OPC_young._.n1hippo7	3001	B3gat2	Intronic	3001	uc007amd.1	0.4052	1982	0
1983	chr1	23765242	23765742	501	*	8.48362	0.581	0.24	2	OPC_old._.n2hippo108	3565	B3gat2	Intronic	3565	uc007amd.1	0.4551	1983	0
1984	chr1	23765891	23766391	501	*	3.39499	0.228	0.043	2	CA3_old._.n2hippo108	4214	B3gat2	Intronic	4214	uc007amd.1	0.4471	1984	0
1985	chr1	23772471	23772971	501	*	7.39474	0.487	0.219	2	CA3_old._.n1hippo108	10794	B3gat2	Intronic	10794	uc007amd.1	0.489	1985	0
1986	chr1	23776470	23776970	501	*	11.9478	0.596	0.394	2	CA3_young._.n1hippo7	14793	B3gat2	Intronic	14793	uc007amd.1	0.477	1986	0
1987	chr1	23792672	23793172	501	*	54.5488	0.837	0.743	2	Astro_young._.n1hippo7	30995	B3gat2	Intronic	30995	uc007amd.1	0.4531	1987	0
1988	chr1	23796785	23797285	501	*	7.96458	0.481	0.246	2	CA3_young._.n2hippo7	35108	B3gat2	Intronic	35108	uc007amd.1	0.4671	1988	0
1989	chr1	23801428	23801928	501	*	9.60904	0.797	0.586	2	IN_Sst/Pvalb_young._.n1hippo7	39751	B3gat2	Intronic	39751	uc007amd.1	0.3713	1989	0
1990	chr1	23806555	23807055	501	*	9.40309	0.602	0.396	2	Sub_young._.n1hippo7	44878	B3gat2	Intronic	44878	uc007amd.1	0.477	1990	0
1991	chr1	23821554	23822054	501	*	11.3083	0.621	0.387	2	CA3_old._.n1hippo108	59877	B3gat2	Intronic	46914	uc057aue.1	0.4571	1991	0
1992	chr1	23826995	23827495	501	*	17.1416	0.882	0.761	2	IN_Sst/Pvalb_young._.n1hippo7	65318	B3gat2	Intronic	41473	uc057aue.1	0.483	1992	0
1993	chr1	23832995	23833495	501	*	28.0641	0.838	0.737	2	Sub_old._.n2hippo108	71318	B3gat2	Intronic	35473	uc057aue.1	0.525	1993	0
1994	chr1	23834267	23834767	501	*	14.5332	0.709	0.55	2	Sub_young._.n1hippo7	72590	B3gat2	Intronic	34201	uc057aue.1	0.4471	1994	0
1995	chr1	23834804	23835304	501	*	40.9501	0.893	0.823	2	CA3_old._.n1hippo108	73127	B3gat2	Intronic	33664	uc057aue.1	0.491	1995	0
1996	chr1	23842775	23843275	501	*	3.31929	0.431	0.121	2	IN_Sst/Pvalb_young._.n1hippo7	79355	Smap1	Intronic	25693	uc057aue.1	0.4631	1996	0
1997	chr1	23843402	23843902	501	*	3.31929	0.431	0.121	2	IN_Sst/Pvalb_young._.n1hippo7	78728	Smap1	Intronic	25066	uc057aue.1	0.4671	1997	0
1998	chr1	23843975	23844475	501	*	67.3317	0.853	0.793	2	DG_young._.n1hippo7	78155	Smap1	Intronic	24493	uc057aue.1	0.4212	1998	0
1999	chr1	23845271	23845771	501	*	23.4714	0.719	0.593	2	DG_old._.n1hippo108	76859	Smap1	Exonic	23197	uc057aue.1	0.4132	1999	0
[truncated: 476,862+ more rows]

## Sheet: E.Peaknumber
	GroupReplicate	peakType	Nb	C	percent
1	Astro_old._.n1hippo108	Distal	4316	13653	31.6121
2	Astro_old._.n1hippo108	Exonic	818	13653	5.99136
3	Astro_old._.n1hippo108	Intronic	7700	13653	56.3979
4	Astro_old._.n1hippo108	Promoter	819	13653	5.99868
5	Astro_old._.n2hippo108	Distal	3321	10327	32.1584
6	Astro_old._.n2hippo108	Exonic	629	10327	6.09083
7	Astro_old._.n2hippo108	Intronic	5755	10327	55.7277
8	Astro_old._.n2hippo108	Promoter	622	10327	6.02305
9	Astro_young._.n1hippo7	Distal	4221	12523	33.706
10	Astro_young._.n1hippo7	Exonic	864	12523	6.89931
11	Astro_young._.n1hippo7	Intronic	6583	12523	52.5673
12	Astro_young._.n1hippo7	Promoter	855	12523	6.82744
13	Astro_young._.n2hippo7	Distal	1696	5140	32.9961
14	Astro_young._.n2hippo7	Exonic	346	5140	6.73152
15	Astro_young._.n2hippo7	Intronic	2719	5140	52.8988
16	Astro_young._.n2hippo7	Promoter	379	5140	7.37354
17	CA1_old._.n1hippo108	Distal	6239	14623	42.6657
18	CA1_old._.n1hippo108	Exonic	584	14623	3.99371
19	CA1_old._.n1hippo108	Intronic	7109	14623	48.6152
20	CA1_old._.n1hippo108	Promoter	691	14623	4.72543
21	CA1_old._.n2hippo108	Distal	6206	15920	38.9824
22	CA1_old._.n2hippo108	Exonic	747	15920	4.69221
23	CA1_old._.n2hippo108	Intronic	7926	15920	49.7864
24	CA1_old._.n2hippo108	Promoter	1041	15920	6.53894
25	CA1_young._.n1hippo7	Distal	10175	21925	46.4082
26	CA1_young._.n1hippo7	Exonic	827	21925	3.77195
27	CA1_young._.n1hippo7	Intronic	10159	21925	46.3352
28	CA1_young._.n1hippo7	Promoter	764	21925	3.48461
29	CA1_young._.n2hippo7	Distal	4304	9555	45.0445
30	CA1_young._.n2hippo7	Exonic	339	9555	3.54788
31	CA1_young._.n2hippo7	Intronic	4465	9555	46.7295
32	CA1_young._.n2hippo7	Promoter	447	9555	4.67818
33	CA2_old._.Rep1	Distal	493	1408	35.0142
34	CA2_old._.Rep1	Exonic	72	1408	5.11364
35	CA2_old._.Rep1	Intronic	678	1408	48.1534
36	CA2_old._.Rep1	Promoter	165	1408	11.7188
37	CA2_old._.Rep2	Distal	254	797	31.8695
38	CA2_old._.Rep2	Exonic	34	797	4.266
39	CA2_old._.Rep2	Intronic	373	797	46.8005
40	CA2_old._.Rep2	Promoter	136	797	17.064
41	CA2_young._.Rep1	Distal	2561	6919	37.014
42	CA2_young._.Rep1	Exonic	360	6919	5.20306
43	CA2_young._.Rep1	Intronic	3232	6919	46.712
44	CA2_young._.Rep1	Promoter	766	6919	11.071
45	CA3_old._.n1hippo108	Distal	3584	9139	39.2165
46	CA3_old._.n1hippo108	Exonic	474	9139	5.18656
47	CA3_old._.n1hippo108	Intronic	4762	9139	52.1064
48	CA3_old._.n1hippo108	Promoter	319	9139	3.49054
49	CA3_old._.n2hippo108	Distal	2823	8315	33.9507
50	CA3_old._.n2hippo108	Exonic	467	8315	5.61636
51	CA3_old._.n2hippo108	Intronic	4563	8315	54.8767
52	CA3_old._.n2hippo108	Promoter	462	8315	5.55622
53	CA3_young._.n1hippo7	Distal	5395	11943	45.1729
54	CA3_young._.n1hippo7	Exonic	536	11943	4.48798
55	CA3_young._.n1hippo7	Intronic	5642	11943	47.2411
56	CA3_young._.n1hippo7	Promoter	370	11943	3.09805
57	CA3_young._.n2hippo7	Distal	4108	9494	43.2694
58	CA3_young._.n2hippo7	Exonic	467	9494	4.9189
59	CA3_young._.n2hippo7	Intronic	4513	9494	47.5353
60	CA3_young._.n2hippo7	Promoter	406	9494	4.27639
61	DG_old._.n1hippo108	Distal	4731	14488	32.6546
62	DG_old._.n1hippo108	Exonic	775	14488	5.34925
63	DG_old._.n1hippo108	Intronic	8373	14488	57.7927
64	DG_old._.n1hippo108	Promoter	609	14488	4.20348
65	DG_old._.n2hippo108	Distal	4436	16875	26.2874
66	DG_old._.n2hippo108	Exonic	1101	16875	6.52444
67	DG_old._.n2hippo108	Intronic	10267	16875	60.8415
68	DG_old._.n2hippo108	Promoter	1071	16875	6.34667
69	DG_young._.n1hippo7	Distal	5184	14540	35.6534
70	DG_young._.n1hippo7	Exonic	740	14540	5.08941
71	DG_young._.n1hippo7	Intronic	7910	14540	54.4017
72	DG_young._.n1hippo7	Promoter	706	14540	4.85557
73	DG_young._.n2hippo7	Distal	5851	16645	35.1517
74	DG_young._.n2hippo7	Exonic	988	16645	5.93572
75	DG_young._.n2hippo7	Intronic	8696	16645	52.2439
76	DG_young._.n2hippo7	Promoter	1110	16645	6.66867
77	EPC/CPC_old._.Rep1	Distal	955	2873	33.2405
78	EPC/CPC_old._.Rep1	Exonic	146	2873	5.0818
79	EPC/CPC_old._.Rep1	Intronic	1563	2873	54.4031
80	EPC/CPC_old._.Rep1	Promoter	209	2873	7.27463
81	EPC/CPC_old._.Rep2	Distal	589	1805	32.6316
82	EPC/CPC_old._.Rep2	Exonic	108	1805	5.98338
83	EPC/CPC_old._.Rep2	Intronic	989	1805	54.7922
84	EPC/CPC_old._.Rep2	Promoter	119	1805	6.5928
85	EPC/CPC_young._.Rep1	Distal	1451	4175	34.7545
86	EPC/CPC_young._.Rep1	Exonic	231	4175	5.53293
87	EPC/CPC_young._.Rep1	Intronic	2195	4175	52.5749
88	EPC/CPC_young._.Rep1	Promoter	298	4175	7.13772
89	EPC/CPC_young._.Rep2	Distal	728	2169	33.5639
90	EPC/CPC_young._.Rep2	Exonic	121	2169	5.57861
91	EPC/CPC_young._.Rep2	Intronic	1151	2169	53.0659
92	EPC/CPC_young._.Rep2	Promoter	169	2169	7.79161
93	Endo_old._.Rep1	Distal	1055	2834	37.2265
94	Endo_old._.Rep1	Exonic	132	2834	4.65773
95	Endo_old._.Rep1	Intronic	1461	2834	51.5526
96	Endo_old._.Rep1	Promoter	186	2834	6.56316
97	Endo_old._.Rep2	Distal	377	1034	36.4603
98	Endo_old._.Rep2	Exonic	48	1034	4.64217
99	Endo_old._.Rep2	Intronic	494	1034	47.7756
100	Endo_old._.Rep2	Promoter	115	1034	11.1219
101	Endo_young._.Rep1	Distal	987	2774	35.5804
102	Endo_young._.Rep1	Exonic	122	2774	4.39798
103	Endo_young._.Rep1	Intronic	1359	2774	48.9906
104	Endo_young._.Rep1	Promoter	306	2774	11.031
105	Endo_young._.Rep2	Distal	1807	5110	35.362
106	Endo_young._.Rep2	Exonic	246	5110	4.81409
107	Endo_young._.Rep2	Intronic	2661	5110	52.0744
108	Endo_young._.Rep2	Promoter	396	5110	7.74951
109	IN_Lamp5_old._.Rep1	Distal	904	2874	31.4544
110	IN_Lamp5_old._.Rep1	Exonic	187	2874	6.50661
111	IN_Lamp5_old._.Rep1	Intronic	1575	2874	54.8017
112	IN_Lamp5_old._.Rep1	Promoter	208	2874	7.2373
113	IN_Lamp5_old._.Rep2	Distal	477	1763	27.0562
114	IN_Lamp5_old._.Rep2	Exonic	146	1763	8.28134
115	IN_Lamp5_old._.Rep2	Intronic	954	1763	54.1123
116	IN_Lamp5_old._.Rep2	Promoter	186	1763	10.5502
117	IN_Lamp5_young._.Rep1	Distal	516	1601	32.2299
118	IN_Lamp5_young._.Rep1	Exonic	96	1601	5.99625
119	IN_Lamp5_young._.Rep1	Intronic	793	1601	49.5315
120	IN_Lamp5_young._.Rep1	Promoter	196	1601	12.2423
121	IN_Lamp5_young._.Rep2	Distal	924	2947	31.3539
122	IN_Lamp5_young._.Rep2	Exonic	238	2947	8.07601
123	IN_Lamp5_young._.Rep2	Intronic	1431	2947	48.5579
124	IN_Lamp5_young._.Rep2	Promoter	354	2947	12.0122
125	IN_Sst/Pvalb_old._.n1hippo108	Distal	894	2624	34.0701
126	IN_Sst/Pvalb_old._.n1hippo108	Exonic	147	2624	5.60213
127	IN_Sst/Pvalb_old._.n1hippo108	Intronic	1452	2624	55.3354
128	IN_Sst/Pvalb_old._.n1hippo108	Promoter	131	2624	4.99238
129	IN_Sst/Pvalb_old._.n2hippo108	Distal	1280	4169	30.7028
130	IN_Sst/Pvalb_old._.n2hippo108	Exonic	242	4169	5.80475
131	IN_Sst/Pvalb_old._.n2hippo108	Intronic	2438	4169	58.4793
132	IN_Sst/Pvalb_old._.n2hippo108	Promoter	209	4169	5.01319
133	IN_Sst/Pvalb_young._.n1hippo7	Distal	3409	10681	31.9165
134	IN_Sst/Pvalb_young._.n1hippo7	Exonic	755	10681	7.06863
135	IN_Sst/Pvalb_young._.n1hippo7	Intronic	5831	10681	54.5923
136	IN_Sst/Pvalb_young._.n1hippo7	Promoter	686	10681	6.42262
137	IN_Sst/Pvalb_young._.n2hippo7	Distal	2941	9182	32.0301
138	IN_Sst/Pvalb_young._.n2hippo7	Exonic	616	9182	6.70878
139	IN_Sst/Pvalb_young._.n2hippo7	Intronic	5006	9182	54.5197
140	IN_Sst/Pvalb_young._.n2hippo7	Promoter	619	9182	6.74145
141	IN_Vip_old._.n1hippo108	Distal	991	3369	29.4153
142	IN_Vip_old._.n1hippo108	Exonic	199	3369	5.9068
143	IN_Vip_old._.n1hippo108	Intronic	1979	3369	58.7415
144	IN_Vip_old._.n1hippo108	Promoter	200	3369	5.93648
145	IN_Vip_old._.n2hippo108	Distal	753	2339	32.1932
146	IN_Vip_old._.n2hippo108	Exonic	106	2339	4.53185
147	IN_Vip_old._.n2hippo108	Intronic	1346	2339	57.546
148	IN_Vip_old._.n2hippo108	Promoter	134	2339	5.72894
149	IN_Vip_young._.n1hippo7	Distal	783	2262	34.6154
150	IN_Vip_young._.n1hippo7	Exonic	127	2262	5.6145
151	IN_Vip_young._.n1hippo7	Intronic	1168	2262	51.6357
152	IN_Vip_young._.n1hippo7	Promoter	184	2262	8.13439
153	IN_Vip_young._.n2hippo7	Distal	415	1133	36.6284
154	IN_Vip_young._.n2hippo7	Exonic	47	1133	4.14828
155	IN_Vip_young._.n2hippo7	Intronic	600	1133	52.9568
156	IN_Vip_young._.n2hippo7	Promoter	71	1133	6.26655
157	ImN_young._.n1hippo7	Distal	1766	3595	49.1238
158	ImN_young._.n1hippo7	Exonic	131	3595	3.64395
159	ImN_young._.n1hippo7	Intronic	1500	3595	41.7246
160	ImN_young._.n1hippo7	Promoter	198	3595	5.50765
161	ImN_young._.n2hippo7	Distal	476	922	51.6269
162	ImN_young._.n2hippo7	Exonic	42	922	4.55531
163	ImN_young._.n2hippo7	Intronic	347	922	37.6356
164	ImN_young._.n2hippo7	Promoter	57	922	6.18221
165	MG_old._.n1hippo108	Distal	3725	11614	32.0734
166	MG_old._.n1hippo108	Exonic	621	11614	5.347
167	MG_old._.n1hippo108	Intronic	6450	11614	55.5364
168	MG_old._.n1hippo108	Promoter	818	11614	7.04322
169	MG_old._.n2hippo108	Distal	4219	13173	32.0276
170	MG_old._.n2hippo108	Exonic	669	13173	5.07857
171	MG_old._.n2hippo108	Intronic	7243	13173	54.9837
172	MG_old._.n2hippo108	Promoter	1042	13173	7.91012
173	MG_young._.n1hippo7	Distal	3227	9812	32.8883
174	MG_young._.n1hippo7	Exonic	523	9812	5.33021
175	MG_young._.n1hippo7	Intronic	5263	9812	53.6384
176	MG_young._.n1hippo7	Promoter	799	9812	8.14309
177	MG_young._.n2hippo7	Distal	3404	10116	33.6497
178	MG_young._.n2hippo7	Exonic	538	10116	5.31831
179	MG_young._.n2hippo7	Intronic	5376	10116	53.1435
180	MG_young._.n2hippo7	Promoter	798	10116	7.88849
181	OPC_old._.n1hippo108	Distal	1373	4376	31.3757
182	OPC_old._.n1hippo108	Exonic	235	4376	5.3702
183	OPC_old._.n1hippo108	Intronic	2426	4376	55.4388
184	OPC_old._.n1hippo108	Promoter	342	4376	7.81536
185	OPC_old._.n2hippo108	Distal	357	1180	30.2542
186	OPC_old._.n2hippo108	Exonic	57	1180	4.83051
187	OPC_old._.n2hippo108	Intronic	680	1180	57.6271
188	OPC_old._.n2hippo108	Promoter	86	1180	7.28814
189	OPC_young._.n1hippo7	Distal	915	2754	33.2244
190	OPC_young._.n1hippo7	Exonic	154	2754	5.59187
191	OPC_young._.n1hippo7	Intronic	1485	2754	53.9216
192	OPC_young._.n1hippo7	Promoter	200	2754	7.26216
193	OPC_young._.n2hippo7	Distal	1328	3848	34.5114
194	OPC_young._.n2hippo7	Exonic	187	3848	4.85967
195	OPC_young._.n2hippo7	Intronic	2073	3848	53.8721
196	OPC_young._.n2hippo7	Promoter	260	3848	6.75676
197	Oligo_old._.n1hippo108	Distal	850	3007	28.2674
198	Oligo_old._.n1hippo108	Exonic	145	3007	4.82208
199	Oligo_old._.n1hippo108	Intronic	1814	3007	60.3259
200	Oligo_old._.n1hippo108	Promoter	198	3007	6.58464
201	Oligo_old._.n2hippo108	Distal	1598	5508	29.0123
202	Oligo_old._.n2hippo108	Exonic	296	5508	5.374
203	Oligo_old._.n2hippo108	Intronic	3292	5508	59.7676
204	Oligo_old._.n2hippo108	Promoter	322	5508	5.84604
205	Oligo_young._.n1hippo7	Distal	4736	16679	28.395
206	Oligo_young._.n1hippo7	Exonic	995	16679	5.96559
207	Oligo_young._.n1hippo7	Intronic	9867	16679	59.1582
208	Oligo_young._.n1hippo7	Promoter	1081	16679	6.4812
209	Oligo_young._.n2hippo7	Distal	6454	23494	27.4708
210	Oligo_young._.n2hippo7	Exonic	1524	23494	6.48676
211	Oligo_young._.n2hippo7	Intronic	13916	23494	59.2321
212	Oligo_young._.n2hippo7	Promoter	1600	23494	6.81025
213	Sub_old._.n1hippo108	Distal	5688	17340	32.8028
214	Sub_old._.n1hippo108	Exonic	1118	17340	6.44752
215	Sub_old._.n1hippo108	Intronic	9314	17340	53.714
216	Sub_old._.n1hippo108	Promoter	1220	17340	7.03576
217	Sub_old._.n2hippo108	Distal	4764	17120	27.8271
218	Sub_old._.n2hippo108	Exonic	1384	17120	8.08411
219	Sub_old._.n2hippo108	Intronic	9524	17120	55.6308
220	Sub_old._.n2hippo108	Promoter	1448	17120	8.45794
221	Sub_young._.n1hippo7	Distal	6611	18741	35.2756
222	Sub_young._.n1hippo7	Exonic	1393	18741	7.4329
223	Sub_young._.n1hippo7	Intronic	9030	18741	48.1831
224	Sub_young._.n1hippo7	Promoter	1707	18741	9.10837
225	Sub_young._.n2hippo7	Distal	7914	22729	34.819
226	Sub_young._.n2hippo7	Exonic	1720	22729	7.56742
227	Sub_young._.n2hippo7	Intronic	11004	22729	48.4139
228	Sub_young._.n2hippo7	Promoter	2091	22729	9.1997
229	VascMening_young._.Rep1	Distal	2042	5414	37.717
230	VascMening_young._.Rep1	Exonic	296	5414	5.46731
231	VascMening_young._.Rep1	Intronic	2460	5414	45.4378
232	VascMening_young._.Rep1	Promoter	616	5414	11.3779
233	unknown_young._.Rep1	Distal	1972	5492	35.9068
234	unknown_young._.Rep1	Exonic	302	5492	5.49891
235	unknown_young._.Rep1	Intronic	2595	5492	47.2505
236	unknown_young._.Rep1	Promoter	623	5492	11.3438

## Sheet: F.Metadata
	Sample	Clusters	CellType	Subtype	TSSEnrichment	ReadsInTSS	ReadsInPromoter	ReadsInBlacklist	PromoterRatio	PassQC	NucleosomeRatio	nFrags	DoubletScore	DoubletEnrichment	BlacklistRatio	Gex_nUMI	Gex_nGenes	Gex_MitoRatio	Gex_RiboRatio	ReadsInPeaks
n2hippo7#CAAAGGATCAAACCGT-1	n2hippo7	C12	EPC/CPC	EPC/CPC_1	12.288	51029	197553	19517	0.178523	1	1.18366	553299	89.6714	5.93333	0.0176369	52241	9309	0	0	464545
n2hippo7#TAGGTGCGTGGATTCA-1	n2hippo7	C12	EPC/CPC	EPC/CPC_1	10.157	30884	122394	15599	0.145135	1	1.32684	421656	97.507	6.2	0.0184973	44000	8639	0	0	299791
n2hippo7#GGCAAATCAGCGCTTG-1	n2hippo7	C12	EPC/CPC	EPC/CPC_1	11.529	33443	129588	13878	0.166063	1	1.3513	390177	21.3112	3.13333	0.0177842	43140	8234	0	0	319609
n2hippo7#AATTAGCGTCCGTAGG-1	n2hippo7	C12	EPC/CPC	EPC/CPC_1	10.934	31920	125029	13966	0.161581	1	1.12979	386893	78.2847	5.53333	0.0180489	17661	5752	0	0	299416
n2hippo7#ATTGGTTCAATAGCCC-1	n2hippo7	C12	EPC/CPC	EPC/CPC_1	10.587	26042	102945	11631	0.156406	1	1.35551	329095	50.3102	4.46667	0.0176712	35489	7600	0	0	250871
n2hippo7#CTTCTCAAGAATCTCA-1	n2hippo7	C12	EPC/CPC	EPC/CPC_1	13.085	34374	128886	10871	0.202464	1	1.2261	318294	49.0121	4.4	0.017077	44149	8187	0	0	313112
n2hippo7#ACACTAGGTACGTTTC-1	n2hippo7	C12	EPC/CPC	EPC/CPC_1	10.497	25280	100723	12086	0.161085	1	1.28483	312640	82.0299	5.66667	0.0193289	28549	7131	0	0	242839
n2hippo7#TGGTCCTTCGTGCCTT-1	n2hippo7	C14	DG	DG_1	10.323	23610	94568	9177	0.15244	1	1.04234	310182	210.069	9.53333	0.0147929	25940	6522	0	0	279305
n2hippo7#CCGCTTAGTTACAAAC-1	n2hippo7	C12	EPC/CPC	EPC/CPC_1	9.27	17490	72695	8605	0.130021	1	1.43991	279550	276.202	11.2667	0.0153908	42429	7573	0	0	212589
n2hippo7#AATGCATGTATTCGTC-1	n2hippo7	C14	DG	DG_1	10.04	18329	73259	8468	0.131658	1	1.30201	278216	237.98	10.2667	0.0152184	50994	7824	0	0	223841
n2hippo7#GCCATGATCGCCTGTT-1	n2hippo7	C12	EPC/CPC	EPC/CPC_1	13.957	30675	114651	10010	0.20774	1	1.1663	275948	65.9477	5.06667	0.0181375	35674	7934	0	0	260455
n2hippo7#AGTTGCGTCCAGGGAG-1	n2hippo7	C12	EPC/CPC	EPC/CPC_1	14.783	32841	121391	10829	0.227996	1	1.13642	266213	21.3112	3.13333	0.020339	24306	6662	0	0	266809
n2hippo7#CTGACCAAGTGAACAG-1	n2hippo7	C23	IN_Lamp5	IN_Lamp5	9.4	16843	70428	7395	0.134374	1	1.08824	262060	144.62	7.66667	0.0141094	33093	6594	0	0	225915
n2hippo7#GAACTTATCGCGACAC-1	n2hippo7	C14	DG	DG_1	9.903	17619	70569	7435	0.142139	1	1.23633	248239	118.731	6.86667	0.0149755	33535	6314	0	0	210189
n2hippo7#TGCATGAGTCACCAAA-1	n2hippo7	C14	DG	DG_1	8.513	13538	56066	7507	0.113597	1	1.38835	246776	0	1.26667	0.0152102	26511	5712	0	0	196481
n2hippo7#TTAGGCGTCTGCAACG-1	n2hippo7	C12	EPC/CPC	EPC/CPC_1	13.204	24151	91632	8009	0.193211	1	1.16002	237129	0	1.06667	0.0168874	16024	5586	0	0	212292
n2hippo7#GAGCTGCTCTTGGATA-1	n2hippo7	C14	DG	DG_1	8.246	12793	55201	7071	0.119204	1	1.37377	231540	0	0.666667	0.0152695	28052	5798	0	0	174923
n2hippo7#CGAACAAAGTTCCTGC-1	n2hippo7	C14	DG	DG_1	10.471	16582	66207	6557	0.146354	1	1.21308	226188	260.531	10.8667	0.0144946	29722	6453	0	0	200583
n2hippo7#GGACATAAGGCCATCA-1	n2hippo7	C14	DG	DG_1	10.224	15082	59694	6192	0.134469	1	1.16352	221962	0.882808	1.73333	0.0139483	41212	6902	0	0	197742
n2hippo7#CCAAATCAGTTAGAGG-1	n2hippo7	C12	EPC/CPC	EPC/CPC_1	11.524	18705	73604	8622	0.169024	1	0.981363	217732	34.8653	3.8	0.0197996	22214	6811	0	0	171835
n2hippo7#CCGCACACAGTTTCTC-1	n2hippo7	C12	EPC/CPC	EPC/CPC_1	13.966	25581	97254	8380	0.22564	1	1.14527	215507	0	1.33333	0.0194425	39087	7637	0	0	207331
n2hippo7#CTGCTCCCATCTAGCA-1	n2hippo7	C14	DG	DG_1	11.221	17465	66321	6660	0.1584	1	1.19028	209347	47.0846	4.33333	0.0159066	30314	6049	0	0	189816
n2hippo7#ACGACAAAGCCATCAG-1	n2hippo7	C14	DG	DG_1	10.583	13788	54639	6507	0.132284	1	1.38321	206522	67.3663	5.13333	0.0157538	29250	6427	0	0	163971
n2hippo7#TATGCATCACCAGGTT-1	n2hippo7	C12	EPC/CPC	EPC/CPC_1	11.455	17517	69673	6938	0.169879	1	1.39843	205066	15.135	2.8	0.0169165	24430	6155	0	0	170854
n2hippo7#CAAAGGATCGAGGAGT-1	n2hippo7	C9	Astro	Astro_3	15.4	26349	95317	6960	0.236173	1	1.09138	201795	0	1.4	0.0172452	16704	5310	0	0	210390
n2hippo7#CAGCATTAGTTTGGTA-1	n2hippo7	C29	Sub	Sub_6	8.897	12271	52830	6934	0.133031	1	1.12624	198563	164.472	8.26667	0.0174605	25087	5881	0	0	152056
n2hippo7#GAGGTACAGGTGTCCA-1	n2hippo7	C12	EPC/CPC	EPC/CPC_1	11.55	17177	67375	6766	0.175533	1	1.30671	191916	14.2438	2.73333	0.0176275	17166	5475	0	0	159451
n2hippo7#GCCTGTGCAGCCTGCA-1	n2hippo7	C12	EPC/CPC	EPC/CPC_1	11.559	18270	71491	6526	0.186543	1	1.26636	191621	12.9383	2.66667	0.0170284	17604	5487	0	0	170262
n2hippo7#GCGTTTCTCGAAGTAG-1	n2hippo7	C18	CA3	CA3	8.666	10766	44996	5544	0.118786	1	1.26067	189399	146.395	7.73333	0.0146358	32450	6240	0	0	147502
n2hippo7#AGCCTGGGTTAGAGGG-1	n2hippo7	C14	DG	DG_1	13.005	16366	61939	5860	0.167686	1	1.26134	184688	53.6	4.6	0.0158646	24828	6159	0	0	184081
n2hippo7#TGTTAGCAGTTCCTCA-1	n2hippo7	C14	DG	DG_1	9.426	13300	56669	5732	0.154448	1	1.09235	183457	10.043	2.46667	0.0156222	17183	4684	0	0	159790
n2hippo7#GTCTTGCTCAAAGGCA-1	n2hippo7	C12	EPC/CPC	EPC/CPC_1	7.712	10212	44080	5894	0.120404	1	1.2209	183051	284.655	11.4667	0.0160993	17832	5393	0	0	126339
n2hippo7#TGCCATTGTACTGATG-1	n2hippo7	C14	DG	DG_1	10.003	12882	52069	5578	0.142804	1	1.03241	182309	22.8262	3.2	0.0152982	28050	5774	0	0	153943
n2hippo7#CGCACAATCGTCAAGT-1	n2hippo7	C12	EPC/CPC	EPC/CPC_1	11.19	16518	64628	6190	0.177377	1	1.12164	182177	14.2438	2.73333	0.016989	16617	5550	0	0	151417
n2hippo7#GATTGGTTCCTTGAGG-1	n2hippo7	C22	IN_Sst/Pvalb	IN_Sst/Pvalb	9.168	11052	45909	5128	0.127244	1	1.40823	180398	208.111	9.46667	0.014213	19610	5258	0	0	147801
n2hippo7#CATCACACACCTGCTC-1	n2hippo7	C14	DG	DG_1	9.369	12335	50120	5184	0.139434	1	1.23004	179726	0	1.4	0.014422	39757	6460	0	0	161054
n2hippo7#CATCATAAGTTAACCA-1	n2hippo7	C12	EPC/CPC	EPC/CPC_1	12.757	18148	70255	6655	0.195785	1	1.1133	179419	3.06394	1.93333	0.018546	28104	6822	0	0	160756
n2hippo7#TTCAGCACACCTCACC-1	n2hippo7	C12	EPC/CPC	EPC/CPC_1	9.014	11471	47418	7492	0.132483	1	1.13019	178959	33.7071	3.73333	0.0209322	18914	5627	0	0	120278
n2hippo7#AGCACTTAGTAACGAG-1	n2hippo7	C14	DG	DG_1	10.301	13010	52016	5286	0.146225	1	1.4283	177863	181.219	8.73333	0.0148598	26498	6122	0	0	160980
n2hippo7#TATGAAGCAGCCAGAA-1	n2hippo7	C23	IN_Lamp5	IN_Lamp5	7.87	9439	40836	5412	0.116583	1	1.04227	175137	159.899	8.13333	0.0154508	16537	4905	0	0	126246
n2hippo7#TCTTGACGTCATCAAG-1	n2hippo7	C14	DG	DG_1	10.14	12576	51285	5574	0.146975	1	1.1318	174469	25.4218	3.33333	0.0159742	22219	5507	0	0	151071
n2hippo7#TCCTTGCAGCATTAGC-1	n2hippo7	C24	IN_Vip	IN_Vip	9.225	11129	45706	4627	0.131835	1	1.33576	173346	10.043	2.46667	0.0133461	26177	5675	0	0	140658
n2hippo7#CGAAATGAGCCACATG-1	n2hippo7	C9	Astro	Astro_3	13.761	19660	73754	6287	0.213055	1	1.14783	173087	0	1.6	0.0181614	18820	5338	0	0	167019
n2hippo7#CCTGATGAGGCTGTCA-1	n2hippo7	C22	IN_Sst/Pvalb	IN_Sst/Pvalb	8.733	9363	39578	4621	0.114518	1	1.34203	172802	319.104	12.3333	0.0133708	22460	5394	0	0	130413
n2hippo7#TTGGGTTAGGCGGGTA-1	n2hippo7	C23	IN_Lamp5	IN_Lamp5	7.924	8856	39845	5365	0.116082	1	1.17991	171624	56.9522	4.73333	0.0156301	13553	4433	0	0	128673
n2hippo7#ATCACAATCACATTGA-1	n2hippo7	C14	DG	DG_1	10.059	11760	46367	4999	0.135306	1	1.25469	171341	14.2438	2.73333	0.0145879	38481	6743	0	0	155611
n2hippo7#CTGGTAAGTGTCACGG-1	n2hippo7	C10	Astro	Astro_1	7.564	8201	34130	7686	0.102456	1	0.717404	166559	0	1.06667	0.0230729	7272	3009	0	0	95299
n2hippo7#TTCCACGGTGTTTGAG-1	n2hippo7	C12	EPC/CPC	EPC/CPC_1	12.106	15522	60519	6150	0.18199	1	1.26853	166270	274.099	11.2	0.018494	26926	6558	0	0	150985
n2hippo7#TACTTGTTCTAGCGTG-1	n2hippo7	C9	Astro	Astro_3	14.361	20727	76591	6485	0.232463	1	1.21422	164738	0	1.53333	0.0196828	21937	5785	0	0	166639
n2hippo7#GTCTAACAGCGAAGTA-1	n2hippo7	C14	DG	DG_1	9.378	9571	39399	5003	0.11997	1	1.64933	164203	36.6252	3.86667	0.0152342	21232	5398	0	0	144126
n2hippo7#TATCGCACATTAAACC-1	n2hippo7	C12	EPC/CPC	EPC/CPC_1	14.924	19452	70879	5623	0.217729	1	1.09789	162769	0	0	0.0172729	24096	6177	0	0	159353
n2hippo7#ACGAATCTCGGTTACG-1	n2hippo7	C14	DG	DG_1	11.569	12748	48767	5169	0.151624	1	1.40865	160816	47.0846	4.33333	0.0160712	24665	6103	0	0	136141
n2hippo7#TATGACTCAGGACCTT-1	n2hippo7	C12	EPC/CPC	EPC/CPC_1	12.553	16267	62919	5549	0.196471	1	1.08358	160123	0	1.26667	0.0173273	20154	5773	0	0	145696
n2hippo7#CTCGTTATCCTAGTCC-1	n2hippo7	C12	EPC/CPC	EPC/CPC_1	11.898	13291	52032	5496	0.165905	1	1.26272	156813	0	1.2	0.0175241	20682	5646	0	0	123016
n2hippo7#GATGCGACACCTACGG-1	n2hippo7	C18	CA3	CA3	11.003	11180	43344	4620	0.139814	1	1.18395	155006	74.5915	5.4	0.0149026	37686	7073	0	0	140866
n2hippo7#GCCACTAAGGATGATG-1	n2hippo7	C14	DG	DG_1	9.125	8926	37478	4572	0.12215	1	1.18948	153410	12.9383	2.66667	0.0149012	21965	5138	0	0	133572
n2hippo7#ATGGCCCAGGAGGGTT-1	n2hippo7	C12	EPC/CPC	EPC/CPC_1	7.328	7901	34191	5906	0.113205	1	1.21133	151014	55.6039	4.66667	0.0195545	16508	5504	0	0	89864
n2hippo7#CGTTAAATCAGGTTTA-1	n2hippo7	C12	EPC/CPC	EPC/CPC_1	11.535	13811	53549	5447	0.178226	1	1.10115	150228	0	1.06667	0.0181291	14026	4739	0	0	126674
n2hippo7#GTGCTTCTCGTTACAA-1	n2hippo7	C23	IN_Lamp5	IN_Lamp5	10.786	9881	39145	4239	0.130525	1	1.36063	149952	40.834	4.06667	0.0141345	15542	4727	0	0	133636
n2hippo7#TACGGATTCGTTACAA-1	n2hippo7	C20	CA1	CA1	10.865	10035	38302	4248	0.128098	1	1.30082	149503	0	1.46667	0.0142071	30640	5534	0	0	143083
n2hippo7#CAAGTTATCTTGCTAT-1	n2hippo7	C14	DG	DG_1	12.832	12902	50206	4544	0.168878	1	1.39231	148646	146.395	7.73333	0.0152846	29158	5976	0	0	141079
n2hippo7#TGCAGGCTCCAAGTTA-1	n2hippo7	C14	DG	DG_1	12.501	14747	56774	4566	0.194859	1	1.23927	145680	73.1291	5.33333	0.0156713	25279	5990	0	0	138366
n2hippo7#CCCAAACCAGGGAGGA-1	n2hippo7	C18	CA3	CA3	8.727	7739	32150	4322	0.11053	1	1.342	145436	16.5021	2.86667	0.0148588	15370	4094	0	0	116563
n2hippo7#AAAGCGGGTAATAGCT-1	n2hippo7	C14	DG	DG_1	10.571	10015	39582	4206	0.140618	1	1.46554	140743	0	1.6	0.0149421	23524	5612	0	0	128827
n2hippo7#TGAACAGAGGCTGTGC-1	n2hippo7	C29	Sub	Sub_6	11.78	9923	38497	4041	0.138525	1	1.10685	138953	0	1	0.0145409	17061	4761	0	0	134622
n2hippo7#TCTATGTTCTTAATGG-1	n2hippo7	C9	Astro	Astro_3	13.56	16476	61652	4570	0.222904	1	1.03199	138293	16.5021	2.86667	0.0165229	48074	8019	0	0	140004
n2hippo7#TCTAACCGTGGATGTC-1	n2hippo7	C14	DG	DG_1	14.046	14768	55176	5667	0.200871	1	1.09302	137342	60.365	4.86667	0.020631	17711	5103	0	0	133210
n2hippo7#CATGCATAGGTTAGCT-1	n2hippo7	C14	DG	DG_1	14.235	13206	51578	5045	0.189087	1	1.14179	136387	197.428	9.2	0.0184952	20519	5281	0	0	122764
n2hippo7#GGACCTCAGCCTGTGA-1	n2hippo7	C18	CA3	CA3	12.746	10350	39463	3791	0.145918	1	1.49434	135223	23.854	3.26667	0.0140176	19121	4891	0	0	131906
n2hippo7#TTGGATTCAGTAGCCT-1	n2hippo7	C12	EPC/CPC	EPC/CPC_1	13.086	13316	51427	4673	0.190258	1	1.11925	135151	26.484	3.4	0.0172881	14761	4747	0	0	123866
n2hippo7#TGTGATCAGGAGCAAC-1	n2hippo7	C20	CA1	CA1	11.438	9565	36813	4155	0.137127	1	1.2421	134230	10.8481	2.53333	0.0154772	15272	4531	0	0	123152
n2hippo7#TCAAACCAGGTCCACA-1	n2hippo7	C22	IN_Sst/Pvalb	IN_Sst/Pvalb	7.56	7181	32221	4301	0.12168	1	1.05998	132401	219.932	9.8	0.0162423	15721	4485	0	0	95309
n2hippo7#CTTTGGGAGCGAAGTA-1	n2hippo7	C20	CA1	CA1	8.261	7826	33444	3778	0.12777	1	1.12323	130876	0	1.53333	0.0144335	10441	3835	0	0	108700
n2hippo7#GTAAGCTTCGCCTAAG-1	n2hippo7	C14	DG	DG_1	8.762	8425	35972	3844	0.137428	1	1.0723	130876	28.1025	3.46667	0.0146857	4692	2259	0	0	110476
n2hippo7#TAACCGGTCGCTAAAC-1	n2hippo7	C1	MG	MG_1	13.729	13332	50443	4468	0.194812	1	1.11598	129466	319.104	12.3333	0.0172555	11979	4215	0	0	132421
n2hippo7#CATGGATTCGGGACCT-1	n2hippo7	C20	CA1	CA1	9.405	8117	33545	3911	0.129606	1	1.09247	129411	14.2438	2.73333	0.0151108	19851	5191	0	0	109735
n2hippo7#AGGTAACCAATAAGCA-1	n2hippo7	C12	EPC/CPC	EPC/CPC_1	12.642	12647	48431	4485	0.187344	1	1.16562	129257	10.043	2.46667	0.0173492	17298	5475	0	0	112751
n2hippo7#CGGTGAGAGCATGACT-1	n2hippo7	C14	DG	DG_1	8.645	8120	34831	4058	0.135661	1	1.00511	128375	1.65573	1.8	0.0158053	14155	4474	0	0	106429
n2hippo7#TATTTGGAGGCTACTG-1	n2hippo7	C25	Sub	Sub_2	10.802	9181	36991	4010	0.144162	1	1.23678	128297	0	1.46667	0.0156278	20738	5369	0	0	109396
n2hippo7#CTCTAGCTCGCTATAA-1	n2hippo7	C18	CA3	CA3	11.866	9096	35474	3763	0.138673	1	1.2618	127905	4.61452	2.06667	0.0147101	28391	5826	0	0	123653
n2hippo7#GGTGTCCAGCCTAACG-1	n2hippo7	C9	Astro	Astro_3	11.424	10886	43132	4748	0.169165	1	1.1676	127485	62.4412	4.93333	0.0186218	14388	4804	0	0	105746
n2hippo7#CGCTTCTAGGTTACAC-1	n2hippo7	C18	CA3	CA3	11.761	9111	35269	3926	0.138892	1	1.55923	126966	3.66756	2	0.0154608	25104	5316	0	0	119906
n2hippo7#TTGGATATCCTCAGTC-1	n2hippo7	C20	CA1	CA1	11.348	8705	33413	3635	0.131779	1	1.47297	126777	0	0.733333	0.0143362	28223	5392	0	0	130187
n2hippo7#CACTTTGTCGCTATAA-1	n2hippo7	C22	IN_Sst/Pvalb	IN_Sst/Pvalb	6.274	5320	24862	3254	0.0986736	1	0.928999	125981	0	0.6	0.0129146	15729	4394	0	0	79344
n2hippo7#ACCCAGGGTACGCGCA-1	n2hippo7	C14	DG	DG_1	11.467	8941	34079	3530	0.135758	1	1.4743	125514	0	1.46667	0.0140622	20356	4850	0	0	119913
n2hippo7#TGACTCCTCCTTCGTA-1	n2hippo7	C18	CA3	CA3	12.297	9644	36481	3921	0.145657	1	1.33197	125229	0.882808	1.73333	0.0156553	33580	6183	0	0	125534
n2hippo7#CATTGCGAGTCATCCC-1	n2hippo7	C14	DG	DG_1	10.374	8660	34920	3612	0.139445	1	1.16385	125211	0	1.53333	0.0144237	15603	4218	0	0	119668
n2hippo7#GTAGCTGTCATGCATA-1	n2hippo7	C14	DG	DG_1	10.343	10953	43379	4066	0.173323	1	1.0072	125139	323.306	12.9333	0.0162459	11145	3932	0	0	109533
n2hippo7#ACAACACTCTTGACCC-1	n2hippo7	C12	EPC/CPC	EPC/CPC_1	13.04	14738	56093	4518	0.224263	1	1.07058	125061	8.86981	2.4	0.0180632	23893	6435	0	0	123718
n2hippo7#AGTGCACGTCATGAGC-1	n2hippo7	C14	DG	DG_1	14.646	12692	47843	3968	0.191386	1	1.25938	124991	31.9926	3.66667	0.0158731	14738	4562	0	0	124547
n2hippo7#AAGCTATGTCACCTAT-1	n2hippo7	C14	DG	DG_1	8.591	7991	33027	3946	0.133547	1	1.03702	123653	69.5108	5.2	0.0159559	16475	4341	0	0	102935
n2hippo7#GTAGTTTCAATCCTAG-1	n2hippo7	C12	EPC/CPC	EPC/CPC_1	12.515	12425	48077	4316	0.194579	1	0.969346	123541	21.3112	3.13333	0.0174679	12517	4562	0	0	111859
n2hippo7#CCAATATCACTAGGTC-1	n2hippo7	C21	Sub	Sub_1	9.674	7983	32039	3635	0.130091	1	1.25001	123141	0	1.13333	0.0147595	21969	5469	0	0	99430
n2hippo7#GCACGCTAGCTTAGCG-1	n2hippo7	C14	DG	DG_1	12.728	10316	39580	3993	0.161705	1	1.47523	122383	265.729	11	0.0163135	19180	5336	0	0	116368
n2hippo7#TTTGTGGCAAGTGTTT-1	n2hippo7	C14	DG	DG_1	12.988	11878	44386	3687	0.181958	1	1.21518	121968	4.61452	2.06667	0.0151146	13498	4207	0	0	122719
n2hippo7#GATTGTTCACAACAAA-1	n2hippo7	C9	Astro	Astro_3	11.584	12115	46235	4385	0.189551	1	1.05253	121959	0	0.266667	0.0179774	14189	4667	0	0	107608
n2hippo7#ATATGCTCACCTGTAA-1	n2hippo7	C23	IN_Lamp5	IN_Lamp5	8.318	7511	31597	3373	0.129659	1	1.04699	121847	114.558	6.73333	0.0138411	14815	4306	0	0	94106
n2hippo7#TACTAAGTCCCATAGG-1	n2hippo7	C13	EPC/CPC	EPC/CPC_2	11.588	10826	42158	4274	0.173227	1	1.32292	121684	0	1.6	0.0175619	7416	3341	0	0	98831
n2hippo7#TTTGTGAAGCACAGGG-1	n2hippo7	C22	IN_Sst/Pvalb	IN_Sst/Pvalb	8.61	6174	26664	3352	0.109741	1	1.50033	121486	69.5108	5.2	0.0137958	9578	3424	0	0	86738
n2hippo7#TGAAGCAAGTTTAACG-1	n2hippo7	C20	CA1	CA1	8.437	5969	25496	3584	0.105752	1	1.3298	120546	23.854	3.26667	0.0148657	10126	3448	0	0	98690
n2hippo7#TGCGATTAGTGCACGC-1	n2hippo7	C12	EPC/CPC	EPC/CPC_1	13.755	13705	52000	4125	0.216166	1	1.22235	120278	0	1	0.0171478	14077	4612	0	0	118351
n2hippo7#TATGGCCCATTAGGCC-1	n2hippo7	C14	DG	DG_1	8.994	7721	32515	3626	0.136201	1	1.05244	119364	76.8011	5.46667	0.0151888	14124	4228	0	0	98355
n2hippo7#CGCGGATTCTAAATCG-1	n2hippo7	C13	EPC/CPC	EPC/CPC_2	10.986	9809	38987	4775	0.16345	1	1.14463	119263	0	0.4	0.0200188	9058	3557	0	0	95065
n2hippo7#TTTAGCAAGACAAGTG-1	n2hippo7	C22	IN_Sst/Pvalb	IN_Sst/Pvalb	6.61	5271	25071	3259	0.105255	1	1.28223	119096	0	0.333333	0.0136822	13027	4174	0	0	79194
n2hippo7#CTGTATTTCGGTACGC-1	n2hippo7	C20	CA1	CA1	11.649	7971	31025	3372	0.130725	1	1.24303	118665	0	0.733333	0.0142081	21137	4924	0	0	114457
n2hippo7#GAGTTGCGTTGTGATG-1	n2hippo7	C14	DG	DG_1	13.488	11280	42510	3744	0.180428	1	1.38598	117803	0	1.33333	0.0158909	11509	3925	0	0	122143
n2hippo7#TTTACGCGTCCTTCAG-1	n2hippo7	C29	Sub	Sub_6	9.177	7647	31810	3521	0.135056	1	1.01072	117766	17.4333	2.93333	0.0149491	8686	3335	0	0	96129
n2hippo7#GGGTCAACAAGCGAGC-1	n2hippo7	C14	DG	DG_1	12.225	8631	32971	3176	0.14249	1	1.46298	115696	0	0.933333	0.0137256	15547	4239	0	0	116358
n2hippo7#AACAGCAAGTTCCCGT-1	n2hippo7	C29	Sub	Sub_6	6.028	5099	23644	3665	0.102609	1	1.00536	115214	53.6	4.6	0.0159052	10321	3503	0	0	79189
n2hippo7#AGGTCAAAGCATTAGC-1	n2hippo7	C24	IN_Vip	IN_Vip	7.839	6116	27172	3665	0.119713	1	1.197	113488	12.9383	2.66667	0.0161471	15247	4397	0	0	80738
n2hippo7#TTAGGAACAAGGTCGA-1	n2hippo7	C14	DG	DG_1	7.07	4706	20474	5228	0.0902392	1	0.782434	113443	43.9252	4.2	0.0230424	14262	4799	0	0	63978
n2hippo7#TGGCTTTGTGGATGTC-1	n2hippo7	C14	DG	DG_1	9.201	8368	33942	3409	0.150045	1	1.22195	113106	103.91	6.4	0.0150699	14953	4185	0	0	101474
n2hippo7#GTTCCCAGTCTATCGT-1	n2hippo7	C14	DG	DG_1	14.351	12204	45644	3481	0.202583	1	1.14491	112655	281.478	11.4	0.0154498	22545	5492	0	0	120002
n2hippo7#CGCAATGTCGTTATCT-1	n2hippo7	C23	IN_Lamp5	IN_Lamp5	6.269	4768	21580	3087	0.0959026	1	0.982345	112510	62.4412	4.93333	0.0137188	10187	3395	0	0	67015
n2hippo7#TGTGTTAAGTTATGTG-1	n2hippo7	C14	DG	DG_1	9.799	8571	34150	3683	0.152005	1	1.15142	112332	58.9927	4.8	0.0163934	18793	4915	0	0	103247
n2hippo7#GGAAGCTAGGGTTATC-1	n2hippo7	C29	Sub	Sub_6	6.415	4756	22127	3550	0.0986069	1	0.911966	112198	103.91	6.4	0.0158202	11781	3772	0	0	76568
n2hippo7#CTTTAGGCATCACTTC-1	n2hippo7	C14	DG	DG_1	12.795	9337	35782	3560	0.15981	1	1.37438	111952	8.1111	2.33333	0.0158997	19609	4731	0	0	107266
n2hippo7#GGATATTGTGTCACGG-1	n2hippo7	C14	DG	DG_1	6.397	5211	25141	3987	0.112663	1	1.06454	111576	0	1	0.0178667	6458	2724	0	0	70178
n2hippo7#GCAATGAAGCTGTAAC-1	n2hippo7	C13	EPC/CPC	EPC/CPC_2	11.228	8840	35180	3945	0.157751	1	1.547	111505	0	1.33333	0.0176898	11128	4038	0	0	87385
n2hippo7#CGAAGTAAGTCCTTCA-1	n2hippo7	C19	CA2	CA2	7.809	5332	21834	2955	0.0982496	1	1.29382	111115	0	1.46667	0.013297	12339	3860	0	0	97618
n2hippo7#CTAGCGGGTCATCAAG-1	n2hippo7	C14	DG	DG_1	8.372	7280	30019	3460	0.135346	1	1.12552	110897	29.1979	3.53333	0.0156001	10781	3738	0	0	92552
n2hippo7#CGGACAACATCAGCAC-1	n2hippo7	C14	DG	DG_1	12.654	8691	34045	3816	0.153949	1	1.21734	110572	133.227	7.33333	0.0172557	21271	5222	0	0	100058
n2hippo7#TCCATCATCGTTAACA-1	n2hippo7	C19	CA2	CA2	6.855	4376	19416	3303	0.0879252	1	1.43956	110412	16.5021	2.86667	0.0149576	19469	4363	0	0	86558
n2hippo7#TATGAAGCAGGCGAGT-1	n2hippo7	C28	Sub	Sub_5	11.256	8839	33824	3480	0.153201	1	1.13394	110391	0	1.2	0.0157622	10827	3773	0	0	101182
n2hippo7#TTCCTCAAGGGCCACT-1	n2hippo7	C14	DG	DG_1	10.829	9012	35539	3286	0.161794	1	1.20698	109828	0.398769	1.66667	0.0149598	14727	4121	0	0	104186
n2hippo7#TATTTGGAGTGAGCGG-1	n2hippo7	C14	DG	DG_1	9.215	7441	31230	3199	0.143191	1	1.21112	109050	22.8262	3.2	0.0146676	9895	3420	0	0	96549
n2hippo7#GGTACCGGTACTTCAC-1	n2hippo7	C18	CA3	CA3	7.277	4744	20568	3130	0.0950436	1	1.33	108203	0	1.6	0.0144636	26844	4938	0	0	81297
n2hippo7#CATTGCGAGATTGAGG-1	n2hippo7	C14	DG	DG_1	10.392	7678	30858	3445	0.143639	1	1.29441	107415	222.914	9.86667	0.0160359	10549	3824	0	0	96683
n2hippo7#ATCCCGCGTAGGTTGC-1	n2hippo7	C23	IN_Lamp5	IN_Lamp5	6.35	4544	21873	3193	0.101865	1	1.09077	107363	0	0.133333	0.0148701	6176	2467	0	0	65855
n2hippo7#TCAGGTTAGCAAGGTA-1	n2hippo7	C14	DG	DG_1	9.742	7916	32501	3358	0.151485	1	1.09886	107275	14.2438	2.73333	0.0156514	12410	3863	0	0	97031
n2hippo7#GTTCTTAGTTAGTGAT-1	n2hippo7	C29	Sub	Sub_6	10.038	6144	24694	3225	0.115395	1	1.35471	106998	0.398769	1.66667	0.0150704	23567	4866	0	0	90691
n2hippo7#AGGCAGGTCATCCACC-1	n2hippo7	C24	IN_Vip	IN_Vip	8.157	5878	25192	2620	0.11797	1	1.17243	106773	150.86	7.86667	0.012269	16161	4148	0	0	78418
n2hippo7#CCTGTTGGTTAGTGAT-1	n2hippo7	C19	CA2	CA2	7.296	4657	20792	2854	0.0975793	1	1.10049	106539	5.27277	2.13333	0.0133942	11510	3516	0	0	78476
n2hippo7#GCCTTAGAGCACGATT-1	n2hippo7	C9	Astro	Astro_3	10.274	8281	33239	3679	0.156188	1	1.41928	106407	3.06394	1.93333	0.0172874	9187	3738	0	0	80690
n2hippo7#TAGGTTATCCATCAGG-1	n2hippo7	C21	Sub	Sub_1	10.899	6814	26629	3348	0.125366	1	1.32987	106205	222.914	9.86667	0.015762	20425	5172	0	0	86656
n2hippo7#AGTTGCAGTTAGAGCC-1	n2hippo7	C14	DG	DG_1	13.879	9441	34942	3472	0.165103	1	1.21959	105819	0	0.666667	0.0164054	16232	4389	0	0	110371
n2hippo7#ACGACTTAGGCGCTAC-1	n2hippo7	C19	CA2	CA2	10.165	5390	21232	2941	0.100368	1	1.37266	105771	8.86981	2.4	0.0139027	16513	4215	0	0	92734
n2hippo7#ATTTGCGCATAAAGCA-1	n2hippo7	C22	IN_Sst/Pvalb	IN_Sst/Pvalb	8.415	5835	25396	2659	0.120289	1	1.27794	105562	0	1.33333	0.0125945	13637	4062	0	0	78877
n2hippo7#GTTTATCTCATTAGGC-1	n2hippo7	C30	Sub	Sub_7	9.005	6480	28392	3787	0.13451	1	1.05273	105539	308.229	12.0667	0.0179412	12954	3820	0	0	72327
n2hippo7#GTTACTCGTATACTGG-1	n2hippo7	C24	IN_Vip	IN_Vip	6.813	4834	23146	2869	0.109669	1	1.13324	105527	224.908	9.93333	0.0135937	12754	3807	0	0	71324
n2hippo7#ACCTAAGGTGTGTGGT-1	n2hippo7	C25	Sub	Sub_2	9.109	7001	28919	2874	0.137283	1	1.26182	105326	69.5108	5.2	0.0136434	14249	4487	0	0	85572
n2hippo7#TCGGTTCTCATGTTTC-1	n2hippo7	C14	DG	DG_1	13.299	11310	44013	3526	0.20914	1	1.33862	105224	7.00922	2.26667	0.0167547	15104	4832	0	0	101595
n2hippo7#TTTAGGATCGTGCTTC-1	n2hippo7	C12	EPC/CPC	EPC/CPC_1	7.188	5376	24176	3252	0.115242	1	1.21581	104892	23.854	3.26667	0.0155017	6132	2712	0	0	65156
n2hippo7#GAACCAGCAGGAACAT-1	n2hippo7	C29	Sub	Sub_6	7.295	5283	24529	3408	0.117078	1	0.981632	104755	0	1.33333	0.0162665	9775	3320	0	0	79255
n2hippo7#TTTCGTCCACTAAGTT-1	n2hippo7	C12	EPC/CPC	EPC/CPC_1	11.178	10612	41288	3736	0.197111	1	1.04661	104733	17.4333	2.93333	0.0178358	13965	4524	0	0	93367
n2hippo7#GGCATTGTCAAGGACA-1	n2hippo7	C29	Sub	Sub_6	6.294	4415	21006	3414	0.100371	1	0.988787	104642	173.722	8.53333	0.0163128	10929	3560	0	0	69460
n2hippo7#GAGCTTAGTGTTTGCT-1	n2hippo7	C19	CA2	CA2	10.389	5530	21639	2812	0.103696	1	1.46489	104339	0	0.933333	0.0134753	12330	3836	0	0	93163
n2hippo7#AATTACCCATAAGCAA-1	n2hippo7	C23	IN_Lamp5	IN_Lamp5	11.439	8919	34557	3392	0.165883	1	1.33938	104161	22.8262	3.2	0.0162825	14899	4324	0	0	92873
n2hippo7#TGCCATTGTTAAGCCA-1	n2hippo7	C14	DG	DG_1	10.408	8110	33022	3387	0.159342	1	1.08768	103620	33.7071	3.73333	0.0163434	16897	4276	0	0	95405
n2hippo7#GATAATCGTTAACACG-1	n2hippo7	C29	Sub	Sub_6	7.239	5323	24341	2892	0.117751	1	0.978825	103358	14.2438	2.73333	0.0139902	10431	3496	0	0	79753
n2hippo7#CTCTCACAGACACTTA-1	n2hippo7	C22	IN_Sst/Pvalb	IN_Sst/Pvalb	6.678	4910	22880	3675	0.110713	1	1.16334	103330	21.3112	3.13333	0.0177828	19721	4660	0	0	68322
n2hippo7#GGTCATTAGCACCACA-1	n2hippo7	C23	IN_Lamp5	IN_Lamp5	6.349	4848	22819	3046	0.110789	1	0.975712	102984	0	1.33333	0.0147887	10688	3574	0	0	66309
n2hippo7#AGCTCATAGGCCGGAA-1	n2hippo7	C22	IN_Sst/Pvalb	IN_Sst/Pvalb	7.874	5185	23791	3007	0.115674	1	1.01619	102836	0	1.13333	0.0146204	4993	2353	0	0	66988
n2hippo7#ATGTAAGCACCAGGTT-1	n2hippo7	C12	EPC/CPC	EPC/CPC_1	13.035	10631	40893	3302	0.198946	1	1.19275	102774	10.043	2.46667	0.0160644	22707	6055	0	0	92904
n2hippo7#CGATTCCTCCACCTTA-1	n2hippo7	C19	CA2	CA2	9.385	5289	21071	2695	0.10281	1	1.46257	102475	0	1.4	0.0131495	30435	5432	0	0	92042
n2hippo7#TCGGTAAGTTATCGAG-1	n2hippo7	C14	DG	DG_1	10.515	7843	31661	3051	0.154649	1	1.16446	102364	76.8011	5.46667	0.0149027	10883	3762	0	0	87833
n2hippo7#GTCCGTAAGCGGATAA-1	n2hippo7	C14	DG	DG_1	14.238	9160	33704	3099	0.165047	1	1.46795	102104	69.5108	5.2	0.0151757	16666	4520	0	0	103376
n2hippo7#GGCTATTAGTAACCAC-1	n2hippo7	C19	CA2	CA2	9.647	5549	21722	2680	0.107142	1	1.30026	101370	3.06394	1.93333	0.0132189	21272	4529	0	0	93019
n2hippo7#CATCCCAGTAATGGCC-1	n2hippo7	C21	Sub	Sub_1	6.654	4644	20792	2758	0.102637	1	0.895165	101289	5.27277	2.13333	0.0136145	14580	3990	0	0	70909
n2hippo7#AGTAACGAGGTCCAAT-1	n2hippo7	C29	Sub	Sub_6	8.211	6170	25291	3016	0.124875	1	0.921756	101265	4.61452	2.06667	0.0148916	10865	3600	0	0	85898
n2hippo7#CCTTAGTGTACCGAAC-1	n2hippo7	C29	Sub	Sub_6	9.56	5991	23984	2996	0.118999	1	1.34981	100774	47.0846	4.33333	0.0148649	20596	4794	0	0	90213
n2hippo7#TATCACGCAGGACCTT-1	n2hippo7	C21	Sub	Sub_1	6.719	3929	18993	3432	0.0943555	1	1.11628	100646	8.86981	2.4	0.0170499	10798	3662	0	0	56551
n2hippo7#TTCTTAGGTATTCGTC-1	n2hippo7	C14	DG	DG_1	10.295	8048	31954	3446	0.158991	1	1.16461	100490	0	1.2	0.017146	12502	3848	0	0	93815
n2hippo7#TTATTGCTCTTTAAGG-1	n2hippo7	C14	DG	DG_1	13.456	8698	32793	2869	0.163664	1	1.34354	100184	0	0.266667	0.0143187	19344	4729	0	0	105985
n2hippo7#AAGCGGGTCTTTGAGA-1	n2hippo7	C26	Sub	Sub_3	13.04	8113	31560	3149	0.157521	1	1.44281	100177	43.9252	4.2	0.0157172	13102	4414	0	0	86978
n2hippo7#TGTCCTTCATATAACC-1	n2hippo7	C18	CA3	CA3	7.889	5223	21711	2716	0.10881	1	1.06786	99766	25.4218	3.33333	0.0136119	11871	3808	0	0	75922
n2hippo7#TGGACGGAGGAGCAAC-1	n2hippo7	C14	DG	DG_1	12.581	8558	33066	2924	0.165962	1	1.28736	99619	26.484	3.4	0.0146759	8724	3367	0	0	98641
n2hippo7#AAACCAACAGCAATAA-1	n2hippo7	C14	DG	DG_1	10.993	7517	30001	3202	0.151328	1	1.2368	99126	23.854	3.26667	0.0161512	12419	3776	0	0	87470
n2hippo7#GAGCTTGTCAACAAGG-1	n2hippo7	C22	IN_Sst/Pvalb	IN_Sst/Pvalb	9.158	5531	23084	2565	0.116468	1	1.58909	99100	12.9383	2.66667	0.0129415	13519	4189	0	0	75185
n2hippo7#CTTGTCCAGTTTGGTA-1	n2hippo7	C18	CA3	CA3	9.986	6909	27485	2950	0.138737	1	1.15339	99054	12.9383	2.66667	0.0148909	22849	5434	0	0	83006
n2hippo7#CACTTTGTCGCAGGCT-1	n2hippo7	C14	DG	DG_1	9.951	8211	32843	3183	0.166442	1	1.05298	98662	19.8289	3.06667	0.0161308	6144	2727	0	0	92064
n2hippo7#TTCCCACAGGAACCAA-1	n2hippo7	C14	DG	DG_1	12.093	8733	32808	3006	0.16657	1	1.22823	98481	17.4333	2.93333	0.0152618	14776	4426	0	0	93264
n2hippo7#GCTAAGAAGCTATGAC-1	n2hippo7	C22	IN_Sst/Pvalb	IN_Sst/Pvalb	6.348	4491	22333	3763	0.113617	1	0.921221	98282	0	0.866667	0.0191439	10052	3427	0	0	61792
n2hippo7#ATGATGGAGTAACAGG-1	n2hippo7	C25	Sub	Sub_2	6.519	4777	21498	2693	0.109796	1	1.18166	97900	55.6039	4.66667	0.0137538	13938	4041	0	0	66530
n2hippo7#TAGGTGCGTTTGAGGC-1	n2hippo7	C24	IN_Vip	IN_Vip	10.561	6400	25725	2902	0.131695	1	1.7304	97669	70.9516	5.26667	0.0148563	12204	3957	0	0	75221
n2hippo7#CTGGTTACAAGCTACC-1	n2hippo7	C22	IN_Sst/Pvalb	IN_Sst/Pvalb	10.825	6992	28391	2704	0.145571	1	1.52351	97516	0	1.4	0.0138644	26915	6275	0	0	81906
n2hippo7#CAGGGTGAGCTACTGG-1	n2hippo7	C19	CA2	CA2	9.319	5158	20781	2617	0.10656	1	1.48226	97508	7.00922	2.26667	0.0134194	14493	4070	0	0	87663
n2hippo7#GGGTCACTCCTTCGTA-1	n2hippo7	C19	CA2	CA2	8.467	4571	18852	2541	0.096807	1	1.26276	97369	17.4333	2.93333	0.0130483	19346	4287	0	0	84344
n2hippo7#GATCGATTCACGTTAA-1	n2hippo7	C22	IN_Sst/Pvalb	IN_Sst/Pvalb	6.774	4892	23060	2669	0.118664	1	1.07937	97165	2.20138	1.86667	0.0137344	13596	3992	0	0	68877
n2hippo7#GCTGCATCAACGTGCT-1	n2hippo7	C21	Sub	Sub_1	7.188	4730	20837	2669	0.107259	1	1.10616	97134	28.1025	3.46667	0.0137388	15429	4107	0	0	76457
n2hippo7#CAAAGGATCATGCAAC-1	n2hippo7	C10	Astro	Astro_1	12.966	11616	43286	3489	0.222862	1	1.06323	97114	2.20138	1.86667	0.0179634	10590	3889	0	0	96813
n2hippo7#TTAGGCGTCATTGCAA-1	n2hippo7	C18	CA3	CA3	11.813	6914	26833	2723	0.138413	1	1.32778	96931	22.8262	3.2	0.0140461	26455	5790	0	0	99649
n2hippo7#TCCTGTTCAGCATGTC-1	n2hippo7	C24	IN_Vip	IN_Vip	10.416	6254	25385	3070	0.131004	1	1.8495	96886	4.61452	2.06667	0.0158434	18573	4488	0	0	77069
n2hippo7#AGCTACTAGACTTACA-1	n2hippo7	C24	IN_Vip	IN_Vip	6.9	5234	23775	2668	0.122844	1	1.0701	96769	25.4218	3.33333	0.0137854	9964	3191	0	0	66876
n2hippo7#TTTGTGAAGGCAGGTG-1	n2hippo7	C29	Sub	Sub_6	6.838	4831	21531	2472	0.111331	1	1.00835	96698	30.8652	3.6	0.0127821	7339	2893	0	0	73498
n2hippo7#CTTGCGCGTGGGAACA-1	n2hippo7	C14	DG	DG_1	10.611	7304	30524	4039	0.157931	1	1.04835	96637	167.232	8.33333	0.0208978	5569	2665	0	0	74272
n2hippo7#GTAGTTTCACGGTACT-1	n2hippo7	C22	IN_Sst/Pvalb	IN_Sst/Pvalb	10.686	6292	25289	2635	0.131202	1	1.71928	96374	0	1.2	0.0136707	16960	4732	0	0	77994
n2hippo7#GATGGACAGGCCGGAA-1	n2hippo7	C20	CA1	CA1	9.954	5424	21448	2744	0.111314	1	1.05565	96340	0	0.133333	0.0142412	6299	2421	0	0	83448
n2hippo7#TTGGCTACATGAGCAG-1	n2hippo7	C24	IN_Vip	IN_Vip	7.681	5182	22746	2743	0.118117	1	1.10319	96286	16.5021	2.86667	0.014244	6570	2753	0	0	68568
n2hippo7#AGGAACGGTGAATCGC-1	n2hippo7	C12	EPC/CPC	EPC/CPC_1	8.974	6467	26848	3330	0.139586	1	1.24623	96170	0	1.4	0.0173131	6808	3261	0	0	67708
n2hippo7#GCCTTACTCTTGAGCG-1	n2hippo7	C12	EPC/CPC	EPC/CPC_1	14.211	10377	38289	3310	0.19925	1	1.26884	96083	7.00922	2.26667	0.0172247	7206	3372	0	0	87647
n2hippo7#TATGACATCCTTGCGT-1	n2hippo7	C18	CA3	CA3	10.361	5112	20263	2637	0.10546	1	1.39833	96070	12.9383	2.66667	0.0137244	20555	4733	0	0	87791
n2hippo7#AATTGGGAGGAGCAAC-1	n2hippo7	C23	IN_Lamp5	IN_Lamp5	6.873	4748	22266	2821	0.115966	1	1.13504	96002	0	0.666667	0.0146924	5137	2501	0	0	63260
n2hippo7#GTGTGCGGTAAGCTTG-1	n2hippo7	C21	Sub	Sub_1	8.5	4666	19788	2760	0.103093	1	1.42225	95972	12.0891	2.6	0.0143792	10924	3612	0	0	75470
n2hippo7#CCAAACCCACGTTACA-1	n2hippo7	C14	DG	DG_1	12.682	7756	29610	2992	0.154285	1	1.36661	95959	3.66756	2	0.01559	19443	4719	0	0	96018
n2hippo7#GATGGACAGTAAGAAC-1	n2hippo7	C21	Sub	Sub_1	7.808	4929	21560	2836	0.112465	1	0.924546	95852	10.8481	2.53333	0.0147936	14971	4019	0	0	72704
n2hippo7#AGTGTTTCAAAGGCCA-1	n2hippo7	C14	DG	DG_1	11.451	8073	31329	2931	0.163475	1	1.26129	95822	0.882808	1.73333	0.015294	11083	3694	0	0	97124
n2hippo7#GCAAGCCTCGTTCACC-1	n2hippo7	C22	IN_Sst/Pvalb	IN_Sst/Pvalb	9.771	5467	22614	2680	0.118088	1	1.83212	95751	2.20138	1.86667	0.0139946	11859	3753	0	0	76176
n2hippo7#CAAACAACAGCACGTT-1	n2hippo7	C12	EPC/CPC	EPC/CPC_1	9.564	7153	29946	4095	0.156482	1	1.08569	95685	190.709	9	0.0213983	18733	5435	0	0	72018
n2hippo7#AATTTCCTCATAGACC-1	n2hippo7	C14	DG	DG_1	9.925	6551	25883	3723	0.135282	1	1.41129	95663	0	1	0.0194589	15331	4663	0	0	64582
n2hippo7#TTGTGAGGTGCGCGTA-1	n2hippo7	C25	Sub	Sub_2	6.425	4270	19792	2692	0.103598	1	1.04292	95523	102.298	6.33333	0.0140908	6327	2824	0	0	61556
n2hippo7#CTCATGACACATTAAC-1	n2hippo7	C19	CA2	CA2	10.158	5463	21316	2606	0.111808	1	1.56966	95324	14.2438	2.73333	0.0136692	32424	5392	0	0	90391
n2hippo7#GCGGGTTTCGCTAAGT-1	n2hippo7	C26	Sub	Sub_3	7.145	4557	21600	2966	0.113574	1	1.03907	95092	3.06394	1.93333	0.0155954	7918	3047	0	0	62199
n2hippo7#ATTCCGGAGCGCAATT-1	n2hippo7	C14	DG	DG_1	12.933	9072	34000	3180	0.178944	1	1.4208	95002	12.0891	2.6	0.0167365	11985	3816	0	0	98156
n2hippo7#TCGATTAAGTAACTCA-1	n2hippo7	C24	IN_Vip	IN_Vip	8.887	6687	28862	3061	0.152121	1	0.944074	94865	258.459	10.8	0.0161335	11069	3650	0	0	70680
n2hippo7#CTTGAACAGGTAGCTT-1	n2hippo7	C21	Sub	Sub_1	8.82	4962	20474	2701	0.108131	1	1.64299	94672	39.6172	4	0.014265	18363	4437	0	0	74683
n2hippo7#GAAGTATAGTTCCCGT-1	n2hippo7	C20	CA1	CA1	9.5	5071	20993	2636	0.111206	1	1.17906	94388	167.232	8.33333	0.0139636	19631	4655	0	0	74666
n2hippo7#TGTTGTTTCTTCAATC-1	n2hippo7	C19	CA2	CA2	8.376	4953	20414	2488	0.108213	1	1.35343	94323	40.834	4.06667	0.0131887	17765	4245	0	0	84531
n2hippo7#AGATGCTTCCCTCGCA-1	n2hippo7	C22	IN_Sst/Pvalb	IN_Sst/Pvalb	6.356	3807	19086	3228	0.101329	1	1.13585	94178	10.8481	2.53333	0.0171378	12697	4048	0	0	56229
n2hippo7#CTAGCGGGTGTTTGAG-1	n2hippo7	C22	IN_Sst/Pvalb	IN_Sst/Pvalb	7.73	4735	21729	2832	0.115542	1	0.917083	94031	0	1.33333	0.0150589	5612	2567	0	0	64190
n2hippo7#TAAGGCTTCACTTCAT-1	n2hippo7	C18	CA3	CA3	10.332	5734	22266	2611	0.118623	1	1.44591	93852	26.484	3.4	0.0139102	22717	4745	0	0	89968
n2hippo7#ACTAATCCAGGTCCTG-1	n2hippo7	C21	Sub	Sub_1	7.219	4630	20489	2751	0.109502	1	1.06259	93555	36.6252	3.86667	0.0147026	13039	3901	0	0	74561
n2hippo7#TACGCTTGTCAATGTG-1	n2hippo7	C22	IN_Sst/Pvalb	IN_Sst/Pvalb	7.226	4598	20736	2617	0.111005	1	1.39042	93401	19.8289	3.06667	0.0140095	20773	4892	0	0	65533
n2hippo7#GGATTATGTAACCTAG-1	n2hippo7	C27	Sub	Sub_4	6.515	4435	20874	2723	0.111978	1	0.928134	93206	42.6804	4.13333	0.0146074	12744	3635	0	0	66593
n2hippo7#TGTGATCAGGTCCGTA-1	n2hippo7	C20	CA1	CA1	6.415	3502	15765	2633	0.0845916	1	1.00674	93183	128.915	7.2	0.0141281	11062	3689	0	0	55161
n2hippo7#CACATTAAGATTGAGG-1	n2hippo7	C23	IN_Lamp5	IN_Lamp5	6.295	4330	20710	2633	0.111185	1	1.11632	93133	28.1025	3.46667	0.0141357	8480	3144	0	0	62425
n2hippo7#CAATGTGGTGATGAAA-1	n2hippo7	C21	Sub	Sub_1	7.21	4202	18761	2622	0.100808	1	1.2015	93053	4.61452	2.06667	0.0140887	13637	4029	0	0	69485
n2hippo7#CATAGACTCACTAGGT-1	n2hippo7	C13	EPC/CPC	EPC/CPC_2	12.605	8931	33800	3139	0.181797	1	1.27539	92961	60.365	4.86667	0.0168834	11883	4223	0	0	81637
n2hippo7#GGACTAAAGTCGCTAG-1	n2hippo7	C29	Sub	Sub_6	6.915	4131	18166	2481	0.098024	1	1.06768	92661	155.361	8	0.0133875	6407	2765	0	0	61780
n2hippo7#TGATTGCAGGTGAAAT-1	n2hippo7	C13	EPC/CPC	EPC/CPC_2	11.479	8324	32921	3257	0.177828	1	1.2485	92564	73.1291	5.33333	0.0175932	8448	3332	0	0	77381
n2hippo7#GAAACTGAGGATCCGC-1	n2hippo7	C24	IN_Vip	IN_Vip	6.371	4215	19902	2735	0.107506	1	1.29888	92562	67.3663	5.13333	0.0147739	9210	3244	0	0	60670
n2hippo7#TGGCGGTTCTAAGTGC-1	n2hippo7	C18	CA3	CA3	9.53	5674	22540	2523	0.121767	1	1.53371	92554	0.398769	1.66667	0.0136299	12019	3537	0	0	85434
n2hippo7#AGGAACGGTGTTGCTT-1	n2hippo7	C29	Sub	Sub_6	8.383	5008	21133	2603	0.114576	1	1.34658	92223	29.1979	3.53333	0.0141125	15331	4182	0	0	74074
n2hippo7#TGAAGCAAGTTCCCAC-1	n2hippo7	C29	Sub	Sub_6	7.223	4851	20933	3006	0.113675	1	1.04133	92074	19.8289	3.06667	0.0163238	9383	3272	0	0	73127
n2hippo7#GGCTGTCAGTGATTCA-1	n2hippo7	C20	CA1	CA1	11.875	7520	28870	2731	0.15708	1	1.15587	91896	279.365	11.3333	0.0148592	10758	3907	0	0	88062
n2hippo7#CGTTATTTCATTGCAA-1	n2hippo7	C22	IN_Sst/Pvalb	IN_Sst/Pvalb	6.511	4271	20913	3895	0.113892	1	0.981461	91811	19.8289	3.06667	0.0212121	9772	3408	0	0	59518
n2hippo7#GGTGAGCCAGTTTACG-1	n2hippo7	C19	CA2	CA2	9.981	5111	20439	2477	0.111361	1	1.52696	91769	3.06394	1.93333	0.0134958	13485	3775	0	0	87945
n2hippo7#ACCCAACCAGGCATGA-1	n2hippo7	C12	EPC/CPC	EPC/CPC_1	11.693	8462	32964	3577	0.179636	1	1.15562	91752	3.66756	2	0.0194928	14120	5029	0	0	77845
n2hippo7#TGTAAGTGTATTCGTC-1	n2hippo7	C24	IN_Vip	IN_Vip	7.279	4617	21411	2408	0.116721	1	1.12209	91719	167.232	8.33333	0.0131271	6487	2452	0	0	64020
n2hippo7#TAGTGAGAGCACGATT-1	n2hippo7	C22	IN_Sst/Pvalb	IN_Sst/Pvalb	9.061	5546	23293	2721	0.127031	1	1.44153	91682	3.66756	2	0.0148393	10158	3658	0	0	69441
n2hippo7#GGACAGCCATAGCTGC-1	n2hippo7	C18	CA3	CA3	8.384	4327	18176	2409	0.0991847	1	1.31668	91627	2.20138	1.86667	0.0131457	16627	4073	0	0	72889
n2hippo7#TGTTGTAAGCATTTCT-1	n2hippo7	C18	CA3	CA3	10.741	5484	20589	2617	0.112396	1	1.61092	91591	2.20138	1.86667	0.0142863	19114	4642	0	0	87655
n2hippo7#CACCTGTTCGGTCAAT-1	n2hippo7	C12	EPC/CPC	EPC/CPC_1	11.689	7827	30940	3502	0.168968	1	1.15016	91556	183.107	8.8	0.0191249	22954	6267	0	0	73649
n2hippo7#CTGTGTGAGCGGATTT-1	n2hippo7	C12	EPC/CPC	EPC/CPC_1	9.713	6872	28059	3015	0.15345	1	1.06051	91427	31.9926	3.66667	0.0164886	5005	2713	0	0	69876
n2hippo7#GCGAAGCCATCTTGAG-1	n2hippo7	C27	Sub	Sub_4	6.516	4439	20242	2929	0.110702	1	1.00026	91426	21.3112	3.13333	0.0160184	10499	3543	0	0	64307
n2hippo7#TTTAACCTCGTTATAG-1	n2hippo7	C14	DG	DG_1	12.054	7341	28272	2823	0.154718	1	1.32916	91366	7.00922	2.26667	0.0154489	17197	4453	0	0	92617
n2hippo7#GGCCAACTCTCTAGCC-1	n2hippo7	C21	Sub	Sub_1	9.505	5261	21100	2844	0.115573	1	1.1341	91284	3.06394	1.93333	0.0155778	17735	4276	0	0	75926
n2hippo7#AACATTGTCAACAAGG-1	n2hippo7	C24	IN_Vip	IN_Vip	8.77	5133	21171	2349	0.115967	1	1.60599	91280	39.6172	4	0.012867	16366	4310	0	0	69966
n2hippo7#GAAGCTAAGGGTGAAC-1	n2hippo7	C21	Sub	Sub_1	9.083	4922	20040	2494	0.109877	1	1.09692	91193	15.135	2.8	0.0136743	8741	3229	0	0	70862
n2hippo7#ATGGACAAGTCATGCG-1	n2hippo7	C21	Sub	Sub_1	9.618	5430	22020	2670	0.120844	1	1.28069	91109	10.8481	2.53333	0.0146528	9785	3408	0	0	78881
n2hippo7#CGAATATGTCAATAGT-1	n2hippo7	C14	DG	DG_1	10.869	7531	29522	2862	0.162027	1	1.2403	91102	2.20138	1.86667	0.0157077	17603	4411	0	0	86099
n2hippo7#ATTAGCTCAGACAAAC-1	n2hippo7	C29	Sub	Sub_6	7.556	4716	20373	2565	0.111901	1	0.960776	91031	0	1.46667	0.0140886	15179	4120	0	0	71653
n2hippo7#TTGCTCTCAGTAAGTA-1	n2hippo7	C29	Sub	Sub_6	8.897	4592	18694	2519	0.102902	1	1.11927	90834	12.9383	2.66667	0.013866	14261	4077	0	0	68236
n2hippo7#GATGACTTCGCAGGCT-1	n2hippo7	C18	CA3	CA3	10.169	5279	21032	2543	0.115784	1	1.36922	90824	8.86981	2.4	0.0139996	8177	3035	0	0	87112
n2hippo7#AGCAGGTAGTTCCCGT-1	n2hippo7	C18	CA3	CA3	9.426	5574	22022	2566	0.121245	1	1.27284	90816	69.5108	5.2	0.0141275	11920	3561	0	0	82144
n2hippo7#TGTGCGCAGTAAGTGG-1	n2hippo7	C10	Astro	Astro_1	12.919	9675	36161	3113	0.199386	1	1.04076	90681	0	0.866667	0.0171646	5948	2588	0	0	84112
n2hippo7#TTACAGCAGGAGCATA-1	n2hippo7	C25	Sub	Sub_2	7.436	4345	20371	3878	0.112347	1	1.16004	90661	28.1025	3.46667	0.0213874	10029	3505	0	0	58130
n2hippo7#TGTGCGCAGTAACGGA-1	n2hippo7	C22	IN_Sst/Pvalb	IN_Sst/Pvalb	8.786	4721	20341	2686	0.112391	1	1.3788	90492	0	1.46667	0.0148411	8935	3257	0	0	60778
n2hippo7#TATTAGCCAGCCTAAC-1	n2hippo7	C24	IN_Vip	IN_Vip	7.812	5306	23298	2549	0.128898	1	1.21489	90374	0	0.266667	0.0141025	17124	4218	0	0	65924
n2hippo7#GCTAAGTTCAGAAACG-1	n2hippo7	C20	CA1	CA1	7.515	4698	20250	2671	0.112052	1	1.077	90360	18.8593	3	0.0147798	13859	3996	0	0	72203
n2hippo7#TTTGTGAAGGGCTTTG-1	n2hippo7	C18	CA3	CA3	10.937	5805	22471	2643	0.124343	1	1.52788	90359	10.043	2.46667	0.014625	21773	4633	0	0	90043
n2hippo7#CATTATCTCGCAATCG-1	n2hippo7	C27	Sub	Sub_4	6.304	4342	21221	2708	0.11757	1	1.00828	90248	0	0.4	0.0150031	8302	2901	0	0	67211
n2hippo7#GATGCTTAGATGGACA-1	n2hippo7	C20	CA1	CA1	11.249	6544	25594	2992	0.141811	1	1.24004	90240	0.882808	1.73333	0.016578	12878	3990	0	0	85300
n2hippo7#AGTAACGAGCAAACCT-1	n2hippo7	C23	IN_Lamp5	IN_Lamp5	6.344	4498	21288	2706	0.118259	1	0.958483	90006	31.9926	3.66667	0.0150323	8016	3157	0	0	63337
n2hippo7#GTCTTTGTCAAGGACA-1	n2hippo7	C27	Sub	Sub_4	7.044	4685	21483	2451	0.119547	1	0.898375	89852	0	0.4	0.0136391	7763	2714	0	0	69256
n2hippo7#GCCTGCTGTGGGTACT-1	n2hippo7	C22	IN_Sst/Pvalb	IN_Sst/Pvalb	8.718	4865	22386	3372	0.124967	1	1.14797	89568	0.398769	1.66667	0.0188237	9407	3377	0	0	63641
n2hippo7#GAACCAGCAGGAAGCC-1	n2hippo7	C22	IN_Sst/Pvalb	IN_Sst/Pvalb	8.361	5603	23896	2144	0.133429	1	0.992745	89546	42.6804	4.13333	0.0119715	8579	3369	0	0	68149
n2hippo7#TTCCCGCCAGCTCAAC-1	n2hippo7	C18	CA3	CA3	12.374	6805	26008	2802	0.145333	1	1.38586	89477	30.8652	3.6	0.0156577	31043	5866	0	0	89213
n2hippo7#TGAACAACACAATTAC-1	n2hippo7	C14	DG	DG_1	12.119	7295	27856	2877	0.155671	1	1.26761	89471	0	1.53333	0.0160778	18763	4631	0	0	84926
n2hippo7#TTTGTTGGTAATCCCT-1	n2hippo7	C22	IN_Sst/Pvalb	IN_Sst/Pvalb	8.88	4843	20334	2520	0.113671	1	1.53643	89442	21.3112	3.13333	0.0140873	15462	4225	0	0	66106
n2hippo7#GGACTAAAGACAACAG-1	n2hippo7	C14	DG	DG_1	10.267	7124	28082	2502	0.157403	1	1.24962	89204	0	1.53333	0.014024	13110	4009	0	0	82889
n2hippo7#TATCCGGAGCAGGCCT-1	n2hippo7	C30	Sub	Sub_7	7.102	4648	21377	2846	0.120097	1	0.889977	88999	12.9383	2.66667	0.0159889	7810	2862	0	0	63486
n2hippo7#GATTACTCACAGGATG-1	n2hippo7	C22	IN_Sst/Pvalb	IN_Sst/Pvalb	7.223	4789	22804	2686	0.128174	1	0.851728	88957	10.8481	2.53333	0.0150972	9955	3300	0	0	60961
n2hippo7#GGGTTTCCAGCATGGA-1	n2hippo7	C28	Sub	Sub_5	8.079	5043	21889	2321	0.123138	1	1.01163	88880	0	0.2	0.0130569	7621	2787	0	0	72064
n2hippo7#TTCTTAGGTGCGCAAT-1	n2hippo7	C18	CA3	CA3	10.089	5049	20450	2264	0.115049	1	1.49103	88875	6.29936	2.2	0.012737	17801	4242	0	0	85491
n2hippo7#TCTTTGTAGCGCAATT-1	n2hippo7	C18	CA3	CA3	6.04	3401	16217	2222	0.0912883	1	1.14491	88823	18.8593	3	0.012508	11066	3021	0	0	65545
n2hippo7#TAAAGCCTCCTGAGTG-1	n2hippo7	C21	Sub	Sub_1	6.858	4073	19736	3204	0.111121	1	0.913549	88804	4.61452	2.06667	0.0180397	7930	2952	0	0	59433
n2hippo7#AAGACATAGTGAGAGC-1	n2hippo7	C21	Sub	Sub_1	8.425	4727	20195	2425	0.113825	1	1.29566	88711	10.043	2.46667	0.013668	11359	3734	0	0	69824
n2hippo7#GTCCGTAAGTGGCGGA-1	n2hippo7	C14	DG	DG_1	9.748	5794	23663	2712	0.133397	1	1.12405	88694	8.1111	2.33333	0.0152885	10843	3948	0	0	73952
n2hippo7#TCGGTTCTCACGCATG-1	n2hippo7	C18	CA3	CA3	9.717	5285	21406	2304	0.12095	1	1.26528	88491	0	1.53333	0.0130183	12507	3658	0	0	80936
n2hippo7#CCTTGCGTCCTGATTT-1	n2hippo7	C21	Sub	Sub_1	7.656	4423	18858	2350	0.106727	1	1.09601	88347	0	1.2	0.0132998	11133	3766	0	0	63024
n2hippo7#CTTGAATCAGCTTACA-1	n2hippo7	C27	Sub	Sub_4	6.632	4250	19998	2375	0.113211	1	1.13179	88322	10.8481	2.53333	0.0134451	15205	4042	0	0	64865
n2hippo7#CGCTTACTCAGAAACG-1	n2hippo7	C29	Sub	Sub_6	7.083	4271	19163	2622	0.108569	1	1.0295	88253	0	1.53333	0.014855	13416	3985	0	0	66337
n2hippo7#TTTGCATTCAACAAGG-1	n2hippo7	C20	CA1	CA1	9.451	4854	19991	2559	0.113326	1	1.16322	88201	0	0.2	0.0145066	17886	4001	0	0	81166
n2hippo7#TGCACCTTCCCATAAA-1	n2hippo7	C18	CA3	CA3	10.869	5593	22424	2340	0.127324	1	1.36318	88059	22.8262	3.2	0.0132865	14534	3886	0	0	87154
n2hippo7#CGCAATTAGCATGCAT-1	n2hippo7	C25	Sub	Sub_2	7.499	4609	20732	2881	0.117896	1	1.08813	87925	56.9522	4.73333	0.0163833	15887	4067	0	0	61933
n2hippo7#ACGAAGTCAGATTCAT-1	n2hippo7	C18	CA3	CA3	10.624	5628	21623	2672	0.123003	1	1.54145	87896	0.882808	1.73333	0.0151998	15117	4251	0	0	86497
n2hippo7#AGAATCTGTAATCCCT-1	n2hippo7	C14	DG	DG_1	10.665	7325	28737	3172	0.163472	1	1.25421	87896	149.07	7.8	0.0180441	16610	4278	0	0	82775
n2hippo7#CGGAGTCTCGTTAACA-1	n2hippo7	C27	Sub	Sub_4	6.387	4464	21667	2858	0.123359	1	0.977193	87821	12.0891	2.6	0.0162717	5541	2409	0	0	66326
n2hippo7#ACCTGTTGTCACCAAA-1	n2hippo7	C19	CA2	CA2	9.96	4919	19398	2344	0.11051	1	1.70216	87766	8.86981	2.4	0.0133537	27890	5018	0	0	80421
n2hippo7#CTTACCGGTCATTGTC-1	n2hippo7	C21	Sub	Sub_1	7.392	4114	17634	2361	0.100489	1	1.27515	87741	5.27277	2.13333	0.0134544	24617	5015	0	0	68203
n2hippo7#TGGCTATAGAACCTGT-1	n2hippo7	C12	EPC/CPC	EPC/CPC_1	11	7516	29588	3464	0.168968	1	1.12075	87555	0	0.466667	0.0197819	7450	3174	0	0	72129
n2hippo7#TTTCCTGAGGTCGATT-1	n2hippo7	C20	CA1	CA1	6.805	3385	15307	2384	0.0874776	1	1.22386	87491	28.1025	3.46667	0.0136243	6101	2439	0	0	60508
n2hippo7#GAGGTTAAGCATTATG-1	n2hippo7	C29	Sub	Sub_6	10.356	5434	21756	2524	0.124495	1	1.26084	87377	14.2438	2.73333	0.0144432	19342	4561	0	0	77956
n2hippo7#CTAGGCGGTGTCCTGC-1	n2hippo7	C14	DG	DG_1	11.891	7392	28850	2830	0.16529	1	1.1976	87271	0	1.6	0.0162139	8332	3524	0	0	77466
n2hippo7#CGGTTCCGTTGTAAAC-1	n2hippo7	C18	CA3	CA3	9.183	4642	18874	2394	0.108136	1	1.43832	87270	74.5915	5.4	0.0137161	15843	4053	0	0	76376
n2hippo7#CAGCATTAGTCATTAG-1	n2hippo7	C21	Sub	Sub_1	7.695	4356	18766	2386	0.107701	1	1.09139	87121	0	0.8	0.0136936	17933	4385	0	0	63040
n2hippo7#ACGATTCAGTAAGTGG-1	n2hippo7	C22	IN_Sst/Pvalb	IN_Sst/Pvalb	7.406	4817	21736	2570	0.1252	1	0.974906	86805	28.1025	3.46667	0.0148033	6903	2965	0	0	60423
n2hippo7#CTTTGTCCAAGCTAAA-1	n2hippo7	C29	Sub	Sub_6	10.446	4985	19889	2587	0.114618	1	1.28369	86762	5.27277	2.13333	0.0149086	18757	4590	0	0	78224
n2hippo7#GCTCACAAGGGCCACT-1	n2hippo7	C21	Sub	Sub_1	8.095	4799	19949	2492	0.115022	1	1.14946	86718	8.1111	2.33333	0.0143684	14430	4202	0	0	71254
n2hippo7#CGATTATCATAAAGCA-1	n2hippo7	C22	IN_Sst/Pvalb	IN_Sst/Pvalb	7.965	4481	20194	2531	0.116805	1	0.969582	86443	6.29936	2.2	0.0146397	9894	3380	0	0	56193
n2hippo7#AGCCAGTGTAAGGTCC-1	n2hippo7	C21	Sub	Sub_1	6.842	3797	16992	2749	0.0982958	1	1.00718	86433	0	0.333333	0.0159025	9391	3389	0	0	58312
n2hippo7#TTTGCGACATGTCGCG-1	n2hippo7	C21	Sub	Sub_1	10.604	5071	20428	2603	0.118175	1	1.32135	86431	0	0.466667	0.0150583	14411	4170	0	0	75913
n2hippo7#CCTAAAGGTAGGTTAT-1	n2hippo7	C18	CA3	CA3	8.159	4734	19931	2082	0.115507	1	1.11606	86276	5.27277	2.13333	0.0120659	9697	3365	0	0	65906
n2hippo7#TAGTAGGAGTGAAGTG-1	n2hippo7	C9	Astro	Astro_3	16.681	12223	44664	2969	0.258955	1	0.87725	86239	30.8652	3.6	0.0172138	6982	2984	0	0	94461
n2hippo7#CAACTAATCAATCTCT-1	n2hippo7	C18	CA3	CA3	10.401	5200	20298	2342	0.117716	1	1.32382	86216	37.8133	3.93333	0.0135822	20160	4507	0	0	86818
n2hippo7#CGTACGGGTGTCCAGG-1	n2hippo7	C21	Sub	Sub_1	6.393	3487	16414	2492	0.0956839	1	1.01541	85772	26.484	3.4	0.0145269	7099	2525	0	0	56402
n2hippo7#CCAGGATGTACCAGGT-1	n2hippo7	C29	Sub	Sub_6	8.356	4802	20534	2834	0.119749	1	0.941839	85738	29.1979	3.53333	0.0165271	10754	3393	0	0	67344
n2hippo7#CAACCCTTCCCGAACA-1	n2hippo7	C29	Sub	Sub_6	8.144	4894	20494	2482	0.119683	1	1.13618	85618	18.8593	3	0.0144946	13388	3967	0	0	69074
n2hippo7#GACCTAAGTTGGTGAC-1	n2hippo7	C29	Sub	Sub_6	10.404	5228	20842	2454	0.121751	1	1.35075	85593	0	0.333333	0.0143353	10773	3537	0	0	79707
n2hippo7#AGTCAATGTCACGAAC-1	n2hippo7	C14	DG	DG_1	11.847	7520	28582	2477	0.166982	1	1.22968	85584	23.854	3.26667	0.0144712	12833	3688	0	0	85801
n2hippo7#GCTTGTTGTACAATGT-1	n2hippo7	C24	IN_Vip	IN_Vip	8.268	4743	20470	2393	0.119738	1	1.3418	85478	292.104	11.6667	0.0139978	13986	4053	0	0	63951
n2hippo7#GTGTTACAGGCCATCA-1	n2hippo7	C27	Sub	Sub_4	8.297	5443	22733	2706	0.133245	1	0.891128	85305	0	1.2	0.0158607	6638	2699	0	0	69474
n2hippo7#TACAGCTAGCGGATTT-1	n2hippo7	C27	Sub	Sub_4	7.633	4510	21195	2608	0.124407	1	0.950049	85184	12.0891	2.6	0.015308	7465	2689	0	0	65252
n2hippo7#AGGATCCGTTCGCGCT-1	n2hippo7	C18	CA3	CA3	9.381	5102	20243	2591	0.119048	1	1.42582	85020	36.6252	3.86667	0.0152376	17610	4220	0	0	79621
n2hippo7#TACCTCATCCGGAACC-1	n2hippo7	C21	Sub	Sub_1	9.766	4626	19079	2412	0.112206	1	1.29116	85018	0	0.266667	0.0141852	15617	4071	0	0	69254
n2hippo7#CTTGTTCCAAGGTACG-1	n2hippo7	C20	CA1	CA1	10.009	4716	18768	2412	0.110417	1	1.7416	84987	0	1.2	0.0141904	16079	4373	0	0	76549
n2hippo7#TAGGTTGGTATTGAGT-1	n2hippo7	C12	EPC/CPC	EPC/CPC_1	13.914	9535	36376	2937	0.214092	1	1.15433	84954	23.854	3.26667	0.0172858	11476	4371	0	0	81882
n2hippo7#GATAACGAGGCTAGAA-1	n2hippo7	C27	Sub	Sub_4	7.558	4557	21314	2209	0.125526	1	1.00323	84899	0	1.6	0.0130096	7978	2874	0	0	63428
n2hippo7#GTGCTCAAGTGACCTG-1	n2hippo7	C14	DG	DG_1	12.409	7739	29884	2820	0.176107	1	1.12972	84846	23.854	3.26667	0.0166183	12233	3711	0	0	84133
n2hippo7#CTAGATTCAATTGAAG-1	n2hippo7	C20	CA1	CA1	9.219	4083	16841	2149	0.0992773	1	1.19361	84818	0	1.06667	0.0126683	14278	3856	0	0	70622
n2hippo7#CAGCATGTCCTGGCTT-1	n2hippo7	C14	DG	DG_1	11.278	6823	27253	2601	0.160952	1	1.21802	84662	0	1.06667	0.0153611	12624	3978	0	0	75905
n2hippo7#CATAGTCAGCATCCAG-1	n2hippo7	C18	CA3	CA3	10.069	5039	19315	2335	0.114087	1	1.52415	84650	29.1979	3.53333	0.0137921	21624	4949	0	0	78907
n2hippo7#GGGTTTCCAACATAAG-1	n2hippo7	C20	CA1	CA1	10.835	5313	20859	2463	0.123266	1	1.15391	84610	2.20138	1.86667	0.014555	15151	4328	0	0	73746
n2hippo7#TGGCTTTGTTTGGTTC-1	n2hippo7	C28	Sub	Sub_5	9.41	5246	21432	2453	0.126662	1	1.28842	84603	62.4412	4.93333	0.0144971	32657	6207	0	0	68107
n2hippo7#CGGTGAACACGGTTTA-1	n2hippo7	C13	EPC/CPC	EPC/CPC_2	7.282	4446	19225	3047	0.1137	1	1.25568	84543	0	1.2	0.0180204	4869	2443	0	0	52951
n2hippo7#AACAAAGGTCCCGAAG-1	n2hippo7	C24	IN_Vip	IN_Vip	6.042	4107	19554	2362	0.115742	1	0.989964	84472	74.5915	5.4	0.013981	9340	3096	0	0	56707
n2hippo7#TTTCAGTTCCGGTTAG-1	n2hippo7	C29	Sub	Sub_6	6.542	3783	17696	2298	0.104761	1	1.11518	84459	8.1111	2.33333	0.0136042	13263	3732	0	0	59237
n2hippo7#AAAGCTTGTGCTCCGT-1	n2hippo7	C21	Sub	Sub_1	7.819	4770	20476	2757	0.121375	1	1.07871	84350	1.65573	1.8	0.0163426	8377	3010	0	0	65758
n2hippo7#ATGTTCAAGCTGGAAA-1	n2hippo7	C20	CA1	CA1	8.348	4401	18365	2137	0.109027	1	1.1627	84222	0	0.6	0.0126867	11660	3413	0	0	69950
n2hippo7#TCTAGCGAGCAATAGG-1	n2hippo7	C21	Sub	Sub_1	6.364	3291	15721	2834	0.0934528	1	0.988745	84112	144.62	7.66667	0.0168466	9576	3266	0	0	53156
n2hippo7#ACCCTCCCAAGCGATG-1	n2hippo7	C27	Sub	Sub_4	7.059	4424	20029	2521	0.119224	1	0.990026	83997	0	0.933333	0.0150065	11639	3670	0	0	65473
n2hippo7#AATCCGTAGATGCCTG-1	n2hippo7	C14	DG	DG_1	12.402	7622	30622	4029	0.1825	1	1.00038	83896	0	0.933333	0.0240119	6843	3140	0	0	70043
n2hippo7#TGCTTCCAGCTCAATA-1	n2hippo7	C27	Sub	Sub_4	6.688	4391	20723	2482	0.123548	1	0.962834	83866	33.7071	3.73333	0.0147974	10947	3418	0	0	65109
n2hippo7#CTAATAGTCCGTGACA-1	n2hippo7	C29	Sub	Sub_6	10.751	5755	22631	2397	0.134994	1	1.1974	83822	0	1.26667	0.0142982	9129	3390	0	0	76357
n2hippo7#GCTGAGGAGCTATATG-1	n2hippo7	C18	CA3	CA3	9.235	4841	19140	2512	0.11418	1	1.43196	83815	106.341	6.46667	0.0149854	12447	3959	0	0	68758
n2hippo7#TCGTGCTTCACTTCAT-1	n2hippo7	C29	Sub	Sub_6	7.702	4757	22405	2501	0.133701	1	0.862659	83788	7.00922	2.26667	0.0149246	6597	2574	0	0	64620
n2hippo7#AGAAGGTGTAGGTTAT-1	n2hippo7	C12	EPC/CPC	EPC/CPC_1	13.365	8376	31592	3245	0.188598	1	1.15286	83755	0	1.6	0.019372	1879	1289	0	0	72624
n2hippo7#CACATTAAGTCACCAG-1	n2hippo7	C8	OPC	OPC	14.359	10282	39677	3130	0.236991	1	1.00373	83710	93.5655	6.06667	0.0186955	9396	3627	0	0	84362
n2hippo7#CTCCTAATCTTGTCCA-1	n2hippo7	C22	IN_Sst/Pvalb	IN_Sst/Pvalb	8.15	4305	18325	2166	0.109656	1	1.34711	83557	0	1.06667	0.0129612	17970	4409	0	0	57530
n2hippo7#CACTAGCCAGCTTAAT-1	n2hippo7	C27	Sub	Sub_4	7.268	4041	18701	2363	0.112014	1	1.01433	83476	50.3102	4.46667	0.0141538	15525	3843	0	0	65562
n2hippo7#GACCGAACAAGGAATC-1	n2hippo7	C14	DG	DG_1	11.312	4593	18029	3738	0.108024	1	1.35905	83449	34.8653	3.8	0.0223969	10178	3594	0	0	55883
n2hippo7#ACAACACTCTTGATGA-1	n2hippo7	C25	Sub	Sub_2	9.812	5386	22577	2405	0.135292	1	1.60613	83438	26.484	3.4	0.0144119	12966	3677	0	0	68017
n2hippo7#CGAACAAAGTAAGTCC-1	n2hippo7	C20	CA1	CA1	7.637	4501	19219	2157	0.115173	1	1.08093	83435	0	1.33333	0.0129262	7344	2711	0	0	71464
n2hippo7#GTCTATCGTTAGACCA-1	n2hippo7	C20	CA1	CA1	7.581	3396	15022	2186	0.090347	1	1.23595	83135	107.97	6.53333	0.0131473	14931	4099	0	0	59764
n2hippo7#CTAGTGAGTTAGACCA-1	n2hippo7	C24	IN_Vip	IN_Vip	6.522	4018	18615	2331	0.112074	1	0.993471	83048	56.9522	4.73333	0.0140341	8602	3150	0	0	54944
n2hippo7#AGTCAATGTTGGCGTG-1	n2hippo7	C27	Sub	Sub_4	7.084	4139	18625	2613	0.112161	1	0.982664	83028	50.3102	4.46667	0.0157357	7346	2795	0	0	57553
n2hippo7#GAAGTATAGTCCTGAG-1	n2hippo7	C20	CA1	CA1	13.607	6741	25211	2463	0.151844	1	1.35326	83016	0	1.06667	0.0148345	20719	5112	0	0	84783
n2hippo7#GGGTTATTCTTGAGCG-1	n2hippo7	C22	IN_Sst/Pvalb	IN_Sst/Pvalb	8.007	4711	21145	2025	0.127366	1	1.03803	83009	0	1.26667	0.0121975	8298	3230	0	0	58158
n2hippo7#CGTTATTTCATGCAAC-1	n2hippo7	C23	IN_Lamp5	IN_Lamp5	8.026	5046	22271	2493	0.134265	1	1.08736	82937	39.6172	4	0.0150295	11220	3559	0	0	63649
n2hippo7#TCTATGTTCGTTAGTA-1	n2hippo7	C16	DG	DG_3	8.935	5320	21164	2475	0.127594	1	1.10005	82935	0	1.06667	0.0149213	11223	3447	0	0	67178
n2hippo7#CAGGTTTAGGCTACTG-1	n2hippo7	C22	IN_Sst/Pvalb	IN_Sst/Pvalb	11.091	5181	20842	2441	0.125856	1	1.69315	82801	10.043	2.46667	0.0147402	14499	4031	0	0	60838
n2hippo7#TCTGTGACAATAACGA-1	n2hippo7	C18	CA3	CA3	12.327	5310	20141	2401	0.121801	1	1.46872	82680	10.043	2.46667	0.0145198	16045	4123	0	0	75658
n2hippo7#GTTCATTTCAGGTCCA-1	n2hippo7	C27	Sub	Sub_4	6.413	4184	20319	3083	0.123095	1	0.96108	82534	10.8481	2.53333	0.0186772	8918	3006	0	0	57908
n2hippo7#TCATCCATCCACCTTA-1	n2hippo7	C25	Sub	Sub_2	8.291	4593	19469	2560	0.11798	1	1.25339	82510	30.8652	3.6	0.0155133	14571	4022	0	0	58217
n2hippo7#CCACAGGGTCAATACG-1	n2hippo7	C18	CA3	CA3	7.142	3722	16281	2325	0.098729	1	1.23075	82453	80.5256	5.6	0.0140989	17134	4151	0	0	63848
n2hippo7#ACGGTACGTCACCTAT-1	n2hippo7	C26	Sub	Sub_3	6.907	4308	20375	2363	0.123752	1	0.984236	82322	8.86981	2.4	0.0143522	7182	2840	0	0	62295
n2hippo7#TACATCAAGCCATCAG-1	n2hippo7	C29	Sub	Sub_6	10.308	4857	19565	2309	0.118874	1	1.3869	82293	74.5915	5.4	0.0140291	21285	5234	0	0	73572
n2hippo7#CTAATAGTCACGCCAA-1	n2hippo7	C18	CA3	CA3	10.065	5205	20646	2469	0.12556	1	1.43063	82216	23.854	3.26667	0.0150153	13234	3802	0	0	75347
n2hippo7#CAACAGGCAGTTGCGT-1	n2hippo7	C14	DG	DG_1	11.226	6990	27438	2688	0.166896	1	1.42302	82201	18.8593	3	0.0163502	9517	3466	0	0	78547
n2hippo7#CGAAGCGAGACACTTA-1	n2hippo7	C24	IN_Vip	IN_Vip	11.035	5818	22817	2629	0.138825	1	1.86258	82179	144.62	7.66667	0.0159956	10050	3454	0	0	64708
n2hippo7#TGAAACTGTTTACCGT-1	n2hippo7	C25	Sub	Sub_2	7.727	4659	20813	2562	0.126643	1	1.26269	82172	263.646	10.9333	0.0155893	10995	3656	0	0	61268
n2hippo7#CCTACTTCAATATGGA-1	n2hippo7	C22	IN_Sst/Pvalb	IN_Sst/Pvalb	8.481	5007	21373	2297	0.130139	1	1.15183	82116	0	1.26667	0.0139863	11043	3664	0	0	59853
n2hippo7#GTGCACGGTGAGACTC-1	n2hippo7	C14	DG	DG_1	11.951	6361	24614	2458	0.150041	1	1.49071	82024	3.06394	1.93333	0.0149834	12926	3840	0	0	82481
n2hippo7#TGTTACTTCCGTAAAC-1	n2hippo7	C18	CA3	CA3	11.164	5480	21172	2571	0.12906	1	1.45009	82024	2.20138	1.86667	0.0156722	12973	3791	0	0	78680
n2hippo7#CGGCCATAGACTTATG-1	n2hippo7	C24	IN_Vip	IN_Vip	10.038	5211	21536	2409	0.13133	1	1.57537	81992	76.8011	5.46667	0.0146905	15708	4250	0	0	63401
n2hippo7#GCTGTGATCACGTTAA-1	n2hippo7	C22	IN_Sst/Pvalb	IN_Sst/Pvalb	8.512	4969	21279	2449	0.129932	1	1.29094	81885	0	1.4	0.0149539	15478	4208	0	0	57446
n2hippo7#ACCCAACCAAACTAAG-1	n2hippo7	C24	IN_Vip	IN_Vip	6.835	3904	18319	2413	0.11192	1	0.91573	81840	0	1	0.0147422	7775	2760	0	0	50487
n2hippo7#CCCAATTGTAGGTTAT-1	n2hippo7	C19	CA2	CA2	9.089	4099	16890	2274	0.10325	1	1.28488	81792	0	1.06667	0.0139011	9301	2977	0	0	70730
n2hippo7#AAACAGCCACAGACTC-1	n2hippo7	C27	Sub	Sub_4	7.033	4383	21065	2403	0.128874	1	0.943706	81727	0.882808	1.73333	0.0147014	7910	2753	0	0	62744
n2hippo7#AGCAATTGTGGAAACG-1	n2hippo7	C14	DG	DG_1	11.323	6004	23850	2492	0.146031	1	1.25789	81661	0	0.8	0.0152582	18284	4713	0	0	80583
n2hippo7#GTCTATGCACCAGGTT-1	n2hippo7	C29	Sub	Sub_6	10.133	4846	19417	2421	0.118923	1	1.13732	81637	0	1.06667	0.0148278	18435	4475	0	0	71699
n2hippo7#TCTAATCTCGTTATAG-1	n2hippo7	C20	CA1	CA1	8.893	4136	17319	2519	0.106097	1	1.33157	81619	42.6804	4.13333	0.0154315	14032	3886	0	0	60329
n2hippo7#GCCATTACACAGCCTG-1	n2hippo7	C22	IN_Sst/Pvalb	IN_Sst/Pvalb	10.545	5570	21885	2387	0.134086	1	1.97145	81608	0.398769	1.66667	0.0146248	16858	4264	0	0	64295
n2hippo7#TTGTGCCTCTCAATTC-1	n2hippo7	C27	Sub	Sub_4	6.576	3879	18638	2245	0.114269	1	0.894819	81553	2.20138	1.86667	0.0137641	8152	2816	0	0	58433
n2hippo7#GAGTGAGGTTTACCGT-1	n2hippo7	C29	Sub	Sub_6	6.845	3360	15481	2490	0.0949755	1	1.27851	81500	3.66756	2	0.0152761	14996	4453	0	0	53134
n2hippo7#ACTAACCAGTTTAACG-1	n2hippo7	C22	IN_Sst/Pvalb	IN_Sst/Pvalb	7.286	4121	18793	2256	0.115361	1	1.14356	81453	0	1.26667	0.0138485	11746	3944	0	0	55951
n2hippo7#GTTACTAAGCCGGTAC-1	n2hippo7	C22	IN_Sst/Pvalb	IN_Sst/Pvalb	7.146	4038	18313	2059	0.112432	1	1.06292	81440	3.66756	2	0.0126412	15027	4457	0	0	56608
n2hippo7#CAAAGCGCAAGCTTAT-1	n2hippo7	C20	CA1	CA1	8.877	4187	17320	2322	0.106378	1	1.2906	81408	0	1.33333	0.0142615	10482	3246	0	0	70512
n2hippo7#CGTTAACAGCTGTAAC-1	n2hippo7	C19	CA2	CA2	7.112	3994	17264	2294	0.106048	1	1.0781	81397	37.8133	3.93333	0.0140914	19485	4089	0	0	62953
n2hippo7#GATTCAATCCTCAGTC-1	n2hippo7	C27	Sub	Sub_4	7.315	4592	20874	2544	0.128225	1	0.982754	81396	3.06394	1.93333	0.0156273	9891	3075	0	0	65672
n2hippo7#TGTTAGCAGGGCTTTG-1	n2hippo7	C29	Sub	Sub_6	10.824	5592	21843	2343	0.134177	1	1.27471	81396	34.8653	3.8	0.0143926	8726	3093	0	0	72208
n2hippo7#CTAGATTCAAACGCGA-1	n2hippo7	C21	Sub	Sub_1	9.349	4693	18908	2352	0.116167	1	1.23297	81383	10.8481	2.53333	0.0144502	22101	5001	0	0	66731
n2hippo7#CGCTAATAGGGATGCG-1	n2hippo7	C26	Sub	Sub_3	8.889	4965	21014	2611	0.129126	1	1.20401	81370	26.484	3.4	0.016044	7731	2862	0	0	61055
n2hippo7#ATTACTGAGCGAGGTG-1	n2hippo7	C25	Sub	Sub_2	9.301	5026	20837	2048	0.12824	1	1.16859	81242	33.7071	3.73333	0.0126043	5208	2423	0	0	62608
n2hippo7#GAACGAATCGAGGTGG-1	n2hippo7	C12	EPC/CPC	EPC/CPC_1	10.635	6563	26362	2838	0.16248	1	1.15681	81124	22.8262	3.2	0.0174917	6827	3151	0	0	65028
n2hippo7#TCCTTAGTCAAACACC-1	n2hippo7	C26	Sub	Sub_3	7.932	4831	21684	2480	0.133837	1	0.994902	81009	39.6172	4	0.0153069	8575	3057	0	0	60361
n2hippo7#TAGCGCGGTCCCGAAG-1	n2hippo7	C27	Sub	Sub_4	6.128	4314	20710	2486	0.12793	1	0.938244	80943	43.9252	4.2	0.0153565	4545	2190	0	0	60805
n2hippo7#AAGACCAAGAGGAAGG-1	n2hippo7	C22	IN_Sst/Pvalb	IN_Sst/Pvalb	9.849	5093	21081	2440	0.130728	1	1.21344	80629	0	1.33333	0.015131	7612	3176	0	0	60354
n2hippo7#CAATCGCCAATTAAGG-1	n2hippo7	C27	Sub	Sub_4	6.752	4085	19406	2277	0.120364	1	1.03109	80614	17.4333	2.93333	0.0141229	7354	2689	0	0	58084
n2hippo7#AGGTCCGGTCAGGCAT-1	n2hippo7	C23	IN_Lamp5	IN_Lamp5	7.396	4486	19295	2245	0.119791	1	1.09184	80536	1.65573	1.8	0.0139379	6561	2583	0	0	54709
n2hippo7#GCTCTGTTCCCATAAA-1	n2hippo7	C23	IN_Lamp5	IN_Lamp5	10.074	5749	23398	2256	0.14534	1	1.46944	80494	23.854	3.26667	0.0140135	12065	3517	0	0	64116
n2hippo7#TATGACTCATTCCTCG-1	n2hippo7	C18	CA3	CA3	11.841	4981	19699	2294	0.122685	1	1.4704	80283	17.4333	2.93333	0.014287	18969	4475	0	0	75022
n2hippo7#TGAGCTTAGCGCCTTT-1	n2hippo7	C27	Sub	Sub_4	7.857	4805	21703	2353	0.135344	1	0.825981	80177	0	1.13333	0.0146738	7184	2706	0	0	65137
n2hippo7#CGGATAAAGCTATGAC-1	n2hippo7	C29	Sub	Sub_6	9.699	4276	17938	2333	0.111971	1	1.32056	80101	0	1.46667	0.0145629	15581	4500	0	0	65947
n2hippo7#CAATCTAAGTCATTTC-1	n2hippo7	C21	Sub	Sub_1	8.061	3725	16583	2358	0.103543	1	1.29647	80078	31.9926	3.66667	0.0147231	20877	4885	0	0	61773
n2hippo7#ATTATCCTCAATTGGC-1	n2hippo7	C20	CA1	CA1	10.152	5132	20534	2393	0.128365	1	1.28054	79983	6.29936	2.2	0.0149594	15126	3785	0	0	69873
n2hippo7#AGGATCCGTATTCGCT-1	n2hippo7	C18	CA3	CA3	10.473	4892	19008	2241	0.118892	1	1.32581	79938	60.365	4.86667	0.0140171	3527	1836	0	0	73376
n2hippo7#ACAAAGGTCAGGCTAT-1	n2hippo7	C24	IN_Vip	IN_Vip	8.777	4960	20812	2180	0.130189	1	1.31252	79930	0	1.53333	0.0136369	12510	3747	0	0	59221
n2hippo7#GGTATGTTCCTAAATG-1	n2hippo7	C22	IN_Sst/Pvalb	IN_Sst/Pvalb	8.097	5144	22089	2084	0.138226	1	1.02207	79902	3.06394	1.93333	0.013041	13110	4062	0	0	60339
n2hippo7#ATATAGGCAGGCCAAA-1	n2hippo7	C22	IN_Sst/Pvalb	IN_Sst/Pvalb	9.677	5390	22030	2169	0.137913	1	1.24888	79869	3.66756	2	0.0135785	7379	2943	0	0	65791
n2hippo7#CGAATCTAGTAGCGCC-1	n2hippo7	C27	Sub	Sub_4	6.421	4076	19274	2327	0.120796	1	0.989005	79779	0	0.933333	0.014584	6811	2655	0	0	59734
n2hippo7#ATTACTGAGGTGAAAT-1	n2hippo7	C18	CA3	CA3	11.676	5236	20351	2321	0.127604	1	1.53563	79743	36.6252	3.86667	0.014553	15269	4220	0	0	74734
n2hippo7#GCAAACAAGGTATTGC-1	n2hippo7	C12	EPC/CPC	EPC/CPC_1	12.988	8376	31552	2744	0.19787	1	1.0753	79729	0	1.33333	0.0172083	23228	6085	0	0	73004
n2hippo7#CCCGCAACAATATAGG-1	n2hippo7	C12	EPC/CPC	EPC/CPC_1	12.21	7270	28839	2705	0.180915	1	1.15997	79703	0.882808	1.73333	0.0169692	8860	3448	0	0	70289
n2hippo7#CCTTGCGTCCTCAGCT-1	n2hippo7	C26	Sub	Sub_3	7.098	4581	21386	2739	0.134159	1	0.933624	79704	0	1.26667	0.0171823	9432	3264	0	0	59641
n2hippo7#TACTTGTTCCCGAAGC-1	n2hippo7	C9	Astro	Astro_3	13.427	8245	30540	2927	0.191596	1	0.963416	79699	0	1.6	0.0183628	9337	3720	0	0	69847
n2hippo7#AAATGCCTCCGCACAA-1	n2hippo7	C27	Sub	Sub_4	8.517	4430	20345	2721	0.127964	1	0.898978	79495	21.3112	3.13333	0.0171143	7160	2772	0	0	58279
n2hippo7#ACCTTCATCCCTCTAA-1	n2hippo7	C20	CA1	CA1	9.75	4205	17489	2299	0.110093	1	1.23006	79428	31.9926	3.66667	0.0144722	14872	3825	0	0	63255
n2hippo7#CACCAACCAATTAGGA-1	n2hippo7	C26	Sub	Sub_3	6.415	3949	18647	2575	0.11742	1	0.900321	79403	7.00922	2.26667	0.0162148	9303	3305	0	0	54721
n2hippo7#TTGGGTTAGTTCCTCA-1	n2hippo7	C26	Sub	Sub_3	6.905	4219	19931	2279	0.125608	1	0.96056	79338	0.398769	1.66667	0.0143626	10437	3293	0	0	59658
n2hippo7#GCTAATATCCGCCAAA-1	n2hippo7	C29	Sub	Sub_6	11.323	6010	23318	2282	0.147377	1	1.17204	79110	15.135	2.8	0.014423	13646	4178	0	0	73770
n2hippo7#CGTAGTTAGGATCACT-1	n2hippo7	C9	Astro	Astro_3	15.44	9988	36889	2882	0.233188	1	1.04634	79097	25.4218	3.33333	0.0182181	8866	3420	0	0	80900
n2hippo7#GACCGTTCATACCCGG-1	n2hippo7	C1	MG	MG_1	11.972	6300	25580	4496	0.161899	1	1.14272	79000	0	0	0.0284557	7104	3104	0	0	60809
n2hippo7#AGTAAGTAGCAGCTCA-1	n2hippo7	C28	Sub	Sub_5	7.148	3332	14000	2109	0.0886244	1	1.10953	78985	49.0121	4.4	0.0133506	10984	3597	0	0	47572
n2hippo7#TCGCATTGTTTGGGTA-1	n2hippo7	C20	CA1	CA1	9.68	4561	18045	2112	0.114342	1	1.2927	78908	0	1	0.0133827	12384	3571	0	0	69486
n2hippo7#TGGAACAAGACTATTG-1	n2hippo7	C21	Sub	Sub_1	6.972	3482	16059	2515	0.101791	1	1.08126	78882	0	1.4	0.0159415	8560	3014	0	0	53695
n2hippo7#TTGGGTTAGCGGGCAA-1	n2hippo7	C22	IN_Sst/Pvalb	IN_Sst/Pvalb	7.662	4260	19772	2305	0.125326	1	1.04384	78882	3.06394	1.93333	0.0146104	6658	2652	0	0	54693
n2hippo7#AGGTCCGGTTGGCCGA-1	n2hippo7	C13	EPC/CPC	EPC/CPC_2	9.599	3912	16833	3300	0.106863	1	1.12727	78760	0	0.866667	0.0209497	8128	3786	0	0	43545
n2hippo7#CACGCAATCATCCTCA-1	n2hippo7	C20	CA1	CA1	9.063	4691	19071	2114	0.121394	1	1.14506	78550	3.66756	2	0.0134564	14528	4053	0	0	69788
n2hippo7#CTCCTAATCATTTGTC-1	n2hippo7	C29	Sub	Sub_6	9.702	5071	20162	2387	0.128376	1	1.1938	78527	0	1	0.0151986	20739	4543	0	0	73751
n2hippo7#TATGGTCAGCCACAAT-1	n2hippo7	C29	Sub	Sub_6	11.957	5380	21067	2512	0.134207	1	1.36335	78487	0	0.933333	0.0160027	15427	4119	0	0	71942
n2hippo7#CGTTGCGCAGTATGTT-1	n2hippo7	C19	CA2	CA2	9.867	4410	17094	2325	0.109	1	1.57607	78413	158.08	8.06667	0.0148253	15824	4167	0	0	74776
n2hippo7#CGGTTTGAGTCCTGAG-1	n2hippo7	C18	CA3	CA3	11.281	4831	18737	2250	0.119553	1	1.46324	78363	93.5655	6.06667	0.0143563	10683	3593	0	0	67620
n2hippo7#TGGAACAAGTCATGCG-1	n2hippo7	C18	CA3	CA3	12.002	5546	21095	2280	0.134615	1	1.51793	78353	39.6172	4	0.0145495	12575	3566	0	0	79795
n2hippo7#TTAGCAATCATGGCTG-1	n2hippo7	C21	Sub	Sub_1	7.175	3808	17123	2171	0.109274	1	1.00972	78349	15.135	2.8	0.0138547	10322	3371	0	0	59543
n2hippo7#GGATGTAAGGGCTAAA-1	n2hippo7	C22	IN_Sst/Pvalb	IN_Sst/Pvalb	7.814	4605	19681	2204	0.12597	1	1.25351	78118	12.0891	2.6	0.0141069	11351	3794	0	0	58244
n2hippo7#CTTTGGGAGGTAACGA-1	n2hippo7	C18	CA3	CA3	11.132	4295	17254	2090	0.110478	1	1.39666	78088	29.1979	3.53333	0.0133823	18524	4355	0	0	76839
n2hippo7#GAGTCATTCCTGGCTT-1	n2hippo7	C22	IN_Sst/Pvalb	IN_Sst/Pvalb	7.163	3733	17431	2428	0.111819	1	0.939411	77943	0	1.6	0.0155755	11219	3715	0	0	50381
n2hippo7#ACCTCACTCATCACTT-1	n2hippo7	C22	IN_Sst/Pvalb	IN_Sst/Pvalb	8.516	4567	19361	2388	0.124203	1	1.20179	77941	0	1	0.0153193	11801	3766	0	0	58324
n2hippo7#CCCAAACCAGCAACCT-1	n2hippo7	C20	CA1	CA1	8.406	4173	17946	2033	0.115164	1	0.908652	77915	0	0.8	0.0130463	13153	3644	0	0	68272
n2hippo7#GAGGTTAAGGAGTCGG-1	n2hippo7	C27	Sub	Sub_4	7.121	4423	19922	2615	0.127946	1	0.895202	77853	0	0.733333	0.0167945	4812	2279	0	0	58825
n2hippo7#CGATTATCACCTAAGC-1	n2hippo7	C29	Sub	Sub_6	11.84	5399	21621	2443	0.138901	1	1.43833	77829	0	1.06667	0.0156947	13252	3785	0	0	70286
n2hippo7#CTAATGTCAGTTAAAG-1	n2hippo7	C9	Astro	Astro_3	15.245	10316	37700	2807	0.242325	1	1.07424	77788	18.8593	3	0.0180426	10778	3813	0	0	80740
n2hippo7#GCACCTAAGTAAACCC-1	n2hippo7	C29	Sub	Sub_6	11.121	4785	19117	2025	0.123002	1	1.55768	77710	40.834	4.06667	0.0130292	20575	5201	0	0	73625
n2hippo7#ACTAACCAGTCGCTAG-1	n2hippo7	C1	MG	MG_1	13.479	9516	37476	3785	0.241323	1	0.957274	77647	0	0.733333	0.0243731	7209	3002	0	0	80130
n2hippo7#GTTGGAGCATTGTCAG-1	n2hippo7	C20	CA1	CA1	11.526	4936	18760	2200	0.120822	1	1.44859	77635	0	1.26667	0.0141689	11715	3378	0	0	73607
n2hippo7#TACTTGTTCACCTGCT-1	n2hippo7	C12	EPC/CPC	EPC/CPC_1	13.902	7547	29081	2630	0.187619	1	1.30861	77500	323.306	12.6	0.0169677	50132	8262	0	0	70009
n2hippo7#GTTACAGGTTAATGCG-1	n2hippo7	C21	Sub	Sub_1	7.536	3863	17749	2387	0.114628	1	1.07884	77420	106.341	6.46667	0.0154159	11776	3275	0	0	52847
n2hippo7#TTTAGCTTCAACCAAC-1	n2hippo7	C28	Sub	Sub_5	10.571	5413	22168	2224	0.143362	1	1.12766	77315	0	1.46667	0.0143827	15499	4070	0	0	71570
n2hippo7#TTGGGCCAGTCAGTAC-1	n2hippo7	C29	Sub	Sub_6	9.315	4469	18101	2200	0.117269	1	1.07789	77177	3.66756	2	0.014253	12825	3845	0	0	62596
n2hippo7#AGTGGACAGTTATCTC-1	n2hippo7	C21	Sub	Sub_1	9.727	4362	17940	2297	0.116234	1	1.29065	77172	0	1.06667	0.0148823	14062	4048	0	0	57770
n2hippo7#TGGCGGTTCAAACTCA-1	n2hippo7	C19	CA2	CA2	6.365	2999	13935	2373	0.090338	1	1.21655	77127	50.3102	4.46667	0.0153837	7900	2553	0	0	55970
n2hippo7#TTTACGCGTCTCAGCC-1	n2hippo7	C22	IN_Sst/Pvalb	IN_Sst/Pvalb	9.641	4703	19812	2073	0.128516	1	1.58077	77080	0	1.53333	0.0134471	12325	3821	0	0	59399
n2hippo7#CTCTCACAGCACCACA-1	n2hippo7	C21	Sub	Sub_1	11.801	5292	20797	2346	0.134953	1	1.47799	77053	0	1.33333	0.0152233	17265	4522	0	0	69229
n2hippo7#AGTAATCGTGATTACG-1	n2hippo7	C28	Sub	Sub_5	8.714	4524	18862	2236	0.122468	1	1.22047	77008	0	0.6	0.014518	12759	3935	0	0	63127
n2hippo7#CGAGGCAAGCGGGCAA-1	n2hippo7	C21	Sub	Sub_1	8.201	4162	18692	2209	0.121489	1	1.01786	76929	0	0.466667	0.0143574	9542	3221	0	0	57659
n2hippo7#TATTTGGAGCCTGATG-1	n2hippo7	C22	IN_Sst/Pvalb	IN_Sst/Pvalb	7.635	4195	18497	2048	0.120221	1	1.09622	76929	0	1.4	0.013311	11838	3556	0	0	53867
n2hippo7#TGCATCCTCCAAGTGT-1	n2hippo7	C30	Sub	Sub_7	7.357	4518	20344	2338	0.132331	1	0.949727	76868	0	0.133333	0.0152079	5881	2488	0	0	59464
n2hippo7#ATAACGACAGGACCAA-1	n2hippo7	C29	Sub	Sub_6	6.962	4166	18762	2205	0.122196	1	1.03856	76770	67.3663	5.13333	0.0143611	9137	3077	0	0	58755
n2hippo7#AAGCTAGAGGCAAGTA-1	n2hippo7	C21	Sub	Sub_1	10.071	4506	18345	2563	0.11949	1	1.41715	76764	0	1.33333	0.016694	11287	3780	0	0	65385
n2hippo7#AACGACAAGGTAAGCA-1	n2hippo7	C19	CA2	CA2	9.933	4600	18420	1972	0.120025	1	1.42975	76734	69.5108	5.2	0.0128496	12938	3672	0	0	71570
n2hippo7#GTTGTTGCACCTGCCT-1	n2hippo7	C27	Sub	Sub_4	7.213	4171	18933	2545	0.123377	1	0.88962	76728	0	1.13333	0.0165846	8703	2930	0	0	59326
n2hippo7#CTCTATGTCGGCTAGC-1	n2hippo7	C22	IN_Sst/Pvalb	IN_Sst/Pvalb	8.666	5164	22262	2276	0.145116	1	0.902192	76704	0.882808	1.73333	0.0148363	7431	2963	0	0	60273
n2hippo7#AGTAGCTTCACTAGGT-1	n2hippo7	C26	Sub	Sub_3	7.816	4614	19978	2405	0.130292	1	1.24058	76666	19.8289	3.06667	0.0156849	10142	3533	0	0	54412
n2hippo7#GCCTTGCGTTTAACCC-1	n2hippo7	C23	IN_Lamp5	IN_Lamp5	6.766	4244	19341	2100	0.126321	1	0.981596	76555	0	1.26667	0.0137156	9216	3198	0	0	54541
n2hippo7#GCAAGCCTCATGGTTA-1	n2hippo7	C18	CA3	CA3	10.073	4695	18713	1994	0.122527	1	1.10994	76363	10.8481	2.53333	0.0130561	4881	1832	0	0	75753
n2hippo7#TAAAGCCTCACACAGT-1	n2hippo7	C29	Sub	Sub_6	7.952	4389	18834	2100	0.123354	1	1.12153	76341	18.8593	3	0.0137541	14834	4237	0	0	60891
n2hippo7#GAGGTTAAGCTCAAAC-1	n2hippo7	C21	Sub	Sub_1	10.17	4535	18908	2142	0.12385	1	1.27293	76334	10.8481	2.53333	0.0140304	16828	4220	0	0	68568
n2hippo7#CCATTGTGTAACCTAG-1	n2hippo7	C17	DG	DG_4	7.017	3937	18263	2924	0.119816	1	0.989117	76213	0.398769	1.66667	0.0191831	11363	3242	0	0	56902
n2hippo7#TTGCCCGTCGCCTGTT-1	n2hippo7	C18	CA3	CA3	10.706	4628	17816	2111	0.116883	1	1.49748	76213	3.66756	2	0.0138493	12260	3807	0	0	72476
n2hippo7#AGCCGGTTCGATATTG-1	n2hippo7	C27	Sub	Sub_4	7.29	4230	19520	2251	0.128067	1	0.90102	76210	6.29936	2.2	0.0147684	8352	2984	0	0	62046
n2hippo7#ATGACGAAGCAAGATG-1	n2hippo7	C14	DG	DG_1	11.208	7041	28471	2643	0.186818	1	1.13913	76200	323.306	12.9333	0.0173425	7088	2923	0	0	74098
n2hippo7#AGGCTAAAGTCACCAG-1	n2hippo7	C22	IN_Sst/Pvalb	IN_Sst/Pvalb	6.843	3366	14828	2437	0.0973324	1	1.39942	76172	12.0891	2.6	0.0159967	5302	2470	0	0	46115
n2hippo7#AGCGGATAGTTTGGTA-1	n2hippo7	C29	Sub	Sub_6	11.332	5242	20315	2381	0.133353	1	1.35035	76170	4.61452	2.06667	0.0156295	11963	3749	0	0	68502
n2hippo7#AAGTCTATCCCTTGCG-1	n2hippo7	C26	Sub	Sub_3	8.294	4528	19107	2573	0.125636	1	1.06639	76041	0	0.533333	0.0169185	9534	3471	0	0	58530
n2hippo7#TTGTTTGGTTAGTGAT-1	n2hippo7	C10	Astro	Astro_1	14.15	9711	36034	2371	0.23696	1	1.11235	76034	0	0.666667	0.0155917	9372	3468	0	0	81245
n2hippo7#TCTCACCAGGACGTAA-1	n2hippo7	C21	Sub	Sub_1	8.811	4205	17569	2199	0.115765	1	1.08095	75882	4.61452	2.06667	0.0144896	16147	4330	0	0	61651
n2hippo7#ACAGCCGGTTAATGAC-1	n2hippo7	C22	IN_Sst/Pvalb	IN_Sst/Pvalb	8.245	4368	19044	1947	0.125524	1	1.11068	75858	0	0.866667	0.0128332	9457	3387	0	0	54560
n2hippo7#ATGGTGCGTTGGTTAG-1	n2hippo7	C14	DG	DG_1	12.355	8741	33841	2587	0.223111	1	0.980441	75839	0	1.33333	0.0170559	5169	2527	0	0	77574
n2hippo7#CAGGTGGAGCGCAATT-1	n2hippo7	C21	Sub	Sub_1	7.741	3737	15865	2194	0.104731	1	1.32074	75742	5.27277	2.13333	0.0144834	8495	3188	0	0	59316
n2hippo7#CCAAATCAGAATCTCA-1	n2hippo7	C18	CA3	CA3	11.796	4825	18258	2494	0.120658	1	1.41996	75660	23.854	3.26667	0.0164816	16963	4268	0	0	67821
n2hippo7#CTCGTTATCGCAGGCT-1	n2hippo7	C22	IN_Sst/Pvalb	IN_Sst/Pvalb	7.415	4190	18349	2240	0.121282	1	1.10525	75646	0	1.53333	0.0148058	8019	2978	0	0	54277
n2hippo7#CTATGATCATAAGCAA-1	n2hippo7	C22	IN_Sst/Pvalb	IN_Sst/Pvalb	10.839	5753	22525	2198	0.148941	1	1.49941	75617	6.29936	2.2	0.0145338	11143	3726	0	0	59536
n2hippo7#CCTGACTTCTGTAAGC-1	n2hippo7	C20	CA1	CA1	7.888	4366	18726	2225	0.123872	1	1.02004	75586	3.06394	1.93333	0.0147183	11322	3444	0	0	65958
n2hippo7#GCTCACAAGATAGACG-1	n2hippo7	C25	Sub	Sub_2	9.327	4828	20225	2250	0.133873	1	1.38765	75538	22.8262	3.2	0.0148932	10626	3488	0	0	57482
n2hippo7#GCGCGATTCGATTTGA-1	n2hippo7	C29	Sub	Sub_6	8.841	4335	18836	2212	0.124942	1	0.967555	75379	3.66756	2	0.0146725	11286	3586	0	0	58227
n2hippo7#CCTTCAGGTCCTAATC-1	n2hippo7	C20	CA1	CA1	11.32	5082	19896	2273	0.131984	1	1.23705	75373	0.882808	1.73333	0.0150783	13437	3609	0	0	70872
n2hippo7#TGCATCCTCTTTGAGA-1	n2hippo7	C20	CA1	CA1	12.246	5300	20090	2176	0.133355	1	1.35494	75325	0	1.06667	0.0144441	11569	3353	0	0	79061
n2hippo7#GTCAGGCTCCGGCTAA-1	n2hippo7	C29	Sub	Sub_6	8.078	4516	20057	2246	0.133322	1	0.98564	75220	0	1.33333	0.0149295	8119	2938	0	0	61946
n2hippo7#GTATTGTCATGCTTAG-1	n2hippo7	C29	Sub	Sub_6	12.198	5501	20494	2243	0.136231	1	1.28279	75218	0.398769	1.66667	0.01491	17669	4388	0	0	73761
n2hippo7#CGGCTCACATAGCTGC-1	n2hippo7	C20	CA1	CA1	11.511	5127	19825	2262	0.131891	1	1.42544	75157	0	0.866667	0.0150485	12600	3633	0	0	74192
n2hippo7#CAGGTCCAGAGGATAT-1	n2hippo7	C23	IN_Lamp5	IN_Lamp5	7.863	4372	18887	2144	0.125682	1	1.03218	75138	4.61452	2.06667	0.0142671	8070	3046	0	0	53766
n2hippo7#GCGTTTCTCGGCTAGC-1	n2hippo7	C25	Sub	Sub_2	10.934	5411	21389	2526	0.142358	1	1.20253	75124	31.9926	3.66667	0.0168122	9847	3310	0	0	58376
n2hippo7#GGTACTAGTTGCTGGG-1	n2hippo7	C20	CA1	CA1	12.711	5116	19593	2057	0.130458	1	1.36827	75093	0	0.2	0.0136963	12798	3723	0	0	76346
n2hippo7#TAAGGCTTCGTTTCGC-1	n2hippo7	C17	DG	DG_4	7.623	4535	19626	2183	0.131076	1	0.934046	74865	14.2438	2.73333	0.0145796	5040	2285	0	0	61702
n2hippo7#ATCAGGTTCGGGCCAT-1	n2hippo7	C22	IN_Sst/Pvalb	IN_Sst/Pvalb	10.868	5104	20957	2398	0.140124	1	1.53088	74780	0	1.4	0.0160337	10823	3633	0	0	57586
n2hippo7#GTTTAGCAGGGATGAC-1	n2hippo7	C20	CA1	CA1	13.604	5331	20257	2268	0.135594	1	1.45326	74697	0	0.933333	0.0151813	16751	4370	0	0	70680
n2hippo7#CAATCCCTCAGTGAAG-1	n2hippo7	C20	CA1	CA1	9.126	4498	18694	2158	0.125144	1	1.34226	74690	0	1.33333	0.0144464	9403	3049	0	0	66227
n2hippo7#GGCCATCAGCGAAGTA-1	n2hippo7	C29	Sub	Sub_6	7.906	3685	16198	2183	0.108458	1	1.0687	74674	34.8653	3.8	0.0146169	11614	3685	0	0	58430
n2hippo7#CTAAGTCAGGCATTGT-1	n2hippo7	C28	Sub	Sub_5	9.053	4686	19350	2267	0.129626	1	1.32409	74638	17.4333	2.93333	0.0151866	18284	4405	0	0	63393
n2hippo7#GCAGGATAGCTAAGTC-1	n2hippo7	C18	CA3	CA3	12.487	5007	18624	2136	0.124801	1	1.58604	74615	3.06394	1.93333	0.0143135	10985	3724	0	0	73962
n2hippo7#GGTTACTAGCTTAGCG-1	n2hippo7	C23	IN_Lamp5	IN_Lamp5	7.015	3167	15448	3647	0.103529	1	1.12006	74607	0	1.33333	0.0244414	9663	3365	0	0	42862
n2hippo7#GATGACTTCGAAGTGA-1	n2hippo7	C18	CA3	CA3	12.688	5504	20606	2199	0.138206	1	1.47454	74548	112.074	6.66667	0.0147489	14986	3815	0	0	76864
n2hippo7#CAGGTCCAGTGCACGC-1	n2hippo7	C22	IN_Sst/Pvalb	IN_Sst/Pvalb	10.343	5030	21327	2280	0.143175	1	1.31654	74479	0	1.33333	0.0153063	13117	3987	0	0	64041
n2hippo7#CCAAACCCAGCCAGAA-1	n2hippo7	C23	IN_Lamp5	IN_Lamp5	8.318	4499	19435	2502	0.130489	1	1.11137	74470	5.27277	2.13333	0.0167987	7737	2828	0	0	52340
n2hippo7#TGGCGGTTCACATTGA-1	n2hippo7	C21	Sub	Sub_1	7.538	3384	15019	2348	0.100978	1	1.05943	74368	36.6252	3.86667	0.0157864	8880	3320	0	0	48943
n2hippo7#GCAAACAAGACACTTA-1	n2hippo7	C22	IN_Sst/Pvalb	IN_Sst/Pvalb	9.089	4255	19235	2318	0.129344	1	0.940599	74356	0	0.933333	0.0155872	9175	3092	0	0	49795
n2hippo7#CCTTTAGTCATTACGA-1	n2hippo7	C12	EPC/CPC	EPC/CPC_1	15.64	8522	30940	2526	0.208106	1	1.35938	74337	5.27277	2.13333	0.0169902	11459	4129	0	0	70363
n2hippo7#TGTTCCTCAGTTTGTG-1	n2hippo7	C27	Sub	Sub_4	7.132	4030	19368	2183	0.130345	1	0.923495	74295	0	1.6	0.0146914	6710	2739	0	0	55837
n2hippo7#ATCCGTGAGTATTGCA-1	n2hippo7	C25	Sub	Sub_2	6.282	3588	17515	2275	0.1179	1	1.08555	74279	34.8653	3.8	0.0153139	11300	3588	0	0	50820
n2hippo7#GTTAACGGTAACCACA-1	n2hippo7	C18	CA3	CA3	9.407	4456	17675	2205	0.118992	1	1.50827	74270	28.1025	3.46667	0.0148445	19643	4488	0	0	68945
n2hippo7#CGTAACTAGCTGGAAA-1	n2hippo7	C20	CA1	CA1	9.567	4701	18730	2253	0.126125	1	1.1568	74252	0	1.2	0.0151713	8128	2739	0	0	69796
n2hippo7#ATGGCCGGTTTGAGCA-1	n2hippo7	C22	IN_Sst/Pvalb	IN_Sst/Pvalb	7.509	3959	17812	2170	0.119959	1	1.26272	74242	0	1.13333	0.0146144	7990	2951	0	0	50128
n2hippo7#CTTAATGAGGCATGAA-1	n2hippo7	C22	IN_Sst/Pvalb	IN_Sst/Pvalb	10.408	4972	20230	2354	0.136247	1	1.50405	74240	53.6	4.6	0.015854	16682	4455	0	0	57130
n2hippo7#TGGATTCAGTGAGGGT-1	n2hippo7	C26	Sub	Sub_3	7.325	4132	19158	2278	0.12905	1	0.952212	74227	6.29936	2.2	0.0153448	5275	2292	0	0	56178
n2hippo7#CAACCCTTCGAGCAAA-1	n2hippo7	C30	Sub	Sub_7	8.449	4493	18982	2140	0.128018	1	1.0799	74138	0	0.466667	0.0144325	12265	3446	0	0	55751
n2hippo7#AATCCTAAGCATTATG-1	n2hippo7	C22	IN_Sst/Pvalb	IN_Sst/Pvalb	11.506	5363	21476	2308	0.144893	1	1.82324	74110	0	1.2	0.0155714	11909	3716	0	0	59089
n2hippo7#TGGTAAACAATATGGA-1	n2hippo7	C17	DG	DG_4	7.264	4211	18282	2316	0.12355	1	0.98152	73986	0	0.933333	0.0156516	7920	2705	0	0	58172
n2hippo7#TCGTTTCCAATGCCTA-1	n2hippo7	C29	Sub	Sub_6	11.089	4872	19643	2298	0.132761	1	1.17036	73979	0	0.4	0.0155314	12170	3688	0	0	65864
n2hippo7#AAACCGGCACTGGCTG-1	n2hippo7	C18	CA3	CA3	10.143	4400	17205	2043	0.116374	1	1.3824	73921	39.6172	4	0.0138188	13775	3989	0	0	66270
n2hippo7#AATTGGACACAACCTA-1	n2hippo7	C22	IN_Sst/Pvalb	IN_Sst/Pvalb	10.23	5011	20327	2302	0.137543	1	1.32763	73893	15.135	2.8	0.0155766	20942	5009	0	0	62123
n2hippo7#GCTGCAATCATGCATA-1	n2hippo7	C18	CA3	CA3	11.744	4887	18935	2207	0.128124	1	1.42256	73893	18.8593	3	0.0149338	14591	4157	0	0	72822
n2hippo7#CCTGAGTCAATCCCTT-1	n2hippo7	C22	IN_Sst/Pvalb	IN_Sst/Pvalb	10.842	5185	20417	1969	0.138274	1	1.40052	73828	0	1.26667	0.013335	10526	3461	0	0	60684
n2hippo7#CCTTGCGTCAGTTCCC-1	n2hippo7	C23	IN_Lamp5	IN_Lamp5	6.402	3498	16956	2499	0.11499	1	0.935728	73728	0	1.53333	0.0169474	5757	2522	0	0	44534
n2hippo7#AAGGTGCAGTCAATTG-1	n2hippo7	C29	Sub	Sub_6	12.19	5479	20570	2116	0.139543	1	1.38643	73705	15.135	2.8	0.0143545	13687	3901	0	0	70820
n2hippo7#AAGCTAGAGTTAGGCT-1	n2hippo7	C18	CA3	CA3	10.577	4380	17390	2170	0.118028	1	1.53376	73669	17.4333	2.93333	0.014728	13205	3796	0	0	68148
n2hippo7#TGTTGTTTCGTGCCTT-1	n2hippo7	C10	Astro	Astro_1	15.173	9800	35317	2423	0.239932	1	1.11555	73598	0	0.266667	0.016461	3732	1966	0	0	76854
n2hippo7#ACACCTTGTTTGAGCA-1	n2hippo7	C22	IN_Sst/Pvalb	IN_Sst/Pvalb	8.627	4522	19589	2078	0.133096	1	1.17272	73590	1.65573	1.8	0.0141188	9907	3401	0	0	56545
n2hippo7#CACAGGCTCCGGTTAG-1	n2hippo7	C29	Sub	Sub_6	8.79	4279	17970	2111	0.122095	1	1.06841	73590	0	1.33333	0.014343	10228	3551	0	0	62053
n2hippo7#TCTGTGACACATAACT-1	n2hippo7	C27	Sub	Sub_4	6.492	3570	17364	2404	0.118034	1	0.867068	73555	0	0.866667	0.0163415	8765	3063	0	0	55247
n2hippo7#TTATCCTAGCTTAGTA-1	n2hippo7	C18	CA3	CA3	11.219	4895	18575	2067	0.126314	1	1.40316	73527	1.65573	1.8	0.0140561	26283	4822	0	0	72373
n2hippo7#TACCGCAAGATGCCTG-1	n2hippo7	C22	IN_Sst/Pvalb	IN_Sst/Pvalb	9.12	4785	20066	2047	0.136554	1	1.17736	73473	0.398769	1.66667	0.0139303	9819	3541	0	0	57572
n2hippo7#AGCGATTTCGTTATAG-1	n2hippo7	C20	CA1	CA1	9.683	4215	16634	2101	0.113391	1	1.16436	73348	0	0.2	0.0143221	12375	3441	0	0	65860
n2hippo7#CGCATTACAGCCAGTT-1	n2hippo7	C21	Sub	Sub_1	6.994	3320	14452	2005	0.0985919	1	1.00301	73292	8.1111	2.33333	0.0136782	17631	4603	0	0	49222
n2hippo7#ATTGCTCGTTGTTCAC-1	n2hippo7	C22	IN_Sst/Pvalb	IN_Sst/Pvalb	8.134	4876	21144	2032	0.144261	1	1.05594	73284	0	1.06667	0.0138639	6573	2630	0	0	55867
n2hippo7#TCCGGAATCGTTAACA-1	n2hippo7	C20	CA1	CA1	10.091	4617	18353	2112	0.125333	1	1.44906	73217	0	1.06667	0.0144229	9210	3004	0	0	69998
n2hippo7#TTGCGAGTCACAGGAA-1	n2hippo7	C18	CA3	CA3	11.384	4398	17148	2109	0.117107	1	1.53006	73215	33.7071	3.73333	0.0144028	10585	3495	0	0	65496
n2hippo7#GCCAGGTTCTAGCGAT-1	n2hippo7	C12	EPC/CPC	EPC/CPC_1	10.838	6699	25940	2619	0.177176	1	1.20348	73204	2.20138	1.86667	0.0178884	7416	3148	0	0	62043
n2hippo7#CAAACCGTCCCTCTAA-1	n2hippo7	C10	Astro	Astro_1	14.925	9361	34584	2678	0.236459	1	1.0554	73129	0	0	0.0183101	10337	3527	0	0	76611
n2hippo7#TCTCGCCCACTAAGCC-1	n2hippo7	C22	IN_Sst/Pvalb	IN_Sst/Pvalb	7.136	3975	18344	2333	0.125549	1	1.0127	73055	0	0.866667	0.0159674	9094	3369	0	0	49194
n2hippo7#CCAGTTTGTTCTTTAG-1	n2hippo7	C18	CA3	CA3	8.513	3951	16623	2078	0.113808	1	1.70165	73031	29.1979	3.53333	0.0142268	16083	3939	0	0	62496
n2hippo7#CGACCTGCAACGTGCT-1	n2hippo7	C22	IN_Sst/Pvalb	IN_Sst/Pvalb	7.86	4648	20477	1916	0.140323	1	1.18174	72964	0	0.2	0.0131298	7120	2884	0	0	54978
n2hippo7#CTGGTTTGTGTCACGG-1	n2hippo7	C18	CA3	CA3	11.403	5079	19359	2318	0.13271	1	1.45092	72937	26.484	3.4	0.0158904	12874	3550	0	0	67664
n2hippo7#GTACACCCATCGCTTT-1	n2hippo7	C20	CA1	CA1	10.506	4616	18525	2049	0.126997	1	1.35009	72935	0	0.533333	0.0140468	12220	3635	0	0	70974
n2hippo7#GGTCAATTCAGGAAGC-1	n2hippo7	C21	Sub	Sub_1	8.908	4116	16907	2036	0.116195	1	1.10463	72753	4.61452	2.06667	0.0139926	12183	3853	0	0	61483
n2hippo7#ATGATGGAGTTAGCCG-1	n2hippo7	C20	CA1	CA1	8.059	3785	16645	2173	0.11472	1	0.918597	72546	141.968	7.6	0.0149767	7400	2852	0	0	60706
n2hippo7#ACGGTACGTGTTTGCT-1	n2hippo7	C18	CA3	CA3	11.181	4963	19005	2080	0.131259	1	1.54249	72395	28.1025	3.46667	0.0143656	12040	3478	0	0	70236
n2hippo7#GCTAACCCACAAACTT-1	n2hippo7	C28	Sub	Sub_5	10.14	4967	20333	2386	0.140522	1	1.0021	72348	0	1.13333	0.0164897	10270	3419	0	0	63452
n2hippo7#TTTATGGAGTGAGCAA-1	n2hippo7	C22	IN_Sst/Pvalb	IN_Sst/Pvalb	11.696	5611	22953	2320	0.158677	1	1.51376	72326	0	1.46667	0.0160385	7805	3191	0	0	63605
n2hippo7#CCATTGTGTGAATCGC-1	n2hippo7	C16	DG	DG_3	9.934	4881	19371	2168	0.13425	1	1.28401	72145	169.08	8.4	0.0150253	7706	2788	0	0	63127
n2hippo7#TTCCCGCCATGTCAGC-1	n2hippo7	C20	CA1	CA1	11.105	4548	17796	2032	0.123386	1	1.28385	72115	0	0.6	0.0140886	11889	3544	0	0	68508
n2hippo7#CACAATATCCTGTTCA-1	n2hippo7	C30	Sub	Sub_7	7.355	3770	17305	2197	0.12004	1	0.900543	72080	14.2438	2.73333	0.01524	11969	3465	0	0	49322
n2hippo7#ATTGCACAGGACGTAA-1	n2hippo7	C20	CA1	CA1	9.864	4493	18164	2054	0.126027	1	1.08948	72064	0	0.2	0.0142512	11607	3445	0	0	67569
n2hippo7#TGTCAGTAGCAGGTTT-1	n2hippo7	C20	CA1	CA1	11.046	4468	17821	1972	0.123843	1	1.37224	71950	0	0.333333	0.013704	8166	2947	0	0	71433
n2hippo7#TTGTTTGGTGTTCCCA-1	n2hippo7	C21	Sub	Sub_1	7.414	3422	14881	1802	0.103439	1	1.05048	71931	0	0.866667	0.0125259	16257	4334	0	0	55472
n2hippo7#CAGGACACATTAAGCT-1	n2hippo7	C31	ImN	ImN	15.011	7717	29665	2727	0.206285	1	0.986106	71903	33.7071	3.73333	0.018963	5717	2699	0	0	67743
n2hippo7#ACTTGAATCCCTGTTA-1	n2hippo7	C20	CA1	CA1	7.592	3746	17273	2124	0.120128	1	0.936017	71894	2.20138	1.86667	0.0147717	17222	4070	0	0	58095
n2hippo7#ATAGGTACACATTGCA-1	n2hippo7	C27	Sub	Sub_4	7.398	4076	17542	1977	0.122001	1	0.963699	71893	15.135	2.8	0.0137496	7902	2842	0	0	57166
n2hippo7#GCACTTACATCCTGAA-1	n2hippo7	C20	CA1	CA1	7.726	4093	17958	2172	0.124937	1	0.950179	71868	14.2438	2.73333	0.015111	12485	3589	0	0	59534
n2hippo7#GGTAACTTCGTTTCCA-1	n2hippo7	C18	CA3	CA3	12.794	5272	19404	2060	0.135122	1	1.6877	71802	39.6172	4	0.014345	12943	3702	0	0	72129
n2hippo7#CTAGCTTGTCACAGCG-1	n2hippo7	C27	Sub	Sub_4	8.596	4649	19502	2121	0.13584	1	1.08805	71783	2.20138	1.86667	0.0147737	6908	2702	0	0	60288
n2hippo7#TGTTGCACACAGGAAT-1	n2hippo7	C20	CA1	CA1	8.742	3810	16011	2097	0.111541	1	1.23505	71772	0	1.26667	0.0146088	9190	3093	0	0	61059
n2hippo7#GTAAGGTCACACCAAC-1	n2hippo7	C21	Sub	Sub_1	8	3640	16133	1955	0.112411	1	1.19729	71759	0	1.2	0.013622	18754	4439	0	0	62101
n2hippo7#GATGCGACAGCAAGGC-1	n2hippo7	C14	DG	DG_1	9.976	5436	21100	1984	0.147172	1	1.33921	71685	3.06394	1.93333	0.0138383	19997	5143	0	0	61301
n2hippo7#GCAGGCTTCTGCAAAC-1	n2hippo7	C17	DG	DG_4	6.872	3835	17627	2232	0.122978	1	1.06153	71667	2.20138	1.86667	0.015572	8187	2889	0	0	56153
n2hippo7#GATGCAGCAAATACCT-1	n2hippo7	C28	Sub	Sub_5	9.048	4446	18354	2226	0.128362	1	1.23018	71493	0	1.06667	0.015568	23025	4723	0	0	61761
n2hippo7#TTCGTTAGTAAACAAG-1	n2hippo7	C20	CA1	CA1	11.464	4776	17981	2071	0.125761	1	1.36382	71489	0	0.4	0.0144847	12496	3568	0	0	69990
n2hippo7#GAGCCTTCAATCCCTT-1	n2hippo7	C16	DG	DG_3	10.266	4697	18577	2137	0.129938	1	1.12807	71484	30.8652	3.6	0.0149474	14629	4048	0	0	63404
n2hippo7#TAGGGTTTCTTGGACG-1	n2hippo7	C27	Sub	Sub_4	6.749	3923	18275	2335	0.128044	1	0.912678	71362	8.1111	2.33333	0.0163602	6596	2549	0	0	55756
n2hippo7#TGGCTATAGCAGGTGG-1	n2hippo7	C18	CA3	CA3	11.972	4861	18592	1951	0.130269	1	1.40496	71360	47.0846	4.33333	0.0136701	11100	3295	0	0	64556
n2hippo7#GCAAGTGCATTGACAT-1	n2hippo7	C20	CA1	CA1	10.439	4576	18274	2100	0.128093	1	1.43434	71331	0	1.26667	0.0147201	11211	3437	0	0	66221
n2hippo7#AATGCAACAGGTATTT-1	n2hippo7	C28	Sub	Sub_5	11.049	5178	20240	2340	0.141882	1	1.24024	71327	0	1.6	0.0164033	14327	4164	0	0	64678
n2hippo7#GTTGTTGCAAAGGTAC-1	n2hippo7	C20	CA1	CA1	10.483	4791	18786	1942	0.131695	1	1.24332	71324	0	0.133333	0.0136139	10835	3294	0	0	72738
n2hippo7#TACAATGTCTTTGTAC-1	n2hippo7	C21	Sub	Sub_1	12.708	5378	20429	2037	0.143289	1	1.36949	71286	0	0.466667	0.0142875	14904	3958	0	0	62842
n2hippo7#GCCATGATCATAGACC-1	n2hippo7	C29	Sub	Sub_6	8.83	3786	15707	2050	0.110249	1	1.49009	71234	2.20138	1.86667	0.0143892	27478	5343	0	0	59836
n2hippo7#TCTAGCGAGCGATAAG-1	n2hippo7	C27	Sub	Sub_4	6.511	4074	18829	2184	0.132217	1	0.907549	71205	0	0.466667	0.015336	5848	2431	0	0	58135
n2hippo7#TCAGCGATCAGGCTAT-1	n2hippo7	C20	CA1	CA1	12.169	5027	18987	2034	0.133362	1	1.40088	71186	0	0.533333	0.0142865	10004	3235	0	0	72108
n2hippo7#TTAGTCAAGGGTGGAT-1	n2hippo7	C12	EPC/CPC	EPC/CPC_1	10.795	6449	25837	2154	0.181488	1	1.18722	71181	33.7071	3.73333	0.0151304	9047	3819	0	0	62249
n2hippo7#GGACCTCAGTACTGGT-1	n2hippo7	C20	CA1	CA1	10.748	5395	21297	2014	0.149642	1	1.15069	71160	0	1.6	0.0141512	16820	4508	0	0	70230
n2hippo7#GTAGTTTCAGCTTACA-1	n2hippo7	C24	IN_Vip	IN_Vip	8.787	4553	19509	2253	0.137132	1	1.16985	71132	141.968	7.6	0.0158368	8775	3262	0	0	52240
n2hippo7#GCACTTACACTAAGCC-1	n2hippo7	C20	CA1	CA1	7.49	3877	17293	1986	0.12158	1	0.95885	71118	0	1	0.0139627	11673	3616	0	0	57282
n2hippo7#GTCAGGCTCTCACATT-1	n2hippo7	C20	CA1	CA1	11.103	4592	18090	1931	0.127212	1	1.34335	71102	0	0.4	0.0135791	13876	3612	0	0	70642
n2hippo7#GCTTGTTGTGCATTTC-1	n2hippo7	C20	CA1	CA1	9.383	4331	17831	1944	0.125399	1	1.14691	71097	26.484	3.4	0.0136715	13781	3905	0	0	59618
n2hippo7#GCTCTGGCACCTAATG-1	n2hippo7	C18	CA3	CA3	12.932	5192	19560	2085	0.137619	1	1.42637	71066	55.6039	4.66667	0.0146695	13680	3996	0	0	71830
n2hippo7#AGTAACCTCATGGTGT-1	n2hippo7	C27	Sub	Sub_4	7.709	4263	18633	2125	0.131231	1	1.01513	70993	21.3112	3.13333	0.0149663	9182	3122	0	0	57212
n2hippo7#AAACATGCATGGCCCA-1	n2hippo7	C27	Sub	Sub_4	8.192	4133	18879	1893	0.132999	1	0.983788	70974	10.8481	2.53333	0.0133359	7812	2895	0	0	53261
n2hippo7#CAAGTGAAGGTTTGCG-1	n2hippo7	C22	IN_Sst/Pvalb	IN_Sst/Pvalb	7.265	2946	13590	2142	0.095742	1	1.35498	70972	0	1	0.0150905	6906	2760	0	0	41313
n2hippo7#GTAAGCGCACGAATCC-1	n2hippo7	C23	IN_Lamp5	IN_Lamp5	8.893	4720	19963	1836	0.140777	1	1.14163	70903	19.8289	3.06667	0.0129473	6471	2688	0	0	58118
n2hippo7#CTAGTGAGTTGTGACA-1	n2hippo7	C19	CA2	CA2	8.502	4049	17090	2122	0.120556	1	1.12082	70880	37.8133	3.93333	0.014969	13267	4125	0	0	62100
n2hippo7#GGGTTTGTCACAAGCT-1	n2hippo7	C26	Sub	Sub_3	7.539	4306	19154	2079	0.135209	1	0.982229	70831	15.135	2.8	0.0146758	6220	2480	0	0	52979
n2hippo7#GATCACTAGGCGCATC-1	n2hippo7	C25	Sub	Sub_2	6.726	3196	15036	2600	0.10618	1	1.04246	70804	28.1025	3.46667	0.0183605	10455	3336	0	0	44943
n2hippo7#CGCCACACACTATGGC-1	n2hippo7	C18	CA3	CA3	9.738	3895	15632	2171	0.11042	1	1.40198	70784	55.6039	4.66667	0.0153354	15479	4182	0	0	59324
n2hippo7#GATTAGTGTTTCCTCC-1	n2hippo7	C27	Sub	Sub_4	12.08	5417	20940	1924	0.148086	1	1.28676	70702	16.5021	2.86667	0.0136064	9063	3105	0	0	62561
n2hippo7#AACATTGTCCTTCTAG-1	n2hippo7	C20	CA1	CA1	10.931	4510	18438	2135	0.130538	1	1.42125	70623	3.66756	2	0.0151155	15874	4329	0	0	60384
n2hippo7#TAACCTAAGAGGGACT-1	n2hippo7	C27	Sub	Sub_4	6.487	3525	16562	2122	0.117378	1	0.933618	70550	2.20138	1.86667	0.015039	7121	2786	0	0	49981
n2hippo7#CTAAAGCTCAAGCTAC-1	n2hippo7	C14	DG	DG_1	12.696	5700	21795	2179	0.154467	1	1.38995	70549	62.4412	4.93333	0.0154432	23424	5436	0	0	69960
n2hippo7#CTGGCTAAGCACAGAA-1	n2hippo7	C22	IN_Sst/Pvalb	IN_Sst/Pvalb	10.219	4815	19877	1796	0.14094	1	1.30256	70516	3.06394	1.93333	0.0127347	9050	3350	0	0	56271
n2hippo7#ATTACGTCAACCTGGT-1	n2hippo7	C28	Sub	Sub_5	11.794	4854	18950	2084	0.134449	1	1.323	70473	8.1111	2.33333	0.0147858	13323	3946	0	0	67673
n2hippo7#CCAAGTTAGTAATCCA-1	n2hippo7	C22	IN_Sst/Pvalb	IN_Sst/Pvalb	10.324	4687	18673	2159	0.132549	1	1.68489	70438	0	0.4	0.0153255	15339	4185	0	0	55932
n2hippo7#GGTCATTAGGCCATCA-1	n2hippo7	C24	IN_Vip	IN_Vip	10.041	4523	18763	1875	0.133211	1	1.72188	70426	37.8133	3.93333	0.0133118	13215	3637	0	0	55251
n2hippo7#TGACTTAAGGGACGCA-1	n2hippo7	C17	DG	DG_4	8.713	4576	18712	1905	0.132928	1	1.10636	70384	16.5021	2.86667	0.0135329	7542	2762	0	0	57803
n2hippo7#GTTCACCTCTTGCTAT-1	n2hippo7	C20	CA1	CA1	10.977	4612	18026	2075	0.128089	1	1.38009	70365	0.398769	1.66667	0.0147445	12425	3648	0	0	69666
n2hippo7#TCAAGGAAGGTGTCCA-1	n2hippo7	C25	Sub	Sub_2	11.455	5594	21154	2177	0.150355	1	1.35188	70347	10.043	2.46667	0.0154733	4324	2224	0	0	59958
n2hippo7#GCACGGTTCGAAGCGG-1	n2hippo7	C20	CA1	CA1	8.839	3870	16089	1840	0.114359	1	1.13312	70344	0	0.466667	0.0130786	7561	2667	0	0	60247
n2hippo7#CTACTAAAGTAACTCA-1	n2hippo7	C20	CA1	CA1	9.066	4464	18824	1811	0.133952	1	1.01485	70264	5.27277	2.13333	0.0128871	18208	4359	0	0	60512
n2hippo7#ATTTGCGCACATACTG-1	n2hippo7	C29	Sub	Sub_6	12.428	5429	21276	2153	0.151614	1	1.28707	70165	1.65573	1.8	0.0153424	12075	3710	0	0	65498
n2hippo7#GGCTCACAGCTTCTCA-1	n2hippo7	C19	CA2	CA2	9.925	4165	16534	1921	0.118019	1	1.36146	70048	25.4218	3.33333	0.013712	17066	4082	0	0	63940
n2hippo7#ATTCCTAGTAAATTGC-1	n2hippo7	C18	CA3	CA3	12.565	5013	18471	1915	0.131938	1	1.48664	69999	60.365	4.86667	0.0136788	18722	4482	0	0	70769
n2hippo7#ATTGGTTCACCTAATG-1	n2hippo7	C20	CA1	CA1	12.344	4719	18359	2197	0.131149	1	1.34671	69993	0	0.4	0.0156944	13646	3595	0	0	69181
n2hippo7#TTAAAGGCAGTTATCG-1	n2hippo7	C17	DG	DG_4	10.101	4693	18176	2329	0.12991	1	1.44294	69956	0	1.53333	0.0166462	8868	3252	0	0	55294
n2hippo7#GGCTGAGAGCCACATG-1	n2hippo7	C20	CA1	CA1	8.947	4333	17525	2178	0.12532	1	1.21986	69921	1.65573	1.8	0.0155747	8399	2845	0	0	62046
n2hippo7#GACCTGATCCCGTTGT-1	n2hippo7	C25	Sub	Sub_2	9.004	4529	19495	2077	0.139437	1	1.29554	69906	49.0121	4.4	0.0148557	10540	3615	0	0	55320
n2hippo7#TCAAGCTAGAAGCTAG-1	n2hippo7	C18	CA3	CA3	12.378	4582	17265	2053	0.123604	1	1.27299	69840	93.5655	6.06667	0.0146979	13883	4137	0	0	60023
n2hippo7#CTAAGTCAGTAGGATG-1	n2hippo7	C20	CA1	CA1	11.556	4651	17883	1871	0.12808	1	1.32242	69812	10.8481	2.53333	0.0134003	12215	3873	0	0	63196
n2hippo7#ACTTATGAGGTCGAGG-1	n2hippo7	C26	Sub	Sub_3	7.248	3759	17959	2159	0.128703	1	0.998482	69769	42.6804	4.13333	0.0154725	4595	2270	0	0	47086
n2hippo7#ACGCTTGAGTAGAGGC-1	n2hippo7	C10	Astro	Astro_1	16.665	9754	35737	2499	0.256176	1	1.10005	69751	3.66756	2	0.0179137	7349	3078	0	0	74343
n2hippo7#GCGTGCTAGGAGCACG-1	n2hippo7	C20	CA1	CA1	11.703	4917	19143	1899	0.137377	1	1.22342	69673	0	1.4	0.0136279	9175	2930	0	0	70944
n2hippo7#ACCTTCCAGTAAGTCC-1	n2hippo7	C27	Sub	Sub_4	7.007	3712	16896	1743	0.121397	1	0.862189	69590	3.06394	1.93333	0.0125234	12681	3609	0	0	53457
n2hippo7#ACTAAAGCAAGGTCCT-1	n2hippo7	C26	Sub	Sub_3	8.505	4759	20099	2227	0.144418	1	1.11688	69586	3.66756	2	0.0160018	8630	3251	0	0	57383
n2hippo7#CCGTGCTGTAGGATTT-1	n2hippo7	C12	EPC/CPC	EPC/CPC_1	6.88	3193	14536	2417	0.1045	1	1.4524	69550	0	1.26667	0.017376	8782	3600	0	0	39485
n2hippo7#CAGCATTAGCATTATG-1	n2hippo7	C27	Sub	Sub_4	8.143	4256	19597	2231	0.141142	1	0.911689	69423	2.20138	1.86667	0.0160682	7612	2669	0	0	57363
n2hippo7#GCTGCATCATTATGCG-1	n2hippo7	C27	Sub	Sub_4	6.946	3932	18473	2086	0.133054	1	0.932277	69419	0	0.866667	0.0150247	8200	2896	0	0	55504
n2hippo7#GCTTTATTCTTAGGAC-1	n2hippo7	C29	Sub	Sub_6	9.014	4024	17016	2019	0.122583	1	1.12739	69406	37.8133	3.93333	0.0145449	15969	4251	0	0	60807
n2hippo7#TGTGTGAGTACTTAGG-1	n2hippo7	C12	EPC/CPC	EPC/CPC_1	12.864	6743	25623	2716	0.184686	1	1.31996	69369	33.7071	3.73333	0.0195765	8669	3675	0	0	58749
n2hippo7#TGTTCATTCACTTTAC-1	n2hippo7	C30	Sub	Sub_7	12.125	5070	19556	1961	0.140977	1	1.30697	69359	19.8289	3.06667	0.0141366	10908	3463	0	0	61242
n2hippo7#CGTTTGGAGGTCGAGG-1	n2hippo7	C20	CA1	CA1	10.463	4116	16640	2003	0.120082	1	1.57722	69286	0.882808	1.73333	0.0144546	8598	3255	0	0	65838
n2hippo7#TTTACGCGTTTCGCGC-1	n2hippo7	C20	CA1	CA1	7.302	3175	14390	2104	0.103968	1	1.09215	69204	29.1979	3.53333	0.0152014	1725	1103	0	0	46528
n2hippo7#AACGACAAGTAAAGGT-1	n2hippo7	C9	Astro	Astro_3	11.233	5423	21377	2377	0.154485	1	1.27907	69188	3.66756	2	0.0171778	6856	3145	0	0	49840
n2hippo7#CCGCTAAAGGCCTGGT-1	n2hippo7	C20	CA1	CA1	11.724	5074	19226	1972	0.139009	1	1.22704	69154	4.61452	2.06667	0.014258	16265	3790	0	0	72852
n2hippo7#GCTGTGCAGGCGCTTA-1	n2hippo7	C12	EPC/CPC	EPC/CPC_1	12.328	7284	27663	2369	0.200146	1	1.1398	69107	0	1.33333	0.0171401	8689	3613	0	0	62098
n2hippo7#AAATGCCTCGTTAACA-1	n2hippo7	C21	Sub	Sub_1	11.963	4851	18896	2174	0.136795	1	1.50197	69067	0	0.866667	0.0157383	12877	3858	0	0	64055
n2hippo7#TCATACTTCATTTGTC-1	n2hippo7	C18	CA3	CA3	14.179	5320	19519	2038	0.141344	1	1.54442	69048	5.27277	2.13333	0.0147578	27300	5082	0	0	70651
n2hippo7#GAAGCCTGTTATAGCG-1	n2hippo7	C20	CA1	CA1	8.81	3893	16013	2015	0.115971	1	1.25618	69039	0	0.533333	0.0145932	10157	3129	0	0	57066
n2hippo7#GGCAATCGTTGCACGG-1	n2hippo7	C20	CA1	CA1	10.964	4457	17711	2020	0.128285	1	1.38141	69030	0	1.13333	0.0146313	11203	3207	0	0	65979
n2hippo7#AAGACCAAGGGTTATC-1	n2hippo7	C17	DG	DG_4	6.09	3023	14544	2189	0.105382	1	1.11675	69006	135.833	7.4	0.0158609	5482	2118	0	0	46293
n2hippo7#AAAGGACGTTAGAGGG-1	n2hippo7	C23	IN_Lamp5	IN_Lamp5	9.82	4721	19788	2038	0.143393	1	1.19623	68999	133.227	7.33333	0.0147683	9666	3831	0	0	53294
n2hippo7#TAGCTAGGTTTGTCTA-1	n2hippo7	C29	Sub	Sub_6	11.426	4547	17524	2191	0.12722	1	1.22876	68873	3.06394	1.93333	0.0159061	2633	1589	0	0	61630
n2hippo7#GTTCTTAGTTCGCGCT-1	n2hippo7	C18	CA3	CA3	11.04	4421	16635	2049	0.120794	1	1.32711	68857	18.8593	3	0.0148787	19606	4397	0	0	66532
n2hippo7#TAGCCTGAGCAGGTGG-1	n2hippo7	C9	Astro	Astro_3	17.947	10051	36000	2425	0.261533	1	0.996895	68825	1.65573	1.8	0.0176171	4923	2422	0	0	74334
n2hippo7#GAACCTTAGGATGATG-1	n2hippo7	C29	Sub	Sub_6	12.122	5332	19972	2005	0.14515	1	1.44441	68798	0	0.8	0.0145716	13274	3932	0	0	68654
n2hippo7#ACCTGGTCAGTCTATG-1	n2hippo7	C25	Sub	Sub_2	11.337	4752	19356	1965	0.140777	1	1.84443	68747	8.86981	2.4	0.0142915	12897	4041	0	0	56496
n2hippo7#GTTGCTGAGCAGCTCA-1	n2hippo7	C27	Sub	Sub_4	7.688	3859	16787	1911	0.122133	1	0.874427	68724	5.27277	2.13333	0.0139034	8420	3049	0	0	55606
n2hippo7#AGTCGCATCGCCTAAG-1	n2hippo7	C18	CA3	CA3	11.454	4957	18165	1830	0.132286	1	1.53304	68658	93.5655	6.06667	0.0133269	6719	2717	0	0	65452
n2hippo7#TGCTTTAGTGTTTGAG-1	n2hippo7	C10	Astro	Astro_1	12.16	6282	24048	4734	0.175533	1	0.947627	68500	0	0	0.0345547	5255	2257	0	0	56887
n2hippo7#GCCTGTGCATAATTGC-1	n2hippo7	C30	Sub	Sub_7	7.235	3822	18021	2244	0.131577	1	0.930293	68481	21.3112	3.13333	0.0163841	6759	2621	0	0	52085
n2hippo7#AAGCGAATCGTACCGA-1	n2hippo7	C20	CA1	CA1	10.894	4236	16580	2029	0.121153	1	1.34979	68426	0	1.53333	0.0148262	10159	3426	0	0	63035
n2hippo7#GCTAAGAAGCCACATG-1	n2hippo7	C24	IN_Vip	IN_Vip	8.002	3960	18232	2287	0.133312	1	0.982173	68381	21.3112	3.13333	0.0167225	9200	3317	0	0	48042
n2hippo7#CTCCAACTCTTGACCC-1	n2hippo7	C29	Sub	Sub_6	10.882	4215	16614	1983	0.121531	1	1.22192	68353	10.043	2.46667	0.0145056	22621	4741	0	0	59348
n2hippo7#TAAACAGCAGTTGCGT-1	n2hippo7	C21	Sub	Sub_1	7.523	3294	14459	1918	0.105783	1	0.989897	68343	0	0.8	0.0140322	8416	3076	0	0	47274
n2hippo7#CGATATTCAACAGGAT-1	n2hippo7	C20	CA1	CA1	12.395	4995	19240	2124	0.140775	1	1.18186	68336	0	1.4	0.0155409	11945	3329	0	0	68752
n2hippo7#AATACCGGTCTTACTA-1	n2hippo7	C20	CA1	CA1	13.091	4998	18737	1981	0.137131	1	1.17069	68318	0	0.933333	0.0144984	10405	3117	0	0	73598
n2hippo7#CCCGTAAAGGGCTTTG-1	n2hippo7	C17	DG	DG_4	7.49	3665	15767	1991	0.115414	1	1.07384	68306	2.20138	1.86667	0.0145741	8166	3060	0	0	51379
n2hippo7#TCTAGCGAGTCATTTC-1	n2hippo7	C18	CA3	CA3	9.7	4433	17573	1934	0.128732	1	1.3275	68254	2.20138	1.86667	0.0141677	10180	3403	0	0	56650
n2hippo7#AGGTTAACAAGGTAAC-1	n2hippo7	C18	CA3	CA3	11.555	4458	17316	1966	0.126958	1	1.56337	68196	21.3112	3.13333	0.0144143	20920	4617	0	0	65828
n2hippo7#CGGTTATAGCAGCTCA-1	n2hippo7	C20	CA1	CA1	10.892	4670	18336	1882	0.134479	1	1.13344	68174	0	0.733333	0.0138029	12972	3893	0	0	59540
n2hippo7#TGCGCAGGTCCTCCAA-1	n2hippo7	C18	CA3	CA3	7.625	3250	13910	1719	0.102039	1	1.44617	68160	36.6252	3.86667	0.01261	17932	4380	0	0	59163
n2hippo7#TAGGCTAGTCATGAGC-1	n2hippo7	C18	CA3	CA3	9.092	3912	15362	1928	0.112716	1	1.25743	68145	197.428	9.2	0.0141463	11828	3629	0	0	50480
n2hippo7#CCAACCAAGCAGGCCT-1	n2hippo7	C13	EPC/CPC	EPC/CPC_2	8.792	4378	18399	2493	0.135134	1	1.2159	68077	0	1.53333	0.0183101	6764	2888	0	0	48855
n2hippo7#GATTCAATCTTGCAGG-1	n2hippo7	C24	IN_Vip	IN_Vip	10.323	3967	16174	1898	0.118815	1	1.69646	68064	74.5915	5.4	0.0139428	16633	4217	0	0	49789
n2hippo7#CTAACCTGTGATCAGC-1	n2hippo7	C12	EPC/CPC	EPC/CPC_1	11.324	6319	24973	2180	0.183469	1	1.04932	68058	0	1	0.0160158	8502	3394	0	0	57735
n2hippo7#GTGGACACATGACTAT-1	n2hippo7	C20	CA1	CA1	11.184	4586	17735	1995	0.130312	1	1.45563	68048	0	0.6	0.0146588	14406	3743	0	0	67368
n2hippo7#CTTTGGGAGTTAGAGG-1	n2hippo7	C14	DG	DG_1	12.604	6607	25456	2937	0.187314	1	1.29181	67950	153.557	7.93333	0.0216115	8753	3351	0	0	63708
n2hippo7#TGTTGTAAGCTAATCA-1	n2hippo7	C27	Sub	Sub_4	10.791	4970	19887	1861	0.146374	1	1.1158	67932	0	1.26667	0.0136975	8601	3045	0	0	60851
n2hippo7#GGCTGAGAGTTGGCCA-1	n2hippo7	C20	CA1	CA1	12.008	4839	18991	1945	0.139804	1	1.20183	67920	0	1.33333	0.0143183	5747	2378	0	0	67312
n2hippo7#TATGACTCAGAGAGCC-1	n2hippo7	C29	Sub	Sub_6	11.688	4728	18473	1947	0.136195	1	1.5002	67818	22.8262	3.2	0.0143546	8742	3310	0	0	61472
n2hippo7#CGCTACTTCGAGGAGT-1	n2hippo7	C18	CA3	CA3	12.396	4864	18163	2066	0.13391	1	1.46638	67818	65.9477	5.06667	0.0152319	12916	3824	0	0	63428
n2hippo7#TACAATGTCGTTACAA-1	n2hippo7	C25	Sub	Sub_2	9.136	4406	18462	1842	0.136329	1	1.22895	67711	95.9248	6.13333	0.0136019	9241	3336	0	0	51415
n2hippo7#GAAGCCTGTTCATTTG-1	n2hippo7	C20	CA1	CA1	12.393	4356	16750	2006	0.123839	1	1.47106	67628	0	0.666667	0.0148311	13105	3581	0	0	64051
n2hippo7#TTTAGGATCACCAATA-1	n2hippo7	C20	CA1	CA1	10.837	4493	18463	1754	0.136528	1	1.19099	67616	0	0.533333	0.0129703	13860	3998	0	0	60332
n2hippo7#ATGGCTTAGGTCGAGG-1	n2hippo7	C18	CA3	CA3	10.089	4071	15792	1854	0.116781	1	1.33853	67614	8.1111	2.33333	0.0137102	10192	3391	0	0	63908
n2hippo7#TCAGCCTTCGAGGTGG-1	n2hippo7	C29	Sub	Sub_6	10.994	4447	17974	1907	0.132954	1	1.23174	67595	0	1.13333	0.0141061	10113	3222	0	0	59793
n2hippo7#TGCTTTAGTAGCTGGT-1	n2hippo7	C18	CA3	CA3	6.841	2491	11125	1832	0.0823147	1	1.34786	67576	23.854	3.26667	0.0135551	8981	2847	0	0	46496
n2hippo7#TCAGGTTAGGCATTAC-1	n2hippo7	C21	Sub	Sub_1	8.589	3648	15338	1871	0.113603	1	1.22377	67507	0	0.6	0.0138578	13281	3671	0	0	50526
n2hippo7#CTATGATCAACAACAA-1	n2hippo7	C20	CA1	CA1	11.899	4699	17910	2112	0.132753	1	1.45446	67456	0	1.13333	0.0156546	13801	3950	0	0	67758
n2hippo7#AGCGTGCTCTTTGAGA-1	n2hippo7	C20	CA1	CA1	12.941	5202	19491	2097	0.144583	1	1.40823	67404	0	0.333333	0.0155555	11269	3487	0	0	70297
n2hippo7#AGCCTGGGTTACAAAC-1	n2hippo7	C17	DG	DG_4	8.43	3874	16402	1920	0.121677	1	1.33493	67400	8.1111	2.33333	0.0142433	9119	3335	0	0	53423
n2hippo7#ATTGGCTAGCAAGGAC-1	n2hippo7	C29	Sub	Sub_6	10.03	4184	16858	2111	0.125154	1	1.31527	67349	21.3112	3.13333	0.0156721	9490	3303	0	0	56399
n2hippo7#TGAGGTGCAACACCTA-1	n2hippo7	C9	Astro	Astro_3	18.247	9998	35680	2619	0.264905	1	0.969094	67345	0	1.26667	0.0194447	5980	2593	0	0	74204
n2hippo7#TGATGAACAAAGCTCC-1	n2hippo7	C20	CA1	CA1	12.554	4609	17221	1920	0.127912	1	1.31049	67316	0	1	0.0142611	12750	3743	0	0	67675
n2hippo7#GGAGGTTAGGCCTAAT-1	n2hippo7	C20	CA1	CA1	12.31	4911	18714	1954	0.139067	1	1.35473	67284	0	0.266667	0.0145205	10291	3236	0	0	69777
n2hippo7#ACCAATATCATTGCAA-1	n2hippo7	C17	DG	DG_4	9.358	4702	19688	2050	0.146377	1	0.988851	67251	3.06394	1.93333	0.0152414	11078	3458	0	0	58437
n2hippo7#CGTAACTAGCAAGATG-1	n2hippo7	C27	Sub	Sub_4	7.418	3750	17168	1882	0.127827	1	0.938933	67153	22.8262	3.2	0.0140128	6919	2650	0	0	51360
n2hippo7#GCGAGTGAGGCATGTT-1	n2hippo7	C26	Sub	Sub_3	10.729	4833	19697	2236	0.147144	1	1.19115	66931	0	1.33333	0.0167038	5128	2302	0	0	53640
n2hippo7#GGTAAGGGTAATCGTG-1	n2hippo7	C14	DG	DG_1	14.635	7605	29136	2363	0.217755	1	1.0352	66901	36.6252	3.86667	0.0176604	6361	2997	0	0	66977
n2hippo7#CTGGATGTCATTATGG-1	n2hippo7	C18	CA3	CA3	10.277	4650	18769	2012	0.14036	1	1.26108	66860	15.135	2.8	0.0150464	11734	3673	0	0	58445
n2hippo7#AGTTACTCAAATGCCC-1	n2hippo7	C30	Sub	Sub_7	8.082	4008	17154	1770	0.128352	1	0.942784	66824	0	1.06667	0.0132437	7827	2711	0	0	48986
n2hippo7#CTACAACAGCCTCTCG-1	n2hippo7	C22	IN_Sst/Pvalb	IN_Sst/Pvalb	12.11	5241	20213	2042	0.151256	1	1.5688	66817	0	1.26667	0.0152805	11725	3809	0	0	56278
n2hippo7#GATCGAGCATAAACCT-1	n2hippo7	C17	DG	DG_4	9.771	4658	18745	2233	0.140286	1	1.17615	66810	2.20138	1.86667	0.0167116	11559	3307	0	0	59291
n2hippo7#TCCCGTTAGCTTGCTC-1	n2hippo7	C1	MG	MG_1	10.592	4985	19757	3044	0.147942	1	1.09741	66773	217.95	9.73333	0.0227936	7788	2683	0	0	54521
n2hippo7#GCAAACAAGGAAGTAT-1	n2hippo7	C29	Sub	Sub_6	9.71	4070	16633	1678	0.124564	1	1.03564	66765	0	1.53333	0.0125665	12236	3872	0	0	53718
n2hippo7#CCTACTTCATGTCAAT-1	n2hippo7	C22	IN_Sst/Pvalb	IN_Sst/Pvalb	9.127	4388	18762	1927	0.140573	1	1.18306	66734	4.61452	2.06667	0.0144379	9753	3398	0	0	51252
n2hippo7#CCGTTATGTCTCAGCC-1	n2hippo7	C19	CA2	CA2	10.048	3557	14346	1967	0.107553	1	1.56147	66693	25.4218	3.33333	0.0147467	21131	4445	0	0	61462
n2hippo7#CATAAGCTCTCCATAT-1	n2hippo7	C20	CA1	CA1	11.756	4702	17837	2032	0.133741	1	1.5498	66685	8.86981	2.4	0.0152358	19902	4676	0	0	63806
n2hippo7#TACGTAATCGGTAACT-1	n2hippo7	C27	Sub	Sub_4	8.335	4104	17940	1924	0.134592	1	1.00511	66646	0	0.0666667	0.0144345	6706	2517	0	0	52813
n2hippo7#TGTGGCCAGCTATTGA-1	n2hippo7	C21	Sub	Sub_1	7.27	3723	15102	1870	0.113407	1	1.27385	66583	3.66756	2	0.0140426	9518	3435	0	0	56633
n2hippo7#GCTGTACCATAGGCGA-1	n2hippo7	C20	CA1	CA1	11.72	5078	19214	2051	0.144319	1	1.22628	66568	6.29936	2.2	0.0154053	8520	2892	0	0	71256
n2hippo7#GGATTGCGTTCCGGGA-1	n2hippo7	C18	CA3	CA3	9.323	4162	16859	1882	0.126672	1	1.26178	66546	53.6	4.6	0.0141406	6699	2789	0	0	54040
n2hippo7#GCTTGACCAATCCCTT-1	n2hippo7	C14	DG	DG_1	10.045	4728	19142	2397	0.143884	1	1.26486	66519	3.06394	1.93333	0.0180174	17711	4589	0	0	53765
n2hippo7#AATCCGTAGTACTGGT-1	n2hippo7	C27	Sub	Sub_4	7.552	3814	17777	2475	0.13366	1	0.931204	66501	18.8593	3	0.0186087	9204	2914	0	0	47750
n2hippo7#CTGTACCTCGTTCACC-1	n2hippo7	C20	CA1	CA1	10.226	4214	16616	1773	0.124976	1	1.48559	66477	0	0.533333	0.0133354	13619	3563	0	0	64913
n2hippo7#CGTTAAATCCTTGAGG-1	n2hippo7	C20	CA1	CA1	11.419	4596	17728	1774	0.133524	1	1.37615	66385	0	0.8	0.0133615	8952	3012	0	0	67243
n2hippo7#CCTTAACGTGTTGCTT-1	n2hippo7	C17	DG	DG_4	8.182	3884	16587	2059	0.124972	1	1.23016	66363	155.361	8	0.0155132	4092	1877	0	0	54752
n2hippo7#CGAGCGAAGACACTTA-1	n2hippo7	C20	CA1	CA1	11.973	4686	18153	2026	0.136851	1	1.64788	66324	0	1.13333	0.0152735	9824	3359	0	0	66651
n2hippo7#CAGCTATAGACTTACA-1	n2hippo7	C20	CA1	CA1	12.56	4624	17596	1853	0.132774	1	1.31486	66263	0	1.13333	0.0139822	14068	3841	0	0	65941
n2hippo7#GCTGTACCAGGTATTT-1	n2hippo7	C27	Sub	Sub_4	6.78	3537	16233	2011	0.122548	1	0.936636	66231	0	0.333333	0.0151817	9879	3215	0	0	52024
n2hippo7#ACATTGCAGCTAAGTC-1	n2hippo7	C20	CA1	CA1	6.193	2824	12994	1592	0.0983039	1	1.06148	66091	0	0.733333	0.012044	7195	2586	0	0	44261
n2hippo7#GAGTCAAAGGTCCGTA-1	n2hippo7	C27	Sub	Sub_4	6.962	3850	17954	1985	0.136011	1	0.901253	66002	0	1.4	0.0150374	5340	2249	0	0	51151
n2hippo7#TGAAGGATCGTGCCTT-1	n2hippo7	C20	CA1	CA1	12.925	4334	16593	1856	0.125706	1	1.44169	65999	4.61452	2.06667	0.0140608	5013	2257	0	0	58477
n2hippo7#TTGGTGAGTACCGAAC-1	n2hippo7	C26	Sub	Sub_3	7.956	3813	17854	1908	0.13528	1	0.926349	65989	0	0.866667	0.014457	5170	2356	0	0	47656
n2hippo7#TGGGCATGTTGGTTAG-1	n2hippo7	C17	DG	DG_4	8.583	4629	18889	2081	0.1432	1	1.0684	65953	14.2438	2.73333	0.0157764	7519	2717	0	0	58453
n2hippo7#AAACAGCCAGAAATGC-1	n2hippo7	C20	CA1	CA1	10.276	4188	16728	2047	0.126864	1	1.02137	65929	0	0.933333	0.0155243	10219	3227	0	0	58299
n2hippo7#TGCGCAGGTGTCACGG-1	n2hippo7	C25	Sub	Sub_2	12.414	5128	19875	1847	0.150753	1	1.65888	65919	16.5021	2.86667	0.0140096	8178	3127	0	0	55133
n2hippo7#GTTACTAAGCCACATG-1	n2hippo7	C16	DG	DG_3	7.964	3893	17530	2518	0.133063	1	0.985143	65871	2.20138	1.86667	0.0191131	8128	2961	0	0	52114
n2hippo7#GCAGGTGAGCCTGACA-1	n2hippo7	C20	CA1	CA1	10.541	3955	15703	2129	0.119224	1	1.28822	65855	0.398769	1.66667	0.0161643	8912	3077	0	0	57621
n2hippo7#TTATTGCTCACTTCAT-1	n2hippo7	C17	DG	DG_4	9.019	4222	17669	2044	0.134204	1	1.2146	65829	15.135	2.8	0.0155251	9360	3122	0	0	52371
n2hippo7#CGCAATGTCCTTCTAG-1	n2hippo7	C17	DG	DG_4	10.155	4641	18372	1949	0.13956	1	1.06594	65821	17.4333	2.93333	0.0148053	10866	3437	0	0	55531
n2hippo7#AGCACTAGTGTTGTAG-1	n2hippo7	C25	Sub	Sub_2	11.547	5143	19861	2064	0.150899	1	1.62407	65809	0	0.133333	0.0156817	8290	3080	0	0	55907
n2hippo7#TCTCACCAGCCGCAAC-1	n2hippo7	C22	IN_Sst/Pvalb	IN_Sst/Pvalb	6.312	3009	13561	2168	0.103047	1	1.26241	65800	4.61452	2.06667	0.0164742	7121	2732	0	0	42066
n2hippo7#GCCTTACTCCTTGCGT-1	n2hippo7	C17	DG	DG_4	7.85	3572	15604	1724	0.118667	1	1.16786	65747	52.2765	4.53333	0.0131109	7905	2732	0	0	50700
n2hippo7#TATAACCCACAGCCAT-1	n2hippo7	C17	DG	DG_4	8.8	4195	17312	2023	0.131656	1	1.15833	65747	63.8369	5	0.0153847	9933	3128	0	0	53520
n2hippo7#TAGGTGCGTTGGCGTG-1	n2hippo7	C21	Sub	Sub_1	10.501	4285	17599	2019	0.133861	1	1.31914	65736	0	0.6	0.0153569	7997	3155	0	0	62181
n2hippo7#GCGGTTGGTTTGCTGT-1	n2hippo7	C27	Sub	Sub_4	7.406	3714	16989	1942	0.129296	1	0.919647	65698	65.9477	5.06667	0.0147797	7890	2925	0	0	52241
n2hippo7#GCAAGTGCACAAGCCT-1	n2hippo7	C29	Sub	Sub_6	11.852	4854	19024	1932	0.144912	1	1.25026	65640	4.61452	2.06667	0.0147166	9967	3361	0	0	64501
n2hippo7#AGGTCTTAGGCATTGT-1	n2hippo7	C20	CA1	CA1	10.833	4661	17957	1776	0.136803	1	1.34171	65631	0	1.26667	0.0135302	8920	2943	0	0	65445
n2hippo7#GAAAGGCTCCCTCACG-1	n2hippo7	C24	IN_Vip	IN_Vip	11.689	4374	17416	1983	0.132699	1	1.52198	65622	0	0.866667	0.0151093	16577	4644	0	0	49245
n2hippo7#TACTCAAAGACAAACG-1	n2hippo7	C17	DG	DG_4	8.184	4575	19446	2380	0.148171	1	1.03416	65620	15.135	2.8	0.0181347	7204	2584	0	0	57484
n2hippo7#GGTGCTTCATATTGAC-1	n2hippo7	C20	CA1	CA1	11.488	4525	17163	1976	0.130818	1	1.23194	65599	0	0.333333	0.0150612	16000	3933	0	0	66845
n2hippo7#TCATGCCTCTTGGACG-1	n2hippo7	C20	CA1	CA1	12.28	4707	18027	2008	0.137455	1	1.24607	65574	0	0.933333	0.0153109	11425	3227	0	0	69231
n2hippo7#GTATCGCCAGTTTGTG-1	n2hippo7	C17	DG	DG_4	7.342	3259	14033	1933	0.107091	1	1.04657	65519	1.65573	1.8	0.0147514	7221	2614	0	0	45844
n2hippo7#CCCGTTGTCACTAGGT-1	n2hippo7	C20	CA1	CA1	11.822	4573	17527	1844	0.133825	1	1.36767	65485	0	0.4	0.0140796	13589	3845	0	0	64898
n2hippo7#AGGCTAGCAAACGGGC-1	n2hippo7	C27	Sub	Sub_4	6.798	3728	16292	2067	0.12452	1	0.968673	65419	1.65573	1.8	0.0157982	9123	3298	0	0	51854
n2hippo7#GGTACTTAGCATTTCT-1	n2hippo7	C25	Sub	Sub_2	11.261	5033	20063	1826	0.153356	1	1.48143	65413	0	1.4	0.0139575	13831	4102	0	0	56964
n2hippo7#TTAGGCTAGTTAGTTG-1	n2hippo7	C18	CA3	CA3	10.342	4241	17128	1843	0.130952	1	1.38235	65398	18.8593	3	0.0140906	9754	3218	0	0	60387
n2hippo7#TGCTTCCAGATGCCTG-1	n2hippo7	C20	CA1	CA1	12.018	4048	15629	1778	0.119501	1	1.51773	65393	0	0.4	0.0135947	17782	4407	0	0	65217
n2hippo7#TCCACAACATAATCAC-1	n2hippo7	C17	DG	DG_4	7.544	3764	16543	1715	0.126549	1	1.04224	65362	33.7071	3.73333	0.0131192	9761	3151	0	0	53088
n2hippo7#CATCATAAGTTTGTCT-1	n2hippo7	C20	CA1	CA1	7.782	3246	13754	1772	0.105217	1	1.07163	65360	14.2438	2.73333	0.0135557	17846	4432	0	0	51562
n2hippo7#AGTAATCGTGTTTGAG-1	n2hippo7	C17	DG	DG_4	9.475	4584	18702	1901	0.143181	1	1.08748	65309	43.9252	4.2	0.0145539	6565	2542	0	0	57372
n2hippo7#AGTTACTCATAATTGC-1	n2hippo7	C20	CA1	CA1	12.297	4496	17378	1728	0.133165	1	1.23275	65250	0	0.133333	0.0132414	12978	3633	0	0	66117
n2hippo7#ACTTGCACAAGACTCC-1	n2hippo7	C18	CA3	CA3	12.826	4942	18733	1871	0.143601	1	1.41256	65226	30.8652	3.6	0.0143424	13891	4142	0	0	64791
n2hippo7#AGGATGCAGACTAAGG-1	n2hippo7	C17	DG	DG_4	7.069	3609	16046	1889	0.123235	1	1.11421	65103	1.65573	1.8	0.0145078	9918	3210	0	0	53245
n2hippo7#GATGACTTCATTTGCT-1	n2hippo7	C17	DG	DG_4	6.576	2826	13042	1797	0.100238	1	1.17111	65055	0	1.33333	0.0138114	6851	2397	0	0	44363
n2hippo7#CCAACCCGTTTACTTG-1	n2hippo7	C10	Astro	Astro_1	13.813	7178	26956	2480	0.207207	1	1.15413	65046	2.20138	1.86667	0.0190634	6861	2984	0	0	59073
n2hippo7#GCTTACCTCCAAGTGT-1	n2hippo7	C14	DG	DG_1	12.687	6298	24768	2484	0.190418	1	1.06956	65036	49.0121	4.4	0.0190971	5667	2587	0	0	58388
n2hippo7#ACTATGTCAACAACAA-1	n2hippo7	C30	Sub	Sub_7	11.332	5076	19779	1947	0.152179	1	1.07563	64986	8.1111	2.33333	0.0149801	10719	3305	0	0	60576
n2hippo7#TACCTCATCCCATAAA-1	n2hippo7	C29	Sub	Sub_6	11.874	5127	20253	2079	0.155905	1	1.20726	64953	8.86981	2.4	0.0160039	11541	3622	0	0	61303
n2hippo7#TTTGCGGAGTTTGTCT-1	n2hippo7	C30	Sub	Sub_7	6.975	3730	17140	2075	0.132019	1	0.887503	64915	2.20138	1.86667	0.0159824	5624	2330	0	0	49661
n2hippo7#TTTACGAAGTAAAGGT-1	n2hippo7	C20	CA1	CA1	12.98	4936	18209	1830	0.140445	1	1.27157	64826	0	0.333333	0.0141147	7831	2751	0	0	68649
n2hippo7#ATTATCCTCTCGCCCA-1	n2hippo7	C22	IN_Sst/Pvalb	IN_Sst/Pvalb	7.451	3138	14190	2213	0.109487	1	0.929837	64802	0	0.533333	0.0170751	13472	4193	0	0	41598
n2hippo7#ACTTACTTCTGGCATG-1	n2hippo7	C18	CA3	CA3	8.743	3170	13349	1770	0.103075	1	1.21374	64754	28.1025	3.46667	0.0136671	19348	4656	0	0	57069
n2hippo7#GGTACAAAGGGATGAC-1	n2hippo7	C23	IN_Lamp5	IN_Lamp5	12.066	5216	19817	1834	0.153271	1	1.4396	64647	55.6039	4.66667	0.0141847	7794	2998	0	0	54916
n2hippo7#TTCTTAGGTGGTTAGC-1	n2hippo7	C27	Sub	Sub_4	6.622	3384	15949	1875	0.123368	1	0.969831	64640	0	0.8	0.0145034	8814	2877	0	0	48707
n2hippo7#GAAGTCAAGGCTGTCA-1	n2hippo7	C20	CA1	CA1	9.001	4009	16821	1886	0.130256	1	1.10069	64569	0	0.333333	0.0146045	9303	3079	0	0	56372
n2hippo7#CAAGTATGTAACGTGC-1	n2hippo7	C20	CA1	CA1	12.654	4422	17126	1930	0.13264	1	1.39281	64558	0	0.533333	0.0149478	12826	3474	0	0	65923
n2hippo7#CTAAAGCTCTTGAGGT-1	n2hippo7	C20	CA1	CA1	11.652	4619	17484	1757	0.135468	1	1.33947	64532	0	1.4	0.0136134	10138	3198	0	0	67825
n2hippo7#CCGCTTAGTCACCTAT-1	n2hippo7	C17	DG	DG_4	6.978	3531	16606	1914	0.128675	1	1.0892	64527	15.135	2.8	0.014831	9510	3162	0	0	49998
n2hippo7#CAACTAGGTGTCCTGC-1	n2hippo7	C20	CA1	CA1	10.796	4329	16875	1817	0.130786	1	1.44371	64514	0	0.866667	0.0140822	13854	3630	0	0	64900
n2hippo7#ACCTGGATCGGCTATG-1	n2hippo7	C20	CA1	CA1	11.477	4260	16923	1693	0.131186	1	1.26157	64500	0	0.666667	0.013124	7595	2887	0	0	64538
n2hippo7#CAATGTGGTGTGTCCC-1	n2hippo7	C17	DG	DG_4	7.626	3031	12945	2025	0.10035	1	1.17762	64499	6.29936	2.2	0.0156979	4168	1960	0	0	39865
n2hippo7#CTGTACCTCTCACTAT-1	n2hippo7	C29	Sub	Sub_6	9.192	4280	17208	1857	0.133416	1	1.07057	64490	0	0.4	0.0143976	15318	4160	0	0	51929
n2hippo7#ATGTCAATCAATCATG-1	n2hippo7	C18	CA3	CA3	11.8	4368	15902	1811	0.123333	1	1.2476	64468	43.9252	4.2	0.0140457	23315	4992	0	0	63502
n2hippo7#GGTTAGCGTTAACGGC-1	n2hippo7	C20	CA1	CA1	8.789	4061	16523	2012	0.128262	1	1.12143	64411	18.8593	3	0.0156185	681	575	0	0	53795
n2hippo7#AATTGTGTCGAAGTAG-1	n2hippo7	C26	Sub	Sub_3	6.952	4041	18526	1925	0.143849	1	1.01875	64394	10.043	2.46667	0.014947	5862	2591	0	0	50262
n2hippo7#CTTTGGGAGTCAATTG-1	n2hippo7	C28	Sub	Sub_5	11.632	4523	17810	2147	0.138343	1	1.21939	64369	0	1.4	0.0166773	11119	3367	0	0	56208
n2hippo7#AGGACTAAGGTCAAAG-1	n2hippo7	C14	DG	DG_1	13.786	7136	27787	2076	0.215945	1	1.03666	64338	92.0021	6	0.0161335	5845	2568	0	0	61637
n2hippo7#GTTTCTAGTTCCGGGA-1	n2hippo7	C27	Sub	Sub_4	6.231	3342	15776	1820	0.122625	1	0.950691	64326	4.61452	2.06667	0.0141467	7196	2651	0	0	47168
n2hippo7#CCGTTGCGTAATGACT-1	n2hippo7	C17	DG	DG_4	11.844	5084	19665	1707	0.152985	1	1.39504	64271	29.1979	3.53333	0.0132797	7326	2841	0	0	62199
n2hippo7#TGCTGGATCGATTTAG-1	n2hippo7	C28	Sub	Sub_5	12.736	5332	20058	1856	0.156067	1	1.12975	64261	8.86981	2.4	0.0144411	10278	3370	0	0	64047
n2hippo7#CAATGACTCCGTAAAC-1	n2hippo7	C24	IN_Vip	IN_Vip	11.293	4950	19000	1933	0.147892	1	1.7607	64236	18.8593	3	0.0150461	12995	3783	0	0	53633
n2hippo7#ATATGGTGTCCTTTAA-1	n2hippo7	C17	DG	DG_4	6.555	3178	15320	1934	0.119326	1	1.02097	64194	22.8262	3.2	0.0150637	2084	1220	0	0	48707
n2hippo7#CATTGCGAGTCATTTC-1	n2hippo7	C16	DG	DG_3	9.718	3990	16132	1793	0.125721	1	1.23703	64158	0	1	0.0139733	8693	2371	0	0	63216
n2hippo7#AATTGACGTTAGTTGG-1	n2hippo7	C29	Sub	Sub_6	9.575	3931	16552	1870	0.129143	1	1.15633	64084	7.00922	2.26667	0.0145902	8972	3405	0	0	54404
n2hippo7#CGGAGTCTCAATGACC-1	n2hippo7	C14	DG	DG_1	11.539	7220	28952	2353	0.226166	1	0.978914	64006	110.427	6.6	0.0183811	7095	2950	0	0	63860
n2hippo7#GTTCATTTCCTTTACG-1	n2hippo7	C26	Sub	Sub_3	9.973	4558	18450	2010	0.144141	1	1.49221	64000	16.5021	2.86667	0.0157031	12928	3689	0	0	53245
n2hippo7#GCTCAACCATTGGGAG-1	n2hippo7	C19	CA2	CA2	9.67	4278	17459	1905	0.136422	1	1.24673	63989	3.66756	2	0.0148854	7740	2754	0	0	61950
n2hippo7#AGAAAGGCAATTAGCT-1	n2hippo7	C10	Astro	Astro_1	14.703	8212	30378	2402	0.23738	1	1.16476	63986	0	0	0.0187697	12796	4079	0	0	66182
n2hippo7#TTTGGTAAGGGTTAGA-1	n2hippo7	C18	CA3	CA3	10.699	3712	14705	1667	0.115032	1	1.4244	63917	49.0121	4.4	0.0130403	21835	4678	0	0	63963
n2hippo7#AGCTTTAAGCGAGGTG-1	n2hippo7	C30	Sub	Sub_7	6.9	3422	16434	1636	0.128947	1	0.945415	63724	0	1.46667	0.0128366	4720	2090	0	0	48025
n2hippo7#AATTGTGTCTACTAAG-1	n2hippo7	C20	CA1	CA1	10.268	3920	15354	1757	0.12048	1	1.17854	63720	0	1	0.0137869	12328	3560	0	0	57302
n2hippo7#AGCCGGTTCAAACCGT-1	n2hippo7	C27	Sub	Sub_4	9.635	4559	18900	1962	0.14837	1	0.995551	63692	23.854	3.26667	0.0154022	7714	2720	0	0	58168
n2hippo7#TCGCCCATCCCTCTAA-1	n2hippo7	C21	Sub	Sub_1	7.728	3173	13778	1903	0.108238	1	1.12759	63647	0	1.4	0.0149496	21752	4691	0	0	52679
n2hippo7#TCATACTTCGGTTTCC-1	n2hippo7	C20	CA1	CA1	12.785	4823	18193	2038	0.142937	1	1.2384	63640	0	0.666667	0.0160119	14451	3745	0	0	65832
n2hippo7#ACCTGGATCGCTAAAC-1	n2hippo7	C20	CA1	CA1	13.272	5161	19550	1802	0.153649	1	1.21715	63619	0	1.4	0.0141624	11035	3211	0	0	68201
n2hippo7#GTCCTAGAGTTATGTG-1	n2hippo7	C20	CA1	CA1	11.917	4297	16576	1937	0.13031	1	1.25683	63602	0	0.8	0.0152275	8705	3140	0	0	61742
n2hippo7#TGTGCGCAGCTAATTG-1	n2hippo7	C20	CA1	CA1	12.421	4855	18196	1985	0.143107	1	1.24393	63575	0	0.733333	0.0156115	9000	2999	0	0	67449
n2hippo7#CTCCGGACAGCAAGAT-1	n2hippo7	C27	Sub	Sub_4	7.895	4011	17531	1932	0.138081	1	0.957055	63481	4.61452	2.06667	0.0152172	5912	2380	0	0	54202
n2hippo7#GCGATTTAGTTAGCTA-1	n2hippo7	C14	DG	DG_1	15.579	8544	31350	2076	0.247025	1	1.06539	63455	42.6804	4.13333	0.016358	7578	2948	0	0	68328
n2hippo7#AAGCTCCCACAGCCTG-1	n2hippo7	C20	CA1	CA1	12.209	4655	17663	1912	0.139419	1	1.26353	63345	0	0.466667	0.015092	12739	3504	0	0	64650
n2hippo7#GCTTAACAGTGCACGC-1	n2hippo7	C14	DG	DG_1	9.557	4947	20375	2039	0.160833	1	1.17103	63342	93.5655	6.06667	0.0160952	7855	3044	0	0	52024
n2hippo7#CAGCATGTCATTAGGC-1	n2hippo7	C20	CA1	CA1	12.757	4877	18375	1899	0.145083	1	1.33434	63326	0	1.13333	0.0149938	11878	3853	0	0	63729
n2hippo7#ACGAGTAAGGAGCATA-1	n2hippo7	C13	EPC/CPC	EPC/CPC_2	9.108	4181	17585	2160	0.138906	1	1.48588	63298	0	1.53333	0.0170622	5231	2475	0	0	45599
n2hippo7#CTCTTGATCCGTTAAA-1	n2hippo7	C20	CA1	CA1	9.381	3610	15137	1988	0.119654	1	1.34418	63253	1.65573	1.8	0.0157147	7744	2603	0	0	52767
n2hippo7#TGGCCATCAGAAATTG-1	n2hippo7	C18	CA3	CA3	13.607	4982	18087	1844	0.143032	1	1.58957	63227	0.882808	1.73333	0.0145824	14510	4059	0	0	61820
n2hippo7#TTTAGCAAGGAATAAC-1	n2hippo7	C18	CA3	CA3	13.02	4458	16975	1683	0.134266	1	1.45225	63214	0	0.933333	0.0133119	11798	3643	0	0	64077
n2hippo7#TATAGGTGTTGTTGGA-1	n2hippo7	C18	CA3	CA3	11.423	4211	16546	1780	0.131014	1	1.44316	63146	0	0.6	0.0140943	1999	1305	0	0	61219
n2hippo7#CTGGACCAGGTCCTAG-1	n2hippo7	C17	DG	DG_4	6.711	3721	16770	2032	0.132806	1	1.08759	63137	0	0.866667	0.016092	6538	2534	0	0	50109
n2hippo7#TGTTAGCAGTTTGGTA-1	n2hippo7	C20	CA1	CA1	12.802	4823	18709	1982	0.148171	1	1.3256	63133	0	1.33333	0.015697	10781	3526	0	0	60127
n2hippo7#CTAATCTTCAACAAGG-1	n2hippo7	C14	DG	DG_1	14.056	6296	23216	2228	0.183898	1	1.26309	63122	0.882808	1.73333	0.0176484	16045	4401	0	0	67168
n2hippo7#TTAATCGAGCTAAAGG-1	n2hippo7	C20	CA1	CA1	12.127	4581	18010	1746	0.14271	1	1.39051	63100	0	0.0666667	0.0138352	7803	2753	0	0	64944
n2hippo7#CAGGAAGGTTTAACGG-1	n2hippo7	C10	Astro	Astro_1	15.264	8564	31412	2019	0.248926	1	1.06341	63095	0	0	0.0159997	8185	3067	0	0	69896
n2hippo7#GAGTATCTCCTTGAGG-1	n2hippo7	C17	DG	DG_4	10.391	4712	18138	1797	0.143875	1	1.37354	63034	0	0.6	0.0142542	9415	3025	0	0	60009
n2hippo7#GTAGTTATCTGTGAGT-1	n2hippo7	C17	DG	DG_4	7.891	3758	16273	1807	0.12926	1	1.07739	62947	10.8481	2.53333	0.0143533	7366	2791	0	0	50842
n2hippo7#GAGGCAAGTTAGGCTA-1	n2hippo7	C17	DG	DG_4	8.851	4376	18337	1804	0.145694	1	1.10715	62930	28.1025	3.46667	0.0143334	5721	2551	0	0	54593
n2hippo7#TTGACATCAGGCCAAA-1	n2hippo7	C17	DG	DG_4	8.331	3862	15967	1777	0.126974	1	1.06819	62875	43.9252	4.2	0.0141312	7855	2842	0	0	51076
n2hippo7#TGTTATGAGTGAACCT-1	n2hippo7	C20	CA1	CA1	8.399	3457	14302	1850	0.113753	1	1.30541	62864	8.1111	2.33333	0.0147143	11482	3717	0	0	52245
n2hippo7#CTCATCATCGTGCTTC-1	n2hippo7	C30	Sub	Sub_7	8.926	3764	15683	1907	0.124892	1	0.963904	62786	19.8289	3.06667	0.0151865	22701	5211	0	0	51806
n2hippo7#TCTAACTTCTGTAAGC-1	n2hippo7	C20	CA1	CA1	7.618	3501	15068	1753	0.119997	1	0.948272	62785	26.484	3.4	0.0139603	12097	3665	0	0	50127
n2hippo7#CGATTGAGTAAGCTCA-1	n2hippo7	C20	CA1	CA1	12.078	4544	17725	1950	0.141215	1	1.24765	62759	0	0.4	0.0155356	9776	3000	0	0	63467
n2hippo7#AACTTAGTCACTAAGC-1	n2hippo7	C14	DG	DG_1	13.309	5209	19535	1793	0.15564	1	1.51571	62757	0	1.13333	0.0142853	22088	5222	0	0	65629
n2hippo7#AATATCCCATCGCTTT-1	n2hippo7	C17	DG	DG_4	12.059	4689	18210	2017	0.145329	1	1.37144	62651	14.2438	2.73333	0.0160971	10867	3289	0	0	55190
n2hippo7#CGGAGTCTCAGGTTTA-1	n2hippo7	C25	Sub	Sub_2	7.487	3607	16111	1928	0.128614	1	1.11755	62633	26.484	3.4	0.0153912	3988	1854	0	0	46070
n2hippo7#CGTGCTGCAAGGAATC-1	n2hippo7	C27	Sub	Sub_4	9.199	3944	16815	1723	0.134425	1	1.16281	62544	16.5021	2.86667	0.0137743	6374	2650	0	0	53231
n2hippo7#GCTAACCCAGCAAGAT-1	n2hippo7	C18	CA3	CA3	10.321	3930	15097	1821	0.120701	1	1.54058	62539	0.398769	1.66667	0.0145589	18375	4579	0	0	59161
n2hippo7#GAGGCTTGTGATCATG-1	n2hippo7	C22	IN_Sst/Pvalb	IN_Sst/Pvalb	7.171	3328	13827	1822	0.110582	1	1.05364	62519	0	1.13333	0.0145716	4838	2284	0	0	40210
n2hippo7#AGAATCGAGGCTACAT-1	n2hippo7	C18	CA3	CA3	12.991	4730	18024	1825	0.144162	1	1.49852	62513	30.8652	3.6	0.014597	16403	4043	0	0	65210
n2hippo7#CTTGACGAGGCTTAAC-1	n2hippo7	C27	Sub	Sub_4	7.652	3694	16887	1707	0.135124	1	0.902539	62487	3.66756	2	0.0136588	7417	2799	0	0	51060
n2hippo7#ATAACGACAGCCAGAA-1	n2hippo7	C20	CA1	CA1	13.494	4477	16679	1731	0.133697	1	1.38668	62376	0	0.333333	0.0138755	8971	2990	0	0	63595
n2hippo7#GTGCGCAGTTCGGTAA-1	n2hippo7	C13	EPC/CPC	EPC/CPC_2	8.923	3830	15954	2107	0.127898	1	1.26085	62370	15.135	2.8	0.0168911	2775	1601	0	0	41377
n2hippo7#TCTGGCTTCTCACACC-1	n2hippo7	C26	Sub	Sub_3	7.589	3928	17033	1914	0.136741	1	1.03151	62282	3.66756	2	0.0153656	8106	3007	0	0	49692
n2hippo7#TGCTAACAGCTCAAAC-1	n2hippo7	C20	CA1	CA1	14.164	5050	19299	1807	0.154952	1	1.29421	62274	0	0.533333	0.0145085	13541	3792	0	0	63228
n2hippo7#AAACGCGCAATTGACT-1	n2hippo7	C18	CA3	CA3	13.314	4740	17821	1972	0.143095	1	1.69381	62270	7.00922	2.26667	0.0158343	14766	3807	0	0	61618
n2hippo7#CAACTAATCCTCCATA-1	n2hippo7	C20	CA1	CA1	11.285	4485	17460	1836	0.140282	1	1.21458	62232	0	0.4	0.0147513	11920	3447	0	0	63315
n2hippo7#GTCGGTTCAGGCTACT-1	n2hippo7	C12	EPC/CPC	EPC/CPC_1	11.677	6292	24315	2043	0.19543	1	1.03012	62209	8.86981	2.4	0.0164205	6770	3145	0	0	56019
n2hippo7#CTGGTCAAGTAGAGGC-1	n2hippo7	C20	CA1	CA1	12.874	4720	17948	1906	0.144295	1	1.52331	62192	0	0.533333	0.0153235	10154	3494	0	0	61039
n2hippo7#AATTAGCGTGAACAAA-1	n2hippo7	C14	DG	DG_1	10.574	4806	19888	1917	0.159918	1	1.0518	62182	1.65573	1.8	0.0154144	7469	3053	0	0	54875
n2hippo7#ATGGTCTAGAGGATAT-1	n2hippo7	C27	Sub	Sub_4	8.77	4132	17294	1820	0.139149	1	1.0893	62142	28.1025	3.46667	0.0146439	8692	2886	0	0	53522
n2hippo7#CACGCTAAGCAAACCT-1	n2hippo7	C17	DG	DG_4	9.713	4292	17473	1756	0.14068	1	1.18769	62102	0	1.2	0.014138	9486	3151	0	0	55285
n2hippo7#ATTCCGGAGTTCCTCA-1	n2hippo7	C20	CA1	CA1	13.462	5187	19303	1830	0.155454	1	1.21759	62086	1.65573	1.8	0.0147376	9397	3157	0	0	64986
n2hippo7#TGCTCTCAGCAAGACA-1	n2hippo7	C20	CA1	CA1	7.937	3367	15095	1923	0.121628	1	0.974356	62054	0.882808	1.73333	0.0154946	9715	3446	0	0	49205
n2hippo7#CGGTTTCTCACGTTAA-1	n2hippo7	C20	CA1	CA1	11.935	4677	17439	1740	0.140576	1	1.43205	62027	0	1.13333	0.0140261	10925	3382	0	0	64517
n2hippo7#GCCACACAGTTCCCAC-1	n2hippo7	C27	Sub	Sub_4	8.067	3866	17563	1828	0.141639	1	0.935292	61999	2.20138	1.86667	0.0147422	10174	3331	0	0	48263
n2hippo7#GGAAGCTAGCTGGACC-1	n2hippo7	C17	DG	DG_4	9.666	4027	16462	1776	0.132792	1	1.35278	61984	0	1.2	0.0143263	8411	3022	0	0	51900
n2hippo7#ATTACGTCAGGCGATA-1	n2hippo7	C18	CA3	CA3	11.759	4513	17972	2002	0.145113	1	1.27737	61924	0	1.4	0.016165	9864	3221	0	0	54661
n2hippo7#TACGCACCAATAACCT-1	n2hippo7	C17	DG	DG_4	12.012	5065	19987	2032	0.161592	1	1.35992	61844	0	0.8	0.0164284	8565	2795	0	0	60066
n2hippo7#GCCAATTAGTTAGAGG-1	n2hippo7	C21	Sub	Sub_1	10.69	4497	18121	1889	0.146574	1	1.22693	61815	0	0.466667	0.0152795	11279	3564	0	0	54822
n2hippo7#GAGTTGCGTTCAAGAT-1	n2hippo7	C20	CA1	CA1	11.886	4544	17731	1839	0.14342	1	1.30696	61815	0	0.133333	0.014875	6186	2427	0	0	60787
n2hippo7#AATTTCCTCCCGAACA-1	n2hippo7	C17	DG	DG_4	12.298	4608	17992	1856	0.145661	1	1.41893	61760	0	1.26667	0.0150259	11141	3431	0	0	57282
n2hippo7#ATTAGGTGTGGAAGGC-1	n2hippo7	C27	Sub	Sub_4	8.105	3704	16102	1680	0.130402	1	0.924444	61740	6.29936	2.2	0.0136054	4727	2162	0	0	50417
n2hippo7#CCAACATAGCAGGTTT-1	n2hippo7	C29	Sub	Sub_6	9.734	4129	17325	1873	0.140311	1	1.16132	61738	7.00922	2.26667	0.0151689	12927	3913	0	0	57271
n2hippo7#GCCAACATCACCGGTA-1	n2hippo7	C27	Sub	Sub_4	10.949	4263	16933	1656	0.1372	1	1.22023	61709	8.1111	2.33333	0.0134178	11996	3668	0	0	54314
n2hippo7#TCACCGGCAAGTGTTT-1	n2hippo7	C29	Sub	Sub_6	10.969	3922	15266	1805	0.123746	1	1.34171	61683	8.1111	2.33333	0.0146313	10802	3507	0	0	54784
n2hippo7#TGATCGAGTAAGGTTT-1	n2hippo7	C27	Sub	Sub_4	7.534	3645	15775	1858	0.127938	1	0.903749	61651	0.398769	1.66667	0.0150687	3654	1838	0	0	50264
n2hippo7#TACCCGGCAGGCAAGC-1	n2hippo7	C17	DG	DG_4	9.892	4356	17876	1814	0.145095	1	1.28558	61601	26.484	3.4	0.0147238	5905	2407	0	0	56070
n2hippo7#GCGCAAACAGGAACTG-1	n2hippo7	C20	CA1	CA1	10.786	4363	17093	1857	0.138857	1	1.42472	61549	0	1	0.0150855	8282	2706	0	0	63937
n2hippo7#CCTGTAACAACAACAA-1	n2hippo7	C17	DG	DG_4	11.304	4247	16916	1797	0.137468	1	1.30499	61527	37.8133	3.93333	0.0146033	11123	3488	0	0	55291
n2hippo7#TGTATCGCAATAATGG-1	n2hippo7	C26	Sub	Sub_3	7.096	3340	15622	1760	0.126969	1	0.968797	61519	10.043	2.46667	0.0143045	6125	2521	0	0	43545
n2hippo7#GCTATCCTCATAGCCG-1	n2hippo7	C30	Sub	Sub_7	8.182	3950	17211	1639	0.139959	1	1.01501	61486	2.20138	1.86667	0.0133282	5784	2391	0	0	49813
n2hippo7#TATATCCTCGCATTAA-1	n2hippo7	C1	MG	MG_1	14.84	6700	24515	1984	0.199416	1	1.19517	61467	0	1.33333	0.0161387	12937	4061	0	0	62076
n2hippo7#TGGGCATGTGAGACTC-1	n2hippo7	C29	Sub	Sub_6	9.144	4036	17304	1774	0.140804	1	1.17074	61447	21.3112	3.13333	0.0144352	8086	3151	0	0	50308
n2hippo7#TAGTGTGGTTTCAGGA-1	n2hippo7	C17	DG	DG_4	8.459	4319	17631	1835	0.143488	1	1.29012	61437	21.3112	3.13333	0.014934	5929	2480	0	0	54144
n2hippo7#CCCGCAACAGCAAGAT-1	n2hippo7	C29	Sub	Sub_6	11.028	4266	16898	1911	0.137774	1	1.19937	61325	0	0.466667	0.0155809	14900	4192	0	0	54969
n2hippo7#TGCGCAGGTTTATCGC-1	n2hippo7	C12	EPC/CPC	EPC/CPC_1	14.183	6403	24059	2205	0.196211	1	1.4251	61309	7.00922	2.26667	0.0179827	7552	3352	0	0	56448
n2hippo7#GTGTTCCTCCGCTAGA-1	n2hippo7	C26	Sub	Sub_3	8.625	4042	17605	1659	0.143576	1	1.07125	61309	8.86981	2.4	0.0135298	4319	2086	0	0	50117
n2hippo7#AAACCGAAGCTGGACC-1	n2hippo7	C20	CA1	CA1	12.057	4743	18486	1842	0.150771	1	1.24684	61305	0	1.46667	0.0150232	8803	2999	0	0	62044
n2hippo7#CGTAACTAGACTAAGG-1	n2hippo7	C22	IN_Sst/Pvalb	IN_Sst/Pvalb	11.871	4616	18045	1818	0.147292	1	1.26882	61256	3.06394	1.93333	0.0148394	8867	3263	0	0	49498
n2hippo7#GGTCCGTAGTAACGAG-1	n2hippo7	C20	CA1	CA1	13.678	4925	18004	1822	0.147154	1	1.3095	61174	0	1.53333	0.0148919	8761	2824	0	0	63020
n2hippo7#ATATAGGCAACTCGCG-1	n2hippo7	C24	IN_Vip	IN_Vip	9.415	3794	16599	2219	0.135684	1	1.08993	61168	0	0.333333	0.0181386	4335	1996	0	0	42636
n2hippo7#GCTAGCCAGCTCAAAC-1	n2hippo7	C20	CA1	CA1	11.494	4429	17116	1959	0.140164	1	1.29339	61057	10.8481	2.53333	0.0160424	10754	3306	0	0	60987
n2hippo7#AGGGCTACACTAAGCC-1	n2hippo7	C20	CA1	CA1	13.901	4928	18188	1733	0.148996	1	1.4598	61035	0	0.333333	0.0141968	11337	3473	0	0	64982
n2hippo7#CCAAACTAGCCTGAGC-1	n2hippo7	C10	Astro	Astro_1	15.336	8798	31842	2151	0.261489	1	1.02252	60886	0	0	0.0176642	7613	3051	0	0	67702
n2hippo7#GGTACTTAGTCACCAG-1	n2hippo7	C17	DG	DG_4	9.441	4515	18801	1702	0.154532	1	1.01457	60832	12.9383	2.66667	0.0139893	6800	2592	0	0	54745
n2hippo7#AGCCTCCGTAGGTTAT-1	n2hippo7	C25	Sub	Sub_2	11.316	4949	19402	1885	0.159496	1	1.34421	60823	0	1.13333	0.0154958	3190	1731	0	0	54282
n2hippo7#GTCAATATCATAAGCC-1	n2hippo7	C27	Sub	Sub_4	7.942	3782	16997	2189	0.139783	1	1.12024	60798	0	1.13333	0.0180022	9629	3198	0	0	47368
n2hippo7#ACCAGGGAGAAAGCAT-1	n2hippo7	C16	DG	DG_3	6.553	2634	12060	1992	0.0991956	1	1.28204	60789	176.523	8.6	0.0163845	4443	2097	0	0	39858
n2hippo7#GCTGACATCGCTTGCT-1	n2hippo7	C20	CA1	CA1	10.365	3596	14327	1765	0.117908	1	1.25889	60755	0	1.13333	0.0145256	11415	3322	0	0	52530
[truncated: 14,635 more rows]

## Sheet: G.Cluster_markers_RNA
	group	group_name	seqnames	idx	start	end	name	strand	Log2FC	FDR	MeanDiff
[truncated: 15,707 more rows]

## Sheet: H.Cluster_markers_ATAC
	group	group_name	seqnames	start	end	strand	name	idx	Log2FC	FDR	MeanDiff
[truncated: 14,342 more rows]

[truncated: 3 more sheets: I.Ortiz_prediction, J.C11vsASTRO, K.GO_C11vsASTRO]
