# Supplementary material for: Age‐Associated Transcriptomic and Epigenetic Alterations in Mouse Hippocampus
Source: Aging Cell. 2025 Sep 28;24(11):e70233. doi: 10.1111/acel.70233 (PMC12608092; doi:10.1111/acel.70233)
Supplement: Supplementary file 4 — Table S2: DEG and DAR analyses related to Figure 2. [file ACEL-24-e70233-s007.xlsx]

## Sheet: TableIndex
Supplementary Table S2	DEG and DAR analyses related to Figure 2.
Table	Description
A.DEG_Seurat	Contains differentially expressed genes in cells at different ages, found by FindMarkers Seurat function. In Figure 2, genes with an adjusted p-value < 0.05 was shown.
B.DAR_edgeR	Contains differentially accessible regions in cells at different ages, found by edgeR. p-value threshold <0.001. In Direction column, "down" represents "aged-UP", "up" represents "aged-DOWN" of Figure 2.
C.DAR_nearestgenes	Contains geneIDs column obtained by annotatePeaks function of ChIPSeeker package on significant DARs found by edgeR (B).
D.DAR_anno	Contains annotations of aging-DARs of major cell types in Figure 1B.
E.ADriskgenes	Contains the list of genes differentially expressed in Alzherimer's disease in both CA1 and CA3, withdrawn from the Supplementary Table 4 of Miller et al., 2013.

## Sheet: A.DEG_Seurat
celltype	gene	p_val	avg_log2FC	pct.1	pct.2	p_val_adj
ASTRO_wOUTNSC	Csmd1	7.62268e-58	1.23404	0.733	0.313	2.46098e-53
ASTRO_wOUTNSC	AC149090.1	4.17964e-55	-0.935996	0.585	0.836	1.3494e-50
ASTRO_wOUTNSC	Malat1	2.24804e-44	0.331299	1	1	7.25779e-40
ASTRO_wOUTNSC	C130073E24Rik	2.06034e-42	-1.21753	0.029	0.294	6.6518e-38
ASTRO_wOUTNSC	Ctnna2	4.87594e-38	0.960393	0.884	0.693	1.5742e-33
ASTRO_wOUTNSC	Sema6d	2.17442e-31	0.837706	0.862	0.648	7.02012e-27
ASTRO_wOUTNSC	Brinp3	2.84511e-30	-1.14495	0.361	0.634	9.18543e-26
ASTRO_wOUTNSC	Erbb4	1.98998e-28	-1.01794	0.37	0.641	6.42464e-24
ASTRO_wOUTNSC	Grip1	1.84548e-22	0.986781	0.409	0.169	5.95813e-18
ASTRO_wOUTNSC	Il1rapl1	1.03258e-21	-0.827464	0.65	0.769	3.33369e-17
ASTRO_wOUTNSC	Cped1	4.86561e-19	-0.760316	0.137	0.356	1.57086e-14
ASTRO_wOUTNSC	Csmd2	6.47609e-18	0.554135	0.219	0.059	2.0908e-13
ASTRO_wOUTNSC	Rora	4.75443e-17	0.309276	0.995	0.996	1.53497e-12
ASTRO_wOUTNSC	Nrg1	2.25676e-16	0.978419	0.21	0.066	7.28595e-12
ASTRO_wOUTNSC	Pcdh11x	3.36112e-16	-0.73277	0.453	0.648	1.08514e-11
ASTRO_wOUTNSC	C4b	4.06163e-15	-0.522381	0.124	0.301	1.3113e-10
ASTRO_wOUTNSC	Cdh19	4.28749e-15	-0.664391	0.412	0.604	1.38421e-10
ASTRO_wOUTNSC	Shroom3	9.20138e-15	-0.651347	0.256	0.458	2.97066e-10
ASTRO_wOUTNSC	Tnc	7.37599e-14	0.53691	0.351	0.161	2.38134e-09
ASTRO_wOUTNSC	Sncaip	1.51333e-13	0.526304	0.24	0.092	4.88579e-09
ASTRO_wOUTNSC	Luzp2	1.63793e-13	-0.521887	0.851	0.912	5.28805e-09
ASTRO_wOUTNSC	Tox	5.23237e-13	-0.520134	0.507	0.707	1.68927e-08
ASTRO_wOUTNSC	Mt1	5.60037e-13	0.462161	0.876	0.753	1.80808e-08
ASTRO_wOUTNSC	Dlg2	7.95281e-13	-0.765704	0.378	0.529	2.56756e-08
ASTRO_wOUTNSC	Dpyd	8.34911e-13	-0.647655	0.218	0.389	2.69551e-08
ASTRO_wOUTNSC	Nr6a1	1.06058e-12	-0.595013	0.224	0.405	3.42408e-08
ASTRO_wOUTNSC	Efemp1	1.34448e-12	-0.555442	0.14	0.301	4.34066e-08
ASTRO_wOUTNSC	Dclk1	1.82341e-12	0.315253	0.986	0.953	5.88686e-08
ASTRO_wOUTNSC	Dok6	1.24121e-11	0.510718	0.289	0.129	4.00725e-07
ASTRO_wOUTNSC	Fgf14	1.31848e-11	-0.485258	0.644	0.792	4.2567e-07
ASTRO_wOUTNSC	Gm48742	2.39326e-11	0.543332	0.517	0.357	7.72664e-07
ASTRO_wOUTNSC	Abca1	4.86337e-11	-0.538916	0.388	0.548	1.57014e-06
ASTRO_wOUTNSC	8030451A03Rik	7.04728e-11	0.466552	0.196	0.07	2.27522e-06
ASTRO_wOUTNSC	Cadps	1.73559e-10	0.691903	0.308	0.171	5.60335e-06
ASTRO_wOUTNSC	Wls	2.81454e-10	-0.490088	0.245	0.415	9.08675e-06
ASTRO_wOUTNSC	Acss3	4.74169e-10	-0.42554	0.132	0.281	1.53085e-05
ASTRO_wOUTNSC	Pcdh9	5.17992e-10	-0.294535	0.986	0.997	1.67234e-05
ASTRO_wOUTNSC	Rgs7	5.38465e-10	0.502256	0.568	0.406	1.73843e-05
ASTRO_wOUTNSC	Pcdhb14	5.55135e-10	-0.28788	0.051	0.158	1.79225e-05
ASTRO_wOUTNSC	Lrmda	7.12632e-10	-0.499474	0.49	0.637	2.30073e-05
ASTRO_wOUTNSC	Nrxn3	9.0313e-10	0.6083	0.288	0.148	2.91576e-05
ASTRO_wOUTNSC	Ddx5	1.3841e-09	-0.352799	0.886	0.933	4.46857e-05
ASTRO_wOUTNSC	Dmd	1.91363e-09	-0.366214	0.89	0.944	6.17816e-05
ASTRO_wOUTNSC	Kirrel3	4.52493e-09	0.380756	0.938	0.907	0.000146087
ASTRO_wOUTNSC	Gm28175	6.62649e-09	0.484895	0.203	0.092	0.000213936
ASTRO_wOUTNSC	Mbnl1	8.28518e-09	-0.438767	0.548	0.636	0.000267487
ASTRO_wOUTNSC	Ifi27	8.81191e-09	-0.358444	0.089	0.175	0.000284493
ASTRO_wOUTNSC	Thsd7a	8.97891e-09	-0.479977	0.251	0.39	0.000289884
ASTRO_wOUTNSC	Dcc	1.37131e-08	0.543723	0.361	0.214	0.000442726
ASTRO_wOUTNSC	Scg5	1.42695e-08	0.401684	0.307	0.165	0.00046069
ASTRO_wOUTNSC	Scn8a	3.62495e-08	0.403442	0.194	0.089	0.00117031
ASTRO_wOUTNSC	Lrrc4c	7.83835e-08	-0.310049	0.89	0.945	0.00253061
ASTRO_wOUTNSC	Clu	1.00665e-07	0.352942	0.963	0.928	0.00324998
ASTRO_wOUTNSC	Gm20713	1.04239e-07	0.28799	0.866	0.821	0.00336536
ASTRO_wOUTNSC	Mapk10	1.07022e-07	-0.353784	0.717	0.78	0.0034552
ASTRO_wOUTNSC	Cd9	1.09868e-07	0.396764	0.541	0.374	0.0035471
ASTRO_wOUTNSC	Aff3	1.1183e-07	0.418653	0.192	0.099	0.00361045
ASTRO_wOUTNSC	Dgki	1.71055e-07	0.468131	0.288	0.159	0.0055225
ASTRO_wOUTNSC	Kcnq3	1.87996e-07	0.317642	0.499	0.353	0.00606946
ASTRO_wOUTNSC	Fgf13	2.1458e-07	-0.563368	0.374	0.496	0.00692772
ASTRO_wOUTNSC	Gstm5	2.16618e-07	0.413968	0.682	0.516	0.0069935
ASTRO_wOUTNSC	Bmp6	4.499e-07	-0.447274	0.075	0.174	0.014525
ASTRO_wOUTNSC	Gm11149	5.02635e-07	0.356357	0.431	0.298	0.0162276
ASTRO_wOUTNSC	Id2	5.31187e-07	0.387535	0.671	0.525	0.0171494
ASTRO_wOUTNSC	Phkg1	6.03493e-07	0.370362	0.8	0.707	0.0194838
ASTRO_wOUTNSC	Eepd1	6.31295e-07	0.442885	0.183	0.105	0.0203813
ASTRO_wOUTNSC	Ccdc85a	6.44882e-07	-0.498086	0.502	0.614	0.02082
ASTRO_wOUTNSC	Phf21a	1.1698e-06	-0.293259	0.782	0.834	0.0377669
ASTRO_wOUTNSC	A830019P07Rik	1.31452e-06	-0.468584	0.275	0.385	0.0424391
ASTRO_wOUTNSC	Robo2	1.32607e-06	-0.338325	0.472	0.62	0.0428121
ASTRO_wOUTNSC	Tcf7l2	1.37057e-06	-0.279768	0.717	0.766	0.0442487
ASTRO_wOUTNSC	Mt2	1.4974e-06	0.41587	0.601	0.462	0.0483436
CA1	4930419G24Rik	2.92619e-63	0.62919	0.969	0.895	9.44722e-59
CA1	Lin28b	1.11143e-42	-0.526096	0.102	0.381	3.58825e-38
CA1	Pigk	4.16127e-37	0.459597	0.987	0.951	1.34347e-32
CA1	Fth1	2.67091e-36	-0.504957	0.756	0.879	8.62304e-32
CA1	Grip1	1.03508e-33	0.526343	0.866	0.609	3.34177e-29
CA1	Gm48530	1.91811e-32	-0.254988	0.001	0.132	6.19263e-28
CA1	Sema6d	1.12458e-31	0.530266	0.468	0.191	3.6307e-27
CA1	Rplp1	6.01408e-31	-0.465884	0.729	0.874	1.94165e-26
CA1	Nrg1	5.63908e-30	0.515254	0.925	0.729	1.82058e-25
CA1	Zfp608	6.16696e-30	0.479083	0.922	0.806	1.991e-25
CA1	9530026P05Rik	2.04127e-26	-0.380702	0.049	0.226	6.59026e-22
CA1	Rps16	4.193e-22	-0.354844	0.412	0.631	1.35371e-17
CA1	Pex5l	1.18304e-21	0.278455	0.996	0.991	3.81944e-17
CA1	Rpl35a	2.28232e-21	-0.338449	0.442	0.637	7.36848e-17
CA1	Dach1	4.50093e-21	-0.604239	0.272	0.493	1.45313e-16
CA1	Gm21798	1.88635e-20	0.358765	0.453	0.244	6.09009e-16
CA1	Rpl17	6.25254e-20	-0.344803	0.522	0.703	2.01863e-15
CA1	Rpl9	7.83256e-20	-0.367895	0.53	0.675	2.52874e-15
CA1	Rps27	1.67183e-19	-0.320697	0.443	0.614	5.3975e-15
CA1	Osbpl8	3.42414e-19	0.379651	0.849	0.705	1.10548e-14
CA1	Gm12296	1.09729e-18	0.390628	0.746	0.597	3.54259e-14
CA1	Rps14	3.57732e-17	-0.322913	0.556	0.703	1.15494e-12
CA1	Rps8	6.51278e-17	-0.318563	0.558	0.71	2.10265e-12
CA1	Mlip	5.40173e-16	0.343994	0.812	0.666	1.74395e-11
CA1	Rps29	7.21575e-16	-0.297134	0.461	0.614	2.3296e-11
CA1	2900097C17Rik	7.93515e-16	-0.27147	0.274	0.462	2.56186e-11
CA1	Dclk1	9.71038e-16	0.254162	0.993	0.978	3.135e-11
CA1	Lrp1b	1.96058e-15	-0.372106	0.98	0.972	6.32974e-11
CA1	Plppr1	3.97297e-15	0.283616	0.354	0.178	1.28267e-10
CA1	Prnp	5.58787e-15	-0.308701	0.866	0.902	1.80404e-10
CA1	Rps13	1.33575e-14	-0.272772	0.387	0.539	4.31248e-10
CA1	Rpl37a	1.5761e-14	-0.283842	0.472	0.617	5.08845e-10
CA1	Eef1a1	1.62333e-14	-0.289314	0.657	0.77	5.24091e-10
CA1	Rps21	4.98202e-14	-0.27654	0.481	0.59	1.60844e-09
CA1	Gm20642	5.39765e-14	0.286123	0.914	0.837	1.74263e-09
CA1	Frmd4a	9.12161e-14	0.252304	0.988	0.983	2.94491e-09
CA1	4930545L23Rik	1.0075e-13	0.273845	0.382	0.219	3.2527e-09
CA1	Rpl30	1.03405e-13	-0.268651	0.496	0.648	3.33843e-09
CA1	Nrg3os	2.017e-13	0.307928	0.932	0.874	6.5119e-09
CA1	Klf7	2.42886e-13	0.286441	0.632	0.467	7.84156e-09
CA1	4930509J09Rik	2.7999e-13	0.310373	0.879	0.796	9.03946e-09
CA1	Arpp21	3.38855e-13	0.260496	0.988	0.981	1.09399e-08
CA1	Srgap1	6.20776e-13	0.303004	0.526	0.342	2.00418e-08
CA1	Rpl34	6.50057e-13	-0.267524	0.366	0.524	2.09871e-08
CA1	Rps3a1	6.78098e-13	-0.270313	0.479	0.623	2.18924e-08
CA1	Zfhx4	1.90026e-12	-0.464884	0.631	0.739	6.13499e-08
CA1	Rps19	3.8828e-12	-0.26093	0.382	0.521	1.25356e-07
CA1	Myo16	4.21206e-12	0.320316	0.65	0.488	1.35986e-07
CA1	Smpd3	5.10732e-12	-0.277928	0.695	0.794	1.6489e-07
CA1	Cdkl5	6.00786e-12	0.281805	0.9	0.863	1.93964e-07
CA1	Gm10848	8.14416e-12	0.268864	0.878	0.792	2.62934e-07
CA1	Palmd	1.57167e-11	0.268609	0.519	0.363	5.07415e-07
CA1	Gm13269	2.18947e-11	0.270997	0.83	0.743	7.06872e-07
CA1	Pkp4	3.81708e-11	-0.254488	0.94	0.955	1.23235e-06
CA1	9630028H03Rik	1.18141e-10	0.286583	0.637	0.514	3.8142e-06
CA1	Gm26871	2.86433e-10	0.252432	0.988	0.985	9.24749e-06
CA1	Sorbs2os	3.09648e-10	0.262374	0.698	0.573	9.99699e-06
CA1	Psd3	7.58651e-10	0.253201	0.95	0.924	2.4493e-05
CA1	Cntn5	1.32445e-09	0.366868	0.454	0.301	4.276e-05
CA1	Pcdh15	3.66344e-09	0.454172	0.338	0.2	0.000118274
CA1	Cdc40	1.05144e-08	0.264708	0.826	0.734	0.000339457
CA1	Kcnc2	1.63456e-08	-0.281361	0.869	0.893	0.000527717
CA1	Ptprt	2.4393e-08	0.292507	0.301	0.177	0.000787528
CA1	Robo1	3.61521e-08	0.277536	0.912	0.831	0.00116717
CA1	Lin7a	9.03874e-08	0.280743	0.569	0.452	0.00291816
CA1	Gm15398	1.2547e-07	0.264851	0.162	0.08	0.0040508
CA1	Shoc1	1.47873e-07	-0.343024	0.203	0.261	0.00477407
CA1	Satb2	2.54385e-07	0.272955	0.843	0.809	0.00821281
CA1	Nckap5	2.94146e-07	0.268823	0.743	0.623	0.00949652
CA1	Cdh10	1.39828e-06	0.300654	0.907	0.893	0.0451434
CA1	Rasgef1b	2.08575e-06	0.266316	0.611	0.505	0.0673385
CA1	Gpc6	1.09254e-05	0.280702	0.286	0.185	0.352726
CA1	Sgcz	0.000152261	0.268797	0.277	0.188	1
CA1	Chst9	0.000319719	-0.254974	0.207	0.283	1
CA1	Adarb2	0.00081286	-0.351761	0.097	0.107	1
CA2	Malat1	4.28891e-05	0.284571	1	1	1
CA2	Ubb	0.000115214	0.514069	0.925	0.667	1
CA2	Rnf112	0.000122287	0.627931	0.975	0.822	1
CA2	Plcl1	0.000168084	-0.603737	0.9	0.978	1
CA2	Gm20642	0.000178428	0.593813	0.975	0.889	1
CA2	Rasal2	0.000236494	-0.644976	0.875	0.933	1
CA2	Epha10	0.000284205	-0.786607	0.55	0.8	1
CA2	Slc44a5	0.000291867	-0.842988	0.9	0.933	1
CA2	Gm32509	0.000349994	0.84047	0.85	0.689	1
CA2	Sntg1	0.000482877	-0.59069	0.95	1	1
CA2	4930590L20Rik	0.000634199	0.33782	0.4	0.067	1
CA2	A430106G13Rik	0.000642747	0.306378	0.425	0.089	1
CA2	Rmdn3	0.000934825	-0.281908	0.05	0.378	1
CA2	Nexmif	0.00102186	0.657854	0.925	0.733	1
CA2	Fam193a	0.00104914	-0.564183	0.8	0.933	1
CA2	Bsdc1	0.00105246	0.320549	0.4	0.089	1
CA2	Tbata	0.00120798	0.316548	0.4	0.067	1
CA2	Gucy1a2	0.00130932	-0.339565	0.85	1	1
CA2	Gm10848	0.00146589	0.614594	0.95	0.689	1
CA2	6530403H02Rik	0.00149478	0.612416	0.975	0.778	1
CA2	Etf1	0.00149525	-0.402111	0.2	0.6	1
CA2	Clint1	0.00151732	-0.45472	0.725	0.8	1
CA2	Gm11266	0.00155236	0.404768	0.35	0.044	1
CA2	Gm43915	0.00155994	0.302127	0.425	0.133	1
CA2	Unc80	0.00165935	-0.468141	0.95	1	1
CA2	Hecw2	0.00173792	-0.599703	0.95	0.956	1
CA2	Foxg1	0.00176562	0.518427	0.775	0.444	1
CA2	Gm10785	0.00212731	0.459686	0.75	0.4	1
CA2	Ttr	0.00220883	0.589223	0.75	0.467	1
CA2	Ssh2	0.00250108	-0.49448	0.925	1	1
CA2	Macrod2	0.00250668	-0.55214	0.95	1	1
CA2	Kcnh7	0.00264047	-1.16645	0.525	0.711	1
CA2	Dennd1b	0.00279508	-0.48562	0.85	0.8	1
CA2	Dse	0.00281303	0.304152	0.525	0.2	1
CA2	Frmd4a	0.00285962	0.417433	1	1	1
CA2	Pid1	0.00299293	-0.654529	0.575	0.667	1
CA2	Rnf24	0.00300733	-0.419956	0.3	0.644	1
CA2	Ppil2	0.00320371	-0.363113	0.175	0.511	1
CA2	Plpp7	0.00327541	-0.263732	0.025	0.244	1
CA2	Gm48747	0.00331033	0.369823	0.75	0.444	1
CA2	E530011L22Rik	0.00364552	0.258488	0.6	0.244	1
CA2	Snap91	0.00393822	-0.338225	1	0.956	1
CA2	Arid2	0.00405525	0.418288	0.775	0.444	1
CA2	Slc24a4	0.00430742	-0.335819	0.625	0.889	1
CA2	Lrtm1	0.00457908	0.53472	0.825	0.533	1
CA2	Paqr3	0.00472149	-0.274273	0.15	0.467	1
CA2	Grk2	0.00487202	0.275617	0.325	0.067	1
CA2	Chd4	0.00487472	0.512924	0.925	0.822	1
CA2	Pkp4	0.00487886	-0.3411	0.975	0.911	1
CA2	St8sia6	0.00517438	-0.264597	0.625	0.6	1
CA2	Ptbp2	0.00525404	0.489188	0.9	0.711	1
CA2	Nvl	0.00532643	0.46487	0.825	0.6	1
CA2	Acvr1	0.00536943	-0.398691	0.575	0.622	1
CA2	Khsrp	0.00546709	-0.325237	0.1	0.422	1
CA2	Cdk10	0.00550864	0.260284	0.375	0.133	1
CA2	Fam126b	0.00551066	-0.513484	0.675	0.911	1
CA2	Nmt1	0.00590329	-0.420977	0.625	0.733	1
CA2	Naaladl2	0.00592019	-0.504131	0.55	0.644	1
CA2	Fndc9	0.00629098	0.375517	0.85	0.622	1
CA2	Pcca	0.0063371	-0.51884	0.8	0.911	1
CA2	Pcdh7	0.0065629	0.63659	0.875	0.6	1
CA2	Sumo2	0.00667646	0.369525	0.725	0.4	1
CA2	Rgl1	0.00670607	-0.436768	0.875	0.978	1
CA2	Supt4a	0.00673517	0.257638	0.275	0.067	1
CA2	Anapc5	0.00701793	0.404205	0.825	0.644	1
CA2	4921511C10Rik	0.00727853	0.39515	0.625	0.378	1
CA2	Eid1	0.00743208	0.26987	0.475	0.222	1
CA2	Atrn	0.00752405	-0.401429	0.825	0.8	1
CA2	Gm13269	0.00754787	0.733606	0.775	0.578	1
CA2	Gm15738	0.00798109	0.529205	0.9	0.644	1
CA2	Asb11	0.00810589	-0.304948	0.1	0.356	1
CA2	Nob1	0.0084771	-0.391066	0.125	0.422	1
CA2	Tbc1d1	0.00853471	0.251014	0.375	0.111	1
CA2	Xndc1	0.00862297	-0.333517	0.125	0.4	1
CA2	5530401A14Rik	0.00883159	0.613639	0.75	0.444	1
CA2	Gm48003	0.00913317	0.42197	0.65	0.4	1
CA2	Tulp3	0.00960763	-0.42184	0.45	0.756	1
CA2	2610008E11Rik	0.00992004	-0.439221	0.2	0.533	1
CA2	Gm12296	0.00998258	0.505131	0.875	0.778	1
CA2	Tmem243	0.0100641	0.319269	0.575	0.289	1
CA2	1700007F19Rik	0.0102965	0.423989	0.675	0.333	1
CA2	Mir100hg	0.0105821	0.470921	0.525	0.2	1
CA2	Gmfb	0.0107796	-0.271494	0.25	0.556	1
CA2	Ppp1r12c	0.0108996	0.273656	0.575	0.289	1
CA2	Wbp1l	0.011526	0.304761	0.55	0.244	1
CA2	Crmp1	0.0118913	0.297796	0.925	0.711	1
CA2	Pakap.1	0.0120312	0.511755	0.925	0.778	1
CA2	Ikzf4	0.0120795	-0.293204	0.05	0.289	1
CA2	Gm42418	0.0120808	0.478377	1	1	1
CA2	Grm7	0.0122328	-0.356491	0.975	1	1
CA2	Gm28376	0.0123575	0.525527	0.925	0.711	1
CA2	Noc2l	0.0123972	0.398172	0.55	0.267	1
CA2	Ppargc1a	0.0128254	0.447605	0.7	0.489	1
CA2	Gm42439	0.0129712	0.380551	0.525	0.556	1
CA2	1700024B18Rik	0.013381	0.338608	0.525	0.2	1
CA2	Nbeal1	0.0136415	-0.3622	0.7	0.756	1
CA2	Irak1bp1	0.0136813	0.316934	0.5	0.356	1
CA2	Dtwd2	0.0139672	0.251479	0.425	0.222	1
CA2	Calm1	0.0140359	0.364819	0.95	0.933	1
CA2	Vps13a	0.0143558	-0.372633	0.825	0.978	1
CA2	Got2	0.0144141	-0.456082	0.25	0.578	1
CA2	Ube3a	0.0144179	0.379345	1	1	1
CA2	Gnb1	0.0147979	0.426192	0.8	0.644	1
CA2	Galntl6	0.0148711	-0.684837	0.65	0.356	1
CA2	Nr6a1	0.0149221	-0.389416	0.525	0.844	1
CA2	Olfm3	0.0152375	-0.334957	0.575	0.6	1
CA2	Pik3ca	0.0153621	-0.383137	0.3	0.578	1
CA2	Fyco1	0.0159896	-0.347841	0.275	0.6	1
CA2	Edil3	0.0161169	-0.476458	0.375	0.333	1
CA2	Nek1	0.0162842	0.352943	0.875	0.844	1
CA2	Atraid	0.016442	0.308925	0.6	0.311	1
CA2	Mgat5	0.0164963	-0.262722	0.55	0.556	1
CA2	1700111E14Rik	0.0173797	0.398717	0.6	0.267	1
CA2	Dcp1b	0.0177435	-0.362225	0.25	0.578	1
CA2	Fxr1	0.0177663	-0.324236	0.75	0.8	1
CA2	Jarid2	0.0180499	-0.263925	0.925	0.911	1
CA2	Plekhh2	0.0181766	0.292181	0.45	0.178	1
CA2	Hcn1	0.018261	-0.255738	1	0.933	1
CA2	Trpc5	0.0184039	0.387898	0.975	0.8	1
CA2	Pde6d	0.019143	-0.331219	0.125	0.4	1
CA2	Dpyd	0.0193604	0.448578	0.925	0.933	1
CA2	Zmat4	0.0198334	-0.489967	0.05	0.244	1
CA2	Pcmtd2	0.0201083	0.259719	0.6	0.6	1
CA2	Abl1	0.0201909	-0.300964	0.35	0.644	1
CA2	Tango2	0.0203714	0.297321	0.8	0.644	1
CA2	Mbd1	0.0204185	-0.299653	0.175	0.422	1
CA2	Btbd8	0.0209105	0.271242	0.5	0.222	1
CA2	Cpd	0.020997	0.461289	0.75	0.533	1
CA2	Fkbp8	0.021275	0.250625	0.4	0.156	1
CA2	Smurf1	0.0214107	-0.511899	0.475	0.689	1
CA2	Psme4	0.0214248	0.311719	0.975	0.978	1
CA2	Klf8	0.0215419	0.315678	0.7	0.422	1
CA2	Gpc5	0.0215979	0.692372	0.725	0.467	1
CA2	Usp50	0.0217723	0.443574	0.625	0.444	1
CA2	AY036118	0.021987	0.884373	1	1	1
CA2	Abi1	0.0220183	-0.311205	0.95	0.978	1
CA2	Purg	0.0223262	-0.388587	0.9	0.978	1
CA2	Chrna7	0.0225107	0.537661	0.825	0.778	1
CA2	Tnks2	0.0225444	-0.394429	0.5	0.733	1
CA2	Sypl	0.0226102	0.262474	0.4	0.178	1
CA2	Mcf2l	0.0227319	0.309974	0.65	0.467	1
CA2	Chac2	0.0227413	0.257147	0.3	0.067	1
CA2	Usp12	0.0228508	-0.366018	0.3	0.578	1
CA2	Naa16	0.0231559	-0.267539	0.3	0.622	1
CA2	Lurap1l	0.023233	-0.327945	0.85	0.844	1
CA2	Scamp5	0.0233272	-0.301981	0.425	0.733	1
CA2	R3hdm1	0.0234778	-0.359998	1	0.978	1
CA2	Eepd1	0.0236242	0.439676	0.825	0.756	1
CA2	Ccbe1	0.0241178	0.394197	0.975	0.889	1
CA2	Snx18	0.0241743	-0.297206	0.175	0.467	1
CA2	Qser1	0.0242415	-0.383385	0.3	0.556	1
CA2	Ndufa13	0.0243267	0.258836	0.575	0.333	1
CA2	Orc2	0.0244645	0.32691	0.625	0.378	1
CA2	Maml3	0.0245559	-0.411775	0.925	0.911	1
CA2	Numa1	0.0247919	-0.305189	0.3	0.578	1
CA2	Ndst1	0.0248792	0.311294	0.9	0.711	1
CA2	Cntln	0.024952	-0.306364	0.525	0.689	1
CA2	Tbca	0.0252451	0.27677	0.575	0.311	1
CA2	Ptp4a2	0.0254794	-0.372061	0.475	0.778	1
CA2	Sik3	0.0255198	-0.298402	0.95	1	1
CA2	Phf20	0.0255546	-0.291702	0.9	0.844	1
CA2	5031425E22Rik	0.0258609	-0.325825	0.775	0.756	1
CA2	Npy1r	0.026693	-0.254554	0.15	0.422	1
CA2	Auh	0.0266957	0.356892	0.75	0.533	1
CA2	Ppp1r9a	0.0267839	-0.383925	0.825	0.889	1
CA2	Sdcbp	0.0270437	0.32019	0.8	0.533	1
CA2	Slc2a13	0.0273466	-0.282512	0.05	0.244	1
CA2	Macrod2os1	0.0275506	0.269564	0.35	0.111	1
CA2	Chd3	0.0279025	0.307194	0.8	0.733	1
CA2	Ppt1	0.0282533	-0.376843	0.475	0.733	1
CA2	Sp3	0.0283117	-0.450615	0.325	0.578	1
CA2	Lrch1	0.0285883	0.324158	0.7	0.689	1
CA2	Sox5	0.0286717	0.310325	1	0.933	1
CA2	5330438D12Rik	0.0295229	0.403886	0.925	0.822	1
CA2	Acp1	0.0300841	0.332248	0.85	0.667	1
CA2	4930402H24Rik	0.0301556	-0.382474	0.9	1	1
CA2	Zfp804a	0.0308743	-0.68548	0.975	0.978	1
CA2	Gm5441	0.0308823	0.439264	0.625	0.4	1
CA2	Dgkz	0.0309647	-0.289341	0.9	0.867	1
CA2	Extl3	0.031184	-0.356107	0.4	0.667	1
CA2	Pbx3	0.0314383	-0.292687	0	0.133	1
CA2	Unc5d	0.0314537	-1.04017	0.3	0.333	1
CA2	Maml2	0.0317045	-0.62222	0.75	0.844	1
CA2	Kcnh8	0.0318191	0.460244	0.525	0.267	1
CA2	B3gntl1	0.0319943	-0.29455	0.1	0.356	1
CA2	Eno2	0.0325426	0.250851	0.775	0.489	1
CA2	Trappc13	0.0327113	-0.298618	0.225	0.467	1
CA2	Gm43713	0.0327254	0.269546	0.675	0.4	1
CA2	Parp6	0.0327353	0.282052	0.6	0.356	1
CA2	Trim44	0.0327655	0.336736	0.9	0.711	1
CA2	Lmo3	0.0328591	0.41758	0.675	0.511	1
CA2	St5	0.0328951	0.293078	0.775	0.556	1
CA2	Ccnh	0.0331944	0.276908	0.825	0.6	1
CA2	Lrp11	0.0344926	-0.360425	0.425	0.556	1
CA2	Gm36975	0.0348732	0.403064	0.875	0.689	1
CA2	Zfp260	0.0349383	-0.281824	0.275	0.578	1
CA2	Tacc1	0.0349805	-0.404811	0.525	0.667	1
CA2	Bcl2l13	0.0350699	-0.38889	0.3	0.533	1
CA2	Rims1	0.0351648	-0.272031	1	1	1
CA2	Fam168a	0.0352467	0.283646	0.95	1	1
CA2	Celf4	0.0356325	0.26955	0.975	0.978	1
CA2	4930512B01Rik	0.0361539	0.355281	0.525	0.289	1
CA2	Eif5b	0.0361909	0.306625	0.75	0.533	1
CA2	Usp31	0.0363729	-0.3624	0.475	0.689	1
CA2	H3f3b	0.0373445	0.258217	0.575	0.333	1
CA2	2610037D02Rik	0.0377325	0.274877	0.65	0.511	1
CA2	Fnbp1	0.0378664	-0.405187	0.4	0.689	1
CA2	Fat3	0.0381478	-0.387978	1	1	1
CA2	Arhgap6	0.038391	-0.7301	0.075	0.178	1
CA2	Pigk	0.0385038	0.532245	0.975	0.889	1
CA2	Fth1	0.0385951	-0.46978	0.725	0.911	1
CA2	Mboat2	0.0389321	0.451375	0.925	0.756	1
CA2	Fgfr2	0.0389968	0.481439	0.975	0.956	1
CA2	Pabpc1	0.0391972	-0.442007	0.45	0.711	1
CA2	Opa1	0.0395256	-0.266242	0.6	0.644	1
CA2	Eif3e	0.0396758	-0.269926	0.55	0.622	1
CA2	Ndufa5	0.0406767	0.290566	0.475	0.244	1
CA2	Syne1	0.0408859	-0.320696	0.95	0.933	1
CA2	Ccnt2	0.0413881	-0.344743	0.625	0.778	1
CA2	Pex5l	0.0414521	-0.485616	0.85	0.978	1
CA2	Stard7	0.0415326	-0.343979	0.375	0.622	1
CA2	9330182L06Rik	0.0419434	-0.306638	0.175	0.467	1
CA2	Utp25	0.042173	0.265273	0.325	0.133	1
CA2	Prpf40b	0.0422183	0.28605	0.5	0.311	1
CA2	Phf14	0.0423716	0.25731	0.975	0.867	1
CA2	Rasgrf1	0.0428981	-0.310978	0.9	0.889	1
CA2	Eif1b	0.0430094	-0.355631	0.375	0.6	1
CA2	Grik4	0.0433064	0.269055	0.95	0.956	1
CA2	Susd6	0.0436823	0.288704	0.975	0.978	1
CA2	Abr	0.0439413	-0.376173	0.9	0.889	1
CA2	Cbwd1	0.0443591	0.395211	0.5	0.289	1
CA2	Ibtk	0.045051	-0.320829	0.15	0.356	1
CA2	Odf2	0.0450644	0.33937	0.95	0.844	1
CA2	Gm16351	0.0452843	0.36944	0.375	0.156	1
CA2	Mia2	0.0467505	-0.305466	0.625	0.867	1
CA2	Atp5g2	0.0469047	0.253785	0.4	0.2	1
CA2	Zmynd8	0.046949	0.370809	0.95	0.822	1
CA2	Mirg	0.0477448	0.415921	0.725	0.556	1
CA2	Msi2	0.0480972	-0.458196	0.7	0.778	1
CA2	Runx1t1	0.0484895	0.33266	0.85	0.844	1
CA2	Scaf11	0.0485769	0.343904	0.575	0.444	1
CA2	Sdha	0.0491496	-0.312817	0.45	0.6	1
CA2	Angptl2	0.0491589	0.38106	0.55	0.333	1
CA2	Tll2	0.0503281	-0.452499	0.2	0.422	1
CA2	Mxi1	0.0505703	-0.270736	0.125	0.333	1
CA2	Brip1os	0.0513549	0.490087	0.75	0.578	1
CA2	Foxp1	0.0517923	-0.376706	0.95	1	1
CA2	Olfm1	0.0520783	-0.436584	0.525	0.778	1
CA2	Kif1bp	0.0521496	0.270081	0.55	0.378	1
CA2	Bcl9	0.0522731	0.261661	0.6	0.622	1
CA2	Pdk3	0.0523358	0.272889	0.475	0.333	1
CA2	Mprip	0.0528031	-0.38268	0.675	0.867	1
CA2	Armc8	0.0533238	0.29654	0.85	0.711	1
CA2	Dcc	0.0537629	0.327641	0.975	0.911	1
CA2	Isca1	0.0538444	0.30705	0.25	0.067	1
CA2	Btbd1	0.0539619	-0.365865	0.3	0.489	1
CA2	Mef2c	0.0541219	-0.280186	0.275	0.556	1
CA2	Zfp207	0.0542158	-0.250479	0.875	0.844	1
CA2	Armcx3	0.054687	0.277881	0.45	0.244	1
CA2	Usp7	0.0559523	-0.291606	0.6	0.822	1
CA2	Rbfox3	0.056497	0.360119	1	0.978	1
CA2	Cblb	0.0565452	-0.347142	0.45	0.711	1
CA2	Efr3b	0.0566346	0.424254	0.925	0.889	1
CA2	Snhg8	0.0566389	0.303647	0.375	0.156	1
CA2	Eif3h	0.0578044	-0.289443	0.325	0.578	1
CA2	Ncam2	0.0578107	0.27728	0.975	0.844	1
CA2	Ralgapa2	0.0578658	-0.449894	0.8	0.956	1
CA2	Gm28198	0.0580931	0.424313	0.3	0.111	1
CA2	Cntn3	0.0588177	-0.89343	0.225	0.378	1
CA2	Gm48678	0.0589192	0.4565	0.825	0.689	1
CA2	Vit	0.0593244	0.283926	0.475	0.244	1
CA2	Ttc39c	0.0597684	-0.306286	0.35	0.6	1
CA2	Nrg3os	0.0599891	0.523609	0.975	0.956	1
CA2	Cope	0.0602864	0.270976	0.325	0.133	1
CA2	Ext1	0.0603561	-0.334796	0.975	1	1
CA2	Rps28	0.0603736	-0.392125	0.325	0.556	1
CA2	Pcsk2	0.0611479	-0.32852	0.975	1	1
CA2	Pomt2	0.0614056	-0.254499	0.175	0.4	1
CA2	Ajap1	0.0615834	-0.275211	0.575	0.667	1
CA2	Rnf165	0.0619096	0.361752	0.875	0.778	1
CA2	Thsd4	0.061916	-0.412617	0.85	0.911	1
CA2	Bmpr2	0.0619246	-0.33635	0.8	0.889	1
CA2	Hs6st3	0.0621913	-0.99299	0.75	0.689	1
CA2	Chga	0.0622549	-0.253583	0.15	0.4	1
CA2	Nudcd3	0.0622831	-0.317639	0.7	0.822	1
CA2	Smurf2	0.0623382	-0.268996	0.55	0.756	1
CA2	Metap2	0.0624708	-0.274959	0.575	0.8	1
CA2	Ctsc	0.0627135	0.297226	0.65	0.422	1
CA2	Ttll4	0.0629573	-0.268901	0.2	0.467	1
CA2	Wnk1	0.0630732	-0.35156	0.8	0.956	1
CA2	2024-03-02	0.0634231	-0.330837	0.275	0.4	1
CA2	Spg7	0.0634882	0.288621	0.5	0.267	1
CA2	Ano4	0.0635417	0.342595	0.875	0.911	1
CA2	Ncapg2	0.0639751	0.272923	0.3	0.089	1
CA2	Fam117b	0.0643933	-0.298104	0.45	0.689	1
CA2	Trps1	0.0646182	-0.623858	0.75	0.911	1
CA2	Mn1	0.0648357	-0.33467	0.125	0.311	1
CA2	Mtdh	0.0651069	-0.440621	0.675	0.889	1
CA2	Lingo2	0.065243	-0.423078	0.375	0.267	1
CA2	Polr3h	0.0652787	0.331596	0.675	0.489	1
CA2	Mir670hg	0.0656833	-0.449033	0.325	0.533	1
CA2	Trak2	0.0657514	-0.403744	0.475	0.711	1
CA2	Gm11906	0.0674588	0.658915	0.775	0.733	1
CA2	Zfr	0.067944	-0.288384	0.975	1	1
CA2	Enox2	0.0688937	0.349584	0.425	0.378	1
CA2	Bcas3	0.0691362	-0.316907	0.925	0.956	1
CA2	Lyrm1	0.0697038	-0.315705	0.2	0.444	1
CA2	Thra	0.0704989	0.317268	0.775	0.556	1
CA2	C1qtnf4	0.0705375	0.341118	0.7	0.556	1
CA2	Kat6b	0.0705662	-0.32044	0.85	0.911	1
CA2	Vcl	0.0710207	-0.254541	0.5	0.533	1
CA2	Tle2	0.0710875	0.257215	0.275	0.089	1
CA2	Tet2	0.0712747	0.272662	0.825	0.622	1
CA2	Cog4	0.0721814	0.310069	0.5	0.356	1
CA2	Gtdc1	0.0725144	0.31506	0.875	0.933	1
CA2	Clstn1	0.0728017	-0.320529	0.575	0.667	1
CA2	Hbs1l	0.0738613	0.277672	0.65	0.6	1
CA2	Pcdh1	0.0740529	-0.271378	0.625	0.6	1
CA2	4921534H16Rik	0.0740784	0.377491	0.725	0.556	1
CA2	Mir124a-1hg	0.0747276	0.380584	0.95	0.867	1
CA2	Gm14372	0.0748369	0.416352	0.625	0.378	1
CA2	Slk	0.075374	-0.306377	0.425	0.556	1
CA2	Ric1	0.0761094	-0.274155	0.625	0.689	1
CA2	G3bp2	0.076112	0.351879	0.725	0.667	1
CA2	Angpt1	0.0761983	0.376019	0.6	0.356	1
CA2	Lztfl1	0.0764839	-0.300944	0.575	0.733	1
CA2	Ppfia1	0.0766639	-0.30272	0.525	0.733	1
CA2	2024-03-11	0.076841	-0.40549	0.425	0.622	1
CA2	Prickle1	0.0769178	-0.424915	0.875	0.978	1
CA2	Gm26917	0.077314	0.342438	1	0.911	1
CA2	Zfp950	0.0777599	0.350856	0.7	0.511	1
CA2	Lipe	0.0791264	0.299905	0.35	0.2	1
CA2	Iqgap2	0.079215	-0.541546	0.25	0.511	1
CA2	Nfyc	0.0795373	0.427416	0.725	0.622	1
CA2	Gm16183	0.0798549	0.376505	0.85	0.733	1
CA2	Rpl6	0.0801383	0.293295	0.825	0.667	1
CA2	Tlk1	0.0806477	-0.354658	0.75	0.844	1
CA2	Heatr3	0.0810433	-0.32564	0.35	0.622	1
CA2	Arhgef7	0.0818301	-0.273731	0.625	0.756	1
CA2	Glyr1	0.0820632	-0.267606	0.525	0.644	1
CA2	Mid2	0.0828009	-0.303646	0.175	0.378	1
CA2	Mon1a	0.0829067	-0.256042	0.1	0.289	1
CA2	Lix1	0.0832286	0.333712	0.775	0.644	1
CA2	Cast	0.0833752	0.520994	0.35	0.178	1
CA2	Chpt1	0.0833785	-0.329501	0.475	0.711	1
CA2	Sfmbt2	0.0834404	0.281012	0.2	0.044	1
CA2	Rab31	0.0835035	-1.04049	0.05	0.222	1
CA2	Otulin	0.0843735	0.310465	0.6	0.378	1
CA2	Sorbs2os	0.0844015	0.358219	0.85	0.844	1
CA2	Efr3a	0.0849391	0.496529	0.95	0.844	1
CA2	Gm26749	0.0857301	0.48473	0.8	0.667	1
CA2	Asxl3	0.0863596	-0.304445	0.2	0.333	1
CA2	Pcdh15	0.0874496	0.280619	0.425	0.222	1
CA2	Adnp	0.0875399	-0.299034	0.625	0.844	1
CA2	Efl1	0.087779	-0.282614	0.475	0.711	1
CA2	Cux1	0.0884799	-0.251171	0.225	0.378	1
CA2	Ndufa8	0.0889368	-0.364611	0.175	0.422	1
CA2	Dld	0.0889619	-0.252287	0.25	0.489	1
CA2	Stag1	0.08959	-0.333689	0.95	0.956	1
CA2	Chd6	0.0896525	0.2763	0.9	0.933	1
CA2	Fbxl16	0.0902556	-0.294238	0.3	0.489	1
CA2	Frmd4b	0.0910403	-0.474749	0.35	0.556	1
CA2	Snrpf	0.0919624	0.374843	0.375	0.311	1
CA2	Rai1	0.0933451	-0.305571	0.675	0.8	1
CA2	Frmpd3	0.0934378	-0.336142	0.25	0.489	1
CA2	Cdh8	0.09355	0.399064	1	0.956	1
CA2	Pank3	0.0937798	0.291582	0.475	0.289	1
CA2	Hacd1	0.0947864	-0.264034	0.35	0.467	1
CA2	Vps8	0.0948982	-0.370108	0.5	0.667	1
CA2	Pola1	0.0950247	-0.357907	0.475	0.622	1
CA2	Cpeb4	0.0955173	0.323267	0.95	0.911	1
CA2	Slc41a2	0.0961872	-0.310317	0.2	0.4	1
CA2	Mapk14	0.0965054	-0.289023	0.725	0.8	1
CA2	Sphkap	0.0965685	0.268861	0.9	0.978	1
CA2	Large1	0.0975116	0.343468	1	1	1
CA2	Zfp346	0.0976928	0.407576	0.625	0.444	1
CA2	Grid2	0.0980647	-0.358223	0.525	0.711	1
CA2	Chd8	0.0980735	0.259916	0.825	0.711	1
CA2	Atp11c	0.0982158	-0.419742	0.275	0.444	1
CA2	Apc	0.0987821	-0.326254	0.9	0.911	1
CA2	Mia3	0.0988911	-0.326166	0.475	0.733	1
CA2	Pde10a	0.0989657	-0.540124	0.875	0.978	1
CA2	Gse1	0.0999002	0.295135	1	0.933	1
CA2	Zbtb11	0.10031	-0.415679	0.65	0.8	1
CA2	Klf12	0.100487	0.263282	0.975	0.867	1
CA2	Nwd2	0.100958	-0.432913	0.675	0.733	1
CA2	Ccser1	0.101073	-0.25633	0.95	1	1
CA2	Dbn1	0.101577	0.378813	0.675	0.533	1
CA2	Wdr60	0.102353	-0.262965	0.325	0.533	1
CA2	Mmp17	0.102757	-0.301703	0.475	0.733	1
CA2	Erlin1	0.103141	-0.295029	0.3	0.378	1
CA2	Scamp1	0.104567	0.284854	0.7	0.578	1
CA2	Hacd4	0.104842	0.380278	0.65	0.444	1
CA2	Tctn2	0.105182	-0.262418	0.25	0.422	1
CA2	Man1a	0.105312	-0.435809	0.175	0.289	1
CA2	Rab36	0.105665	-0.309316	0.125	0.356	1
CA2	Ubp1	0.105716	0.302665	0.75	0.556	1
CA2	Zcchc8	0.106676	0.289192	0.55	0.356	1
CA2	Jmjd1c	0.106863	-0.286366	0.95	0.956	1
CA2	Gm26691	0.107647	-0.300381	0.55	0.6	1
CA2	Caln1	0.108221	-0.26446	0.9	0.844	1
CA2	Emc4	0.109098	-0.321888	0.3	0.533	1
CA2	Fgf5	0.10963	0.295094	0.575	0.511	1
CA2	Gm12227	0.109728	0.250003	0.25	0.111	1
CA2	Grb10	0.110234	-0.351504	0.2	0.378	1
CA2	Capn15	0.111278	0.274107	0.55	0.4	1
CA2	Gm41505	0.111411	0.281313	0.625	0.511	1
CA2	Setd1b	0.11175	-0.327979	0.25	0.4	1
CA2	Bbof1	0.112384	0.252748	0.525	0.511	1
CA2	Bsg	0.112664	0.287921	0.575	0.444	1
CA2	Rundc3b	0.114095	-0.416343	0.475	0.667	1
CA2	Gdi1	0.114161	0.319707	0.65	0.444	1
CA2	Gm41609	0.114185	0.317728	0.675	0.444	1
CA2	Xpr1	0.114188	-0.43493	0.6	0.778	1
CA2	Trpm7	0.114302	-0.290738	0.875	0.911	1
CA2	Atrnl1	0.114879	0.273263	1	0.978	1
CA2	Ralgps1	0.11501	-0.293137	0.925	1	1
CA2	Apbb2	0.116403	-0.356672	0.95	0.978	1
CA2	Mical2	0.116417	-0.294569	0.95	1	1
CA2	Lamp2	0.116509	-0.34315	0.5	0.556	1
CA2	Por	0.116717	-0.287009	0.325	0.444	1
CA2	Negr1	0.116891	-0.446865	0.975	1	1
CA2	Igsf3	0.117437	-0.288316	0.075	0.244	1
CA2	Spock3	0.117971	-0.521353	0.775	0.867	1
CA2	Man2a1	0.119287	-0.252433	0.2	0.4	1
CA2	4930473D10Rik	0.11949	0.468698	0.625	0.422	1
CA2	Ppp1r12a	0.11953	-0.350323	0.875	0.978	1
CA2	Nkiras1	0.119815	0.329822	0.625	0.533	1
CA2	Arhgap12	0.12026	-0.368329	0.2	0.333	1
CA2	Agtpbp1	0.121192	0.281845	0.95	0.822	1
CA2	Ctnnal1	0.121539	0.265353	0.475	0.267	1
CA2	Pdia6	0.122568	-0.268158	0.2	0.422	1
CA2	Lin28b	0.122889	-0.340058	0.125	0.289	1
CA2	Gm6994	0.12356	0.433154	0.65	0.533	1
CA2	Elmo1	0.124864	-0.327298	0.45	0.444	1
CA2	Smim4	0.125398	0.26393	0.55	0.444	1
CA2	Rfx7	0.125803	-0.300546	0.85	0.911	1
CA2	Mapk10	0.125964	-0.265784	1	1	1
CA2	Nars2	0.126015	-0.25086	0.45	0.556	1
CA2	Ssu72	0.126372	0.260472	0.55	0.333	1
CA2	Fgf1	0.126548	0.37801	0.55	0.356	1
CA2	Ranbp17	0.126597	-0.276135	0.3	0.422	1
CA2	Plcl2	0.127189	-0.308715	0.825	0.867	1
CA2	Pde4a	0.127284	-0.304795	0.85	0.933	1
CA2	Gabrg3	0.127536	-0.727057	0.175	0.356	1
CA2	Ino80d	0.128216	-0.358622	0.6	0.8	1
CA2	Arglu1	0.12828	0.263168	0.95	0.933	1
CA2	Ttll11	0.129559	-0.346418	0.725	0.844	1
CA2	Mtus2	0.129677	-0.322123	0.6	0.6	1
CA2	Gm4258	0.129712	0.294999	0.95	0.867	1
CA2	Ablim2	0.130866	-0.3073	0.5	0.711	1
CA2	Golga5	0.131944	0.289451	0.425	0.311	1
CA2	Mfsd6	0.132415	-0.271136	0.4	0.6	1
CA2	Nup153	0.133283	-0.260444	0.4	0.556	1
CA2	Rps8	0.13349	-0.374723	0.6	0.711	1
CA2	Astn2	0.134901	-0.405957	0.675	0.711	1
CA2	Lpp	0.135286	-0.250374	0.975	0.978	1
CA2	Dnajc6	0.135826	-0.279957	0.975	0.978	1
CA2	Dclk1	0.136274	-0.25628	0.975	1	1
CA2	A830036E02Rik	0.136428	-0.34525	0.35	0.556	1
CA2	Gm48239	0.13768	0.28208	0.45	0.311	1
CA2	Uri1	0.13794	0.353004	0.85	0.733	1
CA2	Etl4	0.138084	-0.612167	0.325	0.467	1
CA2	Gm20275	0.139338	0.370439	0.925	0.8	1
CA2	2024-03-08	0.13935	-0.25439	0.2	0.422	1
CA2	Tsc1	0.139527	0.280214	0.525	0.444	1
CA2	Kcnq2	0.13994	-0.317315	0.725	0.889	1
CA2	Cntnap5b	0.141085	-0.353207	0.9	0.867	1
CA2	Gm26936	0.141364	0.445071	0.7	0.511	1
CA2	Rheb	0.141927	-0.373114	0.525	0.711	1
CA2	Gm29237	0.14205	0.278021	0.5	0.444	1
CA2	Lrrc7	0.142427	-0.281143	0.975	1	1
CA2	Eprs	0.142927	-0.30058	0.425	0.644	1
CA2	Ufl1	0.143242	0.308158	0.45	0.289	1
CA2	Slc38a2	0.143332	-0.380613	0.675	0.844	1
CA2	Kcnb2	0.143605	-0.410477	0.975	0.956	1
CA2	9930021J03Rik	0.144053	-0.424905	0.75	0.867	1
CA2	Dmxl1	0.14535	-0.259868	0.95	1	1
CA2	Nmd3	0.145767	-0.274979	0.4	0.556	1
CA2	Commd3	0.145926	0.252815	0.45	0.267	1
CA2	Gm48006	0.146541	0.360971	0.55	0.333	1
CA2	Lrp1	0.146545	-0.260681	0.725	0.822	1
CA2	Atp6v1d	0.146939	0.250126	0.675	0.511	1
CA2	Cc2d2a	0.148541	0.362791	0.525	0.422	1
CA2	Ppp6r2	0.148791	-0.253498	0.675	0.756	1
CA2	Taok1	0.150243	-0.325869	0.825	0.933	1
CA2	Calr	0.150713	-0.269611	0.5	0.756	1
CA2	Rab10	0.152324	0.316569	0.925	0.844	1
CA2	Kcnab1	0.152435	-0.422697	0.4	0.4	1
CA2	Hgf	0.153012	0.311772	0.55	0.467	1
CA2	Tspoap1	0.153309	0.327969	0.875	0.8	1
CA2	Psmd4	0.154368	0.250068	0.425	0.244	1
CA2	Echdc2	0.154796	0.255485	0.725	0.622	1
CA2	Polq	0.156261	0.417331	0.625	0.422	1
CA2	Stxbp5	0.156842	-0.319426	0.9	0.956	1
CA2	Fam189a1	0.156933	0.286383	1	0.933	1
CA2	Lims1	0.156987	-0.289061	0.55	0.622	1
CA2	Adar	0.157651	-0.277528	0.575	0.733	1
CA2	Ntsr2	0.157859	0.284349	0.7	0.689	1
CA2	Ddhd1	0.158417	-0.277626	0.575	0.778	1
CA2	Dcp1a	0.159022	-0.254416	0.275	0.489	1
CA2	Rps19	0.159732	-0.355481	0.3	0.556	1
CA2	Kcnh5	0.162378	-0.292089	0.225	0.267	1
CA2	Garem1	0.162763	-0.26543	0.975	0.956	1
CA2	Mapk1	0.163466	-0.256539	0.8	0.889	1
CA2	Dnajc10	0.165082	0.276372	0.675	0.556	1
CA2	Fbxw7	0.16667	0.271007	0.95	0.844	1
CA2	Cep290	0.167048	-0.254715	0.375	0.533	1
CA2	Rbfox1	0.169345	0.325235	1	1	1
CA2	Gm10754	0.169353	-0.293679	0.125	0.289	1
CA2	Phactr3	0.169555	-0.279812	0.825	0.889	1
CA2	Qrich1	0.171388	-0.296547	0.7	0.8	1
CA2	Naf1	0.171687	0.254798	0.425	0.267	1
CA2	Ankrd33b	0.172287	-0.306045	0.325	0.444	1
CA2	Ube2w	0.172535	-0.288027	0.75	0.911	1
CA2	5730522E02Rik	0.174052	-0.25256	0.975	0.978	1
CA2	4930509J09Rik	0.17421	0.47499	0.95	0.933	1
CA2	Parg	0.174886	0.286834	0.875	0.756	1
CA2	Sort1	0.175006	0.310975	0.8	0.867	1
CA2	Hes1	0.176495	-0.284211	0.05	0.178	1
CA2	Tanc1	0.17792	-0.280845	0.95	0.956	1
CA2	Lcorl	0.177977	-0.380313	0.625	0.822	1
CA2	Fam171a1	0.178256	-0.276131	0.7	0.844	1
CA2	Gmds	0.178748	0.351882	0.925	0.8	1
CA2	Ube2h	0.179235	-0.28517	0.65	0.822	1
CA2	Camkv	0.179281	0.343837	0.75	0.644	1
CA2	Rap1a	0.179949	0.308256	0.8	0.644	1
CA2	Eif2a	0.18104	-0.27205	0.375	0.556	1
CA2	Drosha	0.181295	0.257016	0.65	0.578	1
CA2	Rb1cc1	0.181719	-0.298401	0.825	0.911	1
CA2	Slc4a8	0.184646	0.253085	0.675	0.644	1
CA2	A330076H08Rik	0.18501	-0.269731	0.5	0.733	1
CA2	Chchd6	0.185043	-0.2548	0.725	0.733	1
CA2	Ntng1	0.186177	-0.422313	0.1	0.267	1
CA2	Ralgapb	0.187847	0.320011	0.725	0.711	1
CA2	Agap1	0.187914	-0.267131	0.775	0.8	1
CA2	Med15	0.188391	-0.278191	0.5	0.622	1
CA2	Gm3848	0.188754	0.25093	0.25	0.111	1
CA2	Slc35f4	0.189709	0.406981	0.675	0.489	1
CA2	Elob	0.189856	0.271659	0.45	0.267	1
CA2	Tmem151a	0.189953	-0.2979	0.275	0.467	1
CA2	Tcf25	0.190284	-0.286405	0.775	0.867	1
CA2	Tiam2	0.190623	0.331768	0.725	0.6	1
CA2	Sel1l	0.190948	-0.280093	0.6	0.778	1
CA2	Bmpr1a	0.191185	0.250475	0.7	0.578	1
CA2	Hectd2os	0.192069	0.285071	0.975	0.889	1
CA2	Arl5b	0.194173	0.262164	0.675	0.511	1
CA2	Numb	0.194475	-0.264474	0.7	0.822	1
CA2	Ckap5	0.196002	-0.334516	0.675	0.8	1
CA2	Rsf1os2	0.196878	0.270698	0.35	0.222	1
CA2	Cst3	0.197287	-0.303237	0.775	0.778	1
CA2	Slc9a1	0.197344	0.300705	0.65	0.556	1
CA2	Prex2	0.197506	0.273338	0.85	0.711	1
CA2	Rnf41	0.198284	-0.287078	0.35	0.467	1
CA2	Bcap29	0.198302	-0.26006	0.35	0.4	1
CA2	Sh3d19	0.199004	0.279373	0.975	0.867	1
CA2	Cdh13	0.1991	-0.341401	0.175	0.178	1
CA2	Desi2	0.200165	-0.280187	0.7	0.822	1
CA2	2610035D17Rik	0.204174	-0.37101	0.575	0.689	1
CA2	Lysmd4	0.205333	0.266299	0.775	0.689	1
CA2	Asap2	0.207137	-0.31548	0.375	0.6	1
CA2	Gm9968	0.207625	0.31862	0.65	0.444	1
CA2	Hdlbp	0.208012	-0.310725	0.45	0.622	1
CA2	Krit1	0.208406	-0.337982	0.875	0.956	1
CA2	Sntb1	0.208554	-0.334685	0.125	0.156	1
CA2	Tjp1	0.208952	0.313475	0.95	0.933	1
CA2	Vps13c	0.209926	0.259225	0.975	0.956	1
CA2	Wdr43	0.212053	0.273717	0.6	0.444	1
CA2	Tent4b	0.212863	-0.307245	0.475	0.644	1
CA2	Usp32	0.212923	-0.250078	0.875	0.889	1
CA2	St6galnac5	0.214024	-0.329019	0.95	1	1
CA2	Gdpd1	0.215808	-0.259117	0.575	0.733	1
CA2	Sesn3	0.218759	-0.289659	0.25	0.378	1
CA2	Nf1	0.219125	-0.263965	0.825	0.911	1
CA2	Invs	0.220367	-0.299716	0.3	0.489	1
CA2	Rian	0.220926	0.300046	1	1	1
CA2	Slco3a1	0.221256	0.282365	0.9	0.889	1
CA2	Elavl4	0.221572	-0.291239	0.625	0.733	1
CA2	Cnrip1	0.221615	-0.263282	0.65	0.8	1
CA2	Mier1	0.223792	0.254699	0.85	0.733	1
CA2	Pcdh19	0.223866	0.253198	0.375	0.244	1
CA2	Oxr1	0.225856	-0.400662	0.825	0.844	1
CA2	Nectin1	0.227038	-0.305071	0.35	0.511	1
CA2	Fam110b	0.227277	0.355599	0.85	0.756	1
CA2	Inhba	0.227449	0.28554	0.65	0.444	1
CA2	4430402I18Rik	0.229038	0.322675	0.575	0.556	1
CA2	Mphosph9	0.230204	0.288763	0.725	0.644	1
CA2	Chic2	0.231011	-0.287067	0.525	0.644	1
CA2	Dgkh	0.232192	-0.2596	0.75	0.8	1
CA2	Spata5	0.233963	-0.321885	0.65	0.8	1
CA2	Pdhx	0.234944	-0.264778	0.525	0.622	1
CA2	Sgcz	0.236008	-1.216	0.125	0.244	1
CA2	Ube2e3	0.236027	-0.258938	0.475	0.578	1
CA2	Yipf5	0.2371	-0.261819	0.5	0.622	1
CA2	Thrb	0.237262	-0.393479	0.675	0.756	1
CA2	Uggt2	0.237471	-0.304207	0.725	0.867	1
CA2	Ndrg3	0.238824	0.270905	0.95	0.933	1
CA2	Bmpr1b	0.240342	-0.267957	0.075	0.156	1
CA2	Phactr2	0.240415	0.308234	0.7	0.556	1
CA2	Mrpl1	0.24104	-0.26157	0.525	0.711	1
CA2	Lrrc4c	0.241848	-0.503575	0.925	0.889	1
CA2	Nsmaf	0.241957	0.266243	0.7	0.511	1
CA2	D10Wsu102e	0.24251	-0.268498	0.425	0.489	1
CA2	4930565N06Rik	0.245464	0.389062	0.225	0.089	1
CA2	Birc6	0.245876	-0.253281	0.9	0.956	1
CA2	Trap1	0.246661	0.261471	0.325	0.244	1
CA2	Akap13	0.246819	0.272305	0.875	0.889	1
CA2	Plaa	0.249011	-0.284791	0.5	0.711	1
CA2	Plcb1	0.251393	-0.274196	1	0.978	1
CA2	Trpm3	0.251455	-0.361759	0.975	1	1
CA2	Zscan26	0.251493	0.276077	0.425	0.311	1
CA2	Uxs1	0.253198	0.250539	0.675	0.578	1
CA2	Ubac2	0.253538	-0.274159	0.675	0.8	1
CA2	Far1os	0.254104	0.300159	0.8	0.756	1
CA2	Bbx	0.254579	-0.3191	0.75	0.8	1
CA2	Zfp462	0.256055	0.263481	0.825	0.822	1
CA2	Ddx5	0.259201	0.269285	1	0.978	1
CA2	Zc3h7a	0.259538	-0.268533	0.625	0.733	1
CA2	Rragb	0.26011	-0.27484	0.375	0.556	1
CA2	Itm2c	0.261913	-0.305103	0.725	0.844	1
CA2	Esyt2	0.262246	0.252153	0.925	0.933	1
CA2	9530026P05Rik	0.262615	-0.378977	0.55	0.667	1
CA2	Arhgap5	0.265416	-0.312315	0.7	0.822	1
CA2	Abhd2	0.266435	0.308027	0.6	0.444	1
CA2	Manf	0.267424	0.280192	0.7	0.556	1
CA2	Cntn4	0.267721	-0.731882	0.35	0.444	1
CA2	Tpm1	0.267874	-0.264423	0.625	0.667	1
CA2	Arl15	0.268755	-0.416087	0.75	0.778	1
CA2	Lrch3	0.27193	-0.263683	0.675	0.733	1
CA2	Adgrl2	0.272993	-0.322084	0.1	0.178	1
CA2	Hecw1	0.274173	-0.304628	0.575	0.667	1
CA2	A230006K03Rik	0.278005	-0.424955	0.5	0.667	1
CA2	Kif1b	0.28001	0.261692	0.975	0.956	1
CA2	Gm16272	0.280245	-1.16265	0.1	0.156	1
CA2	Homer2	0.281993	0.290884	0.9	0.844	1
CA2	Papola	0.283508	0.2642	0.95	0.911	1
CA2	Gphn	0.287734	0.266568	1	0.978	1
CA2	P4ha1	0.288129	-0.293089	0.625	0.733	1
CA2	Shtn1	0.289401	-0.265626	0.725	0.889	1
CA2	Adam32	0.290355	0.252006	0.2	0.111	1
CA2	Fam171b	0.292754	-0.295517	0.825	0.911	1
CA2	Hnrnpc	0.293065	0.367594	0.9	0.822	1
CA2	Fras1	0.293524	-0.425841	0.125	0.244	1
CA2	Rtl4	0.294274	0.312069	0.925	0.844	1
CA2	Col11a1	0.294838	-0.548116	0.625	0.778	1
CA2	Fmn1	0.296347	-0.308177	0.6	0.733	1
CA2	Paxbp1	0.296392	0.275361	0.675	0.511	1
CA2	Arhgef11	0.301391	0.358674	0.725	0.6	1
CA2	Cacng7	0.302975	-0.271543	0.3	0.511	1
CA2	C77080	0.305435	0.314417	0.075	0.111	1
CA2	Phf20l1	0.306561	0.289472	0.95	0.911	1
CA2	Adamts3	0.306587	-0.438707	0.575	0.689	1
CA2	Peli1	0.310171	0.259667	0.875	0.778	1
CA2	4931406P16Rik	0.31028	0.25776	0.625	0.533	1
CA2	Mysm1	0.312882	-0.259189	0.625	0.733	1
CA2	Sorcs3	0.313543	-0.390834	0.125	0.244	1
CA2	Gm44686	0.316926	0.308769	0.4	0.333	1
CA2	Ide	0.318323	-0.307325	0.3	0.489	1
CA2	Tmeff2	0.319975	-0.404047	0.925	0.956	1
CA2	Camk2d	0.324582	-0.300103	0.15	0.244	1
CA2	Prkab2	0.325084	-0.284021	0.55	0.711	1
CA2	Antxr2	0.33053	-0.255203	0.125	0.2	1
CA2	Smyd3	0.337899	-0.261457	0.725	0.711	1
CA2	Plppr5	0.338136	0.331683	0.7	0.6	1
CA2	Erc2	0.339041	0.287076	1	1	1
CA2	Trim33	0.33944	-0.281651	0.775	0.844	1
CA2	Add2	0.342117	0.267621	0.9	0.844	1
CA2	Crispld1	0.344841	0.284834	0.575	0.489	1
CA2	Fut8	0.345193	0.286031	0.875	0.844	1
CA2	Gng3	0.345983	-0.310526	0.25	0.444	1
CA2	Tmem178b	0.352413	0.267412	0.975	0.978	1
CA2	Nrg1	0.355036	-0.563213	0.45	0.578	1
CA2	Ptpro	0.35791	0.250781	0.625	0.511	1
CA2	Tifa	0.366737	0.290432	0.2	0.089	1
CA2	Slc35f3	0.381822	0.289505	0.9	0.867	1
CA2	Plxna4	0.383691	0.269863	0.95	0.978	1
CA2	Hmg20a	0.385266	-0.254811	0.55	0.711	1
CA2	Timp4	0.389409	0.273645	0.3	0.2	1
CA2	Caprin1	0.395599	-0.299512	0.525	0.689	1
CA2	Aff2	0.397769	-0.256908	0.75	0.822	1
CA2	Svop	0.399085	-0.306182	0.625	0.756	1
CA2	Eml4	0.40365	0.303516	0.95	0.889	1
CA2	Itch	0.407893	-0.26746	0.625	0.778	1
CA2	Slc25a3	0.414023	-0.261941	0.75	0.822	1
CA2	Gm11290	0.418953	-0.390565	0.15	0.267	1
CA2	Nme7	0.422649	0.303553	0.9	0.867	1
CA2	Sema5a	0.428438	-0.272183	0.375	0.489	1
CA2	Gpc4	0.433046	0.329573	0.15	0.111	1
CA2	Gm32647	0.439681	-1.02438	0.275	0.222	1
CA2	Cdr1os	0.441576	-0.294316	0.975	0.978	1
CA2	Ndst4	0.442458	-0.29161	0.15	0.111	1
CA2	Rpl9	0.445257	-0.293169	0.5	0.578	1
CA2	Cacna1b	0.448702	-0.250328	0.875	0.911	1
CA2	Zfpm2	0.450224	-0.481177	0.475	0.578	1
CA2	Hipk2	0.457502	-0.406856	0.6	0.622	1
CA2	Htr7	0.47147	-0.285902	0.525	0.644	1
CA2	Nsd1	0.472231	0.261457	0.9	0.956	1
CA2	Tenm3	0.477308	-0.844925	0.2	0.289	1
CA2	Fam91a1	0.481774	0.255129	0.425	0.289	1
CA2	Nell1	0.499643	-0.4184	0.275	0.333	1
CA2	Tex22	0.499848	0.487668	0.125	0.067	1
CA2	Npas2	0.500713	-0.250705	0.175	0.289	1
CA2	Zfp536	0.505308	-0.356324	0.125	0.222	1
CA2	Rmdn1	0.509277	-0.324196	0.775	0.844	1
CA2	Car10	0.510649	-0.321714	0.075	0.133	1
CA2	Nme5	0.51238	0.366784	0.3	0.2	1
CA2	Cyp7b1	0.515056	0.258432	0.875	0.867	1
CA2	Parm1	0.525919	-0.257427	0.125	0.178	1
CA2	Mmp16	0.552928	-0.287311	0.95	0.978	1
CA2	A330008L17Rik	0.55416	-0.322055	0.825	0.867	1
CA2	Tiparp	0.568162	0.315492	0.425	0.333	1
CA2	Shb	0.579578	-0.25326	0.25	0.378	1
CA2	Gm34544	0.583544	-0.758168	0.3	0.311	1
CA2	Prkcb	0.584368	-0.369822	0.35	0.422	1
CA2	Gins2	0.599737	0.283873	0.45	0.378	1
CA2	Peak1	0.630032	0.267556	0.725	0.667	1
CA2	Slc16a4	0.672024	0.382939	0.225	0.156	1
CA2	Mrpl48	0.676885	-0.252907	0.3	0.422	1
CA2	Adarb2	0.702839	-0.59069	0.1	0.111	1
CA2	Kitl	0.841015	-0.4758	0.075	0.111	1
CA2	Alcam	0.872749	-0.267801	0.375	0.378	1
CA2	Spon1	0.915341	0.252689	0.7	0.644	1
CA2	Dpp10	0.999349	-0.552346	0.15	0.133	1
CA3	Gm12296	3.35803e-24	0.788484	0.865	0.653	1.08414e-19
CA3	Gm20642	2.78696e-17	0.587081	0.929	0.776	8.99771e-13
CA3	Gm48530	2.32558e-16	-0.425724	0.021	0.216	7.50813e-12
CA3	Nrg3os	3.27628e-14	0.490977	0.896	0.807	1.05775e-09
CA3	Rps16	9.59651e-14	-0.450016	0.356	0.602	3.09823e-09
CA3	4930473D10Rik	2.39543e-11	0.536201	0.574	0.364	7.73364e-07
CA3	Gm32509	5.33694e-11	0.455869	0.626	0.373	1.72303e-06
CA3	Fth1	6.87324e-11	-0.472858	0.718	0.818	2.21903e-06
CA3	Zfp608	7.18987e-11	0.436219	0.844	0.683	2.32125e-06
CA3	Cdk14	5.8633e-10	0.407263	0.957	0.868	1.89297e-05
CA3	9630028H03Rik	5.39921e-09	0.464666	0.718	0.515	0.000174314
CA3	Palmd	6.10831e-09	0.43688	0.669	0.485	0.000197207
CA3	Dalrd3	7.80616e-09	0.299325	0.742	0.538	0.000252022
CA3	Tenm3	4.30796e-08	-0.350722	0.457	0.311	0.00139082
CA3	Epha4	7.64826e-08	0.427991	0.942	0.882	0.00246924
CA3	Frmd4a	8.17756e-08	0.338469	0.96	0.868	0.00264013
CA3	Nebl	1.19171e-07	0.299846	0.957	0.846	0.00384745
CA3	Gm16183	1.98304e-07	0.346925	0.687	0.507	0.00640224
CA3	Lin28b	2.05865e-07	-0.327699	0.126	0.294	0.00664636
CA3	Rpl17	2.81918e-07	-0.368481	0.54	0.695	0.00910173
CA3	Gm13269	3.48928e-07	0.326548	0.699	0.504	0.0112651
CA3	Chd6	4.28312e-07	0.257417	0.874	0.737	0.0138281
CA3	Rsrp1	5.3739e-07	0.288251	0.914	0.804	0.0173496
CA3	5330438D12Rik	5.61418e-07	0.354709	0.865	0.81	0.0181254
CA3	Cadps	5.71909e-07	0.25531	0.982	0.924	0.0184641
CA3	Slc38a2	5.97091e-07	-0.31345	0.598	0.653	0.0192771
CA3	Sorbs2os	6.4736e-07	0.353685	0.73	0.56	0.0209
CA3	Gm13963	6.93097e-07	0.309346	0.365	0.238	0.0223766
CA3	Rpl37a	1.02878e-06	-0.381229	0.399	0.571	0.0332141
CA3	Gm20754	1.12399e-06	-0.315548	0.954	0.896	0.0362881
CA3	Brinp2	1.15977e-06	-0.27629	0.819	0.784	0.0374431
CA3	Rps8	1.16719e-06	-0.387109	0.595	0.678	0.0376828
CA3	Col4a2	1.93784e-06	0.338659	0.776	0.655	0.0625633
CA3	A230004M16Rik	2.29147e-06	0.252825	0.414	0.249	0.0739801
CA3	Ptprg	2.44816e-06	0.520882	0.942	0.877	0.079039
CA3	Gm36975	3.01754e-06	0.355899	0.865	0.742	0.0974214
CA3	Cdkl5	3.24843e-06	0.302482	0.837	0.714	0.104876
CA3	Pigk	3.35736e-06	0.338554	0.929	0.846	0.108392
CA3	Adamts3	4.56274e-06	0.353484	0.752	0.594	0.147308
CA3	Rplp1	4.62089e-06	-0.374175	0.73	0.773	0.149185
CA3	Gm13944	4.82696e-06	0.266087	0.362	0.202	0.155839
CA3	Timp4	5.08792e-06	0.304548	0.466	0.319	0.164263
CA3	Grik4	5.54062e-06	0.295386	0.929	0.849	0.178879
CA3	Erc2	6.2484e-06	0.279384	0.969	0.896	0.201729
CA3	Gm26936	7.42234e-06	0.27153	0.482	0.317	0.23963
CA3	Gm39214	7.85192e-06	0.255932	0.368	0.204	0.253499
CA3	Hacd4	7.85909e-06	0.297241	0.531	0.373	0.253731
CA3	Kpna1	1.10961e-05	-0.334587	0.709	0.742	0.358239
CA3	Canx	1.18032e-05	-0.287619	0.604	0.669	0.381066
CA3	Gpc5	1.23513e-05	0.276616	0.356	0.199	0.398761
CA3	4933434E20Rik	1.30504e-05	-0.259591	0.301	0.375	0.421334
CA3	Jarid2	1.94777e-05	-0.328222	0.825	0.829	0.628837
CA3	Arhgap21	1.99554e-05	0.267648	0.893	0.787	0.644261
CA3	Klf7	2.15995e-05	0.255731	0.718	0.56	0.697339
CA3	Nkain2	2.29791e-05	-0.329155	0.948	0.902	0.74188
CA3	Lnx1	2.45288e-05	0.289817	0.73	0.599	0.791911
CA3	Rps15	2.6949e-05	-0.301136	0.506	0.566	0.870048
CA3	Rimbp2	3.07456e-05	0.301478	0.862	0.756	0.992622
CA3	Gm28376	3.23431e-05	0.393102	0.712	0.58	1
CA3	Rnf112	3.60577e-05	0.288376	0.856	0.754	1
CA3	Tmem30a	4.28893e-05	-0.275573	0.653	0.717	1
CA3	Gm28750	4.60685e-05	0.25914	0.571	0.415	1
CA3	Rtn1	5.26427e-05	-0.250853	0.966	0.969	1
CA3	4430402I18Rik	5.47504e-05	0.270496	0.472	0.333	1
CA3	1700109K24Rik	5.68989e-05	0.259787	0.804	0.664	1
CA3	Lrrc4	5.96707e-05	0.282802	0.73	0.574	1
CA3	Rps25	6.23774e-05	-0.326682	0.42	0.552	1
CA3	Sema6d	6.92217e-05	0.318387	0.479	0.331	1
CA3	Rasgrf1	7.34487e-05	-0.299719	0.899	0.905	1
CA3	Grip1	7.5215e-05	0.251665	0.929	0.857	1
CA3	Fstl5	7.71088e-05	0.304738	0.84	0.725	1
CA3	Pak7	8.14342e-05	0.287932	0.868	0.768	1
CA3	Lrfn5	8.65747e-05	-0.32558	0.963	0.927	1
CA3	D030068K23Rik	9.57644e-05	0.289686	0.368	0.227	1
CA3	Pard3	9.78965e-05	0.323125	0.448	0.3	1
CA3	Il1rapl1	9.902e-05	-0.259387	0.908	0.854	1
CA3	Gm48091	0.000100145	0.314452	0.779	0.669	1
CA3	Sdk1	0.000103702	0.541974	0.515	0.373	1
CA3	Gm4258	0.000114024	0.292706	0.831	0.714	1
CA3	Trhde	0.000117403	0.282788	0.893	0.776	1
CA3	Gm28379	0.000120517	0.269321	0.653	0.51	1
CA3	Gm49127	0.000137441	0.259465	0.374	0.261	1
CA3	Abhd18	0.000142241	0.258257	0.73	0.625	1
CA3	Cacna1c	0.000145413	0.254803	0.942	0.88	1
CA3	Gm49003	0.000146445	0.299178	0.638	0.527	1
CA3	Mgat4c	0.000150334	0.25693	0.942	0.88	1
CA3	Cdc40	0.000153787	0.332402	0.709	0.622	1
CA3	Nnat	0.000158676	-0.523581	0.457	0.504	1
CA3	Slc1a2	0.00019604	0.321945	0.856	0.748	1
CA3	Gm20275	0.000207216	0.27437	0.853	0.739	1
CA3	4930532I03Rik	0.000215007	0.253174	0.564	0.429	1
CA3	Kirrel3	0.000216314	-0.46514	0.457	0.378	1
CA3	Rpl35a	0.000222508	-0.276723	0.454	0.591	1
CA3	Zfr	0.00023331	-0.402565	0.887	0.88	1
CA3	Rps29	0.000239928	-0.260611	0.405	0.532	1
CA3	Sgcz	0.000263666	-0.675784	0.31	0.277	1
CA3	Rit2	0.000268904	-0.34225	0.804	0.77	1
CA3	Shisa6	0.000276185	0.270501	0.929	0.874	1
CA3	Thsd4	0.000281432	0.272025	0.828	0.728	1
CA3	Gm43376	0.000293095	0.300037	0.718	0.597	1
CA3	Nmnat2	0.0003117	-0.379509	0.767	0.765	1
CA3	Mdga2	0.00031261	-0.254166	0.963	0.938	1
CA3	Svop	0.000364414	0.274209	0.773	0.7	1
CA3	Nol10	0.000456698	-0.330842	0.439	0.493	1
CA3	Gm10754	0.000459607	-0.334493	0.604	0.672	1
CA3	Hspa5	0.000482272	-0.264052	0.371	0.485	1
CA3	Adcy2	0.000487255	-0.303697	0.801	0.77	1
CA3	Xrcc6	0.000491365	0.288944	0.629	0.529	1
CA3	Lingo2	0.000517638	-0.461019	0.761	0.711	1
CA3	Dapk1	0.00051835	-0.38744	0.709	0.709	1
CA3	Vps8	0.000533112	-0.273992	0.567	0.669	1
CA3	Ssbp2	0.000559954	-0.413518	0.699	0.734	1
CA3	Bcl11b	0.000619584	-0.29014	0.245	0.375	1
CA3	Ptprn2	0.000626238	-0.31276	0.939	0.894	1
CA3	Tenm1	0.000657441	-0.506701	0.414	0.364	1
CA3	Prnp	0.000664092	-0.265649	0.696	0.77	1
CA3	Plekha5	0.000674599	-0.352778	0.834	0.79	1
CA3	Lrrtm4	0.00074289	-0.420004	0.89	0.843	1
CA3	Lrrn3	0.000794463	-0.271605	0.543	0.588	1
CA3	Hacd2	0.000853825	-0.326555	0.567	0.625	1
CA3	Npr3	0.000912241	-0.270337	0.206	0.311	1
CA3	Gm11149	0.000949685	0.261516	0.521	0.415	1
CA3	Rps7	0.0010129	-0.250284	0.448	0.591	1
CA3	Agbl4	0.00105179	-0.559682	0.883	0.885	1
CA3	Slc26a4	0.00114545	-0.313935	0.393	0.417	1
CA3	Cntn5	0.00123422	-0.578409	0.242	0.188	1
CA3	Pcdh15	0.00126916	-0.457525	0.353	0.308	1
CA3	Rpl15	0.0013398	-0.299673	0.402	0.51	1
CA3	Rpl41	0.00157592	-0.269579	0.595	0.661	1
CA3	C1ql3	0.0019319	-0.543832	0.141	0.227	1
CA3	Adarb2	0.00196724	-0.547542	0.135	0.148	1
CA3	Adcy8	0.00206395	-0.480493	0.156	0.179	1
CA3	Brinp1	0.00210126	0.253077	0.929	0.88	1
CA3	Rpl3	0.00231268	-0.251384	0.417	0.515	1
CA3	Wnk1	0.0023666	-0.265746	0.794	0.798	1
CA3	Pex5l	0.00252421	-0.726962	0.69	0.675	1
CA3	Cntnap5a	0.00253807	-0.302065	0.291	0.232	1
CA3	Egfem1	0.00259757	-0.655718	0.402	0.373	1
CA3	Chsy3	0.00270108	-0.746526	0.089	0.132	1
CA3	Zfp462	0.0027573	-0.304538	0.607	0.608	1
CA3	Slc2a13	0.00287438	-0.448359	0.521	0.541	1
CA3	Usp24	0.00314558	-0.346994	0.647	0.689	1
CA3	Rreb1	0.00317672	-0.315489	0.46	0.535	1
CA3	Efnb2	0.00325874	-0.27059	0.15	0.188	1
CA3	Nipbl	0.00354613	-0.308215	0.85	0.846	1
CA3	Kcnab1	0.00374617	-0.366303	0.742	0.739	1
CA3	Ptprt	0.00380379	-0.370134	0.117	0.078	1
CA3	Cdc73	0.00417153	-0.268013	0.647	0.706	1
CA3	Scg2	0.00581036	-0.288008	0.233	0.255	1
CA3	Atl1	0.00584172	-0.273135	0.656	0.714	1
CA3	Ext1	0.00603836	-0.253149	0.929	0.891	1
CA3	Uty	0.00689298	-0.332719	0.816	0.768	1
CA3	Cplane1	0.00780113	-0.27165	0.844	0.832	1
CA3	Smarcad1	0.0101889	-0.25053	0.555	0.611	1
CA3	Ephb1	0.0113483	0.284261	0.601	0.501	1
CA3	Ralgapa1	0.0119106	-0.33479	0.908	0.902	1
CA3	Rps23	0.0122762	-0.26449	0.439	0.482	1
CA3	Fam49b	0.0140414	-0.267556	0.696	0.647	1
CA3	mt-Atp6	0.0148286	-0.291617	0.543	0.597	1
CA3	Tmsb4x	0.0157976	-0.267923	0.893	0.91	1
CA3	Mipol1	0.0166461	-0.309664	0.387	0.392	1
CA3	Itpr1	0.017157	-0.292835	0.656	0.639	1
CA3	Grin3a	0.0199269	-0.268182	0.089	0.115	1
CA3	Hcn1	0.0203684	-0.326942	0.896	0.843	1
CA3	Nova2	0.0245941	-0.296536	0.466	0.51	1
CA3	St18	0.0253267	0.567058	0.261	0.182	1
CA3	Supt3	0.0266556	-0.279864	0.644	0.658	1
CA3	Cdh9	0.036831	0.260705	0.813	0.751	1
CA3	Carmil1	0.0383704	-0.251877	0.399	0.409	1
CA3	Etv1	0.0387588	-0.348302	0.408	0.454	1
CA3	Syt16	0.0439972	-0.27791	0.724	0.703	1
CA3	5330434G04Rik	0.0448812	-0.290195	0.681	0.725	1
CA3	Ncam2	0.0490336	-0.340536	0.816	0.742	1
CA3	Ntm	0.049086	-0.464985	0.497	0.574	1
CA3	Ntng1	0.0494484	-0.705459	0.356	0.409	1
CA3	Cd200	0.0527917	-0.254594	0.365	0.429	1
CA3	Grid2	0.0556329	-0.361849	0.62	0.664	1
CA3	Mal2	0.0570981	-0.262486	0.264	0.347	1
CA3	Sorcs2	0.065338	0.278518	0.433	0.387	1
CA3	Ctnnd2	0.0710715	-0.268031	0.933	0.916	1
CA3	Ptprd	0.0733404	-0.257318	0.951	0.908	1
CA3	Pip5k1b	0.0899942	-0.266242	0.641	0.7	1
CA3	Tmtc2	0.116478	-0.335062	0.515	0.51	1
CA3	Astn2	0.130544	-0.274868	0.374	0.342	1
CA3	Sgcd	0.157079	0.253619	0.764	0.711	1
CA3	Cntn4	0.176987	-0.36612	0.347	0.401	1
CA3	Unc5d	0.177972	0.300459	0.534	0.479	1
CA3	Asap1	0.204497	-0.26423	0.755	0.717	1
CA3	Il1rapl2	0.217927	-0.342384	0.107	0.104	1
CA3	Negr1	0.235347	-0.277642	0.92	0.885	1
CA3	Sorcs3	0.301343	-0.306844	0.561	0.594	1
CA3	Gria4	0.423905	-0.287422	0.773	0.782	1
CA3	Grm8	0.879349	-0.277468	0.166	0.151	1
CA3	Tox	0.921647	0.280753	0.126	0.12	1
DG	Gm48530	1.33081e-205	-1.00225	0.048	0.457	4.29651e-201
DG	Nrxn3	1.12926e-186	-1.12439	0.826	0.984	3.64582e-182
DG	Nrg1	9.93975e-185	-1.44763	0.577	0.901	3.20905e-180
DG	Robo1	4.0499e-166	1.30549	0.764	0.359	1.30751e-161
DG	Grm8	1.39798e-140	-1.14178	0.164	0.535	4.51337e-136
DG	Camk2d	5.51498e-140	-0.781604	0.092	0.444	1.78051e-135
DG	Unc5d	3.31535e-131	-1.28761	0.385	0.734	1.07036e-126
DG	AC149090.1	1.0331e-119	-0.512467	0.962	0.993	3.33537e-115
DG	Zfp804b	7.96848e-114	-0.982768	0.615	0.868	2.57262e-109
DG	B230209E15Rik	2.15411e-90	-0.690773	0.557	0.766	6.95455e-86
DG	Gm28376	7.32854e-80	0.662736	0.866	0.768	2.36602e-75
DG	Ntng1	1.65014e-78	-0.624791	0.798	0.938	5.32749e-74
DG	Tmem132d	4.91398e-74	-0.574159	0.105	0.349	1.58648e-69
DG	Fth1	8.15165e-65	-0.513184	0.64	0.821	2.63176e-60
DG	Pcdh15	2.01222e-57	0.898899	0.325	0.11	6.49646e-53
DG	Unc5c	1.3571e-51	-0.5589	0.796	0.918	4.3814e-47
DG	Slit3	4.20894e-49	0.296752	0.962	0.976	1.35886e-44
DG	9530026P05Rik	1.45042e-47	-0.559934	0.114	0.301	4.68267e-43
DG	Tox	4.82165e-47	-0.544986	0.109	0.297	1.55667e-42
DG	Pigk	2.76544e-46	0.459003	0.893	0.837	8.92823e-42
DG	Plxna4	1.33525e-45	0.33703	0.972	0.973	4.31085e-41
DG	Rgs6	6.19956e-45	0.749897	0.324	0.134	2.00153e-40
DG	Bach2	7.48917e-45	0.589486	0.322	0.129	2.41788e-40
DG	Cacna1c	9.94097e-45	0.307931	0.981	0.982	3.20944e-40
DG	Slc8a1	2.9285e-43	0.58151	0.586	0.36	9.45465e-39
DG	Rplp1	7.23148e-42	-0.386259	0.72	0.821	2.33468e-37
DG	Rbfox1	1.3573e-40	0.304311	0.989	0.992	4.38203e-36
DG	Snhg11	4.99063e-40	-0.481496	0.644	0.812	1.61123e-35
DG	Rims2	1.36634e-37	-0.395804	0.855	0.919	4.41124e-33
DG	4930509J09Rik	6.86734e-37	0.422305	0.819	0.731	2.21712e-32
DG	Nckap5	1.42872e-36	0.547846	0.464	0.271	4.61261e-32
DG	Rpl17	1.80203e-36	-0.384614	0.48	0.647	5.81786e-32
DG	Cobl	2.66464e-36	-0.375354	0.084	0.229	8.60278e-32
DG	Cdh18	9.68707e-36	-0.54918	0.329	0.502	3.12747e-31
DG	Fmn1	2.90242e-35	-0.436908	0.308	0.489	9.37045e-31
DG	Grip1	5.20847e-35	0.468772	0.673	0.505	1.68155e-30
DG	Jph1	6.37394e-35	0.38351	0.881	0.855	2.05783e-30
DG	Nkain2	7.36631e-35	-0.2852	0.96	0.99	2.37821e-30
DG	Onecut1	4.06643e-34	-0.290568	0.086	0.23	1.31285e-29
DG	Dgkb	6.88522e-34	-0.446243	0.837	0.915	2.22289e-29
DG	Il1rapl2	2.5429e-33	0.537208	0.245	0.098	8.20975e-29
DG	Mllt3	2.82309e-33	-0.356256	0.763	0.857	9.11434e-29
DG	Gm9968	1.60101e-32	0.389166	0.479	0.304	5.16887e-28
DG	Brinp1	2.0191e-32	-0.332083	0.918	0.972	6.51868e-28
DG	Eml6	4.8633e-32	0.349277	0.902	0.823	1.57012e-27
DG	Rarb	1.55256e-31	0.412261	0.145	0.039	5.01243e-27
DG	Trps1	7.72163e-31	-0.414773	0.309	0.495	2.49293e-26
DG	Kcnip4	1.13401e-30	-0.265618	0.95	0.99	3.66117e-26
DG	Egfem1	3.3445e-30	0.314147	0.961	0.958	1.07977e-25
DG	Brinp3	4.57482e-30	-0.375657	0.525	0.703	1.47698e-25
DG	Rpl9	5.46212e-30	-0.335419	0.507	0.644	1.76344e-25
DG	Cntn3	1.07387e-29	-0.402432	0.609	0.74	3.46699e-25
DG	Galntl6	1.94369e-29	0.535136	0.252	0.109	6.27522e-25
DG	Gm4258	3.63052e-29	0.433859	0.381	0.213	1.17211e-24
DG	A830036E02Rik	1.06763e-28	-0.323468	0.209	0.365	3.44685e-24
DG	Dscam	4.20587e-28	0.251774	0.953	0.963	1.35786e-23
DG	Lrrc4c	4.8285e-28	-0.390725	0.933	0.967	1.55888e-23
DG	Gm34567	9.10939e-28	-0.341158	0.225	0.383	2.94097e-23
DG	Dclk1	1.08578e-27	0.253639	0.972	0.975	3.50543e-23
DG	Pcsk2	1.50545e-26	-0.309434	0.885	0.957	4.86034e-22
DG	Rps21	2.67901e-26	-0.316461	0.413	0.567	8.64918e-22
DG	Rasa1	3.01877e-26	0.351099	0.839	0.751	9.74609e-22
DG	Gm20642	7.41657e-26	0.354178	0.774	0.674	2.39444e-21
DG	Adamts17	3.31766e-25	0.384356	0.774	0.671	1.07111e-20
DG	Rpl35a	4.20752e-25	-0.311091	0.406	0.548	1.3584e-20
DG	Nptx1	7.63297e-25	-0.303622	0.456	0.586	2.4643e-20
DG	Zfhx3	7.65356e-25	-0.289564	0.125	0.248	2.47095e-20
DG	Adgrl3	1.35146e-24	-0.353746	0.946	0.983	4.36319e-20
DG	Rpl37a	6.18888e-24	-0.277231	0.423	0.572	1.99808e-19
DG	Rps8	9.07999e-24	-0.292797	0.51	0.644	2.93147e-19
DG	A330015K06Rik	1.62848e-23	0.373274	0.612	0.507	5.25756e-19
DG	5330438D12Rik	2.03818e-23	0.34329	0.832	0.746	6.58026e-19
DG	Nrg3os	2.30879e-23	0.329238	0.805	0.73	7.45393e-19
DG	Gpc5	2.93548e-23	0.370192	0.205	0.09	9.4772e-19
DG	Nhsl1	4.20602e-23	0.310738	0.288	0.155	1.35791e-18
DG	Nr6a1	5.72779e-23	-0.334163	0.492	0.634	1.84922e-18
DG	Ubash3b	8.23678e-23	-0.37095	0.441	0.58	2.65925e-18
DG	Gm15738	2.36932e-22	0.317804	0.783	0.715	7.64934e-18
DG	Nmnat2	4.6701e-22	-0.280316	0.701	0.802	1.50774e-17
DG	C1ql3	5.19612e-22	-0.262537	0.9	0.942	1.67757e-17
DG	4930578M01Rik	6.08256e-22	0.307305	0.344	0.218	1.96375e-17
DG	Sema3e	8.02309e-22	0.30634	0.155	0.057	2.59025e-17
DG	Nrn1	8.73491e-22	-0.291465	0.637	0.741	2.82006e-17
DG	Rps16	1.26306e-21	-0.276456	0.387	0.527	4.0778e-17
DG	Zbtb20	2.06722e-21	0.255384	0.999	0.998	6.67401e-17
DG	Lcorl	2.76607e-21	0.320137	0.709	0.564	8.93025e-17
DG	Rpl34	3.18839e-21	-0.27836	0.335	0.471	1.02937e-16
DG	Dcx	3.56946e-21	0.347208	0.198	0.099	1.1524e-16
DG	Sema6d	3.79173e-21	0.341084	0.907	0.83	1.22416e-16
DG	Rpl14	4.71444e-21	-0.273436	0.313	0.444	1.52206e-16
DG	Rpl27a	7.13409e-21	-0.285945	0.456	0.579	2.30324e-16
DG	Me3	7.35595e-21	0.291828	0.819	0.771	2.37487e-16
DG	Nptxr	9.3084e-21	-0.270044	0.325	0.445	3.00522e-16
DG	Rpl30	1.2497e-20	-0.29001	0.452	0.584	4.03466e-16
DG	Gsdme	1.33735e-20	0.33535	0.388	0.262	4.31762e-16
DG	Unc13c	1.45358e-20	-0.289622	0.114	0.23	4.69289e-16
DG	Olfm1	2.38707e-20	-0.252986	0.891	0.939	7.70666e-16
DG	Dscaml1	6.47753e-20	0.294376	0.934	0.903	2.09127e-15
DG	Car10	1.1362e-19	-0.336636	0.668	0.786	3.66821e-15
DG	Plxna4os3	2.16227e-19	0.267897	0.339	0.206	6.98088e-15
DG	Sntb2	3.77744e-19	-0.327836	0.725	0.81	1.21955e-14
DG	Stmn2	4.33474e-19	0.306473	0.239	0.127	1.39947e-14
DG	Sgcd	5.51413e-19	-0.340539	0.417	0.546	1.78024e-14
DG	Dennd1b	6.56744e-19	-0.272664	0.661	0.77	2.1203e-14
DG	Slc35f1	7.64827e-19	0.326732	0.296	0.17	2.46924e-14
DG	Atp6v0c	1.64874e-18	-0.259453	0.917	0.944	5.32294e-14
DG	Rpl24	3.34833e-18	-0.268366	0.392	0.501	1.08101e-13
DG	Klf7	3.88086e-18	0.327556	0.504	0.374	1.25294e-13
DG	Etv1	6.14327e-18	-0.316418	0.241	0.363	1.98335e-13
DG	Myo5b	9.39228e-18	0.311686	0.517	0.387	3.0323e-13
DG	C530008M17Rik	9.63061e-18	0.376165	0.26	0.155	3.10924e-13
DG	Dmd	3.06186e-17	-0.306088	0.907	0.934	9.88522e-13
DG	Ppp1r14c	3.09863e-17	0.273997	0.384	0.258	1.00039e-12
DG	Ndst4	3.78665e-17	-0.366543	0.581	0.692	1.22252e-12
DG	Scg2	5.36096e-17	-0.284102	0.417	0.52	1.73079e-12
DG	Fgfr2	6.47673e-17	0.263416	0.889	0.847	2.09101e-12
DG	A230004M16Rik	9.27636e-17	0.281721	0.531	0.406	2.99487e-12
DG	Magi3	1.07617e-16	-0.254441	0.246	0.366	3.47443e-12
DG	Inpp4b	1.19658e-16	-0.304921	0.76	0.832	3.86317e-12
DG	Gm32509	1.23902e-16	0.303738	0.456	0.327	4.00018e-12
DG	Pde4b	1.31049e-16	0.400445	0.249	0.139	4.23091e-12
DG	Ttc28	4.94147e-16	0.536454	0.462	0.364	1.59535e-11
DG	Rasgrp1	2.14795e-15	-0.26518	0.215	0.321	6.93466e-11
DG	Mtss1	2.54763e-15	0.417418	0.141	0.077	8.22503e-11
DG	Dcc	2.84509e-15	0.421859	0.941	0.892	9.18537e-11
DG	Pcdh7	3.68821e-15	-0.337859	0.382	0.507	1.19074e-10
DG	Pakap.1	6.31984e-15	0.263519	0.486	0.368	2.04036e-10
DG	Miat	6.3757e-15	0.263696	0.677	0.581	2.05839e-10
DG	Fgf13	7.46189e-15	0.351429	0.701	0.614	2.40907e-10
DG	Nnat	8.00866e-15	0.402914	0.235	0.142	2.5856e-10
DG	Specc1	9.99086e-15	-0.25649	0.66	0.745	3.22555e-10
DG	mt-Atp6	1.40749e-14	-0.349186	0.381	0.473	4.54408e-10
DG	Lrrc3b	2.65306e-14	-0.285647	0.346	0.456	8.56542e-10
DG	Chrm3	3.31103e-14	0.282039	0.147	0.069	1.06897e-09
DG	Gm12296	4.03997e-14	0.275973	0.572	0.478	1.3043e-09
DG	A230006K03Rik	6.41912e-14	-0.269051	0.298	0.415	2.07241e-09
DG	Gm28905	1.22635e-13	-0.279262	0.173	0.264	3.95928e-09
DG	Ccbe1	3.16455e-13	0.256687	0.624	0.507	1.02167e-08
DG	Luzp2	3.62497e-13	0.309358	0.147	0.07	1.17032e-08
DG	Cdh13	5.06049e-13	-0.270633	0.667	0.757	1.63378e-08
DG	Cdh12	5.20793e-13	-0.27584	0.842	0.901	1.68138e-08
DG	Fgfr1	8.54561e-13	0.38945	0.248	0.174	2.75895e-08
DG	Gm11149	2.00296e-12	0.261149	0.535	0.429	6.46657e-08
DG	Timp3	4.02409e-12	0.252903	0.349	0.25	1.29918e-07
DG	Ctnna3	4.15685e-12	0.302153	0.63	0.536	1.34204e-07
DG	Kcnk2	8.75217e-12	0.253184	0.388	0.289	2.82564e-07
DG	Wwox	8.84898e-12	0.3263	0.582	0.491	2.85689e-07
DG	Hcn1	2.17355e-11	0.340658	0.231	0.143	7.01729e-07
DG	Hs3st4	3.46217e-11	-0.25054	0.387	0.493	1.11776e-06
DG	Mcc	3.53335e-11	-0.253796	0.358	0.457	1.14074e-06
DG	Kcnh7	1.52212e-10	0.327766	0.77	0.685	4.91416e-06
DG	Grid2	2.36843e-10	-0.269844	0.747	0.798	7.64648e-06
DG	Cdh10	3.12928e-10	0.491551	0.404	0.333	1.01029e-05
DG	Gm11266	5.84294e-10	0.25096	0.189	0.127	1.88639e-05
DG	Pbx1	6.38859e-10	0.337045	0.909	0.882	2.06256e-05
DG	Pak7	8.88832e-10	0.290623	0.803	0.747	2.86959e-05
DG	Ctnna2	1.3163e-09	0.250863	0.986	0.986	4.24967e-05
DG	Rerg	1.54105e-09	0.29823	0.273	0.195	4.97529e-05
DG	Mir100hg	1.71682e-09	0.51318	0.142	0.088	5.54275e-05
DG	Sorcs3	1.77923e-09	-0.362253	0.214	0.301	5.74424e-05
DG	Plppr1	1.44322e-08	0.261161	0.596	0.515	0.000465942
DG	Sncaip	1.80895e-08	0.262161	0.327	0.247	0.000584018
DG	Sox11	1.8162e-08	0.373292	0.271	0.247	0.000586361
DG	Plp1	2.69694e-08	0.306195	0.291	0.209	0.000870707
DG	Slc1a3	4.0966e-08	0.283346	0.304	0.227	0.00132259
DG	Zfp385b	5.7788e-08	0.398672	0.473	0.398	0.00186569
DG	Sgcz	1.89802e-07	-0.270464	0.339	0.311	0.00612777
DG	Ptpro	4.92774e-07	0.296726	0.595	0.529	0.0159092
DG	Sox2ot	1.56258e-06	0.392433	0.117	0.068	0.0504479
DG	Mir99ahg	2.06015e-06	0.359369	0.973	0.958	0.066512
DG	Elavl2	0.00159281	0.254495	0.113	0.084	1
DG	Lama2	0.0245666	0.261281	0.108	0.085	1
IN_Lamp5	4930415C11Rik	7.6788e-05	0.568638	0.539	0.23	1
IN_Lamp5	Gm11418	0.000153927	0.275311	0.211	0.014	1
IN_Lamp5	Ppp3cc	0.00022107	0.320872	0.461	0.392	1
IN_Lamp5	Malat1	0.00026742	0.279629	1	1	1
IN_Lamp5	Ube3a	0.000338213	0.390648	1	1	1
IN_Lamp5	Canx	0.000414297	-0.492618	0.684	0.851	1
IN_Lamp5	Cdc42se2	0.000479229	0.502925	0.671	0.554	1
IN_Lamp5	Nmnat2	0.000680856	-0.509491	0.908	0.959	1
IN_Lamp5	Lin28b	0.00102172	-0.489886	0.461	0.757	1
IN_Lamp5	Stim2	0.00141982	0.50268	0.487	0.243	1
IN_Lamp5	Pdia3	0.00159536	-0.416867	0.368	0.581	1
IN_Lamp5	Nrgn	0.00175951	0.396813	0.461	0.284	1
IN_Lamp5	Slc6a17	0.00182413	-0.379614	0.632	0.757	1
IN_Lamp5	Gpc6	0.00232584	0.476756	0.276	0.068	1
IN_Lamp5	Abcb7	0.0023794	-0.370606	0.211	0.405	1
IN_Lamp5	Fastkd2	0.00238472	-0.262093	0.066	0.27	1
IN_Lamp5	Nt5dc3	0.00255791	-0.46096	0.579	0.757	1
IN_Lamp5	Sik3	0.00270464	-0.418518	0.842	0.878	1
IN_Lamp5	Tspan7	0.00276554	-0.328925	0.961	0.919	1
IN_Lamp5	Tmem161b	0.0029434	0.360726	0.842	0.622	1
IN_Lamp5	Ankhd1	0.0031085	-0.372081	0.816	0.865	1
IN_Lamp5	Gm40841	0.00340315	0.423642	0.684	0.459	1
IN_Lamp5	Prpf38a	0.00364573	0.305245	0.395	0.149	1
IN_Lamp5	Opcml	0.00378341	0.452907	0.987	1	1
IN_Lamp5	B830012L14Rik	0.00402824	-0.372155	0.724	0.824	1
IN_Lamp5	Dclk2	0.00422161	0.307448	0.829	0.892	1
IN_Lamp5	Mlh3	0.00436534	0.287955	0.289	0.081	1
IN_Lamp5	Desi1	0.00437101	0.362642	0.592	0.365	1
IN_Lamp5	Pofut1	0.00440302	-0.289629	0.145	0.338	1
IN_Lamp5	Gpatch8	0.00459434	-0.395574	0.934	0.986	1
IN_Lamp5	Ppil2	0.00461016	-0.253183	0.25	0.514	1
IN_Lamp5	Gm45321	0.00476251	0.636147	0.605	0.446	1
IN_Lamp5	Coq9	0.00477783	0.278569	0.289	0.095	1
IN_Lamp5	Ncbp3	0.00480937	0.444814	0.434	0.216	1
IN_Lamp5	Sdhaf2	0.0049537	-0.342517	0.197	0.446	1
IN_Lamp5	Miga1	0.00524772	-0.341183	0.461	0.649	1
IN_Lamp5	Srsf11	0.00525535	0.322946	0.882	0.757	1
IN_Lamp5	Dcun1d3	0.00526313	0.271699	0.355	0.135	1
IN_Lamp5	Kcnd3	0.00549203	-0.417964	0.882	0.973	1
IN_Lamp5	Slmap	0.00567752	-0.341021	0.724	0.784	1
IN_Lamp5	Gm16083	0.00580032	0.393068	0.342	0.135	1
IN_Lamp5	Pgap1	0.00592902	-0.402197	0.289	0.5	1
IN_Lamp5	Foxg1	0.00647089	0.357099	0.434	0.216	1
IN_Lamp5	Vti1b	0.00666047	0.366365	0.539	0.311	1
IN_Lamp5	Pfdn1	0.00669138	-0.300092	0.434	0.486	1
IN_Lamp5	Syt14	0.00676118	0.421416	0.816	0.676	1
IN_Lamp5	Stmn2	0.00694088	0.441117	0.776	0.635	1
IN_Lamp5	Pdzrn3	0.00775785	-0.58511	0.329	0.365	1
IN_Lamp5	Tsc22d2	0.00802111	-0.422765	0.605	0.77	1
IN_Lamp5	Shisa6	0.00809418	0.575337	0.632	0.392	1
IN_Lamp5	Setd1b	0.00829375	0.262363	0.382	0.162	1
IN_Lamp5	Pcdh9	0.00870315	-0.40559	1	1	1
IN_Lamp5	Lrfn5	0.00916143	-0.315392	0.868	0.986	1
IN_Lamp5	Clk1	0.00921327	-0.290568	0.829	0.959	1
IN_Lamp5	Sfi1	0.00931692	0.348433	0.447	0.23	1
IN_Lamp5	Gabrg2	0.00963571	-0.38319	0.776	0.932	1
IN_Lamp5	Plxna4	0.00970055	0.556553	0.711	0.5	1
IN_Lamp5	Pde10a	0.00999823	-0.468847	0.961	1	1
IN_Lamp5	Zswim5	0.0101287	0.38472	0.355	0.149	1
IN_Lamp5	Kansl1l	0.0102903	0.381103	0.921	0.824	1
IN_Lamp5	Phf20l1	0.0106219	0.2703	1	0.959	1
IN_Lamp5	Banp	0.0106451	-0.299887	0.289	0.527	1
IN_Lamp5	Ncbp1	0.0106522	0.292945	0.5	0.27	1
IN_Lamp5	Polr3h	0.0109547	0.327873	0.5	0.284	1
IN_Lamp5	Mapk10	0.0123823	-0.300766	0.974	1	1
IN_Lamp5	Ptbp2	0.0124813	0.307528	0.842	0.838	1
IN_Lamp5	Zfp869	0.0125154	-0.309563	0.145	0.338	1
IN_Lamp5	Prkg1	0.0129453	0.394891	0.618	0.392	1
IN_Lamp5	Kcnab1	0.0130845	-0.317162	0.934	0.986	1
IN_Lamp5	Nsun7	0.0131888	0.250599	0.25	0.081	1
IN_Lamp5	Dbt	0.0134583	0.26836	0.368	0.189	1
IN_Lamp5	Iah1	0.0139297	0.280501	0.289	0.122	1
IN_Lamp5	Gm16351	0.0139984	0.329356	0.316	0.122	1
IN_Lamp5	Cbl	0.0143115	-0.376992	0.395	0.541	1
IN_Lamp5	Psmd11	0.0143392	-0.416157	0.553	0.676	1
IN_Lamp5	Xylt1	0.0143788	0.313473	0.395	0.176	1
IN_Lamp5	Apba1	0.0143937	-0.371638	1	1	1
IN_Lamp5	Gm6712	0.014742	0.261319	0.303	0.122	1
IN_Lamp5	Gm48893	0.0148519	-0.337619	0.211	0.432	1
IN_Lamp5	Ino80dos	0.015017	0.325788	0.526	0.311	1
IN_Lamp5	Usp25	0.0152659	0.443058	0.605	0.486	1
IN_Lamp5	Rps8	0.0153372	-0.353841	0.684	0.865	1
IN_Lamp5	Atxn7	0.0154182	-0.304211	0.487	0.716	1
IN_Lamp5	Gm34299	0.0154589	0.367103	0.289	0.122	1
IN_Lamp5	Fndc9	0.0155111	0.283792	0.487	0.27	1
IN_Lamp5	Snx4	0.0156189	-0.302959	0.237	0.378	1
IN_Lamp5	Cdh8	0.015723	0.812404	0.421	0.203	1
IN_Lamp5	Lrp1	0.015801	-0.354048	0.592	0.676	1
IN_Lamp5	Lmo3	0.0158454	-0.508065	0.434	0.595	1
IN_Lamp5	Heatr3	0.0159765	-0.308911	0.289	0.527	1
IN_Lamp5	Rock2	0.0161694	-0.454795	0.921	0.932	1
IN_Lamp5	Wdr92	0.0168591	-0.263274	0.158	0.284	1
IN_Lamp5	Adamtsl1	0.0170391	0.608364	0.711	0.568	1
IN_Lamp5	Sh3gl2	0.0170423	-0.330283	0.855	0.946	1
IN_Lamp5	Gm20642	0.0170638	0.416592	0.789	0.716	1
IN_Lamp5	Hivep1	0.0170945	-0.348634	0.25	0.405	1
IN_Lamp5	Prrc1	0.0171539	0.321978	0.316	0.162	1
IN_Lamp5	Cfap36	0.0172449	-0.264504	0.618	0.635	1
IN_Lamp5	Phtf1	0.0176575	-0.353701	0.395	0.608	1
IN_Lamp5	Kmt2a	0.017759	-0.325382	0.895	0.959	1
IN_Lamp5	Slc9a1	0.0184504	0.271334	0.355	0.162	1
IN_Lamp5	Abhd6	0.0188617	0.368316	0.75	0.608	1
IN_Lamp5	Gm5577	0.0189037	-0.25685	0.171	0.365	1
IN_Lamp5	Gm47423	0.0193319	0.306836	0.355	0.162	1
IN_Lamp5	Gm14330	0.0197661	0.286075	0.224	0.081	1
IN_Lamp5	Rnf168	0.020285	-0.288769	0.132	0.27	1
IN_Lamp5	Tmem132d	0.020608	0.459323	0.816	0.649	1
IN_Lamp5	Gm44151	0.0206489	0.431988	0.592	0.432	1
IN_Lamp5	Zfp664	0.0208997	-0.297222	0.211	0.405	1
IN_Lamp5	Ctnna2	0.0210051	0.294697	1	1	1
IN_Lamp5	Nrg3os	0.0210359	0.430385	0.829	0.743	1
IN_Lamp5	Ypel5	0.0211148	-0.260229	0.145	0.311	1
IN_Lamp5	3110039M20Rik	0.0213244	0.345034	0.684	0.514	1
IN_Lamp5	Gpm6b	0.0213893	0.416838	0.789	0.676	1
IN_Lamp5	Far1os	0.0215712	0.40873	0.539	0.378	1
IN_Lamp5	Cntn5	0.0219696	-0.278233	0.987	0.932	1
IN_Lamp5	Apbb2	0.022094	0.320417	0.776	0.662	1
IN_Lamp5	Robo2	0.0221431	-0.329414	0.908	0.838	1
IN_Lamp5	Gm35188	0.0224192	0.319584	0.697	0.554	1
IN_Lamp5	Rbm25	0.0224527	-0.263585	0.895	0.986	1
IN_Lamp5	Zfp934	0.022497	-0.281823	0.118	0.297	1
IN_Lamp5	Msra	0.0232606	0.357654	0.974	0.986	1
IN_Lamp5	Fkbp2	0.0233574	-0.344814	0.447	0.541	1
IN_Lamp5	Kdm5d	0.0237109	-0.32806	0.395	0.608	1
IN_Lamp5	Snx27	0.0238973	-0.324178	0.539	0.662	1
IN_Lamp5	Rasa1	0.0242485	0.303449	0.882	0.73	1
IN_Lamp5	Maf	0.0243233	0.433374	0.908	0.919	1
IN_Lamp5	Dennd1b	0.0244541	-0.337882	0.711	0.811	1
IN_Lamp5	Gm4258	0.0245028	0.450113	0.803	0.73	1
IN_Lamp5	Hace1	0.0245224	-0.364306	0.618	0.73	1
IN_Lamp5	Ctnna1	0.0247053	0.325008	0.342	0.203	1
IN_Lamp5	Ubr1	0.0252379	-0.328747	0.592	0.757	1
IN_Lamp5	Nrxn2	0.0255553	-0.280131	0.776	0.919	1
IN_Lamp5	Klhl15	0.0259115	0.399081	0.526	0.338	1
IN_Lamp5	Afap1	0.0260388	0.432444	0.868	0.757	1
IN_Lamp5	Ablim3	0.0261295	0.290354	0.592	0.541	1
IN_Lamp5	Zc3h13	0.0262357	0.264267	0.737	0.743	1
IN_Lamp5	Tox3	0.0262455	-0.551705	0.553	0.703	1
IN_Lamp5	Nmt2	0.0264299	-0.280099	0.895	0.905	1
IN_Lamp5	Frmd4b	0.0267389	0.384615	0.5	0.284	1
IN_Lamp5	Hif1a	0.026754	0.27639	0.579	0.365	1
IN_Lamp5	Ralgapa1	0.027024	-0.285056	0.947	0.959	1
IN_Lamp5	Col25a1	0.0270884	0.527674	0.842	0.716	1
IN_Lamp5	Gm46367	0.0282048	0.346301	0.355	0.216	1
IN_Lamp5	Adamts6	0.0284933	-0.302445	0.184	0.378	1
IN_Lamp5	Ttll5	0.0288103	-0.344259	0.579	0.743	1
IN_Lamp5	Psap	0.0289159	-0.302359	0.697	0.851	1
IN_Lamp5	Pde4b	0.0290361	-0.597492	0.447	0.595	1
IN_Lamp5	Cntnap2	0.0292905	-0.493835	1	1	1
IN_Lamp5	Olfm3	0.0300227	0.588189	0.303	0.122	1
IN_Lamp5	Dpp6	0.0300791	0.426737	0.974	1	1
IN_Lamp5	Gm15414	0.0307795	0.257101	0.316	0.135	1
IN_Lamp5	9530026P05Rik	0.0314921	-0.372873	0.066	0.189	1
IN_Lamp5	Otud6b	0.0316257	0.25375	0.368	0.176	1
IN_Lamp5	Mitf	0.0317663	-0.307461	0.355	0.568	1
IN_Lamp5	Pds5b	0.0319374	-0.264799	0.737	0.865	1
IN_Lamp5	St6galnac5	0.0320459	0.639866	0.553	0.365	1
IN_Lamp5	Alg8	0.032183	0.25719	0.237	0.095	1
IN_Lamp5	P4htm	0.0322245	-0.290647	0.408	0.541	1
IN_Lamp5	Ftx	0.0322353	-0.250052	0.868	0.959	1
IN_Lamp5	Pip4p2	0.0327672	0.324225	0.618	0.419	1
IN_Lamp5	Gda	0.0329768	0.345106	0.461	0.27	1
IN_Lamp5	Suz12	0.0329823	-0.335761	0.382	0.554	1
IN_Lamp5	Myo1d	0.0330733	-0.286373	0.303	0.378	1
IN_Lamp5	Arl15	0.0335104	0.446516	0.816	0.77	1
IN_Lamp5	Arl8b	0.0337633	-0.300948	0.382	0.541	1
IN_Lamp5	Pja2	0.0337649	0.316599	0.947	0.905	1
IN_Lamp5	Rpl15	0.0339843	-0.320285	0.355	0.541	1
IN_Lamp5	Usp29	0.0341939	-0.313638	0.829	0.946	1
IN_Lamp5	Srrm3	0.0342284	0.340484	0.724	0.676	1
IN_Lamp5	Spcs1	0.0346671	-0.277683	0.329	0.405	1
IN_Lamp5	A330008L17Rik	0.0348561	0.470492	0.184	0.122	1
IN_Lamp5	Klhl29	0.0350995	0.42641	0.934	0.838	1
IN_Lamp5	Galnt17	0.0352785	0.545536	0.461	0.27	1
IN_Lamp5	AC149090.1	0.0352894	-0.27675	1	1	1
IN_Lamp5	Grin2b	0.0353577	0.281467	1	1	1
IN_Lamp5	mt-Cytb	0.0354151	-0.457681	0.461	0.635	1
IN_Lamp5	Ppm1b	0.0355605	0.29391	0.539	0.446	1
IN_Lamp5	Rasgrf1	0.0356266	-0.354671	0.868	0.919	1
IN_Lamp5	Sox6	0.0359415	0.373579	0.237	0.095	1
IN_Lamp5	Nr6a1	0.0359853	-0.362553	0.776	0.865	1
IN_Lamp5	Mettl4	0.0361577	-0.293051	0.132	0.27	1
IN_Lamp5	Gm45904	0.0376659	0.539775	0.553	0.378	1
IN_Lamp5	Cplx1	0.0388103	-0.294647	0.342	0.541	1
IN_Lamp5	Magi3	0.0397037	-0.399117	0.618	0.703	1
IN_Lamp5	4930488N15Rik	0.0405692	0.289785	0.368	0.284	1
IN_Lamp5	A230004M16Rik	0.0406711	0.298992	0.526	0.405	1
IN_Lamp5	Samd4	0.0407055	-0.385921	0.421	0.608	1
IN_Lamp5	Rps18	0.040775	-0.281646	0.329	0.486	1
IN_Lamp5	Cdadc1	0.041185	-0.312568	0.368	0.568	1
IN_Lamp5	Socs6	0.0415761	-0.316718	0.211	0.392	1
IN_Lamp5	Zranb1	0.0417693	-0.286627	0.553	0.649	1
IN_Lamp5	Dmxl1	0.0418931	-0.309081	0.947	0.959	1
IN_Lamp5	Npas3	0.042089	-1.18857	0.368	0.338	1
IN_Lamp5	Timp2	0.0422644	-0.269128	0.316	0.486	1
IN_Lamp5	Wdr17	0.0422922	-0.319162	0.579	0.757	1
IN_Lamp5	Vps26a	0.0428833	-0.26103	0.132	0.243	1
IN_Lamp5	Orc4	0.0440696	-0.251625	0.763	0.878	1
IN_Lamp5	Lims1	0.0450621	0.260551	0.697	0.5	1
IN_Lamp5	Smyd3	0.0454982	-0.289877	0.868	0.919	1
IN_Lamp5	Rps21	0.0456221	-0.348871	0.447	0.635	1
IN_Lamp5	Trip11	0.0460601	-0.25793	0.592	0.635	1
IN_Lamp5	Gm48091	0.0461291	0.399264	0.434	0.257	1
IN_Lamp5	mt-Nd1	0.0461514	-0.457041	0.368	0.581	1
IN_Lamp5	Lars	0.0465333	-0.274023	0.487	0.635	1
IN_Lamp5	Tnik	0.0469539	0.336628	0.882	0.73	1
IN_Lamp5	4930447C04Rik	0.0472516	0.312569	0.237	0.095	1
IN_Lamp5	Hs3st5	0.0475583	-0.292568	0.539	0.73	1
IN_Lamp5	Dpp8	0.0479258	-0.282937	0.224	0.351	1
IN_Lamp5	Sh3d19	0.0480635	0.282792	0.368	0.189	1
IN_Lamp5	Slc16a10	0.0489075	0.337395	0.263	0.162	1
IN_Lamp5	Pgrmc1	0.0490443	-0.273737	0.592	0.784	1
IN_Lamp5	Srrm1	0.0497036	-0.254616	0.776	0.824	1
IN_Lamp5	Akap9	0.0499942	-0.29837	0.605	0.797	1
IN_Lamp5	Usp48	0.0501186	-0.270543	0.447	0.622	1
IN_Lamp5	Ttc7b	0.0503611	0.367199	0.829	0.784	1
IN_Lamp5	Map1b	0.0508835	0.321688	0.895	0.851	1
IN_Lamp5	Frmpd4	0.0509409	-0.397194	1	1	1
IN_Lamp5	Hacd3	0.0510788	-0.289838	0.592	0.662	1
IN_Lamp5	Cntnap5b	0.0512416	0.469001	0.224	0.108	1
IN_Lamp5	Trappc9	0.0523913	0.327269	0.763	0.649	1
IN_Lamp5	Cuedc1	0.0524212	0.34789	0.395	0.23	1
IN_Lamp5	Pigk	0.0527893	0.379201	0.632	0.608	1
IN_Lamp5	Pcdh19	0.0529322	0.465571	0.566	0.568	1
IN_Lamp5	Tmem131l	0.0530351	-0.307075	0.487	0.568	1
IN_Lamp5	Acvr2a	0.0531484	-0.309125	0.579	0.649	1
IN_Lamp5	Osbpl6	0.0532034	0.343454	0.816	0.784	1
IN_Lamp5	Rpl13	0.0543239	-0.285877	0.632	0.703	1
IN_Lamp5	Adamts3	0.0544097	0.312046	0.237	0.095	1
IN_Lamp5	Eps15	0.0544386	0.28438	0.697	0.595	1
IN_Lamp5	Rpl6	0.0545872	0.281076	0.816	0.662	1
IN_Lamp5	Cadps	0.0546334	0.280948	1	1	1
IN_Lamp5	Bcap29	0.0557901	-0.285953	0.25	0.378	1
IN_Lamp5	Hnrnpa3	0.0560858	-0.269077	0.487	0.608	1
IN_Lamp5	C130071C03Rik	0.0564871	0.285759	1	0.986	1
IN_Lamp5	Wdr43	0.0566332	-0.311679	0.316	0.473	1
IN_Lamp5	Top1	0.0566961	0.264485	0.908	0.892	1
IN_Lamp5	Ywhaq	0.0572427	0.35068	0.711	0.541	1
IN_Lamp5	Dgcr8	0.0574603	-0.322343	0.25	0.392	1
IN_Lamp5	Iqsec3	0.0580962	-0.287199	0.421	0.622	1
IN_Lamp5	A330093E20Rik	0.0582126	0.288761	0.408	0.378	1
IN_Lamp5	Slc25a4	0.0582327	-0.282769	0.618	0.77	1
IN_Lamp5	Pcdh11x	0.0586808	-0.638154	0.118	0.257	1
IN_Lamp5	Rpl37a	0.0592948	-0.264069	0.487	0.608	1
IN_Lamp5	Fam135a	0.059706	-0.302744	0.711	0.838	1
IN_Lamp5	Zwint	0.0600958	-0.281419	0.789	0.811	1
IN_Lamp5	Gm26936	0.060394	0.279573	0.461	0.284	1
IN_Lamp5	Eef1b2	0.0612398	0.262783	0.566	0.405	1
IN_Lamp5	Zfp280c	0.0613968	0.32636	0.566	0.473	1
IN_Lamp5	Ndufs1	0.062339	0.327869	0.526	0.473	1
IN_Lamp5	Fry	0.0623967	0.276629	0.934	0.878	1
IN_Lamp5	Lgi1	0.06246	0.253619	0.895	0.905	1
IN_Lamp5	Stag2	0.0628421	-0.275912	0.579	0.757	1
IN_Lamp5	Gfod1	0.0630538	-0.321773	0.487	0.635	1
IN_Lamp5	Supt3	0.0631428	-0.269765	0.592	0.77	1
IN_Lamp5	Galnt18	0.0631878	0.565748	0.5	0.338	1
IN_Lamp5	Oxct1	0.0632488	-0.309606	0.816	0.919	1
IN_Lamp5	Mbnl2	0.0636024	0.26096	0.908	0.838	1
IN_Lamp5	Ambra1	0.063873	-0.285211	0.895	0.959	1
IN_Lamp5	Araf	0.0639022	0.309478	0.711	0.568	1
IN_Lamp5	Psma7	0.0641008	-0.266709	0.263	0.419	1
IN_Lamp5	Clvs1	0.0645094	-0.270059	0.868	0.892	1
IN_Lamp5	Itga9	0.0656437	-0.330534	0.355	0.432	1
IN_Lamp5	St7l	0.0660794	-0.314936	0.632	0.703	1
IN_Lamp5	Map2k4	0.0660881	-0.288419	0.763	0.878	1
IN_Lamp5	Coro6	0.0661923	-0.301198	0.263	0.405	1
IN_Lamp5	Sntg2	0.0665845	-0.394776	0.579	0.622	1
IN_Lamp5	Sec11a	0.0668969	0.251104	0.474	0.324	1
IN_Lamp5	Immp2l	0.0670671	-0.360165	0.658	0.689	1
IN_Lamp5	Ahctf1	0.0671073	-0.251337	0.461	0.649	1
IN_Lamp5	Nck1	0.0676818	-0.307871	0.25	0.432	1
IN_Lamp5	Fam214a	0.068298	0.295338	0.632	0.5	1
IN_Lamp5	Togaram1	0.0689273	-0.294891	0.539	0.703	1
IN_Lamp5	Zfp804a	0.0695144	-0.409635	0.618	0.716	1
IN_Lamp5	Nav1	0.0706729	0.273096	0.908	0.797	1
IN_Lamp5	Ablim2	0.072211	0.299672	0.592	0.432	1
IN_Lamp5	Tor1aip2	0.0729473	-0.270212	0.316	0.419	1
IN_Lamp5	Sacm1l	0.0731461	-0.275049	0.724	0.743	1
IN_Lamp5	Sema3c	0.0735349	0.414494	0.737	0.649	1
IN_Lamp5	Pvt1	0.073544	-0.357107	0.75	0.784	1
IN_Lamp5	Pex1	0.074148	0.263282	0.461	0.351	1
IN_Lamp5	Gas7	0.0746672	-0.2907	0.763	0.824	1
IN_Lamp5	Gabrg3	0.0754073	0.447189	0.987	0.986	1
IN_Lamp5	Sgcz	0.0756755	-0.305963	0.974	1	1
IN_Lamp5	Epm2a	0.0766268	0.316064	0.382	0.216	1
IN_Lamp5	Pak2	0.0782836	-0.287412	0.329	0.486	1
IN_Lamp5	Fgf1	0.0793884	0.308338	0.539	0.419	1
IN_Lamp5	Peli1	0.0800057	-0.263052	0.618	0.784	1
IN_Lamp5	Mff	0.0800577	-0.279379	0.513	0.649	1
IN_Lamp5	Iqgap1	0.0804183	0.29855	0.447	0.27	1
IN_Lamp5	Gm32250	0.0806139	0.25243	0.474	0.297	1
IN_Lamp5	4930509J09Rik	0.0813782	0.338275	0.158	0.068	1
IN_Lamp5	A230006K03Rik	0.0814979	-0.372362	0.645	0.811	1
IN_Lamp5	Rnf150	0.0820802	-0.273465	0.842	0.919	1
IN_Lamp5	B230334C09Rik	0.0825004	-0.279758	0.447	0.622	1
IN_Lamp5	Prlr	0.0825704	0.411968	0.276	0.135	1
IN_Lamp5	4930545L23Rik	0.0829596	0.335919	0.224	0.122	1
IN_Lamp5	Sntb1	0.0835658	0.470749	0.224	0.176	1
IN_Lamp5	Tnks	0.0838064	-0.34604	0.842	0.905	1
IN_Lamp5	Dmd	0.084761	-0.309394	0.974	0.973	1
IN_Lamp5	Btbd11	0.0849513	-0.252247	0.632	0.622	1
IN_Lamp5	0610010F05Rik	0.0851659	-0.284717	0.487	0.581	1
IN_Lamp5	Ypel2	0.0852246	0.286995	0.395	0.257	1
IN_Lamp5	Macrod2	0.0862301	-0.255611	1	1	1
IN_Lamp5	Ggact	0.0863099	0.282769	0.632	0.446	1
IN_Lamp5	Ilkap	0.0864999	0.26723	0.421	0.257	1
IN_Lamp5	Rsrp1	0.0869507	0.262654	0.868	0.851	1
IN_Lamp5	Pou2f1	0.087155	-0.289188	0.789	0.838	1
IN_Lamp5	Mirg	0.0883221	0.260446	0.803	0.689	1
IN_Lamp5	Cdc14b	0.0898546	-0.268249	0.513	0.689	1
IN_Lamp5	Grin1	0.0911894	0.288364	0.868	0.838	1
IN_Lamp5	Dop1a	0.0916113	-0.267347	0.697	0.784	1
IN_Lamp5	Chd4	0.0929848	0.313259	0.75	0.649	1
IN_Lamp5	Parm1	0.0930308	-0.553339	0.355	0.405	1
IN_Lamp5	Csrnp3	0.0935506	-0.289701	0.908	0.932	1
IN_Lamp5	Hmbox1	0.0942324	0.344024	0.789	0.662	1
IN_Lamp5	Gria1	0.0943469	0.261565	0.987	1	1
IN_Lamp5	Pcf11	0.0959871	-0.262674	0.421	0.581	1
IN_Lamp5	Cep120	0.0973582	-0.255782	0.342	0.514	1
IN_Lamp5	Smap2	0.0976656	0.267611	0.513	0.392	1
IN_Lamp5	Cand1	0.0982978	-0.250868	0.276	0.419	1
IN_Lamp5	Fhit	0.0985037	-0.325742	0.553	0.568	1
IN_Lamp5	Map4	0.0991287	0.255528	0.803	0.797	1
IN_Lamp5	Capza2	0.0991671	0.255151	0.645	0.5	1
IN_Lamp5	Fbxl2	0.0996494	-0.278467	0.539	0.689	1
IN_Lamp5	Cr1l	0.100111	-0.267864	0.211	0.338	1
IN_Lamp5	Ccl25	0.10039	0.314841	0.447	0.311	1
IN_Lamp5	Ppp4r2	0.100455	-0.266045	0.421	0.541	1
IN_Lamp5	Gse1	0.100518	0.264882	0.697	0.541	1
IN_Lamp5	Tox2	0.100718	-0.290774	0.776	0.865	1
IN_Lamp5	Hsp90ab1	0.101802	-0.334261	0.684	0.77	1
IN_Lamp5	Wwp1	0.101964	-0.30811	0.553	0.689	1
IN_Lamp5	Gtf2ird1	0.103286	-0.272979	0.303	0.459	1
IN_Lamp5	Armh3	0.103407	-0.292035	0.592	0.635	1
IN_Lamp5	Prkca	0.103445	0.492059	0.934	0.892	1
IN_Lamp5	Gm28153	0.103691	0.34962	0.539	0.595	1
IN_Lamp5	Kcns3	0.10376	0.400397	0.684	0.649	1
IN_Lamp5	Reln	0.104373	-0.324758	0.724	0.784	1
IN_Lamp5	Psmd1	0.105958	0.275616	0.737	0.676	1
IN_Lamp5	Brwd1	0.107619	0.256199	0.829	0.77	1
IN_Lamp5	Dnajc15	0.10859	0.262546	0.355	0.203	1
IN_Lamp5	Gm48678	0.108676	0.31507	0.684	0.554	1
IN_Lamp5	Gm12296	0.109684	0.306914	0.342	0.216	1
IN_Lamp5	Slc1a1	0.110742	0.26873	0.737	0.595	1
IN_Lamp5	Catspere2	0.110795	-0.261419	0.474	0.581	1
IN_Lamp5	Eefsec	0.111229	0.302466	0.632	0.5	1
IN_Lamp5	Snph	0.114457	0.266396	0.697	0.635	1
IN_Lamp5	Setbp1	0.115138	0.260689	0.974	0.973	1
IN_Lamp5	Fam184a	0.115157	-0.274879	0.513	0.649	1
IN_Lamp5	Mef2a	0.115576	-0.31812	0.776	0.865	1
IN_Lamp5	Ptchd4	0.115841	0.253987	0.961	0.892	1
IN_Lamp5	Acsl1	0.115863	-0.250754	0.632	0.676	1
IN_Lamp5	Ywhab	0.115952	0.301571	0.539	0.432	1
IN_Lamp5	Pcdh15	0.116498	-0.504666	0.684	0.608	1
IN_Lamp5	Dlc1	0.116976	-0.262695	0.961	0.986	1
IN_Lamp5	Satb1	0.117497	0.333073	0.158	0.108	1
IN_Lamp5	Morf4l1	0.1179	-0.276693	0.645	0.757	1
IN_Lamp5	Ecd	0.118189	0.250099	0.329	0.203	1
IN_Lamp5	Sh3glb1	0.119615	0.271704	0.632	0.486	1
IN_Lamp5	Spire1	0.119858	-0.291506	0.763	0.838	1
IN_Lamp5	Arhgap18	0.119955	-0.33088	0.447	0.581	1
IN_Lamp5	Ano3	0.120621	0.329858	0.539	0.486	1
IN_Lamp5	Prex2	0.121199	0.438196	0.461	0.351	1
IN_Lamp5	Sorbs2os	0.122951	0.291101	0.711	0.568	1
IN_Lamp5	Cog3	0.123044	0.266377	0.474	0.351	1
IN_Lamp5	Scg3	0.123232	-0.303773	0.592	0.73	1
IN_Lamp5	Spata5	0.123353	0.314464	0.75	0.676	1
IN_Lamp5	Ccny	0.123466	0.279499	0.882	0.797	1
IN_Lamp5	Ctps2	0.124092	-0.259551	0.447	0.568	1
IN_Lamp5	Gabra2	0.124626	0.361055	0.566	0.473	1
IN_Lamp5	Rbm5	0.125523	-0.259236	0.776	0.838	1
IN_Lamp5	Gria3	0.126337	-0.317884	0.671	0.797	1
IN_Lamp5	Lix1	0.128512	0.299698	0.368	0.27	1
IN_Lamp5	Pnoc	0.129507	-0.31758	0.632	0.743	1
IN_Lamp5	Srsf2	0.130512	0.26634	0.829	0.797	1
IN_Lamp5	Ddx10	0.130862	-0.299164	0.632	0.743	1
IN_Lamp5	Rc3h2	0.131274	-0.293703	0.711	0.784	1
IN_Lamp5	Caln1	0.132579	0.367898	0.803	0.676	1
IN_Lamp5	Miat	0.13293	0.307969	0.605	0.473	1
IN_Lamp5	Gm28376	0.133046	0.33275	0.618	0.486	1
IN_Lamp5	Ndst4	0.135157	-0.379612	0.211	0.284	1
IN_Lamp5	Frem1	0.13736	0.488909	0.395	0.257	1
IN_Lamp5	Simc1	0.137505	0.33367	0.461	0.378	1
IN_Lamp5	mt-Nd2	0.140627	-0.283515	0.434	0.405	1
IN_Lamp5	Vcl	0.14404	0.251404	0.408	0.27	1
IN_Lamp5	Nell1	0.144471	0.384675	0.316	0.176	1
IN_Lamp5	AI504432	0.145001	-0.299738	0.303	0.405	1
IN_Lamp5	Slc25a40	0.145153	-0.251845	0.237	0.378	1
IN_Lamp5	Chsy3	0.146637	-0.592447	0.737	0.811	1
IN_Lamp5	Rngtt	0.148024	-0.26216	0.658	0.716	1
IN_Lamp5	Gab2	0.150909	-0.320128	0.75	0.824	1
IN_Lamp5	Cenpp	0.151987	0.344697	0.447	0.311	1
IN_Lamp5	Pkp4	0.152316	-0.299143	0.908	0.905	1
IN_Lamp5	Fbxl7	0.152894	0.27867	0.224	0.108	1
IN_Lamp5	St8sia4	0.15313	-0.309113	0.526	0.649	1
IN_Lamp5	Fxyd6	0.153197	-0.270464	0.237	0.392	1
IN_Lamp5	Cntn1	0.154399	-0.32147	0.947	0.986	1
IN_Lamp5	Pnpla8	0.156077	-0.27518	0.461	0.595	1
IN_Lamp5	D030068K23Rik	0.157185	-0.254289	0.079	0.149	1
IN_Lamp5	Myo5b	0.157576	0.284245	0.513	0.392	1
IN_Lamp5	mt-Co2	0.157952	-0.463774	0.632	0.743	1
IN_Lamp5	Mgat4c	0.158251	-0.381946	0.605	0.595	1
IN_Lamp5	Syt4	0.162149	-0.259111	0.579	0.703	1
IN_Lamp5	Foxk2	0.163431	-0.250288	0.289	0.446	1
IN_Lamp5	Ntrk3	0.168199	0.254079	0.829	0.797	1
IN_Lamp5	Man1a	0.168335	0.379369	0.158	0.108	1
IN_Lamp5	Ntng1	0.168808	-0.936926	0.118	0.176	1
IN_Lamp5	Lrrc7	0.170043	0.252186	1	0.986	1
IN_Lamp5	Rbfox1	0.170092	0.340425	1	0.986	1
IN_Lamp5	Nsmce2	0.171751	-0.256259	0.711	0.797	1
IN_Lamp5	Cntnap5a	0.171934	0.303944	0.763	0.635	1
IN_Lamp5	Lingo2	0.172553	-0.258954	0.829	0.77	1
IN_Lamp5	Cnot1	0.172587	-0.251412	0.645	0.716	1
IN_Lamp5	Cpne8	0.173766	0.324947	0.711	0.662	1
IN_Lamp5	Cep112	0.174882	-0.314821	0.368	0.514	1
IN_Lamp5	Fam124a	0.175775	0.352573	0.474	0.446	1
IN_Lamp5	Smad4	0.176114	0.252987	0.539	0.392	1
IN_Lamp5	Adarb2	0.176246	-0.404282	0.75	0.797	1
IN_Lamp5	Sobp	0.17749	-0.25385	0.921	0.919	1
IN_Lamp5	Hmgb1	0.178254	0.25958	0.5	0.378	1
IN_Lamp5	Wipf3	0.178322	0.251415	0.447	0.405	1
IN_Lamp5	Pid1	0.181244	-0.436697	0.671	0.784	1
IN_Lamp5	Sp4	0.186662	0.252587	0.592	0.486	1
IN_Lamp5	Pde1a	0.187527	-0.374013	0.289	0.405	1
IN_Lamp5	Cntn4	0.187869	-0.423705	0.513	0.514	1
IN_Lamp5	Umad1	0.194627	-0.270355	0.592	0.73	1
IN_Lamp5	Bmper	0.195688	-0.256606	0.066	0.135	1
IN_Lamp5	Usp50	0.196876	0.300689	0.566	0.446	1
IN_Lamp5	Syt16	0.196969	-0.334053	0.671	0.73	1
IN_Lamp5	Dpyd	0.202457	0.366962	0.211	0.122	1
IN_Lamp5	Gm10785	0.204655	0.287556	0.592	0.459	1
IN_Lamp5	4921534H16Rik	0.204678	0.305002	0.368	0.257	1
IN_Lamp5	Tmem108	0.204853	0.353831	0.5	0.459	1
IN_Lamp5	1700024B18Rik	0.204976	0.259689	0.303	0.243	1
IN_Lamp5	Stk38	0.208836	-0.298344	0.487	0.608	1
IN_Lamp5	Pde11a	0.213983	0.397658	0.671	0.635	1
IN_Lamp5	Grid1	0.216305	0.265009	0.987	0.959	1
IN_Lamp5	Zeb1	0.217023	-0.256858	0.789	0.865	1
IN_Lamp5	Pappa	0.22105	0.269792	0.25	0.135	1
IN_Lamp5	Tafa1	0.222191	0.531196	0.263	0.149	1
IN_Lamp5	Atp2b1	0.223569	0.294404	0.921	0.838	1
IN_Lamp5	Gm20618	0.226131	-0.276139	0.039	0.108	1
IN_Lamp5	Schip1	0.226399	0.395024	0.605	0.459	1
IN_Lamp5	Elmo1	0.229427	0.375747	0.632	0.541	1
IN_Lamp5	Peak1	0.231759	0.281715	0.618	0.541	1
IN_Lamp5	Ralgapa2	0.231825	0.304058	0.842	0.757	1
IN_Lamp5	Vwc2l	0.233425	0.330093	0.132	0.068	1
IN_Lamp5	Ostm1	0.235035	-0.272929	0.329	0.446	1
IN_Lamp5	Thrb	0.236426	-0.283935	0.882	0.932	1
IN_Lamp5	Skap1	0.237574	0.313712	0.105	0.054	1
IN_Lamp5	Acyp2	0.23953	-0.264116	0.697	0.77	1
IN_Lamp5	Zbtb20	0.239535	0.431367	0.763	0.824	1
IN_Lamp5	Hcrtr2	0.240575	-0.429357	0.5	0.622	1
IN_Lamp5	Gm42303	0.240912	0.306718	0.434	0.324	1
IN_Lamp5	Tafa2	0.245084	0.392441	0.737	0.703	1
IN_Lamp5	Ccdc148	0.245578	-0.263454	0.474	0.595	1
IN_Lamp5	Zc3h12b	0.249687	0.281765	0.75	0.703	1
IN_Lamp5	Gng3	0.253141	0.271549	0.474	0.378	1
IN_Lamp5	Cnr1	0.256809	-0.253042	0.461	0.473	1
IN_Lamp5	Tm6sf1	0.258099	0.267748	0.487	0.392	1
IN_Lamp5	Slc35f4	0.264682	-0.350076	0.789	0.838	1
IN_Lamp5	Ptprt	0.268	0.350115	0.789	0.824	1
IN_Lamp5	Gm20754	0.268203	0.496563	0.224	0.122	1
IN_Lamp5	Grm1	0.268626	0.644679	0.434	0.338	1
IN_Lamp5	2610316D01Rik	0.272166	-0.255706	0.408	0.486	1
IN_Lamp5	Cap2	0.274132	-0.281185	0.579	0.703	1
IN_Lamp5	5330438D12Rik	0.28056	0.255622	0.816	0.77	1
IN_Lamp5	Gm38505	0.281062	0.28158	0.737	0.608	1
IN_Lamp5	mt-Atp6	0.286615	-0.508526	0.513	0.622	1
IN_Lamp5	Htr2c	0.288181	-0.33714	0.197	0.23	1
IN_Lamp5	Hook3	0.288981	-0.252063	0.763	0.838	1
IN_Lamp5	Kit	0.292388	-0.32772	0.25	0.351	1
IN_Lamp5	Ints6l	0.295046	-0.321799	0.868	0.851	1
IN_Lamp5	4930555F03Rik	0.303374	0.318525	0.632	0.527	1
IN_Lamp5	Cntn6	0.304061	-0.359241	0.382	0.5	1
IN_Lamp5	Mir670hg	0.317572	-0.272566	0.461	0.554	1
IN_Lamp5	Fras1	0.320147	-0.268399	0.145	0.216	1
IN_Lamp5	Rxfp1	0.326314	-0.280843	0.066	0.135	1
IN_Lamp5	Amot	0.331395	0.313447	0.25	0.203	1
IN_Lamp5	Brinp3	0.331637	-0.501718	0.224	0.216	1
IN_Lamp5	Epha4	0.346063	0.325196	0.447	0.378	1
IN_Lamp5	mt-Co1	0.348834	-0.389101	0.711	0.811	1
IN_Lamp5	Pdlim5	0.354056	-0.339562	0.421	0.554	1
IN_Lamp5	Slc4a7	0.356146	0.266498	0.724	0.635	1
IN_Lamp5	Grin3a	0.357208	-0.302333	0.671	0.784	1
IN_Lamp5	Sdk1	0.381637	0.328332	0.224	0.162	1
IN_Lamp5	Pbx3	0.384413	0.306837	0.158	0.189	1
IN_Lamp5	Fam189a1	0.385131	0.264998	0.395	0.297	1
IN_Lamp5	Negr1	0.387818	-0.32272	1	1	1
IN_Lamp5	Hs3st4	0.419095	-0.270126	0.224	0.27	1
IN_Lamp5	Mpped2	0.426086	0.26824	0.447	0.419	1
IN_Lamp5	Plxdc2	0.428461	0.251293	0.868	0.851	1
IN_Lamp5	Kcnip1	0.433571	0.273754	0.632	0.527	1
IN_Lamp5	Cntnap5c	0.438506	-0.28927	0.645	0.649	1
IN_Lamp5	Galntl6	0.446822	-0.317693	0.987	0.986	1
IN_Lamp5	Cdh20	0.451062	-0.332738	0.803	0.878	1
IN_Lamp5	Htra1	0.451652	0.266085	0.211	0.162	1
IN_Lamp5	Tll1	0.459151	0.268334	0.368	0.27	1
IN_Lamp5	Glis3	0.470287	0.303331	0.105	0.108	1
IN_Lamp5	Gm49678	0.475271	-0.290925	0.171	0.149	1
IN_Lamp5	Ahcyl2	0.481679	0.303362	0.842	0.784	1
IN_Lamp5	Astn2	0.487036	0.304487	1	1	1
IN_Lamp5	Thsd7b	0.499505	0.255513	0.684	0.649	1
IN_Lamp5	Grm7	0.511439	0.424075	0.395	0.365	1
IN_Lamp5	Asic2	0.515445	0.31085	0.855	0.77	1
IN_Lamp5	Cdh7	0.516211	-0.265593	0.171	0.216	1
IN_Lamp5	mt-Co3	0.526265	-0.332247	0.711	0.757	1
IN_Lamp5	Pde3a	0.561857	-0.295878	0.211	0.216	1
IN_Lamp5	Meis2	0.566805	0.337533	0.105	0.054	1
IN_Lamp5	Rfx3	0.573484	0.326868	0.671	0.716	1
IN_Lamp5	5430405H02Rik	0.577532	-0.276256	0.276	0.351	1
IN_Lamp5	Ndnf	0.592288	-0.280425	0.276	0.324	1
IN_Lamp5	Alcam	0.612256	0.313228	0.908	0.892	1
IN_Lamp5	2024-03-01	0.659156	0.255039	0.421	0.338	1
IN_Lamp5	AY036118	0.713789	0.383743	1	1	1
IN_Lamp5	Hs6st3	0.718554	-0.315887	0.329	0.284	1
IN_Lamp5	Slit3	0.851683	0.425079	0.303	0.27	1
IN_Lamp5	Chrm3	0.854854	0.297105	0.697	0.676	1
IN_Lamp5	Grm8	0.960035	0.409103	0.145	0.135	1
IN_SsstPvalb	Malat1	1.54684e-11	0.356986	1	1	4.99398e-07
IN_SsstPvalb	Ube3a	6.02207e-09	0.353038	1	0.992	0.000194422
IN_SsstPvalb	Rab27b	3.48172e-07	-0.476873	0.642	0.726	0.0112407
IN_SsstPvalb	Nrg3os	5.55057e-07	0.468343	0.905	0.829	0.01792
IN_SsstPvalb	Stmn3	8.35487e-07	0.31139	0.955	0.889	0.0269737
IN_SsstPvalb	Chrm3	3.27853e-06	0.302826	0.851	0.647	0.105847
IN_SsstPvalb	Basp1	3.93763e-06	0.387945	0.741	0.536	0.127126
IN_SsstPvalb	Frmd4a	6.82761e-06	0.312409	0.995	0.98	0.22043
IN_SsstPvalb	Kcnmb2	8.99497e-06	0.398255	0.98	0.968	0.290403
IN_SsstPvalb	Gab2	2.02833e-05	-0.392786	0.801	0.881	0.654846
IN_SsstPvalb	4930415C11Rik	2.84466e-05	0.324728	0.493	0.313	0.918397
IN_SsstPvalb	Sgcz	3.44277e-05	-0.623468	0.791	0.881	1
IN_SsstPvalb	Rpl23a	3.44644e-05	-0.278764	0.378	0.48	1
IN_SsstPvalb	Gm26936	5.63432e-05	0.344527	0.637	0.48	1
IN_SsstPvalb	Cux2	5.74153e-05	0.334469	0.796	0.742	1
IN_SsstPvalb	Myt1l	7.70423e-05	0.28547	0.98	0.952	1
IN_SsstPvalb	5330438D12Rik	9.07526e-05	0.319097	0.851	0.774	1
IN_SsstPvalb	Ankhd1	9.6366e-05	-0.270264	0.826	0.857	1
IN_SsstPvalb	Gm20642	0.00011175	0.374529	0.846	0.75	1
IN_SsstPvalb	Lin28b	0.000223868	-0.289623	0.453	0.643	1
IN_SsstPvalb	Chd6	0.00026072	0.267634	0.95	0.909	1
IN_SsstPvalb	Immp2l	0.000305238	-0.300404	0.935	0.909	1
IN_SsstPvalb	C130071C03Rik	0.000309451	0.253122	0.98	0.929	1
IN_SsstPvalb	Ski	0.000324267	0.265831	0.682	0.508	1
IN_SsstPvalb	Chd2	0.000346812	-0.307173	0.881	0.917	1
IN_SsstPvalb	Zfp608	0.000347786	0.360002	0.881	0.79	1
IN_SsstPvalb	Gm36975	0.000377867	0.276442	0.692	0.532	1
IN_SsstPvalb	Fnip1	0.000391933	-0.346093	0.716	0.802	1
IN_SsstPvalb	Mpp6	0.000445883	-0.394143	0.761	0.857	1
IN_SsstPvalb	Ddx24	0.000450982	0.281395	0.836	0.782	1
IN_SsstPvalb	Klhl29	0.000535114	0.348461	0.831	0.687	1
IN_SsstPvalb	Dclk2	0.000562519	0.295925	0.821	0.71	1
IN_SsstPvalb	Gm1992	0.000626704	0.343089	0.741	0.643	1
IN_SsstPvalb	Rpl17	0.000708299	-0.281806	0.607	0.726	1
IN_SsstPvalb	Gm40841	0.000822991	0.302971	0.716	0.667	1
IN_SsstPvalb	Sox1ot	0.000837285	0.292189	0.403	0.29	1
IN_SsstPvalb	Kctd8	0.000888034	-0.384097	0.876	0.893	1
IN_SsstPvalb	Gfod1	0.00102437	-0.358413	0.478	0.611	1
IN_SsstPvalb	Trim2	0.00104116	0.25105	0.925	0.913	1
IN_SsstPvalb	Gm15398	0.00112101	0.368395	0.532	0.389	1
IN_SsstPvalb	Slc38a2	0.00131986	-0.272657	0.642	0.762	1
IN_SsstPvalb	Crhbp	0.00132031	-0.315221	0.463	0.504	1
IN_SsstPvalb	Lysmd4	0.00132261	0.26504	0.736	0.595	1
IN_SsstPvalb	Pde10a	0.00135934	-0.302031	0.97	0.972	1
IN_SsstPvalb	Nell1	0.00164509	0.3608	0.706	0.544	1
IN_SsstPvalb	Rock2	0.00184143	-0.32876	0.896	0.917	1
IN_SsstPvalb	Timp3	0.00198694	0.314312	0.488	0.329	1
IN_SsstPvalb	Hnrnpr	0.00202509	-0.278569	0.557	0.683	1
IN_SsstPvalb	Thsd4	0.00213047	-0.277534	0.368	0.516	1
IN_SsstPvalb	Lrmda	0.00226814	-0.347956	0.109	0.214	1
IN_SsstPvalb	Naa15	0.00233833	-0.274685	0.552	0.679	1
IN_SsstPvalb	Rpl13a	0.00235936	-0.278185	0.423	0.563	1
IN_SsstPvalb	Gm37679	0.00239973	0.309947	0.517	0.397	1
IN_SsstPvalb	Syt4	0.00242744	-0.273475	0.617	0.651	1
IN_SsstPvalb	Frmpd3	0.00317983	0.270263	0.582	0.46	1
IN_SsstPvalb	Gabrb1	0.00339044	-0.336558	0.821	0.885	1
IN_SsstPvalb	Mllt3	0.00341167	-0.303117	0.905	0.94	1
IN_SsstPvalb	Gm17171	0.00380286	0.304876	0.468	0.385	1
IN_SsstPvalb	Nr6a1	0.00391106	-0.256961	0.866	0.905	1
IN_SsstPvalb	Dmd	0.00391698	-0.328222	0.866	0.869	1
IN_SsstPvalb	Gm47027	0.00397555	0.252688	0.512	0.444	1
IN_SsstPvalb	1700109K24Rik	0.00411114	0.263268	0.602	0.472	1
IN_SsstPvalb	Gm12296	0.00438282	0.374723	0.388	0.274	1
IN_SsstPvalb	Spock3	0.00452541	-0.307644	0.965	0.968	1
IN_SsstPvalb	Gm32509	0.00508035	0.26795	0.413	0.337	1
IN_SsstPvalb	Nrg1	0.00521837	-0.526787	0.473	0.429	1
IN_SsstPvalb	Rbms3	0.00528366	0.25278	0.985	0.944	1
IN_SsstPvalb	Slit2	0.00533906	-0.293247	0.547	0.54	1
IN_SsstPvalb	Grik2	0.00535707	-0.25956	0.995	0.992	1
IN_SsstPvalb	Gm20275	0.00541062	0.308464	0.786	0.73	1
IN_SsstPvalb	AY036118	0.0056436	0.370516	0.995	0.984	1
IN_SsstPvalb	Sik3	0.0056933	-0.250813	0.876	0.901	1
IN_SsstPvalb	Dscaml1	0.00586483	0.262884	0.91	0.861	1
IN_SsstPvalb	4930567K20Rik	0.0063248	0.258969	0.308	0.21	1
IN_SsstPvalb	Ttc39b	0.00697796	-0.271242	0.552	0.671	1
IN_SsstPvalb	Acvr1	0.00766666	-0.253511	0.478	0.575	1
IN_SsstPvalb	mt-Atp6	0.00783672	-0.402778	0.577	0.619	1
IN_SsstPvalb	Pigk	0.00783884	0.332391	0.856	0.837	1
IN_SsstPvalb	Far1os	0.00816303	0.275977	0.592	0.484	1
IN_SsstPvalb	Slc1a1	0.00831284	-0.276137	0.617	0.71	1
IN_SsstPvalb	9530026P05Rik	0.00850043	-0.317863	0.065	0.151	1
IN_SsstPvalb	Plxna2	0.0087916	0.269482	0.831	0.794	1
IN_SsstPvalb	Arhgap6	0.0104241	-0.35192	0.169	0.27	1
IN_SsstPvalb	Plxnc1	0.0110189	-0.266102	0.587	0.679	1
IN_SsstPvalb	Ppm1l	0.0115252	-0.287203	0.746	0.798	1
IN_SsstPvalb	Npas3	0.0119751	0.379909	0.9	0.833	1
IN_SsstPvalb	Filip1	0.01391	0.325114	0.373	0.302	1
IN_SsstPvalb	Kcnq5	0.0145649	0.372924	0.517	0.385	1
IN_SsstPvalb	Ptprz1	0.0145849	0.276648	0.493	0.361	1
IN_SsstPvalb	4930587E11Rik	0.0160819	0.268712	0.413	0.29	1
IN_SsstPvalb	Lrrc4c	0.0203905	-0.264303	0.995	0.996	1
IN_SsstPvalb	Dgkb	0.0212566	-0.291638	0.557	0.679	1
IN_SsstPvalb	Pakap.1	0.0214717	0.253978	0.677	0.599	1
IN_SsstPvalb	A330015K06Rik	0.022575	0.298334	0.622	0.587	1
IN_SsstPvalb	Cdkl5	0.0232192	0.278305	0.642	0.651	1
IN_SsstPvalb	Nrcam	0.0236298	0.257475	0.97	0.968	1
IN_SsstPvalb	Gabra2	0.0297898	-0.397571	0.448	0.544	1
IN_SsstPvalb	Stxbp6	0.0367749	-0.300167	0.617	0.702	1
IN_SsstPvalb	Pex5l	0.0370598	-0.317519	0.652	0.667	1
IN_SsstPvalb	Lingo2	0.0375953	0.326749	0.502	0.385	1
IN_SsstPvalb	Mageb18	0.0386441	-0.296762	0.289	0.337	1
IN_SsstPvalb	Kcnd3	0.0404556	0.269292	0.731	0.623	1
IN_SsstPvalb	4930517O19Rik	0.0406602	0.256588	0.682	0.607	1
IN_SsstPvalb	Thsd7b	0.0463919	0.270763	0.413	0.302	1
IN_SsstPvalb	Shisa6	0.0465367	0.440659	0.567	0.452	1
IN_SsstPvalb	Grin2a	0.0503984	0.355592	0.701	0.643	1
IN_SsstPvalb	Gm2516	0.0678599	0.338011	0.378	0.29	1
IN_SsstPvalb	Spon1	0.0718586	-0.316342	0.149	0.183	1
IN_SsstPvalb	Gm32647	0.0848758	-0.413112	0.403	0.389	1
IN_SsstPvalb	Cdh9	0.0861359	0.309125	0.761	0.694	1
IN_SsstPvalb	Gm38505	0.096383	0.319794	0.418	0.337	1
IN_SsstPvalb	Il1rapl2	0.101883	0.329732	0.498	0.413	1
IN_SsstPvalb	Reln	0.104199	0.395954	0.448	0.369	1
IN_SsstPvalb	Kirrel3	0.113852	0.361959	0.697	0.603	1
IN_SsstPvalb	Tenm3	0.122555	-0.332603	0.93	0.94	1
IN_SsstPvalb	Htr2c	0.130076	-0.34461	0.109	0.167	1
IN_SsstPvalb	Cdh12	0.134362	-0.365904	0.562	0.607	1
IN_SsstPvalb	Gm45321	0.165814	0.30299	0.498	0.429	1
IN_SsstPvalb	Nxph2	0.186068	-0.295355	0.229	0.258	1
IN_SsstPvalb	A330008L17Rik	0.192046	0.455889	0.433	0.365	1
IN_SsstPvalb	4930555F03Rik	0.195696	0.328115	0.532	0.5	1
IN_SsstPvalb	Negr1	0.212712	0.313869	0.965	0.96	1
IN_SsstPvalb	Gm45341	0.249556	0.256022	0.398	0.325	1
IN_SsstPvalb	Sema6d	0.256207	0.32397	0.582	0.516	1
IN_SsstPvalb	Ntng1	0.301207	0.253271	0.219	0.187	1
IN_SsstPvalb	Npy	0.322682	-0.5075	0.333	0.377	1
IN_SsstPvalb	Grm7	0.376922	-0.264491	0.841	0.869	1
IN_SsstPvalb	Adamtsl1	0.399491	0.447717	0.229	0.19	1
IN_SsstPvalb	Plcxd3	0.513504	-0.253724	0.672	0.702	1
IN_Vip	4930480K15Rik	1.94936e-05	0.369467	0.415	0.151	0.629349
IN_Vip	Slc5a3	3.44074e-05	-0.392856	0.178	0.42	1
IN_Vip	Rsrp1	3.53751e-05	0.412812	0.873	0.773	1
IN_Vip	Pde10a	9.93925e-05	-0.579548	0.856	0.916	1
IN_Vip	Zfand3	0.000320009	-0.337879	0.822	0.798	1
IN_Vip	Malat1	0.000347734	0.333982	1	1	1
IN_Vip	Shc3	0.000463187	-0.476707	0.458	0.647	1
IN_Vip	Gabra4	0.000492828	-0.401967	0.305	0.555	1
IN_Vip	Fth1	0.00079844	-0.435026	0.585	0.748	1
IN_Vip	Gm48006	0.000841026	0.254036	0.28	0.101	1
IN_Vip	Idh3b	0.000981028	0.375635	0.61	0.378	1
IN_Vip	Cbx7	0.000998879	0.253194	0.271	0.092	1
IN_Vip	Ctsb	0.00132618	-0.390083	0.458	0.555	1
IN_Vip	Gtf3c1	0.00137802	0.324036	0.492	0.294	1
IN_Vip	Thrb	0.00141282	-0.485079	0.992	0.992	1
IN_Vip	Scn2b	0.00169308	-0.344401	0.229	0.378	1
IN_Vip	Grip1os2	0.00195324	0.48947	0.712	0.538	1
IN_Vip	Sgsm3	0.00196841	-0.323436	0.229	0.429	1
IN_Vip	Itm2c	0.00198467	-0.317017	0.551	0.756	1
IN_Vip	Id2	0.00243689	0.250932	0.254	0.084	1
IN_Vip	Akt3	0.0025726	-0.279497	1	0.975	1
IN_Vip	Actr1b	0.00288764	0.264585	0.542	0.328	1
IN_Vip	Gm26936	0.00289665	0.33906	0.347	0.168	1
IN_Vip	Vcp	0.0031757	-0.309624	0.373	0.571	1
IN_Vip	Usp3	0.00341556	0.379966	0.415	0.218	1
IN_Vip	Klhl24	0.00360172	0.305443	0.602	0.378	1
IN_Vip	Prkd1	0.00367913	0.487951	0.508	0.311	1
IN_Vip	Plod2	0.00379633	0.308895	0.212	0.076	1
IN_Vip	Uba6	0.00382689	0.369377	0.653	0.496	1
IN_Vip	Mfsd4a	0.00391283	-0.254835	0.195	0.235	1
IN_Vip	Nhs	0.00399178	-0.539972	0.847	0.891	1
IN_Vip	Srek1	0.00402727	0.340779	0.915	0.84	1
IN_Vip	Selenof	0.00424065	-0.368252	0.254	0.42	1
IN_Vip	Gm38505	0.00424157	0.582193	0.695	0.521	1
IN_Vip	Nr6a1	0.0043632	-0.347138	0.703	0.857	1
IN_Vip	Gspt1	0.00438816	-0.253095	0.229	0.378	1
IN_Vip	Fam13a	0.00451842	-0.312436	0.331	0.353	1
IN_Vip	2610001J05Rik	0.00472573	-0.253428	0.136	0.227	1
IN_Vip	Arid4a	0.00472715	0.328363	0.568	0.37	1
IN_Vip	Senp7	0.00499001	-0.321773	0.746	0.782	1
IN_Vip	Tpr	0.00518391	0.313903	0.771	0.571	1
IN_Vip	Cadps2	0.00547451	0.90184	0.661	0.513	1
IN_Vip	Slc4a8	0.00564813	0.255795	0.271	0.143	1
IN_Vip	Zer1	0.00577655	0.299957	0.492	0.353	1
IN_Vip	Stmn3	0.00643778	0.281277	0.881	0.731	1
IN_Vip	Chd4	0.0064411	0.299093	0.703	0.496	1
IN_Vip	Slc5a7	0.00678085	-0.359282	0.034	0.126	1
IN_Vip	B830012L14Rik	0.00696902	-0.305919	0.856	0.908	1
IN_Vip	Ice1	0.00715189	0.274442	0.559	0.378	1
IN_Vip	Cntnap5b	0.00725385	0.451704	0.415	0.227	1
IN_Vip	Thy1	0.00768975	-0.493253	0.636	0.706	1
IN_Vip	4933423P22Rik	0.00770849	0.251308	0.203	0.084	1
IN_Vip	Fstl5	0.00809007	-0.312604	0.907	0.882	1
IN_Vip	Phf20l1	0.00815928	0.364404	0.966	0.882	1
IN_Vip	Pds5a	0.00833706	-0.330196	0.559	0.647	1
IN_Vip	Cep120	0.00842299	0.34401	0.559	0.387	1
IN_Vip	Hnrnph3	0.00917389	0.296708	0.61	0.429	1
IN_Vip	Gabarapl1	0.00949018	-0.342226	0.28	0.42	1
IN_Vip	Fgfr2	0.00964761	0.26648	0.949	0.924	1
IN_Vip	Zfp800	0.0101058	-0.278572	0.229	0.361	1
IN_Vip	Lin28b	0.010137	-0.296257	0.441	0.63	1
IN_Vip	Fgf14	0.0101813	-0.261792	1	1	1
IN_Vip	2900097C17Rik	0.0105484	-0.335727	0.331	0.496	1
IN_Vip	Grm7	0.0106099	-0.444778	0.78	0.739	1
IN_Vip	Maml3	0.0108114	0.417304	0.627	0.521	1
IN_Vip	Hcn1	0.0112602	-0.349501	0.966	0.933	1
IN_Vip	Megf10	0.0115244	0.311831	0.195	0.076	1
IN_Vip	Lrrtm3	0.0116008	-0.458193	0.881	0.891	1
IN_Vip	Agps	0.0122226	0.304631	0.661	0.521	1
IN_Vip	Fam219a	0.0123475	0.377557	0.669	0.563	1
IN_Vip	Btbd7	0.0123537	0.317917	0.661	0.487	1
IN_Vip	Pcmtd1	0.0124806	-0.258287	0.644	0.706	1
IN_Vip	Tnrc18	0.012807	0.297783	0.72	0.58	1
IN_Vip	Plxnc1	0.013154	-0.325324	0.347	0.529	1
IN_Vip	Csnk1g1	0.0136254	0.340522	0.703	0.655	1
IN_Vip	C130071C03Rik	0.0146361	0.324319	0.966	0.916	1
IN_Vip	Unc13c	0.0155363	0.524007	0.102	0.042	1
IN_Vip	Scg5	0.015688	-0.326452	0.932	0.916	1
IN_Vip	Cntn5	0.0159156	-0.401592	0.805	0.798	1
IN_Vip	Rnf144b	0.0159364	-0.280491	0.322	0.504	1
IN_Vip	Tafa2	0.0160508	-0.536901	0.771	0.807	1
IN_Vip	Celf4	0.0161376	0.363031	0.949	0.882	1
IN_Vip	Gm14330	0.0162187	0.269131	0.305	0.193	1
IN_Vip	Bbs5	0.0162503	-0.295919	0.237	0.395	1
IN_Vip	Tbk1	0.0165204	0.270753	0.492	0.319	1
IN_Vip	Stmn2	0.0175072	0.295632	0.805	0.647	1
IN_Vip	Washc2	0.0175438	-0.306251	0.22	0.361	1
IN_Vip	Wdfy3	0.0176303	0.258436	0.907	0.798	1
IN_Vip	Acsl4	0.0181035	-0.325951	0.483	0.622	1
IN_Vip	Mtm1	0.018324	-0.256779	0.254	0.412	1
IN_Vip	Ints6l	0.0187499	0.262613	0.72	0.538	1
IN_Vip	Rabac1	0.0188956	-0.270927	0.559	0.622	1
IN_Vip	Ptprz1	0.0195205	-0.397324	0.831	0.899	1
IN_Vip	Tomm70a	0.0197079	-0.303756	0.339	0.462	1
IN_Vip	Frmpd4	0.019761	-0.483413	0.907	0.975	1
IN_Vip	Ttyh1	0.0200178	0.263836	0.432	0.269	1
IN_Vip	Adarb2	0.020429	0.310855	0.983	0.983	1
IN_Vip	Pde4dip	0.0205702	-0.289147	0.856	0.908	1
IN_Vip	Tubb4a	0.0208335	0.252278	0.356	0.21	1
IN_Vip	Kctd8	0.0209761	-0.452513	0.432	0.37	1
IN_Vip	Rufy1	0.0210918	0.314993	0.441	0.286	1
IN_Vip	Nbeal1	0.0223208	-0.269745	0.763	0.815	1
IN_Vip	Ccbe1	0.0230267	-0.43628	0.331	0.403	1
IN_Vip	Plcl1	0.0233358	0.252285	0.288	0.151	1
IN_Vip	Ufd1	0.0240468	0.252667	0.373	0.227	1
IN_Vip	Gm13629	0.0251203	-0.301218	0.602	0.622	1
IN_Vip	Xpa	0.0258118	-0.276312	0.229	0.37	1
IN_Vip	Gnal	0.0262851	-0.349284	0.508	0.563	1
IN_Vip	Atraid	0.0269785	0.27045	0.559	0.412	1
IN_Vip	Slc6a1	0.0270091	-0.304689	0.822	0.866	1
IN_Vip	9630013A20Rik	0.0273638	0.283185	0.212	0.134	1
IN_Vip	Ahi1	0.0275011	0.263049	1	0.966	1
IN_Vip	Gm6994	0.0277032	0.325893	0.347	0.202	1
IN_Vip	Hdac4	0.0290647	-0.315473	0.475	0.613	1
IN_Vip	Enox1	0.0291564	0.459281	0.881	0.79	1
[truncated: 4,249 more rows]

## Sheet: B.DAR_edgeR
celltype	seqnames	start	end	width	strand	logFC	logCPM	LR	num.tests	num.up.logFC	num.down.logFC	PValue	FDR	direction
ASTRO_wOUTNSC	chr13	9011525	9012025	501	*	-1.84123	6.35264	175.273	1	0	1	5.21804e-40	1.57795e-34	down
ASTRO_wOUTNSC	chr5	109554977	109559634	4658	*	-1.67311	4.69124	147.944	7	0	5	3.41593e-33	5.16494e-28	down
ASTRO_wOUTNSC	chr5	109167116	109167616	501	*	-6.54335	1.85206	135.02	1	0	1	3.26817e-31	3.29435e-26	down
ASTRO_wOUTNSC	chr7	12149585	12150085	501	*	-3.46714	1.92278	90.0972	1	0	1	2.26747e-21	1.71423e-16	down
ASTRO_wOUTNSC	chr13	23573260	23575975	2716	*	1.829	3.1417	81.44	4	3	0	7.22662e-19	4.3707e-14	up
ASTRO_wOUTNSC	chr13	23570290	23572098	1809	*	1.62078	3.88217	74.2702	3	1	0	2.04373e-17	1.03005e-12	up
ASTRO_wOUTNSC	chr6	132690927	132691427	501	*	-5.11074	1.33609	70.6739	1	0	1	4.21441e-17	1.82064e-12	down
ASTRO_wOUTNSC	chr7	47651732	47652232	501	*	-5.5797	0.983048	68.7207	1	0	1	1.13441e-16	4.28813e-12	down
ASTRO_wOUTNSC	chr8	19648543	19649043	501	*	-4.38605	1.18757	62.0488	1	0	1	3.35044e-15	1.12576e-10	down
ASTRO_wOUTNSC	chr7	44587529	44592454	4926	*	1.43113	3.76206	62.5806	7	6	0	1.79036e-14	5.4141e-10	up
ASTRO_wOUTNSC	chr10	82177788	82178862	1075	*	-1.75921	2.73743	56.3361	2	0	2	1.2217e-13	3.3586e-09	down
ASTRO_wOUTNSC	chr13	23561705	23563620	1916	*	1.40019	3.37394	56.4279	3	3	0	1.74888e-13	4.40722e-09	up
ASTRO_wOUTNSC	chr13	23543255	23545195	1941	*	1.34224	3.50408	47.8417	3	2	0	1.38614e-11	3.22441e-07	up
ASTRO_wOUTNSC	chr17	19227921	19228421	501	*	-3.00107	1.2362	45.3519	1	0	1	1.64625e-11	3.55593e-07	down
ASTRO_wOUTNSC	chr19	8148749	8149249	501	*	-4.41833	0.743679	44.9916	1	0	1	1.97879e-11	3.98928e-07	down
ASTRO_wOUTNSC	chr11	70219168	70222050	2883	*	1.3808	3.1307	45.1603	4	2	0	7.26187e-11	1.37251e-06	up
ASTRO_wOUTNSC	chr6	141248052	141250305	2254	*	2.60554	1.41329	43.9673	3	2	0	1.0017e-10	1.78187e-06	up
ASTRO_wOUTNSC	chr12	41727240	41728394	1155	*	-1.87465	2.14264	42.8416	2	0	2	1.18711e-10	1.99437e-06	down
ASTRO_wOUTNSC	chr13	60963897	60964397	501	*	-4.24341	0.596549	40.0849	1	0	1	2.43161e-10	3.87014e-06	down
ASTRO_wOUTNSC	chr12	20614711	20615211	501	*	-1.6476	2.41952	39.6612	1	0	1	3.02066e-10	4.56729e-06	down
ASTRO_wOUTNSC	chr2	11044710	11045210	501	*	-1.48829	2.61063	38.7626	1	0	1	4.78608e-10	6.89203e-06	down
ASTRO_wOUTNSC	chr13	23554769	23557170	2402	*	1.82209	2.23773	40.6483	4	1	0	7.28966e-10	1.00201e-05	up
ASTRO_wOUTNSC	chr7	18402718	18403218	501	*	-5.22251	0.640226	35.502	1	0	1	2.54792e-09	3.21042e-05	down
ASTRO_wOUTNSC	chr19	41846667	41848395	1729	*	1.10666	3.40381	37.7037	3	3	0	2.47039e-09	3.21042e-05	up
ASTRO_wOUTNSC	chr2	51964431	51964931	501	*	-1.33216	2.71373	34.1435	1	0	1	5.11928e-09	6.19234e-05	down
ASTRO_wOUTNSC	chr7	11034227	11034727	501	*	-3.92926	0.340971	33.6199	1	0	1	6.70047e-09	7.7476e-05	down
ASTRO_wOUTNSC	chr8	17534405	17536549	2145	*	1.87883	1.922	35.6965	3	2	0	6.91743e-09	7.7476e-05	up
ASTRO_wOUTNSC	chr7	8471477	8471977	501	*	-2.97056	0.853286	31.9179	1	0	1	1.60829e-08	0.000173697	down
ASTRO_wOUTNSC	chr2	48186504	48187004	501	*	-1.20624	3.05598	31.4147	1	0	1	2.08394e-08	0.000217307	down
ASTRO_wOUTNSC	chr10	28492103	28494027	1925	*	-1.18586	3.0027	33.1231	3	0	2	2.59513e-08	0.000261592	down
ASTRO_wOUTNSC	chr3	153072464	153073632	1169	*	-1.09144	3.55863	31.627	2	0	1	3.73631e-08	0.000364475	down
ASTRO_wOUTNSC	chr6	123919497	123919997	501	*	-3.18957	0.538893	29.7955	1	0	1	4.80101e-08	0.0004537	down
ASTRO_wOUTNSC	chr8	4656482	4656982	501	*	-3.36872	0.692735	29.5727	1	0	1	5.38592e-08	0.000493551	down
ASTRO_wOUTNSC	chr18	37294548	37295048	501	*	-3.31578	0.647926	29.0907	1	0	1	6.90664e-08	0.000614291	down
ASTRO_wOUTNSC	chr4	101432220	101433520	1301	*	-1.30438	2.53189	29.6396	2	0	1	1.0406e-07	0.000886448	down
ASTRO_wOUTNSC	chr18	20622034	20622534	501	*	-1.82625	1.58269	28.2698	1	0	1	1.05529e-07	0.000886448	down
ASTRO_wOUTNSC	chr10	119453489	119456560	3072	*	2.17323	1.265	31.1315	5	1	0	1.20565e-07	0.000985386	up
ASTRO_wOUTNSC	chr11	66312693	66313193	501	*	-1.56445	2.1881	27.8603	1	0	1	1.30399e-07	0.00103771	down
ASTRO_wOUTNSC	chr7	12161006	12161506	501	*	-6.74452	-0.046199	27.7545	1	0	1	1.37724e-07	0.0010679	down
ASTRO_wOUTNSC	chr8	17532383	17533880	1498	*	1.87416	1.85886	28.4871	2	1	0	1.88649e-07	0.0014262	up
ASTRO_wOUTNSC	chr4	6980031	6980531	501	*	-4.34976	-0.0291172	26.7227	1	0	1	2.34842e-07	0.00173212	down
ASTRO_wOUTNSC	chr10	91135565	91136065	501	*	-0.831729	3.87958	26.5196	1	0	1	2.60875e-07	0.00187832	down
ASTRO_wOUTNSC	chr7	60390652	60391660	1009	*	-1.58867	2.26892	27.7743	2	0	2	2.72653e-07	0.00189793	down
ASTRO_wOUTNSC	chr7	129392807	129393307	501	*	-1.30514	2.50879	26.4097	1	0	1	2.76152e-07	0.00189793	down
ASTRO_wOUTNSC	chr10	99609370	99609870	501	*	4.42296	-0.175951	26.3218	1	1	0	2.89002e-07	0.00194211	up
ASTRO_wOUTNSC	chr19	53164605	53167034	2430	*	-1.4097	2.30875	28.3241	3	0	1	3.07838e-07	0.00202372	down
ASTRO_wOUTNSC	chr10	20673752	20674252	501	*	-1.15117	2.70106	26.1069	1	0	1	3.23035e-07	0.00203514	down
ASTRO_wOUTNSC	chr19	41628921	41629938	1018	*	-1.39305	2.37743	27.4535	2	0	1	3.21842e-07	0.00203514	down
ASTRO_wOUTNSC	chr4	128002543	128003043	501	*	1.3963	2.30305	26.0598	1	1	0	3.31004e-07	0.00204279	up
ASTRO_wOUTNSC	chr7	26783195	26783695	501	*	-1.19716	3.08597	26.0183	1	0	1	3.38201e-07	0.00204546	down
ASTRO_wOUTNSC	chr1	121962999	121963499	501	*	-2.96974	0.3731	25.7615	1	0	1	3.86311e-07	0.00229062	down
ASTRO_wOUTNSC	chr5	116277738	116279652	1915	*	-0.881229	3.74649	27.7429	3	0	1	4.1567e-07	0.0024173	down
ASTRO_wOUTNSC	chr9	12946063	12946563	501	*	-2.15916	0.989193	25.4431	1	0	1	4.5563e-07	0.0025997	down
ASTRO_wOUTNSC	chr7	34731155	34735454	4300	*	1.07875	3.13785	28.794	6	1	0	4.83004e-07	0.00270485	up
ASTRO_wOUTNSC	chr1	159681182	159681682	501	*	1.13565	2.6121	25.2551	1	1	0	5.02253e-07	0.00276151	up
ASTRO_wOUTNSC	chr8	32008434	32010468	2035	*	1.09649	3.18824	27.2736	3	2	0	5.29822e-07	0.00286107	up
ASTRO_wOUTNSC	chr17	80897933	80898433	501	*	-2.38351	0.755966	25.0515	1	0	1	5.58205e-07	0.00296145	down
ASTRO_wOUTNSC	chr6	52673664	52674164	501	*	-2.19129	1.01171	24.7027	1	0	1	6.6891e-07	0.00348759	down
ASTRO_wOUTNSC	chr2	144525804	144528233	2430	*	-0.79035	4.00956	26.936	4	0	1	8.41231e-07	0.00431171	down
ASTRO_wOUTNSC	chr10	108580444	108584172	3729	*	-0.914074	3.54411	27.6497	6	0	1	8.72388e-07	0.00437189	down
ASTRO_wOUTNSC	chr18	37421177	37421677	501	*	-3.33827	0.331262	24.1701	1	0	1	8.81888e-07	0.00437189	down
ASTRO_wOUTNSC	chr7	113155467	113158226	2760	*	-0.932931	3.3965	26.79	4	0	1	9.07236e-07	0.00442502	down
ASTRO_wOUTNSC	chr7	91586335	91586835	501	*	-1.36036	2.52129	23.8923	1	0	1	1.01881e-06	0.00489033	down
ASTRO_wOUTNSC	chr3	150610717	150611217	501	*	-1.08965	2.94681	23.8399	1	0	1	1.04691e-06	0.00494669	down
ASTRO_wOUTNSC	chr8	28744284	28744784	501	*	-1.08791	3.12915	23.8064	1	0	1	1.06525e-06	0.00495592	down
ASTRO_wOUTNSC	chr2	172756443	172756943	501	*	-0.776891	4.19519	23.6673	1	0	1	1.14512e-06	0.00524677	down
ASTRO_wOUTNSC	chr11	64434959	64436212	1254	*	-1.22527	3.00699	24.9065	2	0	2	1.20357e-06	0.00543228	down
ASTRO_wOUTNSC	chr8	25367248	25370505	3258	*	-0.793499	4.06901	26.6013	5	0	2	1.25039e-06	0.00556063	down
ASTRO_wOUTNSC	chr18	43438046	43438546	501	*	1.65668	2.13723	23.3111	1	1	0	1.37804e-06	0.00603947	up
ASTRO_wOUTNSC	chr9	61101528	61102797	1270	*	-0.947275	3.32887	24.5969	2	0	1	1.41328e-06	0.00610542	down
ASTRO_wOUTNSC	chr13	89606733	89607783	1051	*	-0.818054	4.00386	24.4051	2	0	1	1.56125e-06	0.00664966	down
ASTRO_wOUTNSC	chr9	20073535	20074035	501	*	-6.58931	-0.22408	23.0249	1	0	1	1.59918e-06	0.00671663	down
ASTRO_wOUTNSC	chr3	8270527	8271027	501	*	-1.29109	2.12892	22.9777	1	0	1	1.63889e-06	0.0067891	down
ASTRO_wOUTNSC	chr5	112997113	112999704	2592	*	-1.03802	3.32476	25.5653	4	0	2	1.71062e-06	0.00683323	down
ASTRO_wOUTNSC	chr7	104502054	104502554	501	*	-1.58348	1.87686	22.9241	1	0	1	1.68525e-06	0.00683323	down
ASTRO_wOUTNSC	chr11	107950603	107951900	1298	*	-1.6639	1.52041	24.2215	2	0	2	1.71733e-06	0.00683323	down
ASTRO_wOUTNSC	chr9	65036381	65040586	4206	*	-1.1102	2.80794	26.3045	6	0	1	1.74968e-06	0.00687156	down
ASTRO_wOUTNSC	chr7	65959477	65960636	1160	*	-1.56591	1.90352	24.0704	2	0	2	1.85753e-06	0.0071104	down
ASTRO_wOUTNSC	chr13	119740728	119742001	1274	*	-0.860478	3.52968	24.0767	2	0	1	1.85143e-06	0.0071104	down
ASTRO_wOUTNSC	chr13	16289541	16291382	1842	*	-1.16744	2.72452	24.719	3	0	1	1.98978e-06	0.00752144	down
ASTRO_wOUTNSC	chr19	43616254	43616754	501	*	-1.44253	1.7789	22.575	1	0	1	2.021e-06	0.00754514	down
ASTRO_wOUTNSC	chr1	75338055	75338555	501	*	3.58781	-0.133445	22.488	1	1	0	2.11463e-06	0.00770448	up
ASTRO_wOUTNSC	chr13	90335372	90335872	501	*	-0.884759	3.57662	22.5026	1	0	1	2.09854e-06	0.00770448	down
ASTRO_wOUTNSC	chr11	18115684	18116184	501	*	-1.13271	2.61898	22.3275	1	0	1	2.29889e-06	0.0082761	down
ASTRO_wOUTNSC	chr16	24941176	24941676	501	*	2.78482	0.272826	22.3046	1	1	0	2.32647e-06	0.00827684	up
ASTRO_wOUTNSC	chr7	52017843	52018343	501	*	-0.890934	3.2372	22.2445	1	0	1	2.40041e-06	0.0084406	down
ASTRO_wOUTNSC	chr6	53286298	53288543	2246	*	1.10696	2.67036	24.8534	4	2	0	2.47434e-06	0.00852588	up
ASTRO_wOUTNSC	chr14	118860063	118860563	501	*	-0.909474	3.15667	22.1811	1	0	1	2.48105e-06	0.00852588	down
ASTRO_wOUTNSC	chr7	29574563	29575063	501	*	-1.21489	2.5308	22.1356	1	0	1	2.54058e-06	0.00863233	down
ASTRO_wOUTNSC	chr4	153633149	153634892	1744	*	-1.05179	2.84095	24.1795	3	0	1	2.63282e-06	0.00884635	down
ASTRO_wOUTNSC	chr2	147297699	147299864	2166	*	-1.36052	2.04128	24.0304	3	0	2	2.84484e-06	0.00935095	down
ASTRO_wOUTNSC	chr15	25301846	25303275	1430	*	-1.59536	1.7406	23.2689	2	0	1	2.81717e-06	0.00935095	down
ASTRO_wOUTNSC	chr2	33040828	33041328	501	*	6.10611	-0.639757	21.8423	1	1	0	2.96006e-06	0.00962505	up
ASTRO_wOUTNSC	chr3	52100867	52104255	3389	*	-0.967138	3.15734	24.8926	5	0	3	3.03066e-06	0.00968253	down
ASTRO_wOUTNSC	chr11	4120853	4124355	3503	*	-1.31782	3.06312	24.8856	5	0	1	3.04177e-06	0.00968253	down
ASTRO_wOUTNSC	chr3	98104202	98106085	1884	*	-0.765506	3.87767	23.7813	3	0	1	3.2377e-06	0.0101989	down
ASTRO_wOUTNSC	chr3	149179959	149180459	501	*	-1.2408	2.46102	21.6325	1	0	1	3.30207e-06	0.0102944	down
ASTRO_wOUTNSC	chr15	64830348	64832735	2388	*	-0.941433	3.59364	24.1995	4	0	2	3.47412e-06	0.0107202	down
ASTRO_wOUTNSC	chr5	92714312	92715741	1430	*	-1.17811	2.5023	22.7984	2	0	1	3.59833e-06	0.0108815	down
ASTRO_wOUTNSC	chr18	56046168	56049093	2926	*	-1.90436	1.50474	24.1351	4	0	2	3.59224e-06	0.0108815	down
ASTRO_wOUTNSC	chr12	75176564	75177656	1093	*	2.05198	1.0203	22.7451	2	2	0	3.69959e-06	0.0110769	up
ASTRO_wOUTNSC	chr5	63812201	63813320	1120	*	0.977113	3.31101	22.6279	2	2	0	3.93218e-06	0.0116579	up
ASTRO_wOUTNSC	chr2	134960160	134962247	2088	*	-0.934094	4.05264	23.3053	3	0	1	4.14664e-06	0.0118298	down
ASTRO_wOUTNSC	chr4	88640917	88641417	501	*	-0.801203	3.86214	21.1992	1	0	1	4.13935e-06	0.0118298	down
ASTRO_wOUTNSC	chr12	114434225	114434725	501	*	-4.13686	-0.191668	21.2165	1	0	1	4.10214e-06	0.0118298	down
ASTRO_wOUTNSC	chr19	7456709	7457209	501	*	-4.13685	-0.191668	21.2184	1	0	1	4.09822e-06	0.0118298	down
ASTRO_wOUTNSC	chr5	125685953	125686453	501	*	1.45177	1.66102	21.1658	1	1	0	4.21208e-06	0.0119042	up
ASTRO_wOUTNSC	chr1	134062654	134064684	2031	*	-0.795065	3.7116	23.2463	3	0	2	4.27564e-06	0.0119719	down
ASTRO_wOUTNSC	chr8	103272037	103273074	1038	*	-1.05863	3.46441	22.4467	2	0	2	4.32122e-06	0.0119885	down
ASTRO_wOUTNSC	chr15	9435701	9436201	501	*	-2.3293	0.852045	21.0177	1	0	1	4.55065e-06	0.0125103	down
ASTRO_wOUTNSC	chr1	133917525	133920068	2544	*	-1.26951	2.46434	23.6584	4	0	2	4.60165e-06	0.0125365	down
ASTRO_wOUTNSC	chr5	149566014	149567457	1444	*	0.929491	3.11435	22.2847	2	1	0	4.70136e-06	0.0126938	up
ASTRO_wOUTNSC	chr7	120179037	120179537	501	*	-2.42978	0.63057	20.9333	1	0	1	4.75552e-06	0.0127264	down
ASTRO_wOUTNSC	chr5	47985119	47986598	1480	*	2.08631	0.820931	22.0398	2	2	0	5.34109e-06	0.0140449	up
ASTRO_wOUTNSC	chrX	73676657	73677157	501	*	5.91731	-0.766211	20.7177	1	1	0	5.32207e-06	0.0140449	up
ASTRO_wOUTNSC	chr4	128317916	128318416	501	*	3.73633	-0.0131408	20.5759	1	1	0	5.73144e-06	0.0149414	up
ASTRO_wOUTNSC	chr3	82031624	82032124	501	*	4.09219	-0.414286	20.4667	1	1	0	6.06768e-06	0.0155576	up
ASTRO_wOUTNSC	chr11	114065077	114067286	2210	*	1.12808	2.63332	22.5725	3	2	0	6.07071e-06	0.0155576	up
ASTRO_wOUTNSC	chr4	8362322	8362822	501	*	-0.925452	3.06335	20.4389	1	0	1	6.15662e-06	0.0156452	down
ASTRO_wOUTNSC	chr5	92694490	92694990	501	*	-1.33509	1.83293	20.3943	1	0	1	6.30188e-06	0.0158809	down
ASTRO_wOUTNSC	chr6	17186547	17187575	1029	*	-0.894992	3.2669	21.6274	2	0	2	6.62174e-06	0.016549	down
ASTRO_wOUTNSC	chr7	54861371	54862514	1144	*	-0.894153	3.37704	21.6023	2	0	1	6.70903e-06	0.0166298	down
ASTRO_wOUTNSC	chr7	44584945	44587007	2063	*	1.07595	2.67752	22.2133	3	2	0	7.31927e-06	0.0179949	up
ASTRO_wOUTNSC	chr1	77493823	77494323	501	*	-1.11291	2.72404	20.0392	1	0	1	7.58689e-06	0.0185024	down
ASTRO_wOUTNSC	chr13	23435535	23438999	3465	*	-0.904265	3.25852	23.3647	6	0	1	8.04076e-06	0.0194524	down
ASTRO_wOUTNSC	chr1	11305716	11306216	501	*	3.12412	-0.0559903	19.831	1	1	0	8.45998e-06	0.0203042	up
ASTRO_wOUTNSC	chr6	83302280	83303468	1189	*	1.44513	1.66386	21.1124	2	1	0	8.66252e-06	0.0206265	up
ASTRO_wOUTNSC	chr5	147155438	147156530	1093	*	-1.0753	3.1868	21.0576	2	0	1	8.91357e-06	0.0209717	down
ASTRO_wOUTNSC	chr6	112693608	112694108	501	*	3.06029	-0.0937744	19.7242	1	1	0	8.94616e-06	0.0209717	up
ASTRO_wOUTNSC	chr4	64005143	64006480	1338	*	4.24906	-0.315907	20.9765	2	2	0	9.29904e-06	0.0214661	up
ASTRO_wOUTNSC	chr9	64475912	64476412	501	*	-0.918987	3.03551	19.6539	1	0	1	9.28133e-06	0.0214661	down
ASTRO_wOUTNSC	chr12	50120176	50121352	1177	*	-0.756492	4.48269	20.9491	2	0	1	9.43277e-06	0.0216098	down
ASTRO_wOUTNSC	chr8	108703588	108704088	501	*	-0.871077	3.24078	19.5365	1	0	1	9.86971e-06	0.0224408	down
ASTRO_wOUTNSC	chr7	62876994	62877494	501	*	-1.81346	1.03872	19.4965	1	0	1	1.00783e-05	0.0225757	down
ASTRO_wOUTNSC	chr8	8256040	8257067	1028	*	-1.35395	2.16532	20.8285	2	0	1	1.00462e-05	0.0225757	down
ASTRO_wOUTNSC	chr3	80871781	80872281	501	*	-0.768292	3.62796	19.4677	1	0	1	1.02317e-05	0.0226701	down
ASTRO_wOUTNSC	chr3	84586143	84587327	1185	*	6.01306	-0.701894	20.7837	2	1	0	1.02837e-05	0.0226701	up
ASTRO_wOUTNSC	chr6	141530872	141531372	501	*	-0.843854	3.2843	19.4466	1	0	1	1.03454e-05	0.0226701	down
ASTRO_wOUTNSC	chr1	92140408	92140908	501	*	-1.37927	1.77501	19.3928	1	0	1	1.06409e-05	0.02315	down
ASTRO_wOUTNSC	chr1	20823814	20824314	501	*	-0.870258	3.328	19.3437	1	0	1	1.09177e-05	0.0234151	down
ASTRO_wOUTNSC	chr11	85696067	85697172	1106	*	-1.35852	2.00776	20.6762	2	0	1	1.08774e-05	0.0234151	down
ASTRO_wOUTNSC	chr12	33034175	33036739	2565	*	-0.803693	3.628	21.9844	4	0	1	1.09951e-05	0.0234151	down
ASTRO_wOUTNSC	chr13	94548889	94550887	1999	*	-1.42891	1.81128	21.4131	3	0	1	1.11073e-05	0.0234886	down
ASTRO_wOUTNSC	chrX	55502254	55502754	501	*	-3.0261	0.437973	19.2919	1	0	1	1.12178e-05	0.0235577	down
ASTRO_wOUTNSC	chr13	72097215	72097715	501	*	-1.63732	1.49611	19.2606	1	0	1	1.14033e-05	0.023782	down
ASTRO_wOUTNSC	chr4	97947531	97949489	1959	*	-1.56476	1.62178	21.2933	3	0	1	1.18233e-05	0.0244203	down
ASTRO_wOUTNSC	chr16	15723745	15724245	501	*	-0.683162	3.98497	19.171	1	0	1	1.19516e-05	0.0244203	down
ASTRO_wOUTNSC	chr18	22822666	22823748	1083	*	-1.64328	1.44241	20.5077	2	0	2	1.18786e-05	0.0244203	down
ASTRO_wOUTNSC	chr14	98134406	98134906	501	*	-1.26176	1.96928	19.1543	1	0	1	1.20568e-05	0.0244698	down
ASTRO_wOUTNSC	chr8	50915408	50918248	2841	*	-1.45112	1.92005	21.7024	4	0	2	1.27358e-05	0.0255057	down
ASTRO_wOUTNSC	chr13	81633020	81633520	501	*	1.2688	2.78245	19.057	1	1	0	1.26869e-05	0.0255057	up
ASTRO_wOUTNSC	chr7	132713326	132716341	3016	*	2.37526	0.533853	21.646	4	1	0	1.31158e-05	0.0259232	up
ASTRO_wOUTNSC	chr14	122402848	122404677	1830	*	-0.926716	3.57037	21.1016	3	0	1	1.30669e-05	0.0259232	down
ASTRO_wOUTNSC	chr2	125704749	125705249	501	*	-2.0371	0.899206	18.9723	1	0	1	1.3263e-05	0.026044	down
ASTRO_wOUTNSC	chr7	65509315	65509815	501	*	-0.81198	3.38795	18.9509	1	0	1	1.34128e-05	0.0261682	down
ASTRO_wOUTNSC	chr1	68873221	68873721	501	*	-1.89712	1.33797	18.9065	1	0	1	1.37283e-05	0.0264203	down
ASTRO_wOUTNSC	chr2	12970081	12970581	501	*	-1.31079	2.1019	18.8751	1	0	1	1.39565e-05	0.0264203	down
ASTRO_wOUTNSC	chr7	60492277	60492777	501	*	-1.42894	1.52695	18.872	1	0	1	1.39788e-05	0.0264203	down
ASTRO_wOUTNSC	chr17	72042936	72044114	1179	*	-0.754551	4.31627	20.2186	2	0	1	1.38155e-05	0.0264203	down
ASTRO_wOUTNSC	chrX	90897808	90898308	501	*	-4.09326	-0.231472	18.9091	1	0	1	1.371e-05	0.0264203	down
ASTRO_wOUTNSC	chr10	93269736	93273464	3729	*	2.94964	0.135737	21.8752	5	2	0	1.45487e-05	0.0269912	up
ASTRO_wOUTNSC	chr14	118491336	118491836	501	*	-2.71192	0.181653	18.8003	1	0	1	1.45143e-05	0.0269912	down
ASTRO_wOUTNSC	chr19	52176956	52177456	501	*	-1.15174	2.24046	18.7999	1	0	1	1.45171e-05	0.0269912	down
ASTRO_wOUTNSC	chr6	66399039	66399539	501	*	-0.907956	3.14933	18.7723	1	0	1	1.47292e-05	0.0271595	down
ASTRO_wOUTNSC	chr8	78036395	78037640	1246	*	-0.730434	4.00191	20.0804	2	0	1	1.48506e-05	0.0272174	down
ASTRO_wOUTNSC	chr11	109220917	109222090	1174	*	1.60989	1.4421	20.045	2	1	0	1.51284e-05	0.0275595	up
ASTRO_wOUTNSC	chr1	69106631	69108827	2197	*	-0.939721	3.27994	20.7824	3	0	1	1.54363e-05	0.0276627	down
ASTRO_wOUTNSC	chr9	95388975	95390043	1069	*	-1.36762	2.18883	20.0036	2	0	2	1.54595e-05	0.0276627	down
ASTRO_wOUTNSC	chr15	7480172	7481432	1261	*	3.12541	-0.0554619	20.0107	2	1	0	1.54022e-05	0.0276627	up
ASTRO_wOUTNSC	chr2	35443650	35447262	3613	*	-2.25802	0.662724	21.6864	5	0	3	1.60529e-05	0.0283886	down
ASTRO_wOUTNSC	chr5	151211724	151212224	501	*	-3.93671	-0.333725	18.6137	1	0	1	1.60063e-05	0.0283886	down
ASTRO_wOUTNSC	chr7	131718272	131718772	501	*	-1.63725	1.16441	18.5468	1	0	1	1.65782e-05	0.029147	down
ASTRO_wOUTNSC	chr10	84574929	84578575	3647	*	2.57497	0.332612	21.9596	6	1	0	1.67074e-05	0.0292045	up
ASTRO_wOUTNSC	chr13	104037492	104040220	2729	*	1.25115	2.36991	21.1433	4	1	0	1.70474e-05	0.0296275	up
ASTRO_wOUTNSC	chr2	129535163	129535663	501	*	2.09409	0.480865	18.4514	1	1	0	1.74288e-05	0.0301173	up
ASTRO_wOUTNSC	chr4	122998472	122999917	1446	*	1.194	2.10799	19.7316	2	1	0	1.78233e-05	0.0304142	up
ASTRO_wOUTNSC	chr4	128287968	128288468	501	*	3.39412	-0.268778	18.4196	1	1	0	1.77223e-05	0.0304142	up
ASTRO_wOUTNSC	chr10	59967014	59968036	1023	*	1.6212	1.46387	19.7231	2	1	0	1.79024e-05	0.0304142	up
ASTRO_wOUTNSC	chr10	95032925	95033940	1016	*	-1.61186	1.47947	19.6782	2	0	2	1.83286e-05	0.0309644	down
ASTRO_wOUTNSC	chr4	105168690	105171856	3167	*	-0.617984	4.61602	21.4048	5	0	1	1.85916e-05	0.0312341	down
ASTRO_wOUTNSC	chr8	55066603	55067103	501	*	2.7816	0.0300885	18.2764	1	1	0	1.91059e-05	0.0316798	up
ASTRO_wOUTNSC	chr11	64489761	64491017	1257	*	-1.03176	2.85281	19.5923	2	0	2	1.91711e-05	0.0316798	down
ASTRO_wOUTNSC	chr15	30587469	30587969	501	*	-1.34454	1.84643	18.2753	1	0	1	1.91174e-05	0.0316798	down
ASTRO_wOUTNSC	chr5	115035106	115035606	501	*	6.13087	-0.637544	18.1989	1	1	0	1.98989e-05	0.0325001	up
ASTRO_wOUTNSC	chr7	34938203	34940497	2295	*	2.57883	0.329228	20.3047	3	1	0	1.98115e-05	0.0325001	up
ASTRO_wOUTNSC	chr18	78454334	78455496	1163	*	-0.681992	4.6234	19.5124	2	0	1	1.99899e-05	0.0325001	down
ASTRO_wOUTNSC	chr16	30798079	30798579	501	*	-1.60103	1.41796	18.156	1	0	1	2.03525e-05	0.0329126	down
ASTRO_wOUTNSC	chr4	62418381	62418881	501	*	-0.969226	2.65887	18.1292	1	0	1	2.0641e-05	0.0332016	down
ASTRO_wOUTNSC	chr18	14844313	14845454	1142	*	-0.692241	3.92285	19.4325	2	0	1	2.08432e-05	0.0333494	down
ASTRO_wOUTNSC	chr19	6243608	6244108	501	*	1.76333	0.891457	18.0698	1	1	0	2.1295e-05	0.0338929	up
ASTRO_wOUTNSC	chr2	4076620	4077120	501	*	-2.71812	0.18353	18.0154	1	0	1	2.1912e-05	0.0345117	down
ASTRO_wOUTNSC	chr10	61826851	61827351	501	*	2.27189	0.303185	18.0189	1	1	0	2.18728e-05	0.0345117	up
ASTRO_wOUTNSC	chr13	40722150	40723265	1116	*	0.800325	3.67361	19.2936	2	2	0	2.24158e-05	0.0351224	up
ASTRO_wOUTNSC	chr7	73183185	73185678	2494	*	-0.577718	4.75646	20.56	4	0	1	2.3117e-05	0.0359357	down
ASTRO_wOUTNSC	chr11	21360484	21360984	501	*	-1.03843	2.51064	17.909	1	0	1	2.31726e-05	0.0359357	down
ASTRO_wOUTNSC	chr9	69457576	69459351	1776	*	2.48458	0.448823	19.9921	3	2	0	2.33292e-05	0.035994	up
ASTRO_wOUTNSC	chr15	60692066	60695189	3124	*	-1.93741	1.37693	20.9335	5	0	1	2.37756e-05	0.0364965	down
ASTRO_wOUTNSC	chr2	158299427	158299927	501	*	-0.970595	2.60212	17.8395	1	0	1	2.40348e-05	0.0365235	down
ASTRO_wOUTNSC	chr8	29162326	29162826	501	*	-1.49654	1.61996	17.8439	1	0	1	2.39786e-05	0.0365235	down
ASTRO_wOUTNSC	chr6	137541808	137543658	1851	*	-1.25245	2.49636	19.9121	3	0	1	2.43256e-05	0.0367807	down
ASTRO_wOUTNSC	chr8	75828513	75829013	501	*	-1.83074	0.95948	17.7587	1	0	1	2.50771e-05	0.0377283	down
ASTRO_wOUTNSC	chr8	21978129	21978629	501	*	-0.798047	3.63735	17.6981	1	0	1	2.58884e-05	0.0387561	down
ASTRO_wOUTNSC	chr8	19535110	19535610	501	*	-3.92647	-0.336252	17.6387	1	0	1	2.671e-05	0.0391874	down
ASTRO_wOUTNSC	chr10	18374668	18375685	1018	*	-1.479	1.65731	18.9608	2	0	2	2.66862e-05	0.0391874	down
ASTRO_wOUTNSC	chr11	96301775	96302275	501	*	-0.855192	3.93834	17.656	1	0	1	2.64676e-05	0.0391874	down
ASTRO_wOUTNSC	chr17	26689294	26692618	3325	*	1.08176	2.93166	20.7024	5	1	0	2.68244e-05	0.0391874	up
ASTRO_wOUTNSC	chr19	14889906	14891112	1207	*	-0.775499	3.58898	18.9698	2	0	1	2.65606e-05	0.0391874	down
ASTRO_wOUTNSC	chr4	124015534	124016954	1421	*	-1.63969	1.37475	18.9188	2	0	2	2.728e-05	0.0396614	down
ASTRO_wOUTNSC	chr14	97588174	97588674	501	*	-1.0238	2.46368	17.5606	1	0	1	2.783e-05	0.0402674	down
ASTRO_wOUTNSC	chr8	110135775	110136275	501	*	5.69981	-0.904099	17.538	1	1	0	2.81618e-05	0.0405535	up
ASTRO_wOUTNSC	chr1	135480720	135482024	1305	*	2.79238	0.0246344	18.8209	2	2	0	2.87166e-05	0.0411563	up
ASTRO_wOUTNSC	chr16	8406647	8408001	1355	*	-2.46817	0.469137	18.7861	2	0	1	2.92456e-05	0.0417167	down
ASTRO_wOUTNSC	chr14	51087730	51089735	2006	*	-0.829256	3.50112	19.4914	3	0	1	3.03161e-05	0.0430408	down
ASTRO_wOUTNSC	chr11	31907605	31908820	1216	*	-0.849198	3.44111	18.7081	2	0	1	3.04672e-05	0.0430531	down
ASTRO_wOUTNSC	chr5	92712592	92713092	501	*	-0.882844	3.42264	17.3594	1	0	1	3.09359e-05	0.0433377	down
ASTRO_wOUTNSC	chr7	48277313	48277813	501	*	-5.97651	-0.644872	17.3582	1	0	1	3.09552e-05	0.0433377	down
ASTRO_wOUTNSC	chr1	63857839	63858339	501	*	5.69823	-0.90466	17.3453	1	1	0	3.11663e-05	0.0434322	up
ASTRO_wOUTNSC	chr6	52861401	52861901	501	*	-0.946711	2.71683	17.285	1	0	1	3.21709e-05	0.0446265	down
ASTRO_wOUTNSC	chr6	134929618	134930118	501	*	2.39631	0.200823	17.2761	1	1	0	3.23235e-05	0.0446334	up
ASTRO_wOUTNSC	chr4	116716979	116717479	501	*	2.72613	-0.00851391	17.2261	1	1	0	3.31852e-05	0.0453999	up
ASTRO_wOUTNSC	chr5	116312309	116312809	501	*	-0.851664	2.93735	17.2179	1	0	1	3.3329e-05	0.0453999	down
ASTRO_wOUTNSC	chr13	91908140	91908640	501	*	1.53125	1.2929	17.2212	1	1	0	3.32698e-05	0.0453999	up
ASTRO_wOUTNSC	chr8	11089141	11089641	501	*	1.78224	1.37745	17.1832	1	1	0	3.39423e-05	0.0460281	up
ASTRO_wOUTNSC	chr8	23561914	23562414	501	*	-1.13494	2.25499	17.1621	1	0	1	3.43214e-05	0.0463344	down
ASTRO_wOUTNSC	chr8	70778801	70782921	4121	*	1.62575	1.38914	20.4443	6	4	0	3.6836e-05	0.0495081	up
ASTRO_wOUTNSC	chr7	45632502	45633002	501	*	1.19142	1.9325	17.0045	1	1	0	3.72912e-05	0.0496862	up
ASTRO_wOUTNSC	chr18	47647482	47647982	501	*	-1.11928	2.70529	17.0042	1	0	1	3.72972e-05	0.0496862	down
ASTRO_wOUTNSC	chr3	5271858	5272358	501	*	-2.37659	0.400286	16.9368	1	0	1	3.86449e-05	0.0506442	down
ASTRO_wOUTNSC	chr4	99573028	99573528	501	*	-1.19809	1.97	16.942	1	0	1	3.85392e-05	0.0506442	down
ASTRO_wOUTNSC	chr5	64696259	64696759	501	*	5.80287	-0.834634	16.9349	1	1	0	3.86831e-05	0.0506442	up
ASTRO_wOUTNSC	chr7	15992654	15993154	501	*	5.80287	-0.834634	16.9348	1	1	0	3.86862e-05	0.0506442	up
ASTRO_wOUTNSC	chr1	153739408	153742846	3439	*	2.10725	0.856258	19.9872	5	1	0	3.89808e-05	0.05081	up
ASTRO_wOUTNSC	chr19	4491152	4493313	2162	*	0.861171	3.13705	18.9094	3	1	0	4.1122e-05	0.0533709	up
ASTRO_wOUTNSC	chr3	9779729	9780229	501	*	-0.796755	3.11456	16.8087	1	0	1	4.13443e-05	0.0534301	down
ASTRO_wOUTNSC	chr8	108327635	108328135	501	*	-1.08563	2.38086	16.7947	1	0	1	4.16501e-05	0.0535962	down
ASTRO_wOUTNSC	chr5	47981355	47983346	1992	*	1.63784	1.17322	18.8231	3	1	0	4.30267e-05	0.0551331	up
ASTRO_wOUTNSC	chr1	64975329	64975829	501	*	-0.860474	2.96594	16.7055	1	0	1	4.36535e-05	0.0553828	down
ASTRO_wOUTNSC	chr1	156181777	156185228	3452	*	-0.931789	3.20291	20.1142	6	0	2	4.3771e-05	0.0553828	down
ASTRO_wOUTNSC	chr14	21401966	21402466	501	*	-1.1168	2.35773	16.7029	1	0	1	4.37137e-05	0.0553828	down
ASTRO_wOUTNSC	chr9	16013579	16014631	1053	*	-0.671231	3.83282	18.006	2	0	1	4.40422e-05	0.0554937	down
ASTRO_wOUTNSC	chr10	75794832	75795332	501	*	-1.05307	2.72902	16.6383	1	0	1	4.52287e-05	0.0567523	down
ASTRO_wOUTNSC	chr3	141509751	141510251	501	*	-1.24718	1.92842	16.5603	1	0	1	4.7127e-05	0.0588898	down
ASTRO_wOUTNSC	chr6	103343419	103344536	1118	*	-1.07681	2.25323	17.8656	2	0	1	4.74131e-05	0.0589068	down
ASTRO_wOUTNSC	chr8	13688383	13688883	501	*	-0.905275	2.67384	16.5442	1	0	1	4.75302e-05	0.0589068	down
ASTRO_wOUTNSC	chr15	58007828	58008328	501	*	2.54342	0.101218	16.5233	1	1	0	4.8057e-05	0.0593167	up
ASTRO_wOUTNSC	chr12	105877931	105879135	1205	*	-1.25637	1.93858	17.8277	2	0	1	4.83684e-05	0.0594583	down
ASTRO_wOUTNSC	chr6	127760411	127760911	501	*	2.99392	-0.137348	16.4891	1	1	0	4.89304e-05	0.0599056	up
ASTRO_wOUTNSC	chr9	79764810	79765310	501	*	3.25169	-0.365862	16.4771	1	1	0	4.92414e-05	0.0600433	up
ASTRO_wOUTNSC	chr7	17054556	17059317	4762	*	1.24826	2.03719	20.391	8	1	0	5.04996e-05	0.0613303	up
ASTRO_wOUTNSC	chr9	117848064	117848564	501	*	-1.07722	2.40216	16.4045	1	0	1	5.11638e-05	0.0618883	down
ASTRO_wOUTNSC	chr14	118227039	118231351	4313	*	-0.647157	4.76481	20.1027	7	0	2	5.13764e-05	0.0618979	down
ASTRO_wOUTNSC	chr9	14304484	14304984	501	*	-1.0114	2.30952	16.3763	1	0	1	5.19316e-05	0.0623186	down
ASTRO_wOUTNSC	chr7	11158011	11158511	501	*	-4.22253	-0.176444	16.3488	1	0	1	5.26889e-05	0.0629773	down
ASTRO_wOUTNSC	chr6	17548772	17549856	1085	*	-1.47678	1.92117	17.6511	2	0	2	5.30735e-05	0.06304	down
ASTRO_wOUTNSC	chr16	77291628	77292946	1319	*	-0.866446	2.93055	17.648	2	0	2	5.31582e-05	0.06304	down
ASTRO_wOUTNSC	chr5	118025398	118029199	3802	*	3.51237	-0.175213	19.7121	6	1	0	5.40171e-05	0.0630693	up
ASTRO_wOUTNSC	chr9	69331803	69332303	501	*	1.28267	1.64537	16.3064	1	1	0	5.38826e-05	0.0630693	up
ASTRO_wOUTNSC	chr12	20990215	20990715	501	*	-0.68837	3.6498	16.3119	1	0	1	5.37257e-05	0.0630693	down
ASTRO_wOUTNSC	chr14	16328390	16328890	501	*	-0.687712	3.66796	16.3128	1	0	1	5.36992e-05	0.0630693	down
ASTRO_wOUTNSC	chr2	121129725	121130831	1107	*	5.69981	-0.904099	17.5378	2	2	0	5.63299e-05	0.0649042	up
ASTRO_wOUTNSC	chr5	128482787	128483287	501	*	1.51968	1.22873	16.2039	1	1	0	5.68765e-05	0.0649042	up
ASTRO_wOUTNSC	chr6	148211333	148213079	1747	*	-1.18246	2.02296	18.3046	3	0	1	5.64752e-05	0.0649042	down
ASTRO_wOUTNSC	chr14	12820199	12824227	4029	*	1.50918	1.81226	19.6232	6	2	0	5.65909e-05	0.0649042	up
ASTRO_wOUTNSC	chr15	89554760	89558238	3479	*	5.91319	-0.766768	19.2886	5	1	0	5.61888e-05	0.0649042	up
ASTRO_wOUTNSC	chr18	57278784	57279993	1210	*	-0.989825	2.90758	17.5202	2	0	1	5.68551e-05	0.0649042	down
ASTRO_wOUTNSC	chr11	44408652	44409152	501	*	-0.932171	2.88253	16.1885	1	0	1	5.73421e-05	0.0651895	down
ASTRO_wOUTNSC	chr12	92186797	92187297	501	*	-1.18547	1.95208	16.1662	1	0	1	5.80212e-05	0.0657145	down
ASTRO_wOUTNSC	chr10	37691892	37692935	1044	*	-1.31325	2.00023	17.438	2	0	1	5.93676e-05	0.0669886	down
ASTRO_wOUTNSC	chr5	131805281	131805781	501	*	-0.739448	3.39272	16.1033	1	0	1	5.99803e-05	0.0674283	down
ASTRO_wOUTNSC	chr19	55095257	55095757	501	*	-1.05199	2.15368	16.0836	1	0	1	6.06066e-05	0.0678801	down
ASTRO_wOUTNSC	chr3	107357078	107359088	2011	*	2.3181	0.330443	18.1314	3	1	0	6.18526e-05	0.0690199	up
ASTRO_wOUTNSC	chr2	124184138	124185480	1343	*	2.93725	-0.178976	17.3183	2	1	0	6.32259e-05	0.070293	up
ASTRO_wOUTNSC	chr18	42743291	42743791	501	*	-3.79597	-0.429626	15.9947	1	0	1	6.352e-05	0.0703613	down
ASTRO_wOUTNSC	chr6	64728750	64729250	501	*	-1.68719	0.955039	15.9817	1	0	1	6.39578e-05	0.0705877	down
ASTRO_wOUTNSC	chr1	42716218	42716718	501	*	2.68748	0.199938	15.9449	1	1	0	6.52139e-05	0.0715061	up
ASTRO_wOUTNSC	chr2	96355734	96356234	501	*	-3.14513	-0.241344	15.9272	1	0	1	6.58267e-05	0.0715061	down
ASTRO_wOUTNSC	chr4	71229737	71230873	1137	*	-0.950979	2.6056	17.2433	2	0	2	6.57722e-05	0.0715061	down
ASTRO_wOUTNSC	chr6	146342925	146344072	1148	*	-0.794338	3.24203	17.2375	2	0	1	6.59722e-05	0.0715061	down
ASTRO_wOUTNSC	chr9	29519035	29520849	1815	*	-1.12274	2.23225	18.0179	3	0	1	6.56528e-05	0.0715061	down
ASTRO_wOUTNSC	chr9	50868147	50868647	501	*	-5.64715	-0.845356	15.9045	1	0	1	6.66188e-05	0.071949	down
ASTRO_wOUTNSC	chr18	6456745	6457802	1058	*	3.4003	-0.272392	17.2074	2	2	0	6.7026e-05	0.0721312	up
ASTRO_wOUTNSC	chr2	95210493	95210993	501	*	1.76537	0.711835	15.8416	1	1	0	6.88714e-05	0.0737723	up
ASTRO_wOUTNSC	chr6	100323688	100324188	501	*	-1.40648	1.79175	15.8275	1	0	1	6.93881e-05	0.0737723	down
ASTRO_wOUTNSC	chr15	78840404	78842835	2432	*	-0.57411	4.58345	18.4566	4	0	1	6.95267e-05	0.0737723	down
ASTRO_wOUTNSC	chr17	22590273	22590773	501	*	-1.70269	0.96002	15.8277	1	0	1	6.93781e-05	0.0737723	down
ASTRO_wOUTNSC	chr6	111622385	111623560	1176	*	-0.708816	3.59068	17.1057	2	0	1	7.07128e-05	0.0741964	down
ASTRO_wOUTNSC	chr7	132630620	132631765	1146	*	-0.83978	3.3283	17.1004	2	0	1	7.09079e-05	0.0741964	down
ASTRO_wOUTNSC	chr11	82930208	82933062	2855	*	2.7809	0.507506	18.4333	4	1	0	7.03823e-05	0.0741964	up
ASTRO_wOUTNSC	chr13	95880514	95881014	501	*	1.48986	1.46238	15.7918	1	1	0	7.0708e-05	0.0741964	up
ASTRO_wOUTNSC	chr3	144475690	144476190	501	*	2.1782	0.234854	15.7673	1	1	0	7.16314e-05	0.074695	up
ASTRO_wOUTNSC	chr17	49815933	49817112	1180	*	3.31832	-0.313151	17.0683	2	1	0	7.21188e-05	0.0749448	up
ASTRO_wOUTNSC	chr6	90100520	90101020	501	*	-2.72991	0.464782	15.7407	1	0	1	7.26431e-05	0.0752312	down
ASTRO_wOUTNSC	chr16	90485049	90485549	501	*	-1.23391	1.76023	15.7155	1	0	1	7.36203e-05	0.0759829	down
ASTRO_wOUTNSC	chr11	64529278	64529778	501	*	-1.72307	0.976054	15.6889	1	0	1	7.46594e-05	0.0767933	down
ASTRO_wOUTNSC	chr8	48458236	48458736	501	*	-1.08725	2.02279	15.6749	1	0	1	7.52171e-05	0.0768441	down
ASTRO_wOUTNSC	chr8	126516575	126518650	2076	*	-0.891971	2.8998	18.3078	4	0	2	7.51733e-05	0.0768441	down
ASTRO_wOUTNSC	chr5	140662171	140665764	3594	*	0.840143	3.1126	18.7224	5	1	0	7.55972e-05	0.0769725	up
ASTRO_wOUTNSC	chr18	74955458	74957106	1649	*	-0.746264	4.4366	17.6905	3	0	2	7.79773e-05	0.0791295	down
ASTRO_wOUTNSC	chr1	184002405	184002905	501	*	-0.652702	3.67854	15.5615	1	0	1	7.98648e-05	0.0797075	down
ASTRO_wOUTNSC	chr12	73044512	73045633	1122	*	-1.20743	1.82769	16.8786	2	0	2	7.9698e-05	0.0797075	down
ASTRO_wOUTNSC	chr13	63514843	63516750	1908	*	-0.979757	2.60988	17.6504	3	0	1	7.96383e-05	0.0797075	down
ASTRO_wOUTNSC	chr15	16491201	16491701	501	*	-1.81871	0.943943	15.5697	1	0	1	7.95189e-05	0.0797075	down
ASTRO_wOUTNSC	chr17	45573071	45577401	4331	*	1.76759	0.966883	18.9784	6	1	0	7.93235e-05	0.0797075	up
ASTRO_wOUTNSC	chr3	144644149	144644649	501	*	1.71091	1.09334	15.5396	1	1	0	8.07945e-05	0.0803701	up
ASTRO_wOUTNSC	chr8	68557995	68559078	1084	*	-0.865739	2.97383	16.8326	2	0	2	8.16522e-05	0.0809569	down
ASTRO_wOUTNSC	chr7	10769536	10770036	501	*	-2.20181	0.281417	15.4821	1	0	1	8.32893e-05	0.0821371	down
ASTRO_wOUTNSC	chr16	50009520	50011121	1602	*	-0.749256	3.83863	17.5629	3	0	2	8.33857e-05	0.0821371	down
ASTRO_wOUTNSC	chr5	125531553	125536415	4863	*	1.60554	1.27646	19.402	8	1	0	8.47181e-05	0.0826774	up
ASTRO_wOUTNSC	chr10	86451441	86454517	3077	*	2.53828	0.0996529	18.0915	4	1	0	8.42172e-05	0.0826774	up
ASTRO_wOUTNSC	chr12	16550410	16552871	2462	*	1.83857	0.756843	18.0732	4	1	0	8.50278e-05	0.0826774	up
ASTRO_wOUTNSC	chr12	53611271	53612595	1325	*	3.25352	-0.365319	16.757	2	1	0	8.49693e-05	0.0826774	up
ASTRO_wOUTNSC	chr5	140603006	140607550	4545	*	2.79238	0.0246344	18.821	6	1	0	8.61476e-05	0.0834977	up
ASTRO_wOUTNSC	chr4	32243501	32244556	1056	*	-0.821257	3.08316	16.7226	2	0	1	8.65259e-05	0.0835964	down
ASTRO_wOUTNSC	chr1	24195755	24196255	501	*	1.88412	0.590107	15.3916	1	1	0	8.73765e-05	0.0838823	up
ASTRO_wOUTNSC	chr16	5811270	5811770	501	*	-1.46295	1.32085	15.3959	1	0	1	8.71776e-05	0.0838823	down
ASTRO_wOUTNSC	chr7	4532286	4532786	501	*	1.43675	1.22486	15.3788	1	1	0	8.79687e-05	0.0839703	up
ASTRO_wOUTNSC	chr11	69038062	69042019	3958	*	-0.61339	4.27023	18.773	6	0	2	8.83408e-05	0.0839703	down
ASTRO_wOUTNSC	chr11	98952833	98956070	3238	*	2.17449	0.396423	18.4203	5	1	0	8.85789e-05	0.0839703	up
ASTRO_wOUTNSC	chr12	103433321	103435415	2095	*	-0.828602	3.12744	17.4505	3	0	1	8.84675e-05	0.0839703	down
ASTRO_wOUTNSC	chr12	104609739	104611044	1306	*	-1.91296	0.688345	16.6567	2	0	1	8.95857e-05	0.0846594	down
ASTRO_wOUTNSC	chr5	130596544	130597044	501	*	-0.975857	2.6826	15.3286	1	0	1	9.03397e-05	0.0846929	down
ASTRO_wOUTNSC	chr18	5074675	5076132	1458	*	0.915531	2.6717	16.6488	2	1	0	8.99592e-05	0.0846929	up
ASTRO_wOUTNSC	chr18	39232832	39234833	2002	*	-1.42772	1.41367	17.4081	3	0	3	9.04615e-05	0.0846929	down
ASTRO_wOUTNSC	chr13	21362563	21363063	501	*	-0.763837	3.34252	15.3058	1	0	1	9.14355e-05	0.0853407	down
ASTRO_wOUTNSC	chr1	64897609	64898109	501	*	-1.51166	1.07846	15.2592	1	0	1	9.37204e-05	0.0871137	down
ASTRO_wOUTNSC	chr1	170484190	170486609	2420	*	2.99389	-0.133243	17.8584	4	1	0	9.51865e-05	0.0871137	up
ASTRO_wOUTNSC	chr6	54549826	54550326	501	*	2.29032	0.342995	15.2266	1	1	0	9.53516e-05	0.0871137	up
ASTRO_wOUTNSC	chr7	96222246	96222746	501	*	5.5796	-0.978297	15.238	1	1	0	9.47755e-05	0.0871137	up
ASTRO_wOUTNSC	chr7	118922562	118924618	2057	*	2.93725	-0.178976	17.319	3	1	0	9.48056e-05	0.0871137	up
ASTRO_wOUTNSC	chr8	46941145	46941645	501	*	-2.51612	0.043638	15.2364	1	0	1	9.48577e-05	0.0871137	down
ASTRO_wOUTNSC	chr15	30782091	30782591	501	*	2.61907	-0.0950038	15.2524	1	1	0	9.40594e-05	0.0871137	up
ASTRO_wOUTNSC	chr19	25622490	25622990	501	*	1.25636	1.84808	15.1979	1	1	0	9.68095e-05	0.0881792	up
ASTRO_wOUTNSC	chr5	92708050	92708550	501	*	-1.38041	1.38043	15.1868	1	0	1	9.73841e-05	0.0884362	down
ASTRO_wOUTNSC	chr3	138754415	138754915	501	*	-1.29217	1.75532	15.1767	1	0	1	9.79023e-05	0.0884544	down
ASTRO_wOUTNSC	chr6	137760953	137762750	1798	*	-1.05225	2.48449	17.2562	3	0	1	9.79892e-05	0.0884544	down
ASTRO_wOUTNSC	chr16	49979993	49980493	501	*	-0.87028	2.73376	15.1587	1	0	1	9.88393e-05	0.0889563	down
ASTRO_wOUTNSC	chr17	43016279	43020039	3761	*	1.90539	0.806744	18.5438	6	2	0	9.96246e-05	0.0893969	up
ASTRO_wOUTNSC	chr10	117048379	117048879	501	*	-5.63725	-0.848546	15.1382	1	0	1	9.99218e-05	0.0893983	down
ASTRO_wOUTNSC	chr7	89679195	89680240	1046	*	-1.14798	1.96871	16.4425	2	0	1	0.000100294	0.0894665	down
ASTRO_wOUTNSC	chr1	52853979	52854479	501	*	2.03713	0.303897	15.0951	1	1	0	0.00010223	0.0906101	up
ASTRO_wOUTNSC	chr11	105974508	105975516	1009	*	1.47531	1.193	16.4018	2	2	0	0.000102475	0.0906101	up
ASTRO_wOUTNSC	chr18	54899210	54904114	4905	*	-0.918358	2.91665	19.0475	8	0	1	0.000102002	0.0906101	down
ASTRO_wOUTNSC	chr18	80330992	80332906	1915	*	3.94282	-0.524672	17.1656	3	1	0	0.000102774	0.0906101	up
ASTRO_wOUTNSC	chr13	54855904	54856404	501	*	1.57867	1.07208	15.0624	1	1	0	0.000104013	0.091436	up
ASTRO_wOUTNSC	chr2	135296084	135296584	501	*	-5.65653	-0.842159	14.9771	1	0	1	0.000108824	0.0947326	down
ASTRO_wOUTNSC	chr3	17784992	17785492	501	*	-2.31635	0.153739	14.9859	1	0	1	0.000108319	0.0947326	down
ASTRO_wOUTNSC	chr4	141844907	141845407	501	*	2.53931	0.0951303	14.9738	1	1	0	0.000109017	0.0947326	up
ASTRO_wOUTNSC	chr5	28329325	28329825	501	*	-5.65653	-0.842159	14.9769	1	0	1	0.000108836	0.0947326	down
ASTRO_wOUTNSC	chr2	163187464	163187964	501	*	5.71564	-0.902976	14.9495	1	1	0	0.00011043	0.0949949	up
ASTRO_wOUTNSC	chr6	84573805	84574305	501	*	5.57145	-0.979423	14.9338	1	1	0	0.000111349	0.0949949	up
ASTRO_wOUTNSC	chr7	130073388	130074484	1097	*	-1.77896	1.01324	16.2577	2	0	2	0.000110569	0.0949949	down
ASTRO_wOUTNSC	chr9	122084160	122085925	1766	*	-0.774879	3.87918	17.0184	3	0	1	0.000111061	0.0949949	down
ASTRO_wOUTNSC	chr11	77901716	77902216	501	*	-0.785987	3.03839	14.941	1	0	1	0.000110924	0.0949949	down
ASTRO_wOUTNSC	chr12	95959744	95960896	1153	*	-1.59815	1.13953	16.2415	2	0	1	0.000111517	0.0949949	down
ASTRO_wOUTNSC	chr16	66969434	66970562	1129	*	-0.886448	3.12041	16.2573	2	0	2	0.000110591	0.0949949	down
ASTRO_wOUTNSC	chr1	92130455	92131497	1043	*	-0.763381	4.44821	16.2348	2	0	1	0.000111912	0.0950633	down
ASTRO_wOUTNSC	chr4	12481397	12482884	1488	*	-1.32462	1.69976	16.2285	2	0	1	0.000112284	0.0951123	down
ASTRO_wOUTNSC	chr6	18492175	18493417	1243	*	-1.41007	1.34725	16.2083	2	0	1	0.000113492	0.0958664	down
ASTRO_wOUTNSC	chr4	124051222	124052829	1608	*	-0.735422	3.59328	16.9635	3	0	1	0.000114317	0.0960272	down
ASTRO_wOUTNSC	chr9	14075337	14076410	1074	*	1.64516	0.977225	16.197	2	1	0	0.000114172	0.0960272	up
ASTRO_wOUTNSC	chr15	89547658	89548158	501	*	1.64691	1.01771	14.8577	1	1	0	0.000115935	0.0971164	up
ASTRO_wOUTNSC	chr4	141899903	141900917	1015	*	-0.701187	3.46855	16.1434	2	0	1	0.000117446	0.09761	down
ASTRO_wOUTNSC	chr5	151110326	151110826	501	*	-0.909378	2.68526	14.8053	1	0	1	0.000119198	0.09761	down
ASTRO_wOUTNSC	chr6	51270855	51271355	501	*	1.63964	0.800041	14.8017	1	1	0	0.000119429	0.09761	up
ASTRO_wOUTNSC	chr8	16013749	16014890	1142	*	-0.94296	2.51669	16.1483	2	0	1	0.000117142	0.09761	down
ASTRO_wOUTNSC	chr8	106978922	106979422	501	*	-0.932501	2.5862	14.802	1	0	1	0.000119409	0.09761	down
ASTRO_wOUTNSC	chr8	124388530	124392389	3860	*	1.88332	0.684951	17.8734	5	1	0	0.000118047	0.09761	up
ASTRO_wOUTNSC	chr11	84759494	84761265	1772	*	-1.37206	1.48733	16.8974	3	0	1	0.000118369	0.09761	down
ASTRO_wOUTNSC	chr18	6941521	6942021	501	*	-1.8836	0.540011	14.8196	1	0	1	0.000118298	0.09761	down
ASTRO_wOUTNSC	chrX	133656299	133656799	501	*	-1.48933	1.33224	14.8139	1	0	1	0.000118661	0.09761	down
ASTRO_wOUTNSC	chr2	109943130	109943630	501	*	-0.903846	2.53291	14.7662	1	0	1	0.000121695	0.0989272	down
ASTRO_wOUTNSC	chr12	104593406	104593906	501	*	-0.688191	4.0152	14.7702	1	0	1	0.000121438	0.0989272	down
ASTRO_wOUTNSC	chr13	56287724	56289036	1313	*	-1.53864	1.17326	16.063	2	0	1	0.000122538	0.0993451	down
ASTRO_wOUTNSC	chr5	33724752	33729317	4566	*	0.831776	3.34349	18.4196	7	1	0	0.000124057	0.100308	up
ASTRO_wOUTNSC	chr17	6859784	6862803	3020	*	-0.608892	4.24365	17.7714	5	0	1	0.000124549	0.100437	down
ASTRO_wOUTNSC	chr9	29834864	29836118	1255	*	-0.627885	4.13324	16.0257	2	0	1	0.000124979	0.100516	down
ASTRO_wOUTNSC	chr8	31975672	31976172	501	*	1.57834	1.25049	14.701	1	1	0	0.00012598	0.101052	up
ASTRO_wOUTNSC	chr1	89585620	89588549	2930	*	2.46883	0.278846	17.3147	4	1	0	0.000126689	0.101352	up
ASTRO_wOUTNSC	chr2	116991459	116991959	501	*	-0.613676	4.13101	14.6803	1	0	1	0.000127373	0.101631	down
ASTRO_wOUTNSC	chr19	20581745	20582245	501	*	3.41286	-0.266081	14.6706	1	1	0	0.000128029	0.101885	up
ASTRO_wOUTNSC	chr11	100946811	100947311	501	*	-1.74915	1.08154	14.6306	1	0	1	0.000130777	0.103799	down
ASTRO_wOUTNSC	chr13	8784592	8785657	1066	*	-3.85269	-0.387248	15.9179	2	0	1	0.000132303	0.104735	down
ASTRO_wOUTNSC	chr7	100356599	100357638	1040	*	-5.64714	-0.845356	15.9044	2	0	1	0.000133246	0.104932	down
ASTRO_wOUTNSC	chr11	78112769	78113957	1189	*	-1.11222	2.31838	15.905	2	0	1	0.000133208	0.104932	down
ASTRO_wOUTNSC	chr2	124888463	124888963	501	*	-1.51422	1.15154	14.5895	1	0	1	0.00013366	0.104985	down
ASTRO_wOUTNSC	chr7	29316114	29318928	2815	*	-0.999815	2.42615	17.202	4	0	1	0.000134435	0.105215	down
ASTRO_wOUTNSC	chr9	47758912	47762098	3187	*	-1.46278	1.74902	17.6231	5	0	1	0.000134649	0.105215	down
ASTRO_wOUTNSC	chr1	119254684	119257216	2533	*	-0.899827	2.96229	17.1493	4	0	1	0.000138218	0.105283	down
ASTRO_wOUTNSC	chr1	175346130	175346630	501	*	-5.53619	-0.914119	14.5288	1	0	1	0.000138031	0.105283	down
ASTRO_wOUTNSC	chr4	9081835	9082870	1036	*	0.851496	3.29368	15.8431	2	1	0	0.000137636	0.105283	up
ASTRO_wOUTNSC	chr6	128296152	128297378	1227	*	3.40663	-0.266621	15.8409	2	1	0	0.000137794	0.105283	up
ASTRO_wOUTNSC	chr8	64880765	64881864	1100	*	1.22651	1.85693	15.8468	2	1	0	0.000137365	0.105283	up
ASTRO_wOUTNSC	chr9	117461797	117463061	1265	*	-1.28376	1.94355	15.8631	2	0	1	0.000136189	0.105283	down
ASTRO_wOUTNSC	chr10	8996512	8997012	501	*	-5.53619	-0.914119	14.5285	1	0	1	0.000138053	0.105283	down
ASTRO_wOUTNSC	chr12	99238055	99238555	501	*	-3.63863	-0.537051	14.5535	1	0	1	0.000136239	0.105283	down
ASTRO_wOUTNSC	chr14	21496871	21497371	501	*	-2.46472	0.00711263	14.5484	1	0	1	0.000136603	0.105283	down
ASTRO_wOUTNSC	chr19	34232651	34234365	1715	*	-1.60067	1.06518	16.6074	3	0	1	0.000137917	0.105283	down
ASTRO_wOUTNSC	chr19	22595195	22595695	501	*	-0.815588	2.90167	14.5168	1	0	1	0.000138918	0.105551	down
ASTRO_wOUTNSC	chr2	5137716	5138216	501	*	1.58052	0.841523	14.4651	1	1	0	0.000142783	0.105818	up
ASTRO_wOUTNSC	chr2	60814621	60815121	501	*	-1.93195	0.435519	14.4955	1	0	1	0.000140496	0.105818	down
ASTRO_wOUTNSC	chr2	119328369	119328869	501	*	3.04165	-0.0855836	14.4642	1	1	0	0.000142846	0.105818	up
ASTRO_wOUTNSC	chr4	120516607	120517836	1230	*	-2.04174	0.508254	15.7812	2	0	2	0.000142214	0.105818	down
ASTRO_wOUTNSC	chr4	134507040	134510649	3610	*	-1.94597	1.13503	17.8649	6	0	1	0.000142291	0.105818	down
ASTRO_wOUTNSC	chr5	31197780	31200885	3106	*	1.62887	1.02542	17.5071	5	1	0	0.000143119	0.105818	up
ASTRO_wOUTNSC	chr7	114883540	114884584	1045	*	-0.602332	4.17936	15.7769	2	0	1	0.000142538	0.105818	down
ASTRO_wOUTNSC	chr11	102431975	102434856	2882	*	0.842594	2.96586	17.0954	4	1	0	0.00014219	0.105818	up
ASTRO_wOUTNSC	chr14	103763417	103764496	1080	*	-0.64834	3.78715	15.804	2	0	2	0.000140505	0.105818	down
ASTRO_wOUTNSC	chr15	63360248	63360748	501	*	-1.18607	1.95271	14.4856	1	0	1	0.000141232	0.105818	down
ASTRO_wOUTNSC	chr19	27828302	27828802	501	*	-1.05386	2.17727	14.4879	1	0	1	0.000141061	0.105818	down
ASTRO_wOUTNSC	chr8	125685245	125685745	501	*	0.964397	2.417	14.4524	1	1	0	0.00014375	0.106026	up
ASTRO_wOUTNSC	chr5	103787756	103791007	3252	*	1.14876	2.71508	17.4688	5	2	0	0.000146031	0.106556	up
ASTRO_wOUTNSC	chr11	112501735	112502235	501	*	-0.651417	4.00553	14.4273	1	0	1	0.000145676	0.106556	down
ASTRO_wOUTNSC	chr12	53888588	53889669	1082	*	-2.48501	0.273029	15.7239	2	0	1	0.000146584	0.106556	down
ASTRO_wOUTNSC	chr13	49452628	49453849	1222	*	5.89211	-0.767881	15.7448	2	1	0	0.000144975	0.106556	up
ASTRO_wOUTNSC	chr14	66441175	66442188	1014	*	1.37405	1.28659	15.726	2	1	0	0.000146423	0.106556	up
ASTRO_wOUTNSC	chr18	52767398	52770506	3109	*	0.990114	2.41558	17.0487	4	1	0	0.000145736	0.106556	up
ASTRO_wOUTNSC	chr12	104557752	104558252	501	*	-0.947647	2.74864	14.4055	1	0	1	0.000147373	0.106873	down
ASTRO_wOUTNSC	chr3	95266142	95266642	501	*	5.68067	-0.905782	14.3802	1	1	0	0.000149365	0.106875	up
ASTRO_wOUTNSC	chr7	44397415	44397915	501	*	3.34028	-0.31408	14.3766	1	1	0	0.000149651	0.106875	up
ASTRO_wOUTNSC	chr9	117379925	117380425	501	*	-3.64189	-0.533378	14.3742	1	0	1	0.000149838	0.106875	down
ASTRO_wOUTNSC	chr11	88059031	88059531	501	*	1.04635	2.10392	14.3839	1	1	0	0.000149069	0.106875	up
ASTRO_wOUTNSC	chr13	38386110	38386610	501	*	-2.46218	0.00815502	14.3757	1	0	1	0.000149723	0.106875	down
ASTRO_wOUTNSC	chr16	23291444	23291944	501	*	-1.45291	1.24466	14.3876	1	0	1	0.000148776	0.106875	down
ASTRO_wOUTNSC	chrX	153433625	153434125	501	*	-3.64189	-0.533378	14.3741	1	0	1	0.00014985	0.106875	down
ASTRO_wOUTNSC	chr2	92190397	92190897	501	*	-3.09477	-0.280047	14.3516	1	0	1	0.000151651	0.107652	down
ASTRO_wOUTNSC	chr5	37942232	37942732	501	*	-1.01404	2.36397	14.3533	1	0	1	0.000151513	0.107652	down
ASTRO_wOUTNSC	chr1	133863141	133864161	1021	*	-1.6555	0.93077	15.6501	2	0	1	0.000152415	0.107722	down
ASTRO_wOUTNSC	chr8	47529812	47530312	501	*	-5.67465	-0.838957	14.3416	1	0	1	0.000152462	0.107722	down
ASTRO_wOUTNSC	chr19	26680687	26682009	1323	*	-0.850513	3.6017	15.6431	2	0	1	0.000152981	0.107837	down
ASTRO_wOUTNSC	chr3	84264276	84266484	2209	*	5.70488	-0.903538	16.4034	3	3	0	0.000153583	0.108009	up
ASTRO_wOUTNSC	chr12	44342947	44344421	1475	*	-1.1507	2.03079	15.6074	2	0	1	0.000155898	0.109383	down
ASTRO_wOUTNSC	chr2	93461051	93464960	3910	*	-0.887695	3.10852	17.672	6	0	2	0.000157473	0.109978	down
ASTRO_wOUTNSC	chr8	68514056	68515375	1320	*	-0.733793	3.60906	15.5915	2	0	1	0.000157216	0.109978	down
ASTRO_wOUTNSC	chr17	80126057	80126557	501	*	3.75992	-0.642171	14.2565	1	1	0	0.000159511	0.111144	up
ASTRO_wOUTNSC	chr3	115691490	115692896	1407	*	3.18177	-0.419228	15.551	2	1	0	0.000160616	0.111657	up
ASTRO_wOUTNSC	chr4	119938429	119941062	2634	*	1.53309	1.10248	16.8454	4	1	0	0.00016221	0.112443	up
ASTRO_wOUTNSC	chr15	82202392	82205595	3204	*	1.95544	0.847308	17.2658	5	1	0	0.000162491	0.112443	up
ASTRO_wOUTNSC	chr12	68417296	68417796	501	*	-1.90676	1.08291	14.2167	1	0	1	0.00016292	0.112483	down
ASTRO_wOUTNSC	chr6	57544881	57545381	501	*	0.994199	2.14692	14.1756	1	1	0	0.00016652	0.114706	up
ASTRO_wOUTNSC	chr2	73588107	73591666	3560	*	3.4003	-0.272392	17.2074	5	1	0	0.000167565	0.114996	up
ASTRO_wOUTNSC	chr5	100322013	100322513	501	*	1.17165	1.72952	14.1602	1	1	0	0.000167888	0.114996	up
ASTRO_wOUTNSC	chr13	105224358	105224858	501	*	2.03834	0.304919	14.158	1	1	0	0.000168081	0.114996	up
ASTRO_wOUTNSC	chr15	78449451	78451154	1704	*	1.73527	0.864052	16.2206	3	1	0	0.000169133	0.115454	up
ASTRO_wOUTNSC	chr4	103201750	103202250	501	*	2.13288	0.20257	14.1207	1	1	0	0.000171443	0.115938	up
ASTRO_wOUTNSC	chr11	6356463	6356963	501	*	3.09667	-0.468749	14.1173	1	1	0	0.000171758	0.115938	up
ASTRO_wOUTNSC	chr14	21369029	21370067	1039	*	-0.91453	2.56208	15.4406	2	0	2	0.000170279	0.115938	down
ASTRO_wOUTNSC	chr18	89768272	89769793	1522	*	1.40948	1.44518	16.2017	3	3	0	0.000170828	0.115938	up
ASTRO_wOUTNSC	chr19	53676247	53677481	1235	*	1.04134	2.41893	15.4307	2	1	0	0.000171169	0.115938	up
ASTRO_wOUTNSC	chr12	110942979	110943479	501	*	5.58859	-0.977734	14.0916	1	1	0	0.00017412	0.117093	up
ASTRO_wOUTNSC	chr18	52842000	52842500	501	*	2.42653	0.0294031	14.0903	1	1	0	0.000174244	0.117093	up
ASTRO_wOUTNSC	chr11	94913424	94913924	501	*	-0.925383	2.32817	14.0857	1	0	1	0.000174664	0.117115	down
ASTRO_wOUTNSC	chr5	92939248	92940739	1492	*	-3.71818	-0.484174	15.3845	2	0	1	0.000175407	0.117353	down
ASTRO_wOUTNSC	chr17	71102476	71102976	501	*	-5.52757	-0.917327	14.0708	1	0	1	0.000176051	0.117524	down
ASTRO_wOUTNSC	chr5	23391713	23392794	1082	*	2.28746	0.13319	15.3464	2	2	0	0.000178986	0.11822	up
ASTRO_wOUTNSC	chr9	40568140	40568640	501	*	1.12001	1.84555	14.0475	1	1	0	0.000178248	0.11822	up
ASTRO_wOUTNSC	chr11	60346488	60346988	501	*	-0.713135	3.18921	14.0391	1	0	1	0.000179048	0.11822	down
ASTRO_wOUTNSC	chr12	77739364	77739864	501	*	-0.6987	3.59695	14.0458	1	0	1	0.000178413	0.11822	down
ASTRO_wOUTNSC	chr12	107356187	107356687	501	*	-1.16819	1.87101	14.0528	1	0	1	0.000177752	0.11822	down
ASTRO_wOUTNSC	chr3	133052015	133052515	501	*	-1.00322	2.56797	14.022	1	0	1	0.000180683	0.118266	down
ASTRO_wOUTNSC	chr3	137683452	137684528	1077	*	-1.6061	0.983556	15.3388	2	0	2	0.000179701	0.118266	down
ASTRO_wOUTNSC	chr4	127987600	127989585	1986	*	1.22704	1.76819	16.0981	3	2	0	0.000180436	0.118266	up
ASTRO_wOUTNSC	chr11	117551834	117552984	1151	*	-0.618964	3.90705	15.3346	2	0	1	0.0001801	0.118266	down
ASTRO_wOUTNSC	chr2	138337837	138338337	501	*	-1.09163	1.82193	13.9675	1	0	1	0.000185997	0.120415	down
ASTRO_wOUTNSC	chr3	88981601	88982101	501	*	-0.894778	2.44297	13.9795	1	0	1	0.000184811	0.120415	down
ASTRO_wOUTNSC	chr5	21717098	21717598	501	*	1.32144	1.25971	13.9639	1	1	0	0.000186354	0.120415	up
ASTRO_wOUTNSC	chr7	49528427	49530535	2109	*	0.796777	3.07308	16.0543	3	1	0	0.000184656	0.120415	up
ASTRO_wOUTNSC	chr9	104014480	104014980	501	*	-0.929546	2.33331	13.9734	1	0	1	0.000185417	0.120415	down
ASTRO_wOUTNSC	chr10	87420008	87420508	501	*	-1.33189	1.55504	13.967	1	0	1	0.000186044	0.120415	down
ASTRO_wOUTNSC	chr1	74353725	74354225	501	*	3.26438	-0.363689	13.925	1	1	0	0.000190249	0.120618	up
ASTRO_wOUTNSC	chr5	132067629	132068129	501	*	-1.60794	0.80677	13.9289	1	0	1	0.000189853	0.120618	down
ASTRO_wOUTNSC	chr7	68320128	68320628	501	*	3.66433	-0.70321	13.9349	1	1	0	0.000189254	0.120618	up
ASTRO_wOUTNSC	chr8	84551258	84552665	1408	*	5.5796	-0.978297	15.2387	2	1	0	0.000189482	0.120618	up
ASTRO_wOUTNSC	chr10	56397820	56398320	501	*	-1.42987	1.09703	13.9553	1	0	1	0.000187209	0.120618	down
ASTRO_wOUTNSC	chr11	36109387	36109887	501	*	-0.738258	3.09024	13.9282	1	0	1	0.000189926	0.120618	down
ASTRO_wOUTNSC	chr11	104571304	104571804	501	*	1.77389	0.501926	13.9264	1	1	0	0.000190111	0.120618	up
ASTRO_wOUTNSC	chr13	59010870	59012600	1731	*	0.703118	3.42994	15.9977	3	1	0	0.000190259	0.120618	up
ASTRO_wOUTNSC	chr14	118231864	118234487	2624	*	-0.676391	3.70793	16.5473	4	0	1	0.000189801	0.120618	down
ASTRO_wOUTNSC	chr6	85927997	85928497	501	*	2.80922	-0.273648	13.916	1	1	0	0.000191164	0.120686	up
ASTRO_wOUTNSC	chr7	28360110	28360610	501	*	2.80922	-0.273648	13.916	1	1	0	0.000191164	0.120686	up
ASTRO_wOUTNSC	chr8	16446851	16447940	1090	*	3.85016	-0.583087	15.2173	2	1	0	0.000191646	0.120738	up
ASTRO_wOUTNSC	chr1	185291257	185291757	501	*	3.66215	-0.703765	13.8858	1	1	0	0.000194265	0.120854	up
ASTRO_wOUTNSC	chr5	92812855	92813355	501	*	-1.71097	0.773417	13.8784	1	0	1	0.000195027	0.120854	down
ASTRO_wOUTNSC	chr6	28132011	28132511	501	*	2.86272	-0.225677	13.9017	1	1	0	0.000192625	0.120854	up
ASTRO_wOUTNSC	chr6	113990002	113992536	2535	*	-0.905607	2.67132	16.5032	4	0	1	0.000194274	0.120854	down
ASTRO_wOUTNSC	chr7	142425790	142426290	501	*	2.12708	0.200508	13.8863	1	1	0	0.000194209	0.120854	up
ASTRO_wOUTNSC	chr9	107323455	107323955	501	*	1.42978	1.10521	13.8818	1	1	0	0.000194672	0.120854	up
ASTRO_wOUTNSC	chr15	89550474	89550974	501	*	3.66216	-0.703765	13.8843	1	1	0	0.000194412	0.120854	up
ASTRO_wOUTNSC	chr15	102745348	102749334	3987	*	-0.654449	4.15312	17.2867	6	0	1	0.000192853	0.120854	down
ASTRO_wOUTNSC	chr7	95323060	95323560	501	*	-1.22727	1.583	13.8737	1	0	1	0.000195519	0.120911	down
ASTRO_wOUTNSC	chr4	127982654	127983154	501	*	5.44322	-1.05707	13.861	1	1	0	0.000196845	0.121483	up
ASTRO_wOUTNSC	chr18	37341441	37341941	501	*	-2.57472	0.330454	13.8508	1	0	1	0.000197915	0.121894	down
ASTRO_wOUTNSC	chr4	102432012	102433211	1200	*	-5.88145	-0.663763	15.1357	2	0	1	0.000200106	0.122495	down
ASTRO_wOUTNSC	chr6	128299236	128300733	1498	*	1.65459	1.05531	15.1357	2	1	0	0.000200105	0.122495	up
ASTRO_wOUTNSC	chr8	126694348	126694848	501	*	-0.867988	2.67429	13.8359	1	0	1	0.000199484	0.122495	down
ASTRO_wOUTNSC	chr6	36776912	36778055	1144	*	-0.699793	3.55518	15.1265	2	0	1	0.000201085	0.122598	down
ASTRO_wOUTNSC	chr10	128300161	128302040	1880	*	1.80862	0.638559	15.894	3	1	0	0.000200973	0.122598	up
ASTRO_wOUTNSC	chr2	31017374	31019516	2143	*	-3.20552	-0.198456	16.4008	4	0	1	0.000205053	0.123926	down
ASTRO_wOUTNSC	chr2	60804184	60804684	501	*	-5.54952	-0.910905	13.7788	1	0	1	0.000205645	0.123926	down
ASTRO_wOUTNSC	chr3	86860239	86860739	501	*	2.48264	-0.178238	13.7936	1	1	0	0.000204027	0.123926	up
ASTRO_wOUTNSC	chr4	128442732	128443232	501	*	3.10474	-0.471879	13.7861	1	1	0	0.000204851	0.123926	up
ASTRO_wOUTNSC	chr8	123785383	123787933	2551	*	0.846577	3.11881	16.3871	4	3	0	0.000206541	0.123926	up
ASTRO_wOUTNSC	chr12	105455136	105457906	2771	*	5.70488	-0.903538	16.4035	4	1	0	0.000204766	0.123926	up
ASTRO_wOUTNSC	chr15	66157282	66157782	501	*	0.985726	2.22009	13.7776	1	1	0	0.000205776	0.123926	up
ASTRO_wOUTNSC	chr15	79139845	79140345	501	*	-1.64605	0.831977	13.772	1	0	1	0.000206389	0.123926	down
ASTRO_wOUTNSC	chr19	8795842	8796342	501	*	2.48598	-0.181288	13.7666	1	1	0	0.000206983	0.123945	up
ASTRO_wOUTNSC	chr18	36352766	36353266	501	*	-2.0301	0.345501	13.7577	1	0	1	0.000207964	0.124286	down
ASTRO_wOUTNSC	chr10	10444765	10445265	501	*	-2.11338	0.679647	13.7535	1	0	1	0.000208432	0.124321	down
ASTRO_wOUTNSC	chr5	92703644	92704144	501	*	-0.856641	2.87359	13.7187	1	0	1	0.000212333	0.125166	down
ASTRO_wOUTNSC	chr9	46889902	46890402	501	*	-0.503366	4.53939	13.7364	1	0	1	0.000210342	0.125166	down
ASTRO_wOUTNSC	chr14	75490414	75490914	501	*	5.43896	-1.05763	13.7226	1	1	0	0.000211888	0.125166	up
ASTRO_wOUTNSC	chr15	61522435	61523550	1116	*	0.914355	2.46583	15.0336	2	1	0	0.000211227	0.125166	up
ASTRO_wOUTNSC	chr15	100769957	100770457	501	*	5.43896	-1.05763	13.722	1	1	0	0.000211955	0.125166	up
ASTRO_wOUTNSC	chr16	94283364	94283864	501	*	5.43895	-1.05763	13.7214	1	1	0	0.000212023	0.125166	up
ASTRO_wOUTNSC	chr9	61206924	61207424	501	*	-2.68289	-0.149095	13.7072	1	0	1	0.000213634	0.125688	down
ASTRO_wOUTNSC	chr6	90705671	90708493	2823	*	-0.782126	3.34773	16.318	4	0	1	0.000214214	0.125746	down
ASTRO_wOUTNSC	chr9	80858984	80859484	501	*	-0.909328	2.72106	13.6954	1	0	1	0.000214981	0.125746	down
ASTRO_wOUTNSC	chr13	100650836	100651844	1009	*	-0.529293	4.44228	15.0025	2	0	2	0.000214743	0.125746	down
ASTRO_wOUTNSC	chr1	136214599	136215099	501	*	-5.41432	-0.986476	13.6874	1	0	1	0.000215902	0.126041	down
ASTRO_wOUTNSC	chr5	143909071	143910660	1590	*	-1.25548	1.64756	15.7498	3	0	1	0.000216885	0.126371	down
ASTRO_wOUTNSC	chr18	73982717	73983217	501	*	-1.88808	0.402714	13.671	1	0	1	0.000217796	0.126658	down
ASTRO_wOUTNSC	chr7	73399520	73401489	1970	*	-0.794412	3.26171	15.72	3	0	1	0.00022033	0.127886	down
ASTRO_wOUTNSC	chr4	129204567	129205067	501	*	-3.55226	-0.5915	13.6286	1	0	1	0.000222762	0.128833	down
ASTRO_wOUTNSC	chr11	32382410	32385528	3119	*	-0.542547	4.87105	16.6653	5	0	2	0.000222946	0.128833	down
ASTRO_wOUTNSC	chr12	85810904	85811404	501	*	-0.988641	2.31982	13.6246	1	0	1	0.00022324	0.128833	down
ASTRO_wOUTNSC	chr16	90885804	90886304	501	*	-0.964753	2.37042	13.6199	1	0	1	0.000223798	0.128909	down
ASTRO_wOUTNSC	chr3	127205832	127206332	501	*	-0.990526	2.08287	13.616	1	0	1	0.000224261	0.12893	down
ASTRO_wOUTNSC	chr11	115198028	115198528	501	*	1.69141	0.557325	13.6036	1	1	0	0.000225755	0.129461	up
ASTRO_wOUTNSC	chr19	55662444	55662944	501	*	-0.704611	3.16762	13.6012	1	0	1	0.000226041	0.129461	down
ASTRO_wOUTNSC	chr1	75414848	75415998	1151	*	5.95625	-0.763424	14.8961	2	1	0	0.000227194	0.129604	up
ASTRO_wOUTNSC	chr2	167068648	167069148	501	*	-2.77505	-0.0786015	13.5885	1	0	1	0.000227576	0.129604	down
ASTRO_wOUTNSC	chr17	26711545	26712045	501	*	2.07179	0.169341	13.593	1	1	0	0.000227025	0.129604	up
ASTRO_wOUTNSC	chr4	124135034	124135534	501	*	-0.630379	3.78517	13.5839	1	0	1	0.000228139	0.129681	down
ASTRO_wOUTNSC	chr1	28047302	28047802	501	*	-1.00697	2.17292	13.563	1	0	1	0.000230689	0.130884	down
ASTRO_wOUTNSC	chr4	97785540	97786719	1180	*	-0.728629	3.41791	14.8634	2	0	1	0.000231174	0.130913	down
ASTRO_wOUTNSC	chr3	31499131	31499631	501	*	-0.802637	2.9625	13.5366	1	0	1	0.000233957	0.132242	down
ASTRO_wOUTNSC	chr3	109256630	109257130	501	*	5.56099	-0.979986	13.5312	1	1	0	0.000234631	0.132243	up
ASTRO_wOUTNSC	chr6	21839806	21840306	501	*	-0.807772	2.96081	13.5296	1	0	1	0.000234834	0.132243	down
ASTRO_wOUTNSC	chr11	61104231	61104731	501	*	0.995439	2.15848	13.517	1	1	0	0.00023641	0.132714	up
ASTRO_wOUTNSC	chr13	41248082	41249990	1909	*	1.96648	0.394775	15.5857	3	2	0	0.000236549	0.132714	up
ASTRO_wOUTNSC	chr2	18607681	18609768	2088	*	-1.5974	1.14383	15.5681	3	0	3	0.000238764	0.133709	down
ASTRO_wOUTNSC	chr6	144166086	144166586	501	*	-1.19656	1.56333	13.4804	1	0	1	0.000241072	0.134752	down
ASTRO_wOUTNSC	chr13	83523587	83525025	1439	*	-1.00309	2.30286	14.7708	2	0	1	0.000242802	0.135469	down
ASTRO_wOUTNSC	chr3	159851411	159852416	1006	*	-1.11255	1.94438	14.7605	2	0	2	0.000244129	0.135958	down
ASTRO_wOUTNSC	chrX	143565933	143566433	501	*	-1.73575	0.569967	13.4502	1	0	1	0.000244984	0.136183	down
ASTRO_wOUTNSC	chr11	88111945	88115462	3518	*	1.25082	1.74526	16.4723	5	1	0	0.000246835	0.136961	up
ASTRO_wOUTNSC	chr6	30375110	30376265	1156	*	1.4267	1.39288	14.7068	2	1	0	0.000251184	0.139119	up
ASTRO_wOUTNSC	chr7	64889873	64890373	501	*	-0.836371	2.78138	13.3973	1	0	1	0.000251992	0.139311	down
ASTRO_wOUTNSC	chr4	43695220	43695720	501	*	0.792431	2.70239	13.3896	1	1	0	0.000253029	0.139375	up
ASTRO_wOUTNSC	chr9	49777105	49777605	501	*	-1.4196	1.22326	13.3896	1	0	1	0.00025303	0.139375	down
ASTRO_wOUTNSC	chrX	99009393	99009893	501	*	-1.42072	1.22733	13.3861	1	0	1	0.000253502	0.139381	down
ASTRO_wOUTNSC	chr17	9908797	9909297	501	*	1.30042	1.23505	13.3661	1	1	0	0.00025621	0.140615	up
ASTRO_wOUTNSC	chr2	38108499	38108999	501	*	-0.694182	3.37568	13.3519	1	0	1	0.000258166	0.141338	down
ASTRO_wOUTNSC	chr8	85452302	85453851	1550	*	-3.78074	-0.435811	15.4182	3	0	1	0.000258462	0.141338	down
ASTRO_wOUTNSC	chr4	82930782	82931282	501	*	2.48882	-0.180753	13.3377	1	1	0	0.000260128	0.141736	up
ASTRO_wOUTNSC	chr17	3792491	3792991	501	*	1.72739	0.47994	13.3388	1	1	0	0.000259977	0.141736	up
ASTRO_wOUTNSC	chr6	56027375	56028452	1078	*	-1.64023	1.16731	14.6328	2	0	1	0.000261246	0.142089	down
ASTRO_wOUTNSC	chr2	138688094	138688594	501	*	-0.827146	3.60177	13.3236	1	0	1	0.000262091	0.142293	down
ASTRO_wOUTNSC	chr3	127361322	127362406	1085	*	2.48339	0.067533	14.6228	2	1	0	0.000262635	0.142333	up
ASTRO_wOUTNSC	chr3	145885330	145885830	501	*	-0.662308	3.54228	13.3134	1	0	1	0.000263515	0.142554	down
ASTRO_wOUTNSC	chr8	35283278	35283778	501	*	-1.07164	1.84378	13.3036	1	0	1	0.000264898	0.143046	down
ASTRO_wOUTNSC	chr3	101354491	101354991	501	*	2.17431	0.526973	13.2992	1	1	0	0.000265513	0.14306	up
ASTRO_wOUTNSC	chr12	79352233	79352733	501	*	3.55393	-0.764893	13.2967	1	1	0	0.000265869	0.14306	up
ASTRO_wOUTNSC	chr9	63810072	63810572	501	*	3.55633	-0.768092	13.2907	1	1	0	0.00026673	0.143079	up
ASTRO_wOUTNSC	chr13	62760493	62760993	501	*	0.973698	2.08971	13.2898	1	1	0	0.000266851	0.143079	up
ASTRO_wOUTNSC	chr9	88124549	88125049	501	*	-0.885653	2.74273	13.2618	1	0	1	0.000270875	0.144048	down
ASTRO_wOUTNSC	chr11	98356686	98359942	3257	*	-1.53	1.23323	16.295	5	0	1	0.000271041	0.144048	down
ASTRO_wOUTNSC	chr12	56415130	56415630	501	*	-0.804395	2.79421	13.2629	1	0	1	0.00027071	0.144048	down
ASTRO_wOUTNSC	chr16	10783847	10787022	3176	*	-0.639381	3.95583	16.3011	5	0	2	0.000270168	0.144048	down
ASTRO_wOUTNSC	chr17	8348890	8352625	3736	*	1.49564	1.99542	16.642	6	3	0	0.000270845	0.144048	up
ASTRO_wOUTNSC	chr6	22921696	22922196	501	*	1.71559	0.692873	13.2523	1	1	0	0.000272252	0.144438	up
ASTRO_wOUTNSC	chr6	134891229	134891729	501	*	2.72608	-0.318591	13.2457	1	1	0	0.000273201	0.144688	up
ASTRO_wOUTNSC	chr19	14590038	14590538	501	*	-1.19204	1.51904	13.2338	1	0	1	0.00027494	0.145354	down
ASTRO_wOUTNSC	chr6	12747033	12749707	2675	*	-0.89764	2.71737	16.2564	5	0	3	0.000276614	0.145477	down
ASTRO_wOUTNSC	chr7	141434335	141438632	4298	*	1.54966	1.04852	16.6063	6	1	0	0.000275983	0.145477	up
ASTRO_wOUTNSC	chr18	75584281	75585429	1149	*	-5.53619	-0.914119	14.5282	2	0	2	0.00027615	0.145477	down
ASTRO_wOUTNSC	chr15	91502620	91503826	1207	*	-1.55575	1.10574	14.5065	2	0	2	0.000279353	0.146662	down
ASTRO_wOUTNSC	chr16	31443751	31444251	501	*	-2.29089	0.327204	13.1837	1	0	1	0.000282388	0.147998	down
ASTRO_wOUTNSC	chr4	123389604	123390104	501	*	-0.807761	2.90571	13.1613	1	0	1	0.000285786	0.14952	down
ASTRO_wOUTNSC	chr2	52638214	52638714	501	*	3.67132	-0.702656	13.1348	1	1	0	0.000289866	0.150475	up
ASTRO_wOUTNSC	chr2	57613183	57613683	501	*	-1.43677	1.03216	13.1351	1	0	1	0.000289813	0.150475	down
ASTRO_wOUTNSC	chr7	35206913	35208688	1776	*	1.40449	1.26154	15.2079	3	3	0	0.0002889	0.150475	up
ASTRO_wOUTNSC	chr13	43767685	43768185	501	*	-2.61633	-0.193665	13.1307	1	0	1	0.000290497	0.150475	down
ASTRO_wOUTNSC	chrX	85084045	85085371	1327	*	-0.904863	2.74039	14.4391	2	0	1	0.000289535	0.150475	down
ASTRO_wOUTNSC	chrX	137122790	137123290	501	*	-2.61633	-0.193665	13.13	1	0	1	0.000290598	0.150475	down
ASTRO_wOUTNSC	chr1	36510317	36515269	4953	*	-0.803175	3.23618	17.0475	8	0	1	0.000291654	0.150764	down
ASTRO_wOUTNSC	chr16	35625244	35625744	501	*	-0.97988	2.38941	13.1196	1	0	1	0.000292219	0.150799	down
ASTRO_wOUTNSC	chr2	67897008	67898736	1729	*	-0.652404	4.44685	15.1777	3	0	1	0.000293561	0.150976	down
ASTRO_wOUTNSC	chr11	100589323	100592791	3469	*	-0.906527	2.67767	16.1451	5	0	2	0.000293345	0.150976	down
ASTRO_wOUTNSC	chr3	122290101	122294065	3965	*	2.28042	0.301316	16.4787	6	1	0	0.000295202	0.151562	up
ASTRO_wOUTNSC	chr3	115843963	115845041	1079	*	-0.554272	4.51614	14.3952	2	0	1	0.000296359	0.151712	down
ASTRO_wOUTNSC	chr8	84339384	84339884	501	*	5.45046	-1.0565	13.0861	1	1	0	0.000297502	0.151712	up
ASTRO_wOUTNSC	chr8	122091910	122092410	501	*	5.45046	-1.0565	13.0861	1	1	0	0.000297494	0.151712	up
ASTRO_wOUTNSC	chr16	4427447	4427947	501	*	5.45046	-1.0565	13.0862	1	1	0	0.000297478	0.151712	up
ASTRO_wOUTNSC	chr17	90888625	90889125	501	*	-1.8894	0.401715	13.0777	1	0	1	0.000298828	0.151876	down
ASTRO_wOUTNSC	chr19	51671490	51671990	501	*	-0.736833	3.23667	13.0791	1	0	1	0.000298616	0.151876	down
ASTRO_wOUTNSC	chr11	115185424	115185924	501	*	1.93712	0.238482	13.0661	1	1	0	0.000300688	0.152566	up
ASTRO_wOUTNSC	chr4	71484223	71484723	501	*	-0.67992	3.40865	13.0583	1	0	1	0.000301942	0.152945	down
ASTRO_wOUTNSC	chr6	141567279	141568586	1308	*	-1.0105	2.4224	14.351	2	0	1	0.000303399	0.153426	down
ASTRO_wOUTNSC	chr1	179633348	179634459	1112	*	1.27951	1.67037	14.3404	2	1	0	0.000305106	0.154032	up
ASTRO_wOUTNSC	chr19	19095636	19096136	501	*	-2.61474	-0.193133	13.0298	1	0	1	0.000306573	0.154514	down
ASTRO_wOUTNSC	chr16	13357287	13360687	3401	*	-1.23994	1.8032	16.0379	5	0	1	0.000310438	0.156202	down
ASTRO_wOUTNSC	chr1	93160780	93162046	1267	*	3.75992	-0.642171	14.2569	2	2	0	0.000318957	0.156647	up
ASTRO_wOUTNSC	chr2	79542195	79542695	501	*	-0.728094	3.08417	12.9634	1	0	1	0.000317643	0.156647	down
ASTRO_wOUTNSC	chr3	53635426	53635926	501	*	-1.24362	1.98669	12.9879	1	0	1	0.000313509	0.156647	down
ASTRO_wOUTNSC	chr3	137622094	137625426	3333	*	-0.799151	3.05691	15.9795	5	0	1	0.000320168	0.156647	down
ASTRO_wOUTNSC	chr4	88437923	88439152	1230	*	1.77152	0.504732	14.2413	2	1	0	0.000321598	0.156647	up
ASTRO_wOUTNSC	chr4	120258962	120260985	2024	*	-1.01997	2.15587	15.0053	3	0	1	0.000321635	0.156647	down
ASTRO_wOUTNSC	chr6	37007598	37008098	501	*	1.15297	1.81427	12.991	1	1	0	0.000312983	0.156647	up
ASTRO_wOUTNSC	chr6	55466337	55466837	501	*	-1.43628	1.03262	12.9418	1	0	1	0.000321324	0.156647	down
ASTRO_wOUTNSC	chr7	73336318	73336818	501	*	-0.795387	2.73943	12.9594	1	0	1	0.000318311	0.156647	down
ASTRO_wOUTNSC	chr7	113224538	113225038	501	*	-2.41794	-0.02339	12.9682	1	0	1	0.000316831	0.156647	down
ASTRO_wOUTNSC	chr8	3955985	3956485	501	*	-5.40825	-0.989701	12.9367	1	0	1	0.0003222	0.156647	down
ASTRO_wOUTNSC	chr9	22369114	22369614	501	*	2.17052	0.0672101	12.9551	1	1	0	0.000319048	0.156647	up
ASTRO_wOUTNSC	chr9	89674191	89674691	501	*	-2.41794	-0.02339	12.9683	1	0	1	0.000316809	0.156647	down
ASTRO_wOUTNSC	chr10	82353467	82355058	1592	*	-1.58826	1.28586	15.0318	3	0	2	0.000317141	0.156647	down
ASTRO_wOUTNSC	chr11	55101336	55102454	1119	*	2.03645	0.453559	14.2797	2	1	0	0.000315113	0.156647	up
ASTRO_wOUTNSC	chr11	60057919	60058419	501	*	3.66008	-0.704319	12.9874	1	1	0	0.000313591	0.156647	up
ASTRO_wOUTNSC	chr13	97412149	97412649	501	*	1.04638	1.99467	12.9799	1	1	0	0.000314856	0.156647	up
ASTRO_wOUTNSC	chr14	77627277	77627777	501	*	-1.00152	2.56991	12.9398	1	0	1	0.000321668	0.156647	down
ASTRO_wOUTNSC	chr14	89181380	89182514	1135	*	-1.43835	1.48088	14.242	2	0	2	0.000321483	0.156647	down
ASTRO_wOUTNSC	chr14	104568429	104568929	501	*	-5.40825	-0.989701	12.9369	1	0	1	0.000322174	0.156647	down
ASTRO_wOUTNSC	chr17	83791295	83792765	1471	*	1.91829	0.367267	14.2797	2	1	0	0.000315107	0.156647	up
ASTRO_wOUTNSC	chr10	110953062	110953562	501	*	-0.625444	3.52398	12.9243	1	0	1	0.000324341	0.157435	down
ASTRO_wOUTNSC	chr9	122635136	122635636	501	*	-0.647028	3.81956	12.9165	1	0	1	0.000325694	0.157838	down
ASTRO_wOUTNSC	chr18	39882946	39883446	501	*	1.98374	0.275481	12.9133	1	1	0	0.00032626	0.157859	up
ASTRO_wOUTNSC	chr1	135488762	135490127	1366	*	2.36869	-0.0143168	14.1846	2	1	0	0.000331437	0.158364	up
ASTRO_wOUTNSC	chr2	129688105	129688605	501	*	-1.05121	2.14509	12.8876	1	0	1	0.000330765	0.158364	down
ASTRO_wOUTNSC	chr4	6908780	6909280	501	*	-1.13295	1.65407	12.8924	1	0	1	0.000329919	0.158364	down
ASTRO_wOUTNSC	chr4	97874032	97876355	2324	*	-0.609136	4.68321	14.962	3	0	2	0.000329103	0.158364	down
ASTRO_wOUTNSC	chr6	114463014	114463514	501	*	-1.84595	0.374971	12.9039	1	0	1	0.000327893	0.158364	down
ASTRO_wOUTNSC	chr7	47986682	47987182	501	*	-3.03291	-0.325787	12.8984	1	0	1	0.00032887	0.158364	down
ASTRO_wOUTNSC	chr8	103314482	103314982	501	*	-0.568694	4.41367	12.8835	1	0	1	0.000331492	0.158364	down
ASTRO_wOUTNSC	chr13	107573911	107574411	501	*	-1.19374	1.85514	12.8885	1	0	1	0.000330616	0.158364	down
ASTRO_wOUTNSC	chr7	46718487	46720859	2373	*	5.57145	-0.979423	14.934	3	1	0	0.000334019	0.158569	up
ASTRO_wOUTNSC	chr7	132572583	132574540	1958	*	-0.787197	3.13168	14.9356	3	0	1	0.000333726	0.158569	down
ASTRO_wOUTNSC	chr8	71315308	71317028	1721	*	5.57145	-0.979423	14.9341	3	2	0	0.00033399	0.158569	up
ASTRO_wOUTNSC	chr10	58601396	58601896	501	*	-0.811048	2.76716	12.8728	1	0	1	0.000333399	0.158569	down
ASTRO_wOUTNSC	chr10	70583815	70584315	501	*	-2.62136	-0.190632	12.8658	1	0	1	0.000334634	0.158612	down
ASTRO_wOUTNSC	chr1	154036059	154037118	1060	*	2.41551	0.0313441	14.1628	2	1	0	0.000335308	0.158682	up
ASTRO_wOUTNSC	chr1	61309958	61310458	501	*	-0.834923	2.58456	12.8546	1	0	1	0.000336653	0.158867	down
ASTRO_wOUTNSC	chr2	157875094	157876418	1325	*	-0.828611	2.87372	14.1547	2	0	1	0.000336748	0.158867	down
ASTRO_wOUTNSC	chr1	191381970	191383447	1478	*	-2.03809	0.350194	14.1501	2	0	1	0.000337569	0.159006	down
ASTRO_wOUTNSC	chr13	41331026	41332149	1124	*	1.32923	1.48533	14.1419	2	1	0	0.000339049	0.159207	up
ASTRO_wOUTNSC	chr18	38690502	38691645	1144	*	-0.99484	2.36619	14.1438	2	0	1	0.000338715	0.159207	down
ASTRO_wOUTNSC	chr8	81888880	81889380	501	*	-5.50534	-0.920529	12.8363	1	0	1	0.000339961	0.159388	down
ASTRO_wOUTNSC	chr16	9679854	9680354	501	*	-1.5522	0.942636	12.8307	1	0	1	0.000340971	0.159614	down
ASTRO_wOUTNSC	chr19	35081070	35081570	501	*	-1.60475	1.13633	12.8213	1	0	1	0.000342698	0.160174	down
ASTRO_wOUTNSC	chr8	12319702	12321017	1316	*	-0.590738	3.84338	14.1177	2	0	1	0.000343432	0.16027	down
ASTRO_wOUTNSC	chr2	10521992	10522492	501	*	-1.14767	1.57673	12.8127	1	0	1	0.000344273	0.160324	down
ASTRO_wOUTNSC	chr19	53149342	53149842	501	*	-1.0947	1.90307	12.8109	1	0	1	0.000344609	0.160324	down
ASTRO_wOUTNSC	chr12	27136087	27136587	501	*	5.60253	-0.97717	12.8075	1	1	0	0.000345238	0.16037	up
ASTRO_wOUTNSC	chr14	32016891	32017391	501	*	-0.57303	4.03562	12.8041	1	0	1	0.000345852	0.160409	down
ASTRO_wOUTNSC	chr4	126111454	126114462	3009	*	-1.25491	1.64797	15.8161	5	0	1	0.000349034	0.161637	down
ASTRO_wOUTNSC	chr5	122421675	122423359	1685	*	-0.95892	2.32604	14.8263	3	0	2	0.000353636	0.163518	down
ASTRO_wOUTNSC	chr8	91379997	91382130	2134	*	-1.06538	2.12573	14.8207	3	0	1	0.000354683	0.163751	down
ASTRO_wOUTNSC	chr1	11090810	11091310	501	*	-1.06509	2.12381	12.7469	1	0	1	0.000356603	0.164387	down
ASTRO_wOUTNSC	chr4	141655905	141657100	1196	*	-0.619499	3.95424	14.0401	2	0	1	0.000357911	0.164739	down
ASTRO_wOUTNSC	chr3	153432335	153432835	501	*	-0.641187	3.72103	12.7222	1	0	1	0.00036134	0.165747	down
ASTRO_wOUTNSC	chr9	53704364	53707178	2815	*	1.02223	3.00084	15.7502	5	1	0	0.000361405	0.165747	up
ASTRO_wOUTNSC	chr17	65698067	65699278	1212	*	-1.01757	2.07317	14.02	2	0	1	0.000361746	0.165747	down
ASTRO_wOUTNSC	chr7	109792680	109793180	501	*	1.69512	0.554048	12.7078	1	1	0	0.000364127	0.166586	up
ASTRO_wOUTNSC	chr5	118233835	118234335	501	*	3.29767	-0.366251	12.7028	1	1	0	0.000365114	0.166785	up
ASTRO_wOUTNSC	chr16	52054628	52055128	501	*	-2.33575	0.174646	12.6949	1	0	1	0.000366657	0.167237	down
ASTRO_wOUTNSC	chr2	124090088	124091134	1047	*	1.11974	1.76538	13.9834	2	2	0	0.000368857	0.16728	up
ASTRO_wOUTNSC	chr3	58168404	58168904	501	*	-0.792864	2.82713	12.6783	1	0	1	0.000369919	0.16728	down
ASTRO_wOUTNSC	chr9	14922160	14922660	501	*	-1.57701	1.04657	12.6827	1	0	1	0.000369049	0.16728	down
ASTRO_wOUTNSC	chr13	53285918	53286418	501	*	1.10333	1.79152	12.6776	1	1	0	0.00037007	0.16728	up
ASTRO_wOUTNSC	chr14	62583965	62586447	2483	*	-0.645662	3.67691	15.2877	4	0	2	0.000369258	0.16728	down
ASTRO_wOUTNSC	chr16	38609250	38609750	501	*	-2.99649	-0.337524	12.6874	1	0	1	0.00036812	0.16728	down
ASTRO_wOUTNSC	chr10	107122007	107123206	1200	*	-1.84261	0.513118	13.9743	2	0	1	0.000370644	0.167289	down
ASTRO_wOUTNSC	chr7	83859589	83860089	501	*	2.736	-0.321676	12.6605	1	1	0	0.000373457	0.168132	up
ASTRO_wOUTNSC	chr12	70374838	70375338	501	*	-5.43371	-0.983244	12.657	1	0	1	0.000374158	0.168132	down
ASTRO_wOUTNSC	chr14	21994907	21995913	1007	*	-1.19481	1.56457	13.9565	2	0	1	0.000374179	0.168132	down
ASTRO_wOUTNSC	chr4	120186885	120189102	2218	*	-1.27684	1.52346	15.2486	4	1	1	0.000376989	0.168937	down
ASTRO_wOUTNSC	chr18	33891155	33892448	1294	*	2.61203	-0.0971257	13.9419	2	2	0	0.000377088	0.168937	up
ASTRO_wOUTNSC	chr12	27932237	27932737	501	*	3.55586	-0.768648	12.6319	1	1	0	0.00037922	0.169641	up
ASTRO_wOUTNSC	chr1	5033162	5034812	1651	*	-0.560192	4.13443	14.6911	3	0	1	0.00037993	0.169666	down
ASTRO_wOUTNSC	chr7	130146746	130147933	1188	*	-1.10879	1.97129	13.9227	2	0	1	0.00038096	0.169666	down
ASTRO_wOUTNSC	chr9	13603440	13603940	501	*	-0.85919	2.48838	12.6251	1	0	1	0.000380609	0.169666	down
ASTRO_wOUTNSC	chr5	36169189	36169689	501	*	-0.868697	2.71184	12.6032	1	0	1	0.000385092	0.171254	down
ASTRO_wOUTNSC	chr2	58626245	58626745	501	*	-1.66487	0.740697	12.5906	1	0	1	0.000387687	0.171444	down
ASTRO_wOUTNSC	chr2	93332135	93332635	501	*	5.42976	-1.0582	12.5849	1	1	0	0.000388883	0.171444	up
ASTRO_wOUTNSC	chr4	128270867	128272931	2065	*	2.40321	0.244261	14.6579	3	1	0	0.000386672	0.171444	up
ASTRO_wOUTNSC	chr9	30140154	30140654	501	*	-0.998868	2.11079	12.5865	1	0	1	0.000388548	0.171444	down
ASTRO_wOUTNSC	chr10	14080112	14082739	2628	*	3.17344	-0.417202	15.2018	4	2	0	0.00038645	0.171444	up
ASTRO_wOUTNSC	chr16	95964347	95964847	501	*	5.42976	-1.0582	12.5847	1	1	0	0.000388921	0.171444	up
ASTRO_wOUTNSC	chr4	53104779	53105279	501	*	1.49782	1.1572	12.5775	1	1	0	0.000390421	0.171855	up
ASTRO_wOUTNSC	chr2	29893908	29894408	501	*	-1.98419	0.309324	12.5628	1	0	1	0.000393497	0.171874	down
ASTRO_wOUTNSC	chr3	107248344	107249565	1222	*	5.44322	-1.05707	13.8612	2	2	0	0.000393644	0.171874	up
ASTRO_wOUTNSC	chr7	24403333	24404361	1029	*	5.44322	-1.05707	13.8605	2	1	0	0.000393783	0.171874	up
ASTRO_wOUTNSC	chr7	25172502	25173959	1458	*	5.44322	-1.05707	13.8603	2	1	0	0.000393829	0.171874	up
ASTRO_wOUTNSC	chr8	84419094	84420235	1142	*	5.44322	-1.05707	13.8601	2	1	0	0.000393875	0.171874	up
ASTRO_wOUTNSC	chr10	11875302	11875802	501	*	-0.797191	2.849	12.5724	1	0	1	0.000391484	0.171874	down
ASTRO_wOUTNSC	chr1	191806715	191809111	2397	*	-0.728581	3.31653	15.1497	4	0	1	0.000397262	0.171894	down
ASTRO_wOUTNSC	chr2	60068424	60068924	501	*	-0.901061	2.48663	12.5429	1	0	1	0.000397722	0.171894	down
ASTRO_wOUTNSC	chr3	122971227	122971727	501	*	2.52848	-0.13304	12.542	1	1	0	0.0003979	0.171894	up
ASTRO_wOUTNSC	chr6	31664432	31664932	501	*	1.26865	1.31958	12.5452	1	1	0	0.000397225	0.171894	up
ASTRO_wOUTNSC	chr6	34270651	34271706	1056	*	-0.959781	2.33359	13.8494	2	0	2	0.000396111	0.171894	down
ASTRO_wOUTNSC	chr13	64358450	64358950	501	*	-1.09624	1.85615	12.5539	1	0	1	0.00039539	0.171894	down
ASTRO_wOUTNSC	chr16	84525479	84525979	501	*	-1.3769	1.1278	12.5522	1	0	1	0.00039574	0.171894	down
ASTRO_wOUTNSC	chr1	97654593	97655093	501	*	-1.64005	0.622171	12.5313	1	0	1	0.000400199	0.172641	down
ASTRO_wOUTNSC	chr5	9661823	9662323	501	*	-0.843677	3.14152	12.5275	1	0	1	0.000401004	0.172742	down
ASTRO_wOUTNSC	chr13	42054538	42055038	501	*	1.87864	0.326619	12.5097	1	1	0	0.000404851	0.173904	up
ASTRO_wOUTNSC	chr14	21252163	21252663	501	*	-0.811475	3.24976	12.5097	1	0	1	0.000404852	0.173904	down
ASTRO_wOUTNSC	chr8	31917915	31920083	2169	*	2.8002	-0.270575	14.5659	3	1	0	0.000406026	0.174161	up
ASTRO_wOUTNSC	chr5	110467648	110468788	1141	*	2.17834	0.0607338	13.7866	2	2	0	0.00040958	0.17531	up
ASTRO_wOUTNSC	chr6	134947327	134947827	501	*	0.93575	2.18283	12.4867	1	1	0	0.000409863	0.17531	up
ASTRO_wOUTNSC	chr1	91574177	91574677	501	*	2.2499	-0.0978233	12.4769	1	1	0	0.000412023	0.175818	up
ASTRO_wOUTNSC	chr3	69043249	69046493	3245	*	0.645857	3.72341	15.5014	5	1	0	0.000412214	0.175818	up
ASTRO_wOUTNSC	chr12	54438463	54438963	501	*	-1.83285	0.631558	12.4685	1	0	1	0.000413867	0.176274	down
ASTRO_wOUTNSC	chr7	108968140	108968640	501	*	-5.28181	-1.06282	12.4593	1	0	1	0.000415906	0.176893	down
ASTRO_wOUTNSC	chr2	25435088	25436810	1723	*	-2.16213	0.256899	14.4981	3	0	1	0.000420893	0.177558	down
ASTRO_wOUTNSC	chr3	86809164	86811369	2206	*	1.1428	1.73684	15.0375	4	1	0	0.000421579	0.177558	up
ASTRO_wOUTNSC	chr4	148306010	148307177	1168	*	-0.619253	3.73939	13.7393	2	0	1	0.00042002	0.177558	down
ASTRO_wOUTNSC	chr7	130261592	130264697	3106	*	-0.957478	2.37276	15.4704	5	0	1	0.000419036	0.177558	down
ASTRO_wOUTNSC	chr14	50969465	50971297	1833	*	-0.513301	4.45733	14.4993	3	0	1	0.000420642	0.177558	down
ASTRO_wOUTNSC	chr14	120154775	120156111	1337	*	-0.583877	3.87784	13.745	2	0	1	0.000418751	0.177558	down
ASTRO_wOUTNSC	chr19	5700671	5701171	501	*	1.72887	0.581974	12.4349	1	1	0	0.000421385	0.177558	up
ASTRO_wOUTNSC	chr3	105585013	105586326	1314	*	5.43896	-1.05763	13.7239	2	1	0	0.000423476	0.177931	up
ASTRO_wOUTNSC	chr14	52151673	52152730	1058	*	5.43896	-1.05763	13.7232	2	1	0	0.00042364	0.177931	up
ASTRO_wOUTNSC	chr1	155146613	155147634	1022	*	-0.849289	2.79161	13.7153	2	0	2	0.000425437	0.178438	down
ASTRO_wOUTNSC	chr4	41511946	41513785	1840	*	1.7078	0.749421	14.4711	3	1	0	0.000426983	0.178838	up
ASTRO_wOUTNSC	chr12	53623647	53624147	501	*	-1.11814	1.6908	12.3915	1	0	1	0.000431283	0.180256	down
ASTRO_wOUTNSC	chr15	94428697	94429197	501	*	0.741039	3.08294	12.3903	1	1	0	0.00043156	0.180256	up
ASTRO_wOUTNSC	chr10	18216945	18217445	501	*	1.26688	1.38869	12.3777	1	1	0	0.000434502	0.181234	up
ASTRO_wOUTNSC	chr1	183783764	183784264	501	*	-1.03901	1.82233	12.371	1	0	1	0.000436055	0.181382	down
ASTRO_wOUTNSC	chr9	65108367	65110443	2077	*	-0.663372	4.30063	14.4321	3	0	1	0.000435902	0.181382	down
ASTRO_wOUTNSC	chr4	6842165	6843464	1300	*	-1.0114	2.26137	13.6657	2	0	1	0.000436811	0.181404	down
ASTRO_wOUTNSC	chr4	70297431	70299631	2201	*	-1.04602	2.58132	14.4261	3	0	1	0.000437308	0.181404	down
ASTRO_wOUTNSC	chr7	112535344	112535844	501	*	-0.641907	3.78447	12.3602	1	0	1	0.000438581	0.181683	down
ASTRO_wOUTNSC	chr8	126941169	126941669	501	*	-3.45827	-0.651943	12.3509	1	0	1	0.00044077	0.181903	down
ASTRO_wOUTNSC	chr12	17370796	17371296	501	*	-3.45826	-0.651943	12.3503	1	0	1	0.000440918	0.181903	down
ASTRO_wOUTNSC	chr12	91560554	91561682	1129	*	-1.10767	1.90659	13.6527	2	0	1	0.000439841	0.181903	down
ASTRO_wOUTNSC	chr7	64288126	64290815	2690	*	2.29734	0.131801	14.9451	4	1	0	0.000442744	0.181912	up
ASTRO_wOUTNSC	chr9	47779568	47780068	501	*	-2.75945	-0.0815764	12.3476	1	0	1	0.000441558	0.181912	down
ASTRO_wOUTNSC	chr17	65836689	65837189	501	*	-5.60602	-0.90446	12.3429	1	0	1	0.000442662	0.181912	down
ASTRO_wOUTNSC	chr1	128824157	128824657	501	*	1.6847	0.448469	12.335	1	1	0	0.000444543	0.182156	up
ASTRO_wOUTNSC	chr3	21963259	21963759	501	*	2.83127	-0.272034	12.3369	1	1	0	0.000444089	0.182156	up
ASTRO_wOUTNSC	chr4	153224668	153227259	2592	*	-0.783664	2.96715	14.9302	4	0	1	0.000446245	0.182606	down
ASTRO_wOUTNSC	chr5	131786111	131787291	1181	*	2.72781	-0.318051	13.617	2	1	0	0.000448284	0.183192	up
ASTRO_wOUTNSC	chr1	152560401	152561627	1227	*	-0.564034	3.98101	13.5964	2	0	1	0.000453236	0.183704	down
ASTRO_wOUTNSC	chr2	172110731	172111231	501	*	5.29254	-1.1403	12.2783	1	1	0	0.000458247	0.183704	up
ASTRO_wOUTNSC	chr3	53515380	53515880	501	*	2.25226	-0.0972932	12.2859	1	1	0	0.000456392	0.183704	up
ASTRO_wOUTNSC	chr4	6944959	6945459	501	*	-1.24127	2.46529	12.3061	1	0	1	0.000451474	0.183704	down
ASTRO_wOUTNSC	chr6	29425083	29425583	501	*	5.29254	-1.1403	12.2781	1	1	0	0.000458304	0.183704	up
ASTRO_wOUTNSC	chr7	24954239	24954739	501	*	1.19436	1.6244	12.2937	1	1	0	0.000454484	0.183704	up
ASTRO_wOUTNSC	chr8	33184514	33185014	501	*	1.82897	0.299848	12.3042	1	1	0	0.00045193	0.183704	up
ASTRO_wOUTNSC	chr9	61790221	61790721	501	*	5.29254	-1.1403	12.2772	1	1	0	0.000458533	0.183704	up
ASTRO_wOUTNSC	chr14	79957742	79958764	1023	*	-1.16019	2.00419	13.5806	2	0	2	0.000457064	0.183704	down
ASTRO_wOUTNSC	chr15	79527254	79529164	1911	*	2.12798	0.205496	14.3702	3	1	0	0.000450488	0.183704	up
ASTRO_wOUTNSC	chr17	34879397	34879897	501	*	5.29253	-1.1403	12.2769	1	1	0	0.000458591	0.183704	up
ASTRO_wOUTNSC	chr18	11857811	11861374	3564	*	1.79521	0.738114	15.6637	6	2	0	0.000453982	0.183704	up
ASTRO_wOUTNSC	chr19	24701513	24702013	501	*	5.29253	-1.1403	12.2767	1	1	0	0.000458648	0.183704	up
ASTRO_wOUTNSC	chr19	25615305	25615805	501	*	2.83863	-0.223151	12.3037	1	1	0	0.000452064	0.183704	up
ASTRO_wOUTNSC	chrX	120290051	120290551	501	*	-0.602662	3.54517	12.2926	1	0	1	0.000454748	0.183704	down
ASTRO_wOUTNSC	chr19	47461291	47461791	501	*	-5.27815	-1.06606	12.2675	1	0	1	0.00046092	0.18437	down
ASTRO_wOUTNSC	chr3	123235945	123236445	501	*	-0.850333	2.57877	12.2622	1	0	1	0.000462227	0.184405	down
ASTRO_wOUTNSC	chr7	111937093	111937593	501	*	-5.27815	-1.06606	12.2646	1	0	1	0.00046163	0.184405	down
ASTRO_wOUTNSC	chr10	13151236	13151736	501	*	-0.646484	3.96859	12.2595	1	0	1	0.000462897	0.184429	down
ASTRO_wOUTNSC	chr15	60547957	60549104	1148	*	1.99312	0.265236	13.5488	2	1	0	0.000464871	0.184972	up
ASTRO_wOUTNSC	chr10	25197509	25201032	3524	*	1.81536	0.63305	15.2661	5	1	0	0.000466888	0.18553	up
ASTRO_wOUTNSC	chr3	79191801	79193494	1694	*	1.73165	0.583452	14.2932	3	1	0	0.000469275	0.186234	up
ASTRO_wOUTNSC	chr3	94098161	94098661	501	*	-0.742447	3.10212	12.2289	1	0	1	0.000470551	0.186496	down
ASTRO_wOUTNSC	chr11	85766404	85766904	501	*	-0.711824	3.00164	12.2239	1	0	1	0.000471817	0.186752	down
ASTRO_wOUTNSC	chr5	9723333	9726435	3103	*	-0.635887	3.88542	14.8212	4	0	2	0.000472791	0.186893	down
ASTRO_wOUTNSC	chr12	105019169	105022607	3439	*	5.5796	-0.978297	15.2394	5	1	0	0.000473533	0.186942	up
ASTRO_wOUTNSC	chr1	171196031	171196531	501	*	1.42958	1.43692	12.2138	1	1	0	0.000474362	0.186959	up
ASTRO_wOUTNSC	chr7	63504152	63504652	501	*	-1.72435	0.434324	12.2121	1	0	1	0.000474812	0.186959	down
ASTRO_wOUTNSC	chr7	97417342	97420628	3287	*	1.49306	1.14165	15.2275	5	1	0	0.000476515	0.187386	up
ASTRO_wOUTNSC	chr8	110713060	110717480	4421	*	-0.582262	4.0924	15.5638	6	0	1	0.000478616	0.187967	down
ASTRO_wOUTNSC	chr4	145102118	145102618	501	*	-0.975918	2.0965	12.1904	1	0	1	0.00048035	0.188271	down
ASTRO_wOUTNSC	chr13	78581265	78581765	501	*	-0.675303	3.52694	12.1893	1	0	1	0.000480634	0.188271	down
ASTRO_wOUTNSC	chr2	152155927	152156427	501	*	-5.57706	-0.85491	12.1828	1	0	1	0.000482314	0.188684	down
ASTRO_wOUTNSC	chr11	53769625	53771408	1784	*	-0.713793	3.4183	14.2381	3	0	1	0.000483228	0.188798	down
ASTRO_wOUTNSC	chr9	12380496	12381788	1293	*	-0.989617	2.99803	13.4731	2	0	1	0.000484029	0.188867	down
ASTRO_wOUTNSC	chr4	105997150	105997650	501	*	-0.7564	3.24113	12.1661	1	0	1	0.00048665	0.189401	down
ASTRO_wOUTNSC	chr14	47757836	47758336	501	*	-1.03074	1.85067	12.168	1	0	1	0.00048617	0.189401	down
ASTRO_wOUTNSC	chr1	156076459	156076959	501	*	-2.48979	0.0200483	12.1576	1	0	1	0.000488882	0.189965	down
ASTRO_wOUTNSC	chr8	84183078	84185151	2074	*	1.74207	0.972363	14.2129	3	2	0	0.000489733	0.189965	up
ASTRO_wOUTNSC	chr17	44261728	44262228	501	*	1.02898	1.81904	12.1534	1	1	0	0.000489985	0.189965	up
ASTRO_wOUTNSC	chr16	42357317	42357817	501	*	1.72809	0.359372	12.1506	1	1	0	0.000490719	0.190006	up
ASTRO_wOUTNSC	chr7	45641432	45646181	4750	*	1.25625	2.05519	15.7985	7	1	0	0.0004932	0.190723	up
ASTRO_wOUTNSC	chr6	54034357	54034857	501	*	1.53488	0.726877	12.1342	1	1	0	0.000495043	0.191191	up
ASTRO_wOUTNSC	chr2	62643304	62643804	501	*	-1.91594	0.572617	12.1267	1	0	1	0.000497063	0.191591	down
ASTRO_wOUTNSC	chr10	120344852	120345352	501	*	-0.987083	1.92436	12.1232	1	0	1	0.00049798	0.191591	down
ASTRO_wOUTNSC	chr13	21468297	21468797	501	*	-0.914679	2.31609	12.1251	1	0	1	0.000497485	0.191591	down
ASTRO_wOUTNSC	chr2	153140118	153140618	501	*	-1.35773	1.78865	12.1083	1	0	1	0.000501971	0.192637	down
ASTRO_wOUTNSC	chr5	9570180	9571388	1209	*	-0.753582	3.2833	13.4053	2	0	1	0.000501827	0.192637	down
ASTRO_wOUTNSC	chr4	134481601	134485914	4314	*	-1.18901	1.81696	15.7537	7	0	1	0.000505016	0.193314	down
ASTRO_wOUTNSC	chr8	71564659	71565159	501	*	1.94327	0.232145	12.0977	1	1	0	0.000504841	0.193314	up
ASTRO_wOUTNSC	chr4	117663856	117665998	2143	*	-0.646849	4.31792	14.1502	3	0	1	0.000506325	0.19357	down
ASTRO_wOUTNSC	chr17	3419350	3419850	501	*	2.73539	-0.322216	12.0807	1	1	0	0.000509457	0.194453	up
ASTRO_wOUTNSC	chr19	40320307	40320807	501	*	-1.89514	0.249916	12.079	1	0	1	0.000509919	0.194453	down
ASTRO_wOUTNSC	chr6	135814333	135814833	501	*	5.54599	-0.980549	12.0752	1	1	0	0.000510965	0.194606	up
ASTRO_wOUTNSC	chr6	39346941	39348536	1596	*	3.09667	-0.468749	14.1173	3	1	0	0.000515272	0.196	up
ASTRO_wOUTNSC	chr4	136238479	136238979	501	*	3.02485	-0.526513	12.0505	1	1	0	0.000517783	0.196486	up
ASTRO_wOUTNSC	chr10	42091581	42092931	1351	*	1.08579	1.73702	13.3464	2	1	0	0.00051785	0.196486	up
ASTRO_wOUTNSC	chr3	35088307	35088807	501	*	-0.542915	4.82908	12.0448	1	0	1	0.00051936	0.196566	down
ASTRO_wOUTNSC	chr4	142113242	142113742	501	*	2.3268	-0.0600143	12.0469	1	1	0	0.000518775	0.196566	up
ASTRO_wOUTNSC	chr3	6886250	6887365	1116	*	-1.99536	0.321265	13.335	2	0	1	0.00052101	0.196882	down
ASTRO_wOUTNSC	chr5	33245646	33246146	501	*	-0.622004	4.14704	12.0321	1	0	1	0.000522907	0.196882	down
ASTRO_wOUTNSC	chr5	81359465	81359965	501	*	-0.615587	3.5437	12.0353	1	0	1	0.000522017	0.196882	down
ASTRO_wOUTNSC	chr14	66521645	66523288	1644	*	-0.807406	2.9984	14.0877	3	0	1	0.000523451	0.196882	down
ASTRO_wOUTNSC	chr16	67096730	67097941	1212	*	-0.746628	3.21993	13.329	2	1	1	0.000522669	0.196882	down
ASTRO_wOUTNSC	chr10	25635144	25636395	1252	*	2.71996	-0.315501	13.3228	2	1	0	0.00052441	0.196998	up
ASTRO_wOUTNSC	chr8	60645089	60645589	501	*	-0.786062	3.15064	12.0233	1	0	1	0.000525405	0.197126	down
ASTRO_wOUTNSC	chr16	90549355	90551614	2260	*	0.865536	2.49581	14.0442	3	1	0	0.000535699	0.20074	up
ASTRO_wOUTNSC	chr16	82176746	82177246	501	*	-1.21886	1.57383	11.983	1	0	1	0.00053688	0.200933	down
ASTRO_wOUTNSC	chr3	137555452	137555952	501	*	-5.38885	-0.99292	11.9705	1	0	1	0.000540493	0.20094	down
ASTRO_wOUTNSC	chr6	30236555	30237055	501	*	-5.38885	-0.99292	11.9707	1	0	1	0.000540441	0.20094	down
ASTRO_wOUTNSC	chr7	62964398	62964898	501	*	-1.11793	1.6814	11.9749	1	0	1	0.000539223	0.20094	down
ASTRO_wOUTNSC	chr7	119420686	119421186	501	*	-2.94668	-0.375126	11.9692	1	0	1	0.000540883	0.20094	down
ASTRO_wOUTNSC	chr17	3204695	3205195	501	*	-5.38886	-0.99292	11.9712	1	0	1	0.000540288	0.20094	down
ASTRO_wOUTNSC	chr19	27447408	27447908	501	*	-1.43411	0.867817	11.9709	1	0	1	0.000540367	0.20094	down
ASTRO_wOUTNSC	chr1	126129032	126129532	501	*	-2.20445	0.081446	11.954	1	0	1	0.000545287	0.20097	down
ASTRO_wOUTNSC	chr2	6282961	6283461	501	*	5.29878	-1.13974	11.947	1	1	0	0.000547346	0.20097	up
ASTRO_wOUTNSC	chr3	145820306	145820806	501	*	3.07958	-0.470936	11.946	1	1	0	0.000547663	0.20097	up
ASTRO_wOUTNSC	chr8	106927970	106929988	2019	*	-1.13227	1.99373	14.0008	3	0	1	0.000548191	0.20097	down
ASTRO_wOUTNSC	chr10	99437905	99438405	501	*	5.29878	-1.13974	11.9468	1	1	0	0.000547426	0.20097	up
ASTRO_wOUTNSC	chr10	121206114	121207128	1015	*	-0.580234	4.20401	13.2593	2	0	1	0.00054245	0.20097	down
ASTRO_wOUTNSC	chr11	64650373	64650873	501	*	5.29878	-1.13974	11.9467	1	1	0	0.000547446	0.20097	up
ASTRO_wOUTNSC	chr13	68960509	68962004	1496	*	-0.860757	2.4843	13.2449	2	0	1	0.000546638	0.20097	down
ASTRO_wOUTNSC	chr16	12154461	12154961	501	*	-0.646871	3.86019	11.9455	1	0	1	0.000547807	0.20097	down
ASTRO_wOUTNSC	chr17	81477364	81477864	501	*	5.29878	-1.13974	11.9466	1	1	0	0.000547466	0.20097	up
ASTRO_wOUTNSC	chr17	86766952	86767996	1045	*	-1.04219	1.92829	13.2393	2	0	1	0.000548276	0.20097	down
ASTRO_wOUTNSC	chr1	144543289	144543789	501	*	-1.72531	0.433826	11.9316	1	0	1	0.00055191	0.202057	down
ASTRO_wOUTNSC	chr1	39899091	39901593	2503	*	-0.569519	4.529	14.516	4	0	1	0.000555899	0.202923	down
ASTRO_wOUTNSC	chr2	113535588	113536088	501	*	1.83443	0.296961	11.9168	1	1	0	0.000556288	0.202923	up
ASTRO_wOUTNSC	chr12	103512963	103516089	3127	*	-1.0165	2.36082	14.9354	5	0	1	0.000556285	0.202923	down
ASTRO_wOUTNSC	chr10	80127452	80127952	501	*	1.53937	0.728323	11.9089	1	1	0	0.000558666	0.203545	up
ASTRO_wOUTNSC	chr4	95570830	95571330	501	*	3.44385	-0.835407	11.9055	1	1	0	0.000559678	0.203668	up
ASTRO_wOUTNSC	chr13	15543175	15544305	1131	*	-0.528902	4.47401	13.1984	2	0	1	0.000560371	0.203675	down
ASTRO_wOUTNSC	chr2	33449349	33449849	501	*	-3.19459	-0.168876	11.8933	1	0	1	0.000563353	0.204513	down
ASTRO_wOUTNSC	chr2	66255091	66257573	2483	*	-1.12896	1.80884	14.4869	4	0	1	0.000564544	0.2047	down
ASTRO_wOUTNSC	chr3	128546404	128546904	501	*	-0.785723	2.86219	11.8818	1	0	1	0.000566855	0.205292	down
ASTRO_wOUTNSC	chr18	52860266	52860766	501	*	1.77447	0.644386	11.8795	1	1	0	0.000567545	0.205296	up
ASTRO_wOUTNSC	chr17	49505303	49505803	501	*	1.22663	1.53099	11.8728	1	1	0	0.000569596	0.205792	up
ASTRO_wOUTNSC	chr2	92882948	92884307	1360	*	1.44219	0.910444	13.1588	2	1	0	0.000572355	0.206541	up
ASTRO_wOUTNSC	chr13	78426528	78428156	1629	*	-0.755188	2.96344	13.9122	3	0	3	0.000574644	0.207121	down
ASTRO_wOUTNSC	chr8	106704768	106705268	501	*	-1.46759	0.803444	11.8508	1	0	1	0.000576375	0.207497	down
ASTRO_wOUTNSC	chr15	38076443	38079717	3275	*	-0.72464	3.20476	14.8612	5	0	1	0.000578586	0.208045	down
ASTRO_wOUTNSC	chr1	173349883	173350383	501	*	1.24427	1.15476	11.8365	1	1	0	0.000580805	0.208114	up
ASTRO_wOUTNSC	chr6	134143760	134144837	1078	*	3.67132	-0.702656	13.1347	2	2	0	0.000579748	0.208114	up
ASTRO_wOUTNSC	chr8	72642822	72643322	501	*	1.24427	1.15476	11.8364	1	1	0	0.000580841	0.208114	up
ASTRO_wOUTNSC	chr4	131924337	131924837	501	*	3.5699	-0.766979	11.8248	1	1	0	0.000584473	0.20892	up
ASTRO_wOUTNSC	chr7	60622479	60622979	501	*	-1.68982	0.649959	11.8257	1	0	1	0.000584188	0.20892	down
ASTRO_wOUTNSC	chr14	28508927	28511731	2805	*	2.01575	0.558545	14.4193	4	1	0	0.000585169	0.208922	up
ASTRO_wOUTNSC	chr10	86223161	86223661	501	*	-1.14914	2.52688	11.811	1	0	1	0.000588819	0.209977	down
ASTRO_wOUTNSC	chr6	137142771	137143271	501	*	1.96508	0.0997008	11.8062	1	1	0	0.000590324	0.210266	up
ASTRO_wOUTNSC	chr16	38951410	38955733	4324	*	-0.744327	3.22389	15.1599	6	0	2	0.00059268	0.210857	down
ASTRO_wOUTNSC	chr13	63064616	63065116	501	*	-0.886916	2.25796	11.7929	1	0	1	0.000594563	0.211278	down
ASTRO_wOUTNSC	chr7	66801776	66804219	2444	*	2.85273	-0.217932	14.3827	4	1	0	0.000596657	0.211773	up
ASTRO_wOUTNSC	chr18	47148609	47150307	1699	*	-1.16025	2.32115	13.8284	3	0	1	0.000600868	0.213018	down
ASTRO_wOUTNSC	chr6	29237895	29238395	501	*	3.44293	-0.835965	11.768	1	1	0	0.000602574	0.213373	up
ASTRO_wOUTNSC	chr9	68906103	68906603	501	*	0.689666	2.94426	11.7602	1	1	0	0.000605099	0.213517	up
ASTRO_wOUTNSC	chr15	73141167	73141667	501	*	2.41509	-0.222253	11.7609	1	1	0	0.000604891	0.213517	up
ASTRO_wOUTNSC	chr15	98134632	98138080	3449	*	-0.519446	4.75222	14.7798	5	0	1	0.000604125	0.213517	down
ASTRO_wOUTNSC	chr5	64237566	64238066	501	*	2.56765	-0.419025	11.7515	1	1	0	0.000607949	0.214201	up
ASTRO_wOUTNSC	chr10	12445615	12446115	501	*	-3.44965	-0.655092	11.7478	1	0	1	0.000609162	0.214201	down
ASTRO_wOUTNSC	chr18	49900301	49900801	501	*	-3.44965	-0.655092	11.7478	1	0	1	0.000609154	0.214201	down
ASTRO_wOUTNSC	chr17	17404030	17406065	2036	*	-0.821942	2.78125	13.7993	3	0	1	0.000610247	0.214333	down
ASTRO_wOUTNSC	chr1	34841947	34843968	2022	*	-0.561997	4.09446	13.7775	3	0	1	0.000617349	0.215091	down
ASTRO_wOUTNSC	chr4	32582641	32583141	501	*	3.43843	-0.832753	11.7279	1	1	0	0.000615715	0.215091	up
ASTRO_wOUTNSC	chr6	10969758	10970258	501	*	-0.529659	3.94214	11.7207	1	0	1	0.000618095	0.215091	down
ASTRO_wOUTNSC	chr7	49387563	49388063	501	*	3.43844	-0.832753	11.7282	1	1	0	0.000615599	0.215091	up
ASTRO_wOUTNSC	chr9	70901758	70903376	1619	*	1.92319	0.470791	13.781	3	1	0	0.000616205	0.215091	up
ASTRO_wOUTNSC	chr18	50394373	50394873	501	*	-1.3163	1.16114	11.7355	1	0	1	0.000613179	0.215091	down
ASTRO_wOUTNSC	chr19	46031974	46034207	2234	*	-2.11025	0.220656	13.7768	3	0	2	0.000617602	0.215091	down
ASTRO_wOUTNSC	chrX	85199366	85199866	501	*	-1.70639	0.547147	11.7282	1	0	1	0.000615591	0.215091	down
ASTRO_wOUTNSC	chr4	139317363	139317863	501	*	-2.36472	-0.0613899	11.7148	1	0	1	0.000620039	0.215519	down
ASTRO_wOUTNSC	chr10	20632299	20632799	501	*	-0.865819	2.46169	11.7109	1	0	1	0.000621358	0.21573	down
ASTRO_wOUTNSC	chr9	45861750	45864135	2386	*	-3.62931	-0.539628	13.7591	3	0	1	0.000623436	0.216203	down
ASTRO_wOUTNSC	chr1	38876899	38877399	501	*	-0.733154	3.48429	11.6827	1	0	1	0.000630847	0.218048	down
ASTRO_wOUTNSC	chr3	67461942	67464766	2825	*	-0.936005	2.50751	14.2776	4	0	2	0.00063092	0.218048	down
ASTRO_wOUTNSC	chr12	55482966	55483466	501	*	1.64828	0.529232	11.6867	1	1	0	0.000629486	0.218048	up
ASTRO_wOUTNSC	chr6	113074953	113075453	501	*	1.55504	0.655496	11.676	1	1	0	0.00063312	0.21813	up
ASTRO_wOUTNSC	chr7	92538799	92539299	501	*	-1.56209	0.776358	11.6754	1	0	1	0.000633321	0.21813	down
ASTRO_wOUTNSC	chr16	77315293	77315793	501	*	-1.35399	1.04494	11.6785	1	0	1	0.000632268	0.21813	down
ASTRO_wOUTNSC	chr13	111234953	111236683	1731	*	-0.617076	3.76691	13.727	3	0	1	0.000634176	0.218176	down
ASTRO_wOUTNSC	chr6	126774653	126776715	2063	*	5.43896	-1.05763	13.7239	3	1	0	0.000635236	0.218292	up
ASTRO_wOUTNSC	chr4	41531557	41532057	501	*	2.91648	-0.581232	11.6661	1	1	0	0.000636504	0.21848	up
ASTRO_wOUTNSC	chr5	22343854	22345776	1923	*	1.76486	0.610898	13.7119	3	1	0	0.000639311	0.218698	up
ASTRO_wOUTNSC	chr9	92930445	92930945	501	*	-0.76044	3.03264	11.6597	1	0	1	0.000638675	0.218698	down
ASTRO_wOUTNSC	chr17	77096704	77097204	501	*	-1.34798	0.97095	11.6582	1	0	1	0.000639212	0.218698	down
ASTRO_wOUTNSC	chr7	97804372	97804872	501	*	-0.813076	2.64877	11.6547	1	0	1	0.000640407	0.218826	down
ASTRO_wOUTNSC	chr6	120771310	120775124	3815	*	-0.518765	4.70018	15.0105	6	0	2	0.0006415	0.218952	down
ASTRO_wOUTNSC	chr1	36264093	36265953	1861	*	-5.6126	-0.851731	13.6891	3	0	1	0.00064711	0.21948	down
ASTRO_wOUTNSC	chr1	180307527	180308027	501	*	-3.58999	-0.585756	11.6432	1	0	1	0.00064437	0.21948	down
ASTRO_wOUTNSC	chr4	62882236	62882736	501	*	-1.2077	1.52785	11.6425	1	0	1	0.000644608	0.21948	down
ASTRO_wOUTNSC	chr12	105876568	105877068	501	*	-0.790797	2.73268	11.6368	1	0	1	0.000646582	0.21948	down
ASTRO_wOUTNSC	chr16	18207845	18210154	2310	*	-5.41431	-0.986476	13.6883	3	0	2	0.000647401	0.21948	down
ASTRO_wOUTNSC	chr19	25598550	25599050	501	*	3.55469	-0.763778	11.6368	1	1	0	0.000646608	0.21948	up
ASTRO_wOUTNSC	chr4	54761611	54762111	501	*	5.28488	-1.14087	11.6106	1	1	0	0.000655782	0.219538	up
ASTRO_wOUTNSC	chr7	24480040	24480540	501	*	1.72932	0.719051	11.6305	1	1	0	0.000648804	0.219538	up
ASTRO_wOUTNSC	chr9	45388527	45389027	501	*	1.1222	1.49327	11.6293	1	1	0	0.00064921	0.219538	up
ASTRO_wOUTNSC	chr9	56428237	56428737	501	*	5.28487	-1.14087	11.6092	1	1	0	0.000656273	0.219538	up
ASTRO_wOUTNSC	chr11	57773348	57774360	1013	*	-0.692185	3.31536	12.9071	2	0	2	0.000654668	0.219538	down
ASTRO_wOUTNSC	chr14	65164469	65164969	501	*	2.06061	-0.0155322	11.6091	1	1	0	0.000656286	0.219538	up
ASTRO_wOUTNSC	chr15	30637089	30637589	501	*	-2.28888	-0.109519	11.6095	1	0	1	0.000656168	0.219538	down
ASTRO_wOUTNSC	chr15	38184954	38185454	501	*	-0.620933	3.48181	11.6211	1	0	1	0.000652081	0.219538	down
ASTRO_wOUTNSC	chr15	50735835	50736335	501	*	-0.720977	2.8549	11.6138	1	0	1	0.000654626	0.219538	down
ASTRO_wOUTNSC	chr15	89548693	89549914	1222	*	1.03403	2.18058	12.9085	2	1	0	0.00065418	0.219538	up
ASTRO_wOUTNSC	chr16	33133093	33133593	501	*	5.28486	-1.14087	11.6078	1	1	0	0.000656765	0.219538	up
ASTRO_wOUTNSC	chr18	65567740	65568240	501	*	5.28486	-1.14087	11.6074	1	1	0	0.000656889	0.219538	up
ASTRO_wOUTNSC	chrX	167164671	167165171	501	*	5.28486	-1.14087	11.6071	1	1	0	0.000657012	0.219538	up
ASTRO_wOUTNSC	chr11	93044912	93045412	501	*	-1.01791	1.94627	11.5979	1	0	1	0.000660271	0.220384	down
ASTRO_wOUTNSC	chr1	91051388	91056265	4878	*	5.5796	-0.978297	15.2373	7	1	0	0.00066367	0.220545	up
ASTRO_wOUTNSC	chr1	93168176	93168676	501	*	1.82016	0.300695	11.59	1	1	0	0.000663058	0.220545	up
ASTRO_wOUTNSC	chr9	21178052	21178552	501	*	-5.46993	-0.980007	11.5918	1	0	1	0.000662437	0.220545	down
ASTRO_wOUTNSC	chr9	35140738	35141238	501	*	-5.46993	-0.980007	11.5918	1	0	1	0.000662429	0.220545	down
ASTRO_wOUTNSC	chr3	82123946	82124977	1032	*	-0.76228	2.98934	12.8659	2	0	1	0.000669262	0.221824	down
ASTRO_wOUTNSC	chr4	139483754	139484254	501	*	-0.748898	2.76636	11.5694	1	0	1	0.000670454	0.221824	down
ASTRO_wOUTNSC	chr11	109697162	109697662	501	*	1.64533	0.636796	11.5713	1	1	0	0.000669774	0.221824	up
ASTRO_wOUTNSC	chr13	38359388	38359888	501	*	-2.36903	-0.0619171	11.5711	1	0	1	0.000669855	0.221824	down
ASTRO_wOUTNSC	chr7	19090057	19092986	2930	*	2.23872	0.0944568	14.1533	4	2	0	0.000673995	0.222752	up
ASTRO_wOUTNSC	chr18	42629590	42630090	501	*	1.32843	1.10886	11.5525	1	1	0	0.000676591	0.223172	up
ASTRO_wOUTNSC	chr18	76185791	76186871	1081	*	2.02369	0.132521	12.8451	2	1	0	0.000676741	0.223172	up
ASTRO_wOUTNSC	chr6	13082810	13083310	501	*	-0.813643	2.63184	11.5474	1	0	1	0.000678424	0.223483	down
ASTRO_wOUTNSC	chr4	124035054	124036121	1068	*	-0.765522	3.14631	12.8368	2	0	2	0.000679755	0.223678	down
ASTRO_wOUTNSC	chr2	148867055	148868708	1654	*	1.46106	1.25038	13.5885	3	3	0	0.000682742	0.224112	up
ASTRO_wOUTNSC	chr14	79655163	79655663	501	*	2.18269	-0.14035	11.5341	1	1	0	0.000683296	0.224112	up
ASTRO_wOUTNSC	chrX	140154628	140155128	501	*	-1.32376	1.02548	11.5356	1	0	1	0.000682753	0.224112	down
ASTRO_wOUTNSC	chr5	121594052	121596317	2266	*	-1.88861	0.402214	13.5823	3	0	1	0.000685002	0.224185	down
ASTRO_wOUTNSC	chr19	55951340	55951840	501	*	-1.59263	1.12247	11.5309	1	0	1	0.000684478	0.224185	down
ASTRO_wOUTNSC	chr6	85247303	85248662	1360	*	1.87908	0.331525	12.8176	2	1	0	0.000686758	0.224516	up
ASTRO_wOUTNSC	chr11	97069259	97069759	501	*	0.749918	2.70299	11.5205	1	1	0	0.000688326	0.224637	up
ASTRO_wOUTNSC	chr16	77030458	77030958	501	*	3.63161	-0.70169	11.5197	1	1	0	0.000688611	0.224637	up
ASTRO_wOUTNSC	chr2	152922564	152923933	1370	*	5.60253	-0.97717	12.8075	2	1	0	0.00069045	0.224776	up
ASTRO_wOUTNSC	chr3	58784395	58784895	501	*	1.721	0.364089	11.5106	1	1	0	0.00069201	0.224776	up
ASTRO_wOUTNSC	chr4	104269344	104270635	1292	*	-0.768973	2.81247	12.8043	2	0	1	0.000691665	0.224776	down
ASTRO_wOUTNSC	chr9	121599462	121602943	3482	*	2.54945	-0.134481	14.5272	5	1	0	0.000690744	0.224776	up
ASTRO_wOUTNSC	chr2	166551399	166553214	1816	*	-1.07898	2.07426	13.5578	3	0	1	0.000694003	0.225151	down
ASTRO_wOUTNSC	chr12	29696608	29700471	3864	*	2.03738	0.299985	14.5166	5	1	0	0.000694657	0.225151	up
ASTRO_wOUTNSC	chr2	4251893	4253492	1600	*	-0.859309	2.62148	13.5457	3	0	2	0.000698469	0.22518	down
ASTRO_wOUTNSC	chr2	173224330	173225654	1325	*	3.55368	-0.764335	12.7877	2	2	0	0.000697826	0.22518	up
ASTRO_wOUTNSC	chr4	128484610	128485657	1048	*	3.55368	-0.764335	12.7872	2	2	0	0.000697983	0.22518	up
ASTRO_wOUTNSC	chr6	29967817	29968851	1035	*	-2.67467	-0.155653	12.7889	2	0	1	0.000697352	0.22518	down
ASTRO_wOUTNSC	chr13	60529327	60529827	501	*	-0.611589	3.58219	11.4942	1	0	1	0.000698124	0.22518	down
ASTRO_wOUTNSC	chr16	67061822	67062322	501	*	-0.828306	2.68592	11.4898	1	0	1	0.000699798	0.225369	down
ASTRO_wOUTNSC	chr4	103536816	103537316	501	*	-1.73062	0.439962	11.4865	1	0	1	0.000701033	0.225526	down
ASTRO_wOUTNSC	chr5	118184191	118186324	2134	*	5.56099	-0.979986	13.5312	3	1	0	0.000703879	0.226201	up
ASTRO_wOUTNSC	chrX	57655977	57656477	501	*	-1.14623	1.38677	11.4746	1	0	1	0.000705537	0.226493	down
ASTRO_wOUTNSC	chr5	112548693	112551479	2787	*	-1.27466	1.47144	14.4827	5	0	1	0.000707261	0.226762	down
ASTRO_wOUTNSC	chr10	84657742	84658823	1082	*	-1.07045	2.45784	12.7609	2	0	2	0.000707875	0.226762	down
ASTRO_wOUTNSC	chr6	108218008	108218508	501	*	-1.72156	0.676875	11.4558	1	0	1	0.000712719	0.228072	down
ASTRO_wOUTNSC	chr6	135916848	135918122	1275	*	-0.554396	3.99751	12.7352	2	0	1	0.000717663	0.228523	down
ASTRO_wOUTNSC	chr8	32002712	32003212	501	*	1.55847	0.901698	11.4437	1	1	0	0.00071737	0.228523	up
ASTRO_wOUTNSC	chr10	44940188	44940688	501	*	-1.5979	0.593934	11.444	1	0	1	0.000717247	0.228523	down
ASTRO_wOUTNSC	chr12	79825977	79826477	501	*	-1.2379	1.16842	11.4451	1	0	1	0.000716842	0.228523	down
ASTRO_wOUTNSC	chr18	66022583	66023587	1005	*	-0.554042	3.99157	12.7346	2	0	2	0.000717906	0.228523	down
ASTRO_wOUTNSC	chr9	7968548	7969048	501	*	-1.07702	1.73642	11.4338	1	0	1	0.000721207	0.228662	down
ASTRO_wOUTNSC	chr12	102116514	102117703	1190	*	0.748849	2.85405	12.7256	2	1	0	0.000721367	0.228662	up
ASTRO_wOUTNSC	chr14	80536277	80536777	501	*	-1.02089	1.70534	11.436	1	0	1	0.000720366	0.228662	down
ASTRO_wOUTNSC	chr15	62284501	62285001	501	*	-5.47006	-0.923725	11.4384	1	0	1	0.000719409	0.228662	down
ASTRO_wOUTNSC	chr4	107562103	107562603	501	*	-1.5957	0.694151	11.4248	1	0	1	0.000724686	0.229122	down
ASTRO_wOUTNSC	chr11	118226969	118228426	1458	*	-3.02499	-0.32471	12.716	2	0	1	0.00072509	0.229122	down
ASTRO_wOUTNSC	chr12	54441165	54441665	501	*	-0.92109	2.22174	11.4268	1	0	1	0.000723905	0.229122	down
ASTRO_wOUTNSC	chr3	105566514	105567014	501	*	-1.83706	0.373139	11.4211	1	0	1	0.000726142	0.229175	down
ASTRO_wOUTNSC	chr13	100593984	100594484	501	*	1.6259	0.767583	11.4176	1	1	0	0.000727532	0.229175	up
ASTRO_wOUTNSC	chr16	92307638	92309574	1937	*	2.51021	0.100529	13.4701	3	2	0	0.000727182	0.229175	up
ASTRO_wOUTNSC	chr16	34413321	34414999	1679	*	-1.7763	0.930771	13.4651	3	0	2	0.000729114	0.229434	down
ASTRO_wOUTNSC	chr8	108097282	108097782	501	*	-1.44237	0.875239	11.4102	1	0	1	0.000730431	0.22961	down
ASTRO_wOUTNSC	chr3	53633557	53634057	501	*	-0.910371	2.41397	11.3983	1	0	1	0.000735114	0.230807	down
ASTRO_wOUTNSC	chr7	37619235	37619735	501	*	1.36169	0.99037	11.3967	1	1	0	0.000735765	0.230807	up
ASTRO_wOUTNSC	chr3	38135803	38136303	501	*	-1.02289	1.70714	11.3878	1	0	1	0.000739265	0.231007	down
ASTRO_wOUTNSC	chr5	134932073	134933333	1261	*	1.55273	0.659212	12.6793	2	1	0	0.00073946	0.231007	up
ASTRO_wOUTNSC	chr6	38353070	38354865	1796	*	-1.04325	2.05482	13.4401	3	0	2	0.000738914	0.231007	down
ASTRO_wOUTNSC	chr16	26781202	26782959	1758	*	-3.54998	-0.595185	13.4414	3	0	1	0.000738382	0.231007	down
ASTRO_wOUTNSC	chr16	25529622	25530122	501	*	0.568508	3.58378	11.3696	1	1	0	0.000746553	0.232982	up
ASTRO_wOUTNSC	chr2	142731017	142732826	1810	*	-0.779298	3.1026	13.4149	3	0	1	0.000748895	0.232992	down
ASTRO_wOUTNSC	chr7	134994406	134995428	1023	*	-5.43371	-0.983244	12.6569	2	0	1	0.000748344	0.232992	down
ASTRO_wOUTNSC	chr14	122388088	122389254	1167	*	-1.50408	1.07724	12.6557	2	0	1	0.000748861	0.232992	down
ASTRO_wOUTNSC	chr5	25604651	25605151	501	*	1.24606	1.10579	11.3581	1	1	0	0.000751211	0.233232	up
ASTRO_wOUTNSC	chr14	54332243	54332743	501	*	-1.22355	1.33973	11.3598	1	0	1	0.000750494	0.233232	down
ASTRO_wOUTNSC	chr7	27629932	27630432	501	*	2.17171	0.0591655	11.3538	1	1	0	0.00075295	0.233533	up
ASTRO_wOUTNSC	chr1	153846854	153847354	501	*	1.60645	0.807907	11.3442	1	1	0	0.000756846	0.234047	up
ASTRO_wOUTNSC	chr4	106655095	106655595	501	*	-5.13112	-1.14686	11.3364	1	0	1	0.000760026	0.234047	down
ASTRO_wOUTNSC	chr5	149559940	149562176	2237	*	3.66434	-0.70321	13.9346	4	1	0	0.000757124	0.234047	up
ASTRO_wOUTNSC	chr7	127424968	127425468	501	*	-5.13112	-1.14686	11.3367	1	0	1	0.000759915	0.234047	down
ASTRO_wOUTNSC	chr11	88463149	88463649	501	*	-2.00561	0.150624	11.3444	1	0	1	0.000756769	0.234047	down
ASTRO_wOUTNSC	chr13	98753345	98753845	501	*	-5.13112	-1.14686	11.3369	1	0	1	0.000759804	0.234047	down
ASTRO_wOUTNSC	chr17	35068453	35068953	501	*	2.92572	-0.584387	11.3389	1	1	0	0.000758987	0.234047	up
ASTRO_wOUTNSC	chr3	88438285	88438785	501	*	1.73308	0.356006	11.3334	1	1	0	0.000761241	0.234183	up
ASTRO_wOUTNSC	chr9	14338060	14339143	1084	*	0.894758	2.21832	12.6185	2	1	0	0.000763877	0.234755	up
ASTRO_wOUTNSC	chr10	81491973	81495634	3662	*	1.99041	0.268646	14.3323	5	3	0	0.000766082	0.234955	up
ASTRO_wOUTNSC	chr10	84600071	84600571	501	*	-1.59211	0.884762	11.3235	1	0	1	0.000765318	0.234955	down
ASTRO_wOUTNSC	chr5	21803403	21803903	501	*	-0.935727	2.12538	11.3097	1	0	1	0.000771028	0.236232	down
ASTRO_wOUTNSC	chr1	118911022	118912280	1259	*	-0.565413	4.17073	12.5921	2	0	1	0.000774746	0.237131	down
ASTRO_wOUTNSC	chr14	57103685	57107298	3614	*	2.79393	-0.267497	14.3071	5	1	0	0.000776372	0.237388	up
ASTRO_wOUTNSC	chr15	89815975	89817307	1333	*	-1.4357	0.953725	12.5853	2	0	1	0.000777591	0.237521	down
ASTRO_wOUTNSC	chr11	24795441	24795941	501	*	-0.965242	2.06122	11.2903	1	0	1	0.000779138	0.237754	down
ASTRO_wOUTNSC	chr4	149502606	149505717	3112	*	-0.779983	3.02135	14.2941	5	0	2	0.000781785	0.237851	down
ASTRO_wOUTNSC	chr5	30154753	30156775	2023	*	-0.536769	4.11223	13.3323	3	0	1	0.000782604	0.237851	down
ASTRO_wOUTNSC	chr6	149141278	149141778	501	*	-0.837749	2.31644	11.2859	1	0	1	0.000780962	0.237851	down
ASTRO_wOUTNSC	chr12	33191748	33192248	501	*	1.67802	0.331725	11.2823	1	1	0	0.000782477	0.237851	up
ASTRO_wOUTNSC	chr8	94165745	94166245	501	*	1.38947	0.798229	11.2791	1	1	0	0.000783828	0.237984	up
ASTRO_wOUTNSC	chr8	94107818	94108318	501	*	1.71239	0.587032	11.2725	1	1	0	0.000786625	0.238116	up
ASTRO_wOUTNSC	chr12	118836488	118837651	1164	*	-1.06483	1.76596	12.5647	2	0	2	0.000786201	0.238116	down
ASTRO_wOUTNSC	chr13	38376031	38376531	501	*	-2.87238	-0.428353	11.2747	1	0	1	0.000785703	0.238116	down
ASTRO_wOUTNSC	chr19	55998898	56001266	2369	*	-1.14694	1.66406	13.8493	4	0	1	0.000792264	0.239583	down
ASTRO_wOUTNSC	chr4	130772542	130775673	3132	*	-2.37502	0.188115	14.2665	5	0	1	0.000793335	0.239667	down
ASTRO_wOUTNSC	chr3	101959457	101959957	501	*	-1.07424	1.61378	11.2434	1	0	1	0.000799079	0.24113	down
ASTRO_wOUTNSC	chr15	86330294	86332554	2261	*	1.9702	0.534746	13.8316	4	1	0	0.000799771	0.24113	up
ASTRO_wOUTNSC	chr18	21038712	21039212	501	*	2.05787	-0.0120058	11.2386	1	1	0	0.000801138	0.241301	up
ASTRO_wOUTNSC	chr1	132348989	132349489	501	*	-2.10877	0.0118029	11.2237	1	0	1	0.000807596	0.242141	down
ASTRO_wOUTNSC	chr2	5712703	5716007	3305	*	-0.76096	3.02099	14.232	5	0	1	0.000807998	0.242141	down
ASTRO_wOUTNSC	chr2	47429783	47430283	501	*	-0.779308	3.11181	11.2198	1	0	1	0.000809311	0.242141	down
ASTRO_wOUTNSC	chr3	10018957	10019457	501	*	2.42698	-0.229982	11.2193	1	1	0	0.000809531	0.242141	up
ASTRO_wOUTNSC	chr4	128491507	128492574	1068	*	0.930708	2.53654	12.5176	2	2	0	0.000806256	0.242141	up
ASTRO_wOUTNSC	chr8	121893986	121898840	4855	*	-2.31386	0.150823	14.8627	7	1	1	0.000809389	0.242141	down
ASTRO_wOUTNSC	chr17	47914683	47915183	501	*	-0.551553	3.66799	11.2225	1	0	1	0.000808102	0.242141	down
ASTRO_wOUTNSC	chr5	71915662	71917654	1993	*	-5.57093	-0.907686	13.2468	3	0	1	0.000819146	0.244187	down
ASTRO_wOUTNSC	chr16	11034389	11034889	501	*	0.715518	2.73036	11.1963	1	1	0	0.000819603	0.244187	up
ASTRO_wOUTNSC	chr17	10514715	10517764	3050	*	-0.799868	2.82547	13.7866	4	0	1	0.000819168	0.244187	down
ASTRO_wOUTNSC	chr19	30120092	30120592	501	*	-2.2472	0.0951525	11.197	1	0	1	0.000819296	0.244187	down
ASTRO_wOUTNSC	chr8	124641870	124644348	2479	*	-0.874342	2.77798	13.7782	4	0	1	0.000822835	0.244909	down
ASTRO_wOUTNSC	chr5	34913907	34915219	1313	*	1.93418	0.242429	12.4746	2	1	0	0.000825039	0.245324	up
ASTRO_wOUTNSC	chr2	138120044	138121367	1324	*	-5.28181	-1.06282	12.4594	2	0	1	0.000831792	0.245682	down
ASTRO_wOUTNSC	chr3	103025207	103026625	1419	*	-5.28181	-1.06282	12.4594	2	0	1	0.000831796	0.245682	down
ASTRO_wOUTNSC	chr5	140445268	140446590	1323	*	-5.28181	-1.06282	12.4594	2	0	1	0.000831808	0.245682	down
ASTRO_wOUTNSC	chr10	79849866	79853818	3953	*	2.54945	-0.134481	14.5266	6	1	0	0.000829165	0.245682	up
ASTRO_wOUTNSC	chr12	33314080	33315670	1591	*	-0.783141	2.86867	13.2178	3	0	1	0.00083193	0.245682	down
ASTRO_wOUTNSC	chr14	22280930	22282140	1211	*	-5.28181	-1.06282	12.4593	2	0	1	0.00083182	0.245682	down
ASTRO_wOUTNSC	chr14	123513289	123513789	501	*	-0.642666	3.46079	11.172	1	0	1	0.000830395	0.245682	down
ASTRO_wOUTNSC	chr1	92082671	92085296	2626	*	-1.22051	2.80619	13.7409	4	0	1	0.000839335	0.24614	down
ASTRO_wOUTNSC	chr1	189726322	189729001	2680	*	1.1439	1.87879	13.7394	4	1	0	0.000839992	0.24614	up
ASTRO_wOUTNSC	chr4	138520633	138521133	501	*	3.0555	-0.467805	11.1546	1	1	0	0.000838257	0.24614	up
ASTRO_wOUTNSC	chr7	19316407	19316907	501	*	-0.973862	1.91416	11.1628	1	0	1	0.000834521	0.24614	down
ASTRO_wOUTNSC	chr9	65129602	65130819	1218	*	1.7608	0.514171	12.4461	2	1	0	0.000837741	0.24614	up
ASTRO_wOUTNSC	chr12	82895341	82895841	501	*	-0.981918	1.82003	11.152	1	0	1	0.00083939	0.24614	down
ASTRO_wOUTNSC	chr14	30017368	30019769	2402	*	1.73532	0.580679	13.7495	4	1	0	0.000835527	0.24614	up
ASTRO_wOUTNSC	chr17	79305591	79306091	501	*	-1.96106	0.119724	11.1529	1	0	1	0.00083899	0.24614	down
ASTRO_wOUTNSC	chr5	124535525	124536025	501	*	2.54165	-0.129835	11.148	1	1	0	0.000841232	0.246264	up
ASTRO_wOUTNSC	chr2	93787300	93789577	2278	*	5.43896	-1.05763	13.724	4	1	0	0.000846924	0.246976	up
ASTRO_wOUTNSC	chr5	90759240	90759740	501	*	-1.5601	0.566521	11.1331	1	0	1	0.000847989	0.246976	down
ASTRO_wOUTNSC	chr8	70868255	70869948	1694	*	1.63522	0.706286	13.1823	3	1	0	0.000847795	0.246976	up
ASTRO_wOUTNSC	chr11	62312832	62314993	2162	*	-3.02672	-0.325248	13.1828	3	0	1	0.000847588	0.246976	down
ASTRO_wOUTNSC	chr12	54944983	54945483	501	*	1.12343	1.62997	11.1301	1	1	0	0.00084938	0.246976	up
ASTRO_wOUTNSC	chr13	23738542	23739042	501	*	0.554615	3.6463	11.1306	1	1	0	0.000849152	0.246976	up
ASTRO_wOUTNSC	chr17	83112881	83113381	501	*	1.78044	0.263563	11.1377	1	1	0	0.000845912	0.246976	up
ASTRO_wOUTNSC	chr13	78629040	78629540	501	*	-0.955852	2.17126	11.1245	1	0	1	0.00085193	0.247479	down
ASTRO_wOUTNSC	chr2	59787881	59789159	1279	*	2.11958	0.0225771	12.4074	2	2	0	0.000855274	0.247975	up
ASTRO_wOUTNSC	chr19	4961825	4962325	501	*	-0.628829	3.62497	11.1178	1	0	1	0.000855032	0.247975	down
ASTRO_wOUTNSC	chr6	108708714	108711087	2374	*	2.63906	-0.0974948	13.7031	4	1	0	0.000856396	0.248062	up
ASTRO_wOUTNSC	chr2	57812964	57813464	501	*	-0.805663	2.71794	11.1058	1	0	1	0.000860564	0.248894	down
ASTRO_wOUTNSC	chr2	110210104	110211653	1550	*	-0.5933	4.44332	13.1518	3	0	1	0.000861736	0.248894	down
ASTRO_wOUTNSC	chr4	141882864	141883364	501	*	2.17315	-0.134278	11.1046	1	1	0	0.000861127	0.248894	up
ASTRO_wOUTNSC	chr1	34434121	34436084	1964	*	0.971532	2.0548	13.0501	3	1	0	0.00090982	0.248913	up
ASTRO_wOUTNSC	chr1	59178022	59178522	501	*	5.12439	-1.22855	11.0264	1	1	0	0.000898255	0.248913	up
ASTRO_wOUTNSC	chr1	106013730	106014230	501	*	5.1296	-1.22798	11.0645	1	1	0	0.000879948	0.248913	up
ASTRO_wOUTNSC	chr1	106197574	106198847	1274	*	-1.50243	0.825538	12.3043	2	0	1	0.000903829	0.248913	down
ASTRO_wOUTNSC	chr1	182361801	182362301	501	*	5.1296	-1.22798	11.0635	1	1	0	0.000880414	0.248913	up
ASTRO_wOUTNSC	chr2	43364741	43365241	501	*	-2.30294	-0.104032	10.9909	1	0	1	0.000915615	0.248913	down
ASTRO_wOUTNSC	chr2	72206446	72206946	501	*	5.12438	-1.22855	11.0254	1	1	0	0.000898731	0.248913	up
ASTRO_wOUTNSC	chr2	130490090	130492618	2529	*	-0.641813	3.81561	13.6748	4	0	1	0.000869412	0.248913	down
ASTRO_wOUTNSC	chr2	131257513	131258013	501	*	1.90609	0.0625045	11.0548	1	1	0	0.000884589	0.248913	up
ASTRO_wOUTNSC	chr2	168472957	168474438	1482	*	1.24101	1.20823	12.3072	2	1	0	0.00090241	0.248913	up
ASTRO_wOUTNSC	chr2	173011876	173012376	501	*	-3.3656	-0.712289	11.0606	1	0	1	0.000881816	0.248913	down
ASTRO_wOUTNSC	chr3	37182526	37183026	501	*	-0.544862	4.43683	11.0805	1	0	1	0.000872406	0.248913	down
ASTRO_wOUTNSC	chr3	58420013	58420513	501	*	-5.26044	-1.0693	10.9921	1	0	1	0.000915035	0.248913	down
ASTRO_wOUTNSC	chr3	73729461	73730795	1335	*	-2.35011	-0.0668592	12.2786	2	0	1	0.000916381	0.248913	down
ASTRO_wOUTNSC	chr3	108046759	108047259	501	*	5.1296	-1.22798	11.0616	1	1	0	0.000881345	0.248913	up
ASTRO_wOUTNSC	chr3	129590764	129591264	501	*	1.67584	0.334604	11.0897	1	1	0	0.000868095	0.248913	up
ASTRO_wOUTNSC	chr4	124766081	124769922	3842	*	-5.52757	-0.917327	14.0707	5	0	1	0.00088032	0.248913	down
ASTRO_wOUTNSC	chr4	127984366	127986980	2615	*	1.23396	1.58097	13.6781	4	2	0	0.000867859	0.248913	up
ASTRO_wOUTNSC	chr4	128309980	128310480	501	*	5.12961	-1.22798	11.0606	1	1	0	0.00088181	0.248913	up
ASTRO_wOUTNSC	chr4	130163014	130164018	1005	*	1.34627	1.0468	12.3461	2	1	0	0.00088382	0.248913	up
ASTRO_wOUTNSC	chr4	154305908	154306408	501	*	-1.9058	0.254662	11.0388	1	0	1	0.000892246	0.248913	down
ASTRO_wOUTNSC	chr5	89118416	89119810	1395	*	1.88601	0.20518	12.3772	2	1	0	0.000869202	0.248913	up
ASTRO_wOUTNSC	chr5	117715106	117715606	501	*	5.12437	-1.22855	11.0225	1	1	0	0.000900115	0.248913	up
ASTRO_wOUTNSC	chr6	29374950	29375450	501	*	5.12961	-1.22798	11.0577	1	1	0	0.0008832	0.248913	up
ASTRO_wOUTNSC	chr7	28347696	28349004	1309	*	3.08618	-0.465067	12.3365	2	1	0	0.00088836	0.248913	up
ASTRO_wOUTNSC	chr7	45193815	45194925	1111	*	5.29254	-1.1403	12.2776	2	1	0	0.000916837	0.248913	up
ASTRO_wOUTNSC	chr7	56418136	56418636	501	*	-1.56536	0.571062	11.0457	1	0	1	0.000888924	0.248913	down
ASTRO_wOUTNSC	chr7	66662822	66663322	501	*	5.12437	-1.22855	11.0211	1	1	0	0.000900806	0.248913	up
ASTRO_wOUTNSC	chr7	96007318	96007818	501	*	2.93116	-0.583837	11.0584	1	1	0	0.000882866	0.248913	up
ASTRO_wOUTNSC	chr7	117443399	117443899	501	*	-2.30293	-0.104032	10.9911	1	0	1	0.000915516	0.248913	down
ASTRO_wOUTNSC	chr7	128567860	128568360	501	*	5.12961	-1.22798	11.0548	1	1	0	0.000884587	0.248913	up
ASTRO_wOUTNSC	chr7	133536360	133536860	501	*	5.12437	-1.22855	11.0204	1	1	0	0.000901151	0.248913	up
ASTRO_wOUTNSC	chr7	139528649	139529149	501	*	-0.709113	2.91285	11.0142	1	0	1	0.00090416	0.248913	down
ASTRO_wOUTNSC	chr8	106987173	106987673	501	*	-3.3656	-0.712289	11.0608	1	0	1	0.000881736	0.248913	down
ASTRO_wOUTNSC	chr8	122049258	122050396	1139	*	5.29254	-1.1403	12.2774	2	2	0	0.000916952	0.248913	up
ASTRO_wOUTNSC	chr8	125821578	125822078	501	*	5.12437	-1.22855	11.0197	1	1	0	0.000901496	0.248913	up
ASTRO_wOUTNSC	chr9	32764355	32764855	501	*	-0.601994	3.93718	11.0147	1	0	1	0.000903917	0.248913	down
ASTRO_wOUTNSC	chr9	103163851	103164351	501	*	5.12436	-1.22855	11.019	1	1	0	0.00090184	0.248913	up
ASTRO_wOUTNSC	chr10	23354706	23355206	501	*	0.888019	2.34499	11.0031	1	1	0	0.000909593	0.248913	up
ASTRO_wOUTNSC	chr10	69398564	69400561	1998	*	5.45046	-1.0565	13.0862	3	1	0	0.000892457	0.248913	up
ASTRO_wOUTNSC	chr10	97312921	97314053	1133	*	-0.639168	3.46535	12.2786	2	0	1	0.000916353	0.248913	down
ASTRO_wOUTNSC	chr10	107359309	107359809	501	*	-1.12455	1.37328	11.0275	1	0	1	0.000897698	0.248913	down
ASTRO_wOUTNSC	chr10	121750084	121750584	501	*	-5.26044	-1.0693	10.9922	1	0	1	0.000914952	0.248913	down
ASTRO_wOUTNSC	chr11	94920122	94921446	1325	*	-3.46024	-0.652492	12.3826	2	0	1	0.000866723	0.248913	down
ASTRO_wOUTNSC	chr12	78153515	78154015	501	*	5.12962	-1.22798	11.0519	1	1	0	0.00088597	0.248913	up
ASTRO_wOUTNSC	chr12	86658371	86658871	501	*	5.12962	-1.22798	11.0509	1	1	0	0.00088643	0.248913	up
ASTRO_wOUTNSC	chr12	91575170	91575670	501	*	-5.26044	-1.0693	10.9924	1	0	1	0.00091487	0.248913	down
ASTRO_wOUTNSC	chr12	111227799	111228299	501	*	5.12962	-1.22798	11.05	1	1	0	0.00088689	0.248913	up
ASTRO_wOUTNSC	chr13	46257770	46258270	501	*	-1.22384	1.48172	11.0975	1	0	1	0.000864458	0.248913	down
ASTRO_wOUTNSC	chr14	67110908	67111408	501	*	5.12962	-1.22798	11.048	1	1	0	0.000887808	0.248913	up
ASTRO_wOUTNSC	chr14	79107905	79108405	501	*	2.32695	-0.00477329	10.9989	1	1	0	0.000911683	0.248913	up
ASTRO_wOUTNSC	chr15	7117939	7119867	1929	*	1.44651	0.90565	13.0767	3	1	0	0.000896998	0.248913	up
ASTRO_wOUTNSC	chr15	61510027	61510527	501	*	5.12962	-1.22798	11.0471	1	1	0	0.000888266	0.248913	up
ASTRO_wOUTNSC	chr15	76124414	76125777	1364	*	2.05538	0.444066	12.3314	2	1	0	0.000890789	0.248913	up
ASTRO_wOUTNSC	chr16	14249804	14250304	501	*	-3.51337	-0.6009	11.0581	1	0	1	0.000883021	0.248913	down
ASTRO_wOUTNSC	chr16	33762702	33763202	501	*	5.12436	-1.22855	11.0183	1	1	0	0.000902185	0.248913	up
ASTRO_wOUTNSC	chr16	34605640	34606140	501	*	-1.13407	1.60724	11.0016	1	0	1	0.000910347	0.248913	down
ASTRO_wOUTNSC	chr16	93627753	93628253	501	*	-5.26044	-1.0693	10.9926	1	0	1	0.000914788	0.248913	down
ASTRO_wOUTNSC	chr17	34742873	34745956	3084	*	-0.754919	3.42377	13.651	4	0	1	0.000880489	0.248913	down
ASTRO_wOUTNSC	chr17	62659704	62660204	501	*	-0.590059	4.31405	11.0366	1	0	1	0.000893297	0.248913	down
ASTRO_wOUTNSC	chr17	68285104	68285604	501	*	2.27319	-0.0997816	11.0161	1	1	0	0.000903233	0.248913	up
ASTRO_wOUTNSC	chr18	35018969	35019469	501	*	1.16314	1.2507	11.0746	1	1	0	0.000875162	0.248913	up
ASTRO_wOUTNSC	chr18	65963717	65964217	501	*	-0.885626	2.20203	10.9925	1	0	1	0.000914838	0.248913	down
ASTRO_wOUTNSC	chr18	82882218	82882718	501	*	5.12436	-1.22855	11.0169	1	1	0	0.000902873	0.248913	up
ASTRO_wOUTNSC	chr19	41121334	41121834	501	*	5.12435	-1.22855	11.0161	1	1	0	0.000903217	0.248913	up
ASTRO_wOUTNSC	chr19	47387409	47387909	501	*	-5.26045	-1.0693	10.9927	1	0	1	0.000914705	0.248913	down
ASTRO_wOUTNSC	chr19	49421592	49422092	501	*	5.12963	-1.22798	11.045	1	1	0	0.000889257	0.248913	up
ASTRO_wOUTNSC	chr2	124720679	124721743	1065	*	-0.577312	3.87753	12.2746	2	0	2	0.000918348	0.249068	down
ASTRO_wOUTNSC	chr1	75559419	75562883	3465	*	1.99041	0.268646	14.3321	6	1	0	0.00091937	0.249122	up
ASTRO_wOUTNSC	chr7	4082006	4084598	2593	*	-3.33171	-0.135178	13.5679	4	0	2	0.000920352	0.249165	down
ASTRO_wOUTNSC	chr2	148110117	148110617	501	*	3.44017	-0.831634	10.976	1	1	0	0.000922994	0.249263	up
ASTRO_wOUTNSC	chr9	15030665	15031165	501	*	3.44017	-0.831634	10.9756	1	1	0	0.000923189	0.249263	up
ASTRO_wOUTNSC	chr15	60088897	60089925	1029	*	-5.27815	-1.06606	12.2665	2	0	1	0.000922315	0.249263	down
ASTRO_wOUTNSC	chr1	37965044	37965544	501	*	5.31114	-1.13917	10.9571	1	1	0	0.000932478	0.249543	up
ASTRO_wOUTNSC	chr1	59471094	59471594	501	*	5.31114	-1.13917	10.9573	1	1	0	0.000932351	0.249543	up
ASTRO_wOUTNSC	chr7	141231042	141231542	501	*	-2.00358	0.146686	10.958	1	0	1	0.000932003	0.249543	down
ASTRO_wOUTNSC	chr8	93931288	93933353	2066	*	-0.468735	4.91378	13.0116	3	0	1	0.000928686	0.249543	down
ASTRO_wOUTNSC	chr13	15849623	15850123	501	*	-1.29305	1.00624	10.9652	1	0	1	0.000928401	0.249543	down
ASTRO_wOUTNSC	chr14	32269520	32270020	501	*	1.40115	0.730747	10.963	1	1	0	0.000929507	0.249543	up
ASTRO_wOUTNSC	chr17	48004989	48005489	501	*	5.31114	-1.13917	10.9578	1	1	0	0.000932097	0.249543	up
ASTRO_wOUTNSC	chr18	4689599	4690099	501	*	1.22211	1.23746	10.9696	1	1	0	0.000926179	0.249543	up
ASTRO_wOUTNSC	chr18	37655363	37655863	501	*	-0.851377	2.30905	10.9678	1	0	1	0.000927073	0.249543	down
ASTRO_wOUTNSC	chr18	78184705	78185205	501	*	5.31114	-1.13917	10.9581	1	1	0	0.00093197	0.249543	up
ASTRO_wOUTNSC	chr12	102616152	102618959	2808	*	1.03447	1.95236	13.5411	4	1	0	0.000933577	0.249617	up
ASTRO_wOUTNSC	chr8	84659865	84664341	4477	*	0.656728	3.5688	14.5849	7	1	1	0.000937905	0.250334	up
ASTRO_wOUTNSC	chr12	92474611	92475111	501	*	-1.71508	0.425893	10.9463	1	0	1	0.000937915	0.250334	down
ASTRO_wOUTNSC	chr4	45478116	45478616	501	*	-0.784482	2.64353	10.9256	1	0	1	0.00094847	0.252545	down
ASTRO_wOUTNSC	chr11	30771495	30773493	1999	*	-1.07063	1.85032	12.9717	3	0	1	0.000948704	0.252545	down
ASTRO_wOUTNSC	chr19	57000952	57003861	2910	*	-0.701864	3.5477	13.5129	4	0	1	0.000947727	0.252545	down
ASTRO_wOUTNSC	chr17	81133168	81133668	501	*	-0.676796	3.50428	10.9227	1	0	1	0.000949935	0.25265	down
ASTRO_wOUTNSC	chr2	167843835	167844957	1123	*	1.01128	1.93097	12.2037	2	1	0	0.000953919	0.252678	up
ASTRO_wOUTNSC	chr4	53263194	53265198	2005	*	1.73102	0.478119	12.9617	3	1	1	0.00095378	0.252678	up
ASTRO_wOUTNSC	chr8	109983882	109984382	501	*	2.63061	-0.365659	10.9149	1	1	0	0.000953925	0.252678	up
ASTRO_wOUTNSC	chr9	94969043	94969543	501	*	0.543466	3.6926	10.9161	1	1	0	0.000953306	0.252678	up
ASTRO_wOUTNSC	chr12	81186080	81186580	501	*	-5.31991	-1.05957	10.9128	1	0	1	0.000955012	0.252678	down
ASTRO_wOUTNSC	chr13	92762291	92762791	501	*	-5.31991	-1.05957	10.9127	1	0	1	0.000955055	0.252678	down
ASTRO_wOUTNSC	chr10	87446563	87448077	1515	*	-0.449049	4.87826	12.953	3	0	3	0.000958213	0.253292	down
ASTRO_wOUTNSC	chr1	51607298	51607798	501	*	-0.891007	2.20774	10.8883	1	0	1	0.000967739	0.254697	down
ASTRO_wOUTNSC	chr1	54979178	54979678	501	*	2.18274	-0.140881	10.8939	1	1	0	0.000964792	0.254697	up
ASTRO_wOUTNSC	chr1	193101690	193103500	1811	*	-5.40825	-0.989701	12.9366	3	0	1	0.000966678	0.254697	down
ASTRO_wOUTNSC	chr11	78152241	78157190	4950	*	-0.514308	4.75516	14.7777	8	0	3	0.000967645	0.254697	down
ASTRO_wOUTNSC	chr13	40749001	40749501	501	*	1.44522	0.748557	10.8914	1	1	0	0.000966107	0.254697	up
ASTRO_wOUTNSC	chr9	45907787	45908937	1151	*	1.96399	0.0991792	12.1683	2	1	0	0.00097219	0.255646	up
ASTRO_wOUTNSC	chr1	180003870	180004370	501	*	-2.14714	0.235175	10.8736	1	0	1	0.000975452	0.256059	down
ASTRO_wOUTNSC	chr6	33049659	33050159	501	*	-1.45708	0.959909	10.8742	1	0	1	0.000975119	0.256059	down
ASTRO_wOUTNSC	chr13	101438973	101439473	501	*	1.99323	-0.0527412	10.8643	1	1	0	0.000980372	0.257127	up
ASTRO_wOUTNSC	chr1	112947509	112948009	501	*	-1.82747	0.366979	10.8538	1	0	1	0.000985954	0.258367	down
ASTRO_wOUTNSC	chr18	89014541	89015769	1229	*	-2.95424	-0.376207	12.1257	2	0	1	0.000994638	0.260417	down
ASTRO_wOUTNSC	chr12	76371838	76373471	1634	*	-1.85975	0.523268	12.8771	3	0	1	0.00099786	0.260694	down
ASTRO_wOUTNSC	chr17	31789259	31791089	1831	*	-0.830282	3.02792	12.8785	3	0	2	0.00099711	0.260694	down
ASTRO_wOUTNSC	chrX	36561551	36562051	501	*	-1.51053	0.639329	10.8308	1	0	1	0.000998282	0.260694	down
ASTRO_wOUTNSC	chr16	22493240	22495385	2146	*	3.55955	-0.767536	12.8742	3	1	0	0.000999418	0.260753	up
CA1	chr13	68172905	68173969	1065	*	-3.89156	2.09464	235.414	2	0	2	7.8669e-53	1.18332e-47	down
CA1	chr13	68258197	68258697	501	*	-4.16722	1.90023	234.912	1	0	1	5.061e-53	1.18332e-47	down
CA1	chr7	15749266	15749766	501	*	-6.23907	1.08126	182.806	1	0	1	1.18227e-41	1.18556e-36	down
CA1	chr13	68086286	68086786	501	*	-4.07244	1.72417	181.93	1	0	1	1.83638e-41	1.38112e-36	down
CA1	chr13	68116765	68117265	501	*	-3.80224	1.16592	140.182	1	0	1	2.42905e-32	1.46149e-27	down
CA1	chr12	114380177	114380677	501	*	-3.7779	1.34891	126.433	1	0	1	2.47169e-29	1.23929e-24	down
CA1	chr4	112442876	112443376	501	*	-5.52643	0.41278	107.578	1	0	1	3.3249e-25	1.34786e-20	down
CA1	chr13	68137710	68138210	501	*	-3.85272	0.819721	107.43	1	0	1	3.5843e-25	1.34786e-20	down
CA1	chr13	68334639	68335139	501	*	-4.4736	0.599095	102.11	1	0	1	5.25279e-24	1.75581e-19	down
CA1	chr13	68451360	68451860	501	*	-3.44816	0.850681	98.8706	1	0	1	2.69552e-23	8.10909e-19	down
CA1	chr12	113401444	113401944	501	*	-5.36097	0.261781	95.5832	1	0	1	1.41802e-22	3.87811e-18	down
CA1	chr11	119050907	119053749	2843	*	1.81322	2.43033	95.9953	4	3	0	4.60624e-22	1.15477e-17	up
CA1	chr13	68411163	68411663	501	*	-4.22908	0.382329	92.4771	1	0	1	6.8108e-22	1.5761e-17	down
CA1	chrX	55554298	55554798	501	*	-4.67529	0.495709	89.6764	1	0	1	2.80478e-21	6.02699e-17	down
CA1	chr13	68134998	68135498	501	*	-3.53889	0.547578	84.4323	1	0	1	3.97605e-20	7.47586e-16	down
CA1	chr13	68306104	68306604	501	*	-4.10831	0.883546	84.5334	1	0	1	3.77786e-20	7.47586e-16	down
CA1	chr17	20439241	20439741	501	*	-3.26636	0.693968	83.7357	1	0	1	5.65555e-20	1.00082e-15	down
CA1	chr13	68184032	68184532	501	*	-7.93067	-0.243256	78.4365	1	0	1	8.261e-19	1.38067e-14	down
CA1	chr4	121665553	121666053	501	*	-5.75089	-0.156632	77.0543	1	0	1	1.66324e-18	2.63348e-14	down
CA1	chr13	68208400	68208900	501	*	-5.00491	-0.0555326	70.2802	1	0	1	5.14507e-17	7.37059e-13	down
CA1	chrX	55433097	55433597	501	*	-8.1192	-0.0739616	70.3441	1	0	1	4.98125e-17	7.37059e-13	down
CA1	chr13	68350789	68351289	501	*	-7.79876	-0.359751	69.8517	1	0	1	6.39356e-17	8.74279e-13	down
CA1	chr10	45485503	45487323	1821	*	-1.55728	2.58409	70.0677	3	0	3	1.71913e-16	2.24859e-12	down
CA1	chr13	68167780	68168280	501	*	-3.87393	0.507854	67.7936	1	0	1	1.81535e-16	2.27552e-12	down
CA1	chr11	119053774	119056847	3074	*	2.08102	1.53809	69.4988	5	3	0	3.82304e-16	4.59293e-12	up
CA1	chr18	13075043	13075543	501	*	2.26141	1.16304	66.2513	1	1	0	3.96947e-16	4.59293e-12	up
CA1	chr19	7908715	7909215	501	*	-2.20669	1.23915	60.2616	1	0	1	8.30522e-15	9.25373e-11	down
CA1	chr6	130156167	130156667	501	*	-5.65311	-0.243738	59.7048	1	0	1	1.10209e-14	1.1841e-10	down
CA1	chr4	112774631	112775131	501	*	-5.48998	-0.385117	59.3275	1	0	1	1.33499e-14	1.38488e-10	down
CA1	chr8	20885892	20886392	501	*	-4.88882	-0.157412	59.0562	1	0	1	1.53231e-14	1.53658e-10	down
CA1	chr13	68106114	68106614	501	*	-3.29406	0.336487	58.8599	1	0	1	1.69304e-14	1.64299e-10	down
CA1	chr19	7910888	7911388	501	*	-2.16235	1.61837	56.7811	1	0	1	4.87124e-14	4.57952e-10	down
CA1	chr13	68201172	68201672	501	*	-7.55887	-0.567865	56.2025	1	0	1	6.53778e-14	5.96e-10	down
CA1	chr7	33689544	33690044	501	*	-7.49216	-0.624928	55.9695	1	0	1	7.36033e-14	6.51251e-10	down
CA1	chr13	3347988	3348488	501	*	-3.87352	-0.20135	55.803	1	0	1	8.01112e-14	6.88581e-10	down
CA1	chr13	68239344	68239844	501	*	-7.34869	-0.746194	54.6445	1	0	1	1.44428e-13	1.20692e-09	down
CA1	chr2	36566908	36567408	501	*	-3.79303	-0.268091	51.5948	1	0	1	6.82207e-13	5.54683e-09	down
CA1	chr7	18347143	18347643	501	*	-7.49209	-0.624884	51.4408	1	0	1	7.37881e-13	5.84161e-09	down
CA1	chr13	68372598	68373098	501	*	-4.06268	-0.385386	50.8492	1	0	1	9.97403e-13	7.69371e-09	down
CA1	chr13	68252257	68252757	501	*	-7.27109	-0.810681	47.613	1	0	1	5.19242e-12	3.90517e-08	down
CA1	chr11	107919789	107920289	501	*	1.3693	1.99964	44.6172	1	1	0	2.39572e-11	1.75785e-07	up
CA1	chr8	21858541	21859041	501	*	-4.2936	-0.655807	41.9092	1	0	1	9.56113e-11	6.84841e-07	down
CA1	chr9	40579197	40579697	501	*	1.9685	0.93448	40.4079	1	1	0	2.06111e-10	1.44199e-06	up
CA1	chr11	89542074	89542574	501	*	1.0959	2.49272	39.2792	1	1	0	3.67337e-10	2.51155e-06	up
CA1	chr4	112397639	112398139	501	*	-4.8938	-0.878978	39.1981	1	0	1	3.82922e-10	2.55993e-06	down
CA1	chr2	171406056	171406556	501	*	1.10474	2.67502	38.7587	1	1	0	4.79571e-10	3.13635e-06	up
CA1	chr7	20003351	20003851	501	*	-5.05869	-0.746697	38.4825	1	0	1	5.52459e-10	3.53616e-06	down
CA1	chr13	68385467	68385967	501	*	-3.55407	-0.46254	38.3432	1	0	1	5.93359e-10	3.71883e-06	down
CA1	chr2	37074033	37074533	501	*	-6.85931	-1.14309	37.5427	1	0	1	8.94329e-10	5.49074e-06	down
CA1	chr1	177349877	177350377	501	*	1.1207	2.45297	36.9226	1	1	0	1.22912e-09	7.39526e-06	up
CA1	chr16	63779124	63780605	1482	*	1.1901	2.12021	37.9054	2	1	0	1.48516e-09	8.76055e-06	up
CA1	chr4	84331367	84332460	1094	*	1.38461	1.50032	37.0455	2	1	0	2.30809e-09	1.3353e-05	up
CA1	chrX	55416024	55416524	501	*	-6.96164	-1.0625	35.4993	1	0	1	2.55136e-09	1.44819e-05	down
CA1	chr11	20877620	20879022	1403	*	1.09621	2.21186	36.7777	2	1	0	2.64793e-09	1.47517e-05	up
CA1	chr3	15196100	15196600	501	*	1.10173	2.08918	35.3813	1	1	0	2.71073e-09	1.4827e-05	up
CA1	chr13	68541003	68541503	501	*	-2.10132	0.302118	35.0153	1	0	1	3.27127e-09	1.75735e-05	down
CA1	chr2	34988880	34989380	501	*	4.65846	-0.826161	34.9294	1	1	0	3.41888e-09	1.80443e-05	up
CA1	chr18	80268463	80269872	1410	*	0.995577	2.55212	34.9757	2	1	0	6.67685e-09	3.46317e-05	up
CA1	chr15	66842842	66843342	501	*	1.5191	1.1505	33.3364	1	1	0	7.75191e-09	3.95263e-05	up
CA1	chr13	68490676	68491176	501	*	-2.81674	-0.362983	33.3022	1	0	1	7.88948e-09	3.95573e-05	down
CA1	chr15	90667332	90667832	501	*	-1.60142	0.873726	32.6912	1	0	1	1.08026e-08	5.32755e-05	down
CA1	chr3	37259614	37260114	501	*	1.23969	1.59011	32.6037	1	1	0	1.12998e-08	5.48289e-05	up
CA1	chr13	68302993	68303493	501	*	-3.56868	-0.779654	32.5233	1	0	1	1.17771e-08	5.62378e-05	down
CA1	chr2	70187013	70188252	1240	*	-1.24481	1.56906	33.7902	2	0	1	1.22777e-08	5.73022e-05	down
CA1	chr15	81014526	81015768	1243	*	0.981425	2.61259	33.7739	2	1	0	1.2381e-08	5.73022e-05	up
CA1	chr2	137729868	137730368	501	*	1.45951	1.17629	32.1495	1	1	0	1.42752e-08	6.5068e-05	up
CA1	chr11	46755714	46756214	501	*	1.46141	1.10911	31.8961	1	1	0	1.62643e-08	7.3028e-05	up
CA1	chr2	179238248	179238748	501	*	0.810518	3.3614	31.4766	1	1	0	2.01855e-08	8.71074e-05	up
CA1	chr3	97362743	97363799	1057	*	0.907477	2.77866	32.8228	2	2	0	2.01903e-08	8.71074e-05	up
CA1	chr17	76457062	76457562	501	*	-1.29308	1.45784	31.4687	1	0	1	2.02686e-08	8.71074e-05	down
CA1	chr16	7434533	7435033	501	*	1.3618	1.37815	31.1095	1	1	0	2.43875e-08	0.000103333	up
CA1	chr8	21915534	21916034	501	*	-1.55735	1.11986	30.9282	1	0	1	2.6776e-08	0.000111877	down
CA1	chr8	28682696	28683196	501	*	0.938061	2.57373	30.5651	1	1	0	3.22853e-08	0.000133049	up
CA1	chr13	68339751	68340251	501	*	-6.62996	-1.31893	30.2319	1	0	1	3.83348e-08	0.000155845	down
CA1	chr3	128797801	128798301	501	*	1.05244	2.01175	30.0532	1	1	0	4.20353e-08	0.00016861	up
CA1	chr8	21318898	21319398	501	*	-4.71021	-1.02451	29.9528	1	0	1	4.42682e-08	0.00017523	down
CA1	chr12	20815608	20816108	501	*	3.87664	-0.732921	29.5836	1	1	0	5.35556e-08	0.00020924	up
CA1	chr13	3300899	3301399	501	*	-4.65639	-1.06273	29.5204	1	0	1	5.53299e-08	0.000210699	down
CA1	chr18	13410107	13411144	1038	*	1.00401	2.44237	30.8762	2	1	0	5.50058e-08	0.000210699	up
CA1	chr12	53482493	53482993	501	*	1.43756	1.19349	29.4743	1	1	0	5.66636e-08	0.000213081	up
CA1	chr9	108318309	108318809	501	*	-1.57226	0.85211	29.3158	1	0	1	6.14913e-08	0.00022838	down
CA1	chr2	170584879	170585379	501	*	1.65381	0.84706	29.0386	1	1	0	7.09501e-08	0.000260297	up
CA1	chr17	49666673	49667173	501	*	1.04893	2.02414	28.9261	1	1	0	7.51945e-08	0.000272545	up
CA1	chr19	7775292	7775792	501	*	-1.70173	1.0096	28.7986	1	0	1	8.0311e-08	0.000287624	down
CA1	chr5	24661425	24661925	501	*	2.71315	-0.379986	28.388	1	1	0	9.92777e-08	0.000351368	up
CA1	chr13	40722150	40723265	1116	*	-0.924127	2.41857	29.4835	2	0	1	1.12791e-07	0.000394554	down
CA1	chr8	113790941	113793068	2128	*	1.06584	2.19163	30.1287	3	1	0	1.21288e-07	0.000419401	up
CA1	chr15	11126143	11126643	501	*	1.77542	0.566562	27.9692	1	1	0	1.23259e-07	0.000421372	up
CA1	chr8	112653211	112653711	501	*	4.43463	-1.00049	27.939	1	1	0	1.252e-07	0.000423198	up
CA1	chr18	66501870	66502370	501	*	1.44123	0.948003	27.7808	1	1	0	1.35869e-07	0.000454158	up
CA1	chr11	63858701	63859201	501	*	1.37708	1.27509	27.6896	1	1	0	1.42429e-07	0.000470853	up
CA1	chr7	62406740	62407240	501	*	3.42795	-0.641128	27.5912	1	1	0	1.49863e-07	0.000490044	up
CA1	chr14	102434335	102434835	501	*	1.37768	1.15101	27.3394	1	1	0	1.70699e-07	0.000552177	up
CA1	chr3	8864643	8865143	501	*	1.14072	1.56612	26.8994	1	1	0	2.14328e-07	0.000685853	up
CA1	chr13	3343541	3344041	501	*	-4.5499	-1.14309	26.8791	1	0	1	2.16583e-07	0.000685853	down
CA1	chr7	105787440	105787940	501	*	3.07155	-0.585428	26.8216	1	1	0	2.23134e-07	0.000699237	up
CA1	chr3	67623592	67625083	1492	*	2.07836	0.103728	27.8557	2	1	0	2.61414e-07	0.000810748	up
CA1	chr6	132670185	132670685	501	*	-1.29372	1.19202	26.4088	1	0	1	2.76272e-07	0.000848087	down
CA1	chr8	68338783	68339283	501	*	1.44351	0.870231	26.3279	1	1	0	2.88093e-07	0.000875441	up
CA1	chr1	62033352	62033852	501	*	1.74322	0.542847	26.2538	1	1	0	2.99372e-07	0.00090062	up
CA1	chr18	33947494	33947994	501	*	0.88314	2.34113	26.2009	1	1	0	3.07682e-07	0.000916452	up
CA1	chr13	68049629	68050129	501	*	-1.51517	0.853467	26.1221	1	0	1	3.20494e-07	0.000945257	down
CA1	chr5	36272928	36273428	501	*	1.19673	1.39532	25.9646	1	1	0	3.47727e-07	0.00101562	up
CA1	chr5	141295388	141295888	501	*	0.774271	2.92361	25.7258	1	1	0	3.93541e-07	0.0011169	up
CA1	chr9	101883276	101883776	501	*	2.56058	-0.309185	25.7605	1	1	0	3.86512e-07	0.0011169	up
CA1	chr15	88314697	88315197	501	*	2.00206	0.313338	25.7358	1	1	0	3.91496e-07	0.0011169	up
CA1	chr11	87402496	87402996	501	*	0.914103	2.4576	25.6758	1	1	0	4.0385e-07	0.00113545	up
CA1	chr12	26589021	26589521	501	*	1.11507	1.59179	25.4978	1	1	0	4.42889e-07	0.00123368	up
CA1	chr13	20590988	20591488	501	*	1.05041	1.66886	25.443	1	1	0	4.55658e-07	0.0012576	up
CA1	chr18	88422576	88423076	501	*	0.969658	1.95689	25.3869	1	1	0	4.69096e-07	0.00128292	up
CA1	chr17	43061883	43062383	501	*	1.57882	0.594246	25.2977	1	1	0	4.91299e-07	0.00133153	up
CA1	chr8	100865601	100866101	501	*	0.812546	3.07006	25.197	1	1	0	5.17615e-07	0.00139033	up
CA1	chr6	55082321	55082821	501	*	-0.85109	2.33278	25.1597	1	0	1	5.27737e-07	0.00140498	down
CA1	chrX	167934434	167934934	501	*	1.49824	0.687885	25.0196	1	1	0	5.67516e-07	0.00149762	up
CA1	chr5	149464651	149465151	501	*	1.3144	1.17048	24.9479	1	1	0	5.88992e-07	0.00151444	up
CA1	chr6	4291320	4291820	501	*	1.11747	1.52878	24.9781	1	1	0	5.79862e-07	0.00151444	up
CA1	chr7	26011255	26011755	501	*	-2.86078	-0.51594	24.9534	1	0	1	5.87328e-07	0.00151444	down
CA1	chr13	67991519	67992019	501	*	-2.71106	-0.627997	24.8973	1	0	1	6.04655e-07	0.00154154	down
CA1	chr6	132653461	132653961	501	*	-1.47534	0.709993	24.8757	1	0	1	6.11477e-07	0.00154583	down
CA1	chr5	148671020	148671520	501	*	0.958927	2.1072	24.8061	1	1	0	6.33959e-07	0.0015841	up
CA1	chr12	102585347	102586738	1392	*	1.2517	1.21725	26.1337	2	1	0	6.37145e-07	0.0015841	up
CA1	chr2	10237823	10238323	501	*	3.58139	-0.962814	24.7721	1	1	0	6.45234e-07	0.00159106	up
CA1	chr9	44994353	44994853	501	*	6.46156	-1.32857	24.7475	1	1	0	6.53535e-07	0.00159843	up
CA1	chr13	110174718	110176521	1804	*	1.03309	1.91977	26.808	3	1	0	6.7413e-07	0.0016355	up
CA1	chr3	142242673	142243173	501	*	1.66478	0.654883	24.4519	1	1	0	7.61867e-07	0.00183358	up
CA1	chr1	71891382	71891882	501	*	0.909667	2.19298	24.4091	1	1	0	7.79e-07	0.00184529	up
CA1	chr9	57831390	57831890	501	*	1.14997	1.38803	24.4111	1	1	0	7.78186e-07	0.00184529	up
CA1	chr18	37294548	37295048	501	*	-1.82622	0.105162	24.3804	1	0	1	7.90708e-07	0.00185839	down
CA1	chr13	115123496	115123996	501	*	1.5857	0.544889	24.3415	1	1	0	8.06834e-07	0.00188159	up
CA1	chr1	158860146	158861330	1185	*	1.10057	1.56079	25.6373	2	1	0	8.23984e-07	0.00188701	up
CA1	chr18	47565324	47565824	501	*	1.34383	1.51928	24.2927	1	1	0	8.27504e-07	0.00188701	up
CA1	chr19	13314391	13314891	501	*	-2.28739	-0.317137	24.2916	1	0	1	8.27979e-07	0.00188701	down
CA1	chr6	82112624	82113124	501	*	1.04582	1.75929	24.1731	1	1	0	8.80535e-07	0.0019917	up
CA1	chr13	27196040	27196540	501	*	0.951877	1.8988	24.0455	1	1	0	9.40852e-07	0.00211225	up
CA1	chr10	90866318	90868254	1937	*	1.14564	1.50331	26.1253	3	1	0	9.59886e-07	0.00213695	up
CA1	chr17	31776952	31777452	501	*	1.2707	1.07705	23.9946	1	1	0	9.66059e-07	0.00213695	up
CA1	chr5	106573881	106574955	1075	*	-0.863144	2.25928	25.1977	2	0	1	1.0349e-06	0.00227252	down
CA1	chr5	68086652	68087708	1057	*	1.80339	0.643197	25.0743	2	1	0	1.10328e-06	0.00240511	up
CA1	chr2	14690986	14691486	501	*	-2.46264	-0.464235	23.7074	1	0	1	1.1215e-06	0.00240759	down
CA1	chr5	148465690	148466190	501	*	0.990608	2.00065	23.6985	1	1	0	1.12669e-06	0.00240759	up
CA1	chr7	35120691	35125217	4527	*	-0.970979	2.04466	27.4501	7	0	2	1.12842e-06	0.00240759	down
CA1	chr6	138708856	138709356	501	*	-0.971476	1.78343	23.5005	1	0	1	1.24883e-06	0.00264573	down
CA1	chr4	155210880	155212054	1175	*	-2.18384	-0.270684	24.8178	2	0	2	1.26026e-06	0.00265127	down
CA1	chr8	9297968	9298468	501	*	-1.03305	1.66433	23.3663	1	0	1	1.33906e-06	0.0027782	down
CA1	chr18	38080435	38084094	3660	*	0.740065	3.29074	26.8299	6	1	0	1.33306e-06	0.0027782	up
CA1	chr13	70883233	70885973	2741	*	1.02813	1.86862	26.4438	5	2	0	1.35659e-06	0.00279529	up
CA1	chr1	23676682	23677182	501	*	2.31294	-0.331359	23.2531	1	1	0	1.42019e-06	0.00288678	up
CA1	chr6	101351030	101353098	2069	*	1.76961	0.368661	25.3816	3	2	0	1.41114e-06	0.00288678	up
CA1	chr12	28237332	28238434	1103	*	0.853411	2.45006	24.5617	2	1	0	1.43936e-06	0.00290611	up
CA1	chr2	136117956	136119425	1470	*	0.880844	2.24744	24.4488	2	1	0	1.52622e-06	0.00306095	up
CA1	chr9	111705415	111706638	1224	*	-2.31886	-0.29364	24.3398	2	0	1	1.61503e-06	0.00321761	down
CA1	chr9	40717119	40717619	501	*	1.13637	1.54171	22.9164	1	1	0	1.69198e-06	0.00334874	up
CA1	chr8	19610868	19611368	501	*	-2.58596	-0.71801	22.8555	1	0	1	1.74649e-06	0.00343403	down
CA1	chr14	117383184	117384531	1348	*	1.25819	1.25068	23.9271	2	1	0	2.0011e-06	0.00390911	up
CA1	chr11	4831040	4833317	2278	*	-1.65719	0.613373	24.6495	3	0	1	2.06283e-06	0.0040037	down
CA1	chr10	83711649	83712149	501	*	0.887181	2.07378	22.5125	1	1	0	2.08783e-06	0.00402625	up
CA1	chr2	77118117	77118617	501	*	1.9403	0.34384	22.4856	1	1	0	2.11727e-06	0.00403133	up
CA1	chr12	45744605	45745105	501	*	0.921836	2.18746	22.494	1	1	0	2.10802e-06	0.00403133	up
CA1	chr5	35946347	35946847	501	*	1.55613	0.467635	22.4397	1	1	0	2.16843e-06	0.00410278	up
CA1	chr15	85951104	85951604	501	*	1.53642	0.453378	22.3562	1	1	0	2.26479e-06	0.00425832	up
CA1	chr3	121608683	121609183	501	*	1.32427	0.977622	22.3207	1	1	0	2.30701e-06	0.00431075	up
CA1	chr13	68044032	68044532	501	*	-1.35325	1.23517	22.3055	1	0	1	2.32535e-06	0.0043182	down
CA1	chr3	52992095	52992595	501	*	1.00754	1.64054	22.2778	1	1	0	2.3592e-06	0.00435363	up
CA1	chr17	12082116	12082616	501	*	-1.3606	0.85022	22.2578	1	0	1	2.3839e-06	0.00435363	down
CA1	chr19	53021494	53023243	1750	*	0.850314	2.75042	24.3676	3	2	0	2.38784e-06	0.00435363	up
CA1	chr8	126074731	126075848	1118	*	1.29118	1.15445	23.5523	2	1	0	2.43134e-06	0.00440622	up
CA1	chr1	128031427	128032599	1173	*	0.835737	2.37543	23.4135	2	1	0	2.61316e-06	0.00470202	up
CA1	chr10	70945017	70945517	501	*	2.8376	-0.761838	22.0722	1	1	0	2.62581e-06	0.00470202	up
CA1	chr7	29288433	29290364	1932	*	1.54413	0.76727	24.0903	3	1	0	2.75771e-06	0.00488011	up
CA1	chr9	92767531	92768903	1373	*	0.695608	3.28999	23.3138	2	2	0	2.75223e-06	0.00488011	up
CA1	chr2	129151065	129152204	1140	*	-1.07587	1.51462	23.2891	2	0	1	2.7877e-06	0.00490433	down
CA1	chr16	34805441	34805941	501	*	1.82566	0.186254	21.9302	1	1	0	2.82753e-06	0.00494549	up
CA1	chr3	63861995	63863209	1215	*	1.03755	1.82418	23.2207	2	1	0	2.88867e-06	0.00502322	up
CA1	chrX	121818136	121818636	501	*	-2.25873	-0.463394	21.7975	1	0	1	3.02999e-06	0.00523868	down
CA1	chr13	52151624	52152124	501	*	0.860208	2.06991	21.7579	1	1	0	3.09311e-06	0.00531724	up
CA1	chr3	140952886	140953386	501	*	-1.36063	0.707833	21.7295	1	0	1	3.13921e-06	0.00536584	down
CA1	chr18	37307173	37307673	501	*	-2.497	-0.599631	21.6847	1	0	1	3.21343e-06	0.00546167	down
CA1	chr18	37300557	37301057	501	*	-2.54126	-0.748879	21.6331	1	0	1	3.301e-06	0.00557898	down
CA1	chr12	82961762	82963245	1484	*	2.87864	-0.731212	22.8256	2	2	0	3.5478e-06	0.0059626	up
CA1	chr1	10899266	10899766	501	*	0.998715	1.7099	21.4603	1	1	0	3.61224e-06	0.00603718	up
CA1	chr9	103078124	103078624	501	*	1.31377	0.820342	21.4117	1	1	0	3.70508e-06	0.00615813	up
CA1	chr18	33891155	33892448	1294	*	2.02539	-0.0378699	22.6598	2	2	0	3.86753e-06	0.00639281	up
CA1	chr2	57060469	57060969	501	*	1.3988	0.754534	21.2995	1	1	0	3.92832e-06	0.00642304	up
CA1	chr7	66010493	66011702	1210	*	1.05494	1.53052	22.6094	2	1	0	3.97012e-06	0.00642304	up
CA1	chr8	116182385	116182885	501	*	1.91109	-0.0191725	21.2898	1	1	0	3.94836e-06	0.00642304	up
CA1	chr19	3543185	3543685	501	*	-3.47318	-1.2739	21.2787	1	0	1	3.97122e-06	0.00642304	down
CA1	chr6	101552068	101552568	501	*	1.24942	0.995842	21.248	1	1	0	4.03531e-06	0.00646937	up
CA1	chr9	36115409	36115909	501	*	-1.30468	1.06386	21.236	1	0	1	4.06062e-06	0.00646937	down
CA1	chr15	25913470	25916657	3188	*	1.44469	0.78646	24.3271	5	1	0	4.06438e-06	0.00646937	up
CA1	chr2	5683272	5683772	501	*	0.957852	1.88655	21.1646	1	1	0	4.21484e-06	0.00667355	up
CA1	chr8	114355957	114356457	501	*	1.73849	0.123055	21.0752	1	1	0	4.41609e-06	0.0069556	up
CA1	chr19	17332992	17336436	3445	*	1.12036	1.50821	24.1491	5	1	0	4.4579e-06	0.00698487	up
CA1	chr3	107296458	107296958	501	*	1.38647	1.0882	20.994	1	1	0	4.6072e-06	0.00714439	up
CA1	chr13	113536033	113536533	501	*	1.09127	1.32367	21.0037	1	1	0	4.58403e-06	0.00714439	up
CA1	chr17	67870130	67870630	501	*	1.53755	0.713697	20.9477	1	1	0	4.71992e-06	0.00728165	up
CA1	chr11	77005803	77006303	501	*	1.38307	0.828158	20.9182	1	1	0	4.79321e-06	0.00735698	up
CA1	chr1	43389540	43390040	501	*	0.801972	2.22015	20.8113	1	1	0	5.06827e-06	0.00773968	up
CA1	chr13	34787516	34788016	501	*	1.1572	1.20975	20.7881	1	1	0	5.12998e-06	0.00779436	up
CA1	chr2	178128575	178129629	1055	*	0.852014	2.12977	22.0503	2	1	0	5.31209e-06	0.00799034	up
CA1	chr8	39949473	39950646	1174	*	1.44765	1.13444	22.0592	2	1	0	5.28742e-06	0.00799034	up
CA1	chr18	67886153	67886653	501	*	1.12159	1.18566	20.6668	1	1	0	5.46569e-06	0.00818048	up
CA1	chr4	122566891	122568256	1366	*	-4.17652	-1.41599	21.9494	2	0	2	5.59881e-06	0.00833823	down
CA1	chr6	135632579	135633079	501	*	1.08976	1.27187	20.5634	1	1	0	5.76874e-06	0.00854899	up
CA1	chr5	112284702	112287783	3082	*	1.05717	1.51006	23.1792	4	1	0	5.90352e-06	0.00870584	up
CA1	chr5	17582178	17582678	501	*	2.99964	-0.962083	20.4734	1	1	0	6.04642e-06	0.00883001	up
CA1	chr11	81497928	81498428	501	*	0.76231	2.66135	20.4819	1	1	0	6.01963e-06	0.00883001	up
CA1	chr13	16870817	16871317	501	*	-0.980852	1.54679	20.4527	1	0	1	6.11239e-06	0.00888322	down
CA1	chr1	125945104	125945604	501	*	1.09404	1.32643	20.3969	1	1	0	6.29327e-06	0.00910213	up
CA1	chrX	9015972	9016472	501	*	3.99429	-1.32927	20.3348	1	1	0	6.50059e-06	0.009357	up
CA1	chr1	194222956	194223456	501	*	1.27582	1.11214	20.325	1	1	0	6.53418e-06	0.00936055	up
CA1	chr15	101373514	101378053	4540	*	1.04654	1.88042	24.0301	7	1	0	6.639e-06	0.00946564	up
CA1	chr1	78811750	78812250	501	*	1.29251	0.919813	20.1834	1	1	0	7.03605e-06	0.00998442	up
CA1	chr18	75067146	75067646	501	*	1.10382	1.60469	20.1472	1	1	0	7.17038e-06	0.0101273	up
CA1	chr18	24578106	24580491	2386	*	0.833579	2.44762	22.2418	3	1	0	7.21133e-06	0.0101375	up
CA1	chr9	51385777	51386277	501	*	1.6202	0.328397	20.109	1	1	0	7.31522e-06	0.0101746	up
CA1	chr11	118744727	118746085	1359	*	-0.938617	1.73333	21.4349	2	0	1	7.3208e-06	0.0101746	down
CA1	chr13	91955153	91955653	501	*	0.790226	2.61789	20.1025	1	1	0	7.34004e-06	0.0101746	up
CA1	chr19	7234750	7235916	1167	*	-1.90589	-0.162673	21.4213	2	0	1	7.37302e-06	0.0101746	down
CA1	chr15	88036483	88037600	1118	*	1.2678	1.04215	21.3983	2	2	0	7.46203e-06	0.0102505	up
CA1	chr1	34983863	34984363	501	*	1.35757	1.03461	19.9942	1	1	0	7.76786e-06	0.010273	up
CA1	chr1	35429393	35429893	501	*	1.21295	1.10076	20.0085	1	1	0	7.70993e-06	0.010273	up
CA1	chr2	80044873	80046025	1153	*	0.800079	2.77438	21.3385	2	1	0	7.69836e-06	0.010273	up
CA1	chr4	88194160	88194660	501	*	1.71513	0.106351	20.0292	1	1	0	7.62706e-06	0.010273	up
CA1	chr9	106410217	106411456	1240	*	0.809802	2.30531	21.3302	2	1	0	7.73181e-06	0.010273	up
CA1	chr10	25552931	25553431	501	*	0.878663	2.01442	20.0267	1	1	0	7.63666e-06	0.010273	up
CA1	chr10	61946456	61946956	501	*	1.03077	1.40357	20.035	1	1	0	7.60374e-06	0.010273	up
CA1	chr13	53730499	53730999	501	*	1.01698	1.41707	20.0352	1	1	0	7.60291e-06	0.010273	up
CA1	chr19	47498951	47499451	501	*	1.95397	-0.19901	19.9898	1	1	0	7.78579e-06	0.010273	up
CA1	chr3	108964357	108964857	501	*	1.11188	1.45743	19.926	1	1	0	8.04962e-06	0.0105326	up
CA1	chr7	67757775	67761017	3243	*	1.06382	1.47045	22.5825	4	1	0	8.05258e-06	0.0105326	up
CA1	chr10	75993832	75995737	1906	*	1.35191	0.960455	21.966	3	2	0	8.32592e-06	0.010843	up
CA1	chr14	31953756	31954256	501	*	0.782348	2.55953	19.8526	1	1	0	8.36499e-06	0.0108469	up
CA1	chr5	83510000	83510500	501	*	1.38296	0.654446	19.8072	1	1	0	8.56574e-06	0.0110596	up
CA1	chr1	102823833	102824333	501	*	1.72335	0.18987	19.7772	1	1	0	8.70143e-06	0.0111571	up
CA1	chr7	102131552	102132800	1249	*	-3.53876	-1.2298	21.0925	2	0	1	8.75256e-06	0.0111571	down
CA1	chr16	10652033	10654717	2685	*	-0.915484	1.99766	22.4227	4	0	2	8.75078e-06	0.0111571	down
CA1	chr4	122565302	122565802	501	*	-6.1132	-1.6901	19.7389	1	0	1	8.87738e-06	0.0111634	down
CA1	chr4	140995441	140995941	501	*	-2.60132	-0.915786	19.74	1	0	1	8.87265e-06	0.0111634	down
CA1	chr9	64673541	64674752	1212	*	0.972453	1.88074	21.0593	2	1	0	8.90587e-06	0.0111634	up
CA1	chr13	68171545	68172045	501	*	-2.89961	-0.950101	19.7524	1	0	1	8.81511e-06	0.0111634	down
CA1	chr13	3316074	3316574	501	*	-6.11259	-1.68982	19.7215	1	0	1	8.95894e-06	0.0111833	down
CA1	chr8	106300700	106301200	501	*	0.693008	2.82978	19.6902	1	1	0	9.1067e-06	0.0113208	up
CA1	chr12	26720372	26720872	501	*	1.05209	1.2728	19.6726	1	1	0	9.19112e-06	0.0113787	up
CA1	chr12	96123741	96124921	1181	*	-1.1113	1.22564	20.9873	2	0	2	9.24691e-06	0.0114008	down
CA1	chr4	109655731	109656231	501	*	2.24394	-0.380548	19.6169	1	1	0	9.46268e-06	0.011572	up
CA1	chr5	77532366	77532866	501	*	0.732516	2.59031	19.6221	1	1	0	9.43735e-06	0.011572	up
CA1	chr7	24605520	24606020	501	*	-1.60521	0.156888	19.6056	1	0	1	9.51923e-06	0.011594	down
CA1	chr8	16132541	16133041	501	*	-2.08048	-0.339391	19.5699	1	0	1	9.69867e-06	0.011765	down
CA1	chr6	114204673	114205173	501	*	1.60717	0.765143	19.5501	1	1	0	9.7995e-06	0.0118395	up
CA1	chr10	128920868	128924023	3156	*	0.74999	2.84279	22.6185	5	1	0	9.87849e-06	0.0118872	up
CA1	chr5	105740344	105740844	501	*	1.05602	1.55221	19.5144	1	1	0	9.98416e-06	0.0118879	up
CA1	chr15	12498492	12498992	501	*	0.988865	1.64757	19.5142	1	1	0	9.98536e-06	0.0118879	up
CA1	chr16	17564255	17564755	501	*	0.784688	2.24417	19.5119	1	1	0	9.99763e-06	0.0118879	up
CA1	chr1	35729782	35730792	1011	*	0.842398	2.20984	20.7895	2	1	0	1.02526e-05	0.0119748	up
CA1	chr3	38810748	38811248	501	*	2.08384	-0.35421	19.4708	1	1	0	1.02152e-05	0.0119748	up
CA1	chr9	30969498	30969998	501	*	1.07634	1.28946	19.4632	1	1	0	1.02555e-05	0.0119748	up
CA1	chr11	99985070	99986182	1113	*	1.2658	1.00711	20.7863	2	1	0	1.02698e-05	0.0119748	up
CA1	chr12	117223986	117224486	501	*	0.834644	2.02712	19.4671	1	1	0	1.02349e-05	0.0119748	up
CA1	chr18	23935934	23936434	501	*	1.75235	-0.0383697	19.4246	1	1	0	1.04648e-05	0.0121552	up
CA1	chr10	75133667	75136266	2600	*	0.889184	2.10285	22.0677	4	1	0	1.05283e-05	0.0121818	up
CA1	chr7	125144121	125144621	501	*	1.02983	1.8023	19.3965	1	1	0	1.06201e-05	0.0122411	up
CA1	chr1	72214582	72215082	501	*	1.73125	0.0346893	19.266	1	1	0	1.13713e-05	0.0126232	up
CA1	chr10	119567392	119567892	501	*	1.18354	1.36103	19.2674	1	1	0	1.13628e-05	0.0126232	up
CA1	chr10	126458408	126458908	501	*	1.27728	1.04906	19.3003	1	1	0	1.11692e-05	0.0126232	up
CA1	chr12	29940662	29942021	1360	*	-2.27053	-0.600126	20.6065	2	0	1	1.12808e-05	0.0126232	down
CA1	chr12	77372179	77373502	1324	*	-0.986335	1.51411	20.6316	2	0	1	1.11339e-05	0.0126232	down
CA1	chr13	59934542	59935042	501	*	0.947302	1.56188	19.3055	1	1	0	1.11384e-05	0.0126232	up
CA1	chr14	48207128	48209083	1956	*	0.966008	1.75971	21.4	3	2	0	1.11834e-05	0.0126232	up
CA1	chr14	58594204	58595314	1111	*	1.94288	-0.0973406	20.5979	2	1	0	1.13317e-05	0.0126232	up
CA1	chr14	67176524	67177024	501	*	1.58335	0.235675	19.2999	1	1	0	1.1171e-05	0.0126232	up
CA1	chr19	46728288	46728788	501	*	0.907101	2.04627	19.2664	1	1	0	1.1369e-05	0.0126232	up
CA1	chr6	25375853	25376353	501	*	1.34675	0.582483	19.2522	1	1	0	1.14541e-05	0.0126684	up
CA1	chr11	107875792	107876292	501	*	1.02124	1.46477	19.2289	1	1	0	1.15948e-05	0.012777	up
CA1	chr9	36511803	36512303	501	*	-0.99421	1.68682	19.2192	1	0	1	1.16533e-05	0.0127946	down
CA1	chr10	119690744	119694368	3625	*	1.58182	0.427133	22.2763	5	2	0	1.18049e-05	0.012914	up
CA1	chr10	102689849	102690349	501	*	1.43787	0.596582	19.1644	1	1	0	1.19929e-05	0.0130024	up
CA1	chr12	85437119	85437619	501	*	1.53802	0.454372	19.174	1	1	0	1.19327e-05	0.0130024	up
CA1	chr19	32780604	32782432	1829	*	-6.11296	-1.69001	21.2624	3	0	1	1.20154e-05	0.0130024	down
CA1	chr8	35751684	35754743	3060	*	1.03038	1.65491	21.8046	4	1	0	1.20752e-05	0.0130203	up
CA1	chr2	82178670	82179170	501	*	0.787937	2.37722	19.1296	1	1	0	1.22134e-05	0.0131223	up
CA1	chr12	54372577	54373077	501	*	1.98021	-0.179055	19.1116	1	1	0	1.23292e-05	0.0131996	up
CA1	chr16	24982887	24983387	501	*	0.826312	2.0076	19.0988	1	1	0	1.24121e-05	0.0132411	up
CA1	chr8	124796861	124797361	501	*	1.59359	0.172828	19.0874	1	1	0	1.24865e-05	0.0132734	up
CA1	chr8	49758039	49758539	501	*	2.1463	-0.45286	19.0682	1	1	0	1.26127e-05	0.0133604	up
CA1	chr11	110687822	110688322	501	*	0.788809	2.12807	19.0247	1	1	0	1.29037e-05	0.0135258	up
CA1	chr13	3216031	3216531	501	*	-4.17413	-1.41581	19.0308	1	0	1	1.28626e-05	0.0135258	down
CA1	chr17	16378804	16379304	501	*	1.08507	1.36928	19.0309	1	1	0	1.28622e-05	0.0135258	up
CA1	chr17	66552642	66553142	501	*	1.25477	1.09916	18.9917	1	1	0	1.31286e-05	0.0137138	up
CA1	chr14	24157160	24157660	501	*	0.744208	2.57183	18.9762	1	1	0	1.32358e-05	0.0137779	up
CA1	chr13	63588058	63588558	501	*	1.38239	0.558916	18.9584	1	1	0	1.33601e-05	0.0138593	up
CA1	chr4	36988853	36989353	501	*	1.54607	0.400813	18.9452	1	1	0	1.34526e-05	0.0139074	up
CA1	chr6	33955455	33955955	501	*	0.79085	2.32648	18.9264	1	1	0	1.35858e-05	0.0139829	up
CA1	chr11	57074857	57075357	501	*	-1.67322	0.0684611	18.9218	1	0	1	1.36187e-05	0.0139829	down
CA1	chr16	50791397	50791897	501	*	0.883482	1.93114	18.9106	1	1	0	1.36986e-05	0.0140171	up
CA1	chr3	108174074	108176023	1950	*	-0.884221	1.89824	20.9924	3	0	1	1.38335e-05	0.0140635	down
CA1	chr8	109410501	109411001	501	*	2.01747	-0.155256	18.8852	1	1	0	1.38828e-05	0.0140635	up
CA1	chr10	43168929	43169429	501	*	-0.856786	1.77161	18.8722	1	0	1	1.39776e-05	0.0140635	down
CA1	chr10	110114427	110114927	501	*	-1.84904	-0.294521	18.8766	1	0	1	1.39453e-05	0.0140635	down
CA1	chr12	33195137	33195637	501	*	0.712589	2.63799	18.8738	1	1	0	1.39661e-05	0.0140635	up
CA1	chr7	74006656	74007156	501	*	1.51938	0.38314	18.8651	1	1	0	1.40297e-05	0.0140688	up
CA1	chr6	52910776	52912975	2200	*	-3.5343	-1.22887	20.9181	3	0	1	1.43803e-05	0.0143249	down
CA1	chr13	41128280	41129516	1237	*	2.29933	-0.503385	20.1432	2	1	0	1.43709e-05	0.0143249	up
CA1	chr1	106136538	106137038	501	*	1.2445	0.849619	18.7794	1	1	0	1.46744e-05	0.0144203	up
CA1	chr3	50278268	50278768	501	*	1.20672	0.861201	18.7808	1	1	0	1.46635e-05	0.0144203	up
CA1	chr3	98053692	98057898	4207	*	1.41535	0.67654	22.2253	6	1	0	1.45475e-05	0.0144203	up
CA1	chr15	96165122	96165622	501	*	0.822698	2.07348	18.774	1	1	0	1.47158e-05	0.0144203	up
CA1	chr17	89563948	89565328	1381	*	1.4561	0.453186	20.1015	2	1	0	1.46881e-05	0.0144203	up
CA1	chr4	49601471	49601971	501	*	0.764977	2.1969	18.7649	1	1	0	1.47866e-05	0.0144427	up
CA1	chr11	35548058	35548558	501	*	-1.61535	0.221677	18.7512	1	0	1	1.48927e-05	0.0144992	down
CA1	chr1	24268800	24269300	501	*	1.18178	1.07952	18.7344	1	1	0	1.50244e-05	0.0145803	up
CA1	chr6	93577918	93578418	501	*	1.32902	0.570443	18.7179	1	1	0	1.51554e-05	0.0146601	up
CA1	chr7	138679200	138679700	501	*	-1.0153	1.23185	18.6783	1	0	1	1.54736e-05	0.01492	down
CA1	chr3	152460274	152460774	501	*	1.06892	1.33408	18.6379	1	1	0	1.58044e-05	0.0150937	up
CA1	chr8	96276624	96277124	501	*	1.15404	1.06098	18.6437	1	1	0	1.5757e-05	0.0150937	up
CA1	chr13	97182633	97183689	1057	*	1.09287	1.19427	19.9622	2	1	0	1.57977e-05	0.0150937	up
CA1	chr1	118012703	118013203	501	*	-2.28245	-0.749515	18.5986	1	0	1	1.61335e-05	0.0153109	down
CA1	chr4	95001305	95001805	501	*	0.910824	1.80812	18.6032	1	1	0	1.60949e-05	0.0153109	up
CA1	chr7	73476812	73477312	501	*	1.22637	0.799685	18.5582	1	1	0	1.64794e-05	0.0155468	up
CA1	chr14	47823144	47824188	1045	*	1.74734	0.206277	19.8807	2	1	0	1.64855e-05	0.0155468	up
CA1	chr1	191972643	191973143	501	*	6.03248	-1.63777	18.5301	1	1	0	1.67244e-05	0.0157229	up
CA1	chr10	30979675	30980175	501	*	1.39489	1.15743	18.5233	1	1	0	1.67843e-05	0.01573	up
CA1	chr4	141397883	141398383	501	*	0.955073	1.56643	18.4999	1	1	0	1.6991e-05	0.0158742	up
CA1	chr9	65793009	65793509	501	*	1.359	0.810592	18.4904	1	1	0	1.70765e-05	0.0159047	up
CA1	chr18	38240919	38242013	1095	*	0.823377	2.19914	19.7977	2	2	0	1.72172e-05	0.0159863	up
CA1	chr12	50953868	50954368	501	*	0.936082	1.57404	18.4601	1	1	0	1.73499e-05	0.01606	up
CA1	chr14	21987700	21990002	2303	*	-1.03197	1.95679	21.0808	4	0	2	1.76125e-05	0.016253	down
CA1	chr7	46651815	46652315	501	*	-1.42324	0.314266	18.4238	1	0	1	1.7684e-05	0.016269	down
CA1	chr11	116178681	116179181	501	*	0.781312	2.33075	18.409	1	1	0	1.78218e-05	0.0163459	up
CA1	chr2	27172569	27176142	3574	*	0.895863	2.20815	21.4625	5	1	0	1.80411e-05	0.0164967	up
CA1	chr9	35316639	35317139	501	*	1.39815	0.41361	18.3526	1	1	0	1.83571e-05	0.0167028	up
CA1	chr13	68178246	68178746	501	*	-3.94515	-1.57423	18.3447	1	0	1	1.84331e-05	0.0167028	down
CA1	chr16	85016719	85017219	501	*	-3.94515	-1.57423	18.345	1	0	1	1.84302e-05	0.0167028	down
CA1	chr8	94154506	94157534	3029	*	1.86666	0.217518	20.9677	4	2	0	1.86833e-05	0.0168506	up
CA1	chr12	26191175	26192752	1578	*	0.781087	2.33033	20.4143	3	1	0	1.87082e-05	0.0168506	up
CA1	chr4	16848004	16848504	501	*	1.20587	0.860423	18.3029	1	1	0	1.88416e-05	0.0169201	up
CA1	chr18	12463016	12463516	501	*	0.912275	1.82551	18.2924	1	1	0	1.89463e-05	0.0169634	up
CA1	chr19	5113747	5114945	1199	*	1.03057	1.57659	19.6022	2	1	0	1.90714e-05	0.0170249	up
CA1	chr7	58206479	58206979	501	*	-0.861757	1.83168	18.2619	1	0	1	1.92519e-05	0.0171351	down
CA1	chr4	12397275	12397775	501	*	1.34811	0.583726	18.2476	1	1	0	1.93972e-05	0.0172135	up
CA1	chr13	20519545	20520045	501	*	2.11242	-0.477165	18.2392	1	1	0	1.94825e-05	0.0172384	up
CA1	chr6	31803179	31803679	501	*	2.14775	-0.308313	18.2333	1	1	0	1.95431e-05	0.0172412	up
CA1	chr3	34509143	34509643	501	*	1.41843	0.371443	18.2259	1	1	0	1.96197e-05	0.0172583	up
CA1	chr14	58180301	58180801	501	*	1.48324	0.357763	18.2151	1	1	0	1.97303e-05	0.017305	up
CA1	chr3	54274609	54275109	501	*	0.869338	1.84553	18.1959	1	1	0	1.99311e-05	0.0174302	up
CA1	chr16	14207838	14208338	501	*	1.77456	-0.116776	18.1834	1	1	0	2.00616e-05	0.0174934	up
CA1	chr1	106342023	106342523	501	*	0.707627	2.59297	18.1184	1	1	0	2.07588e-05	0.0180491	up
CA1	chr18	43759497	43759997	501	*	1.04069	1.1871	18.1105	1	1	0	2.08446e-05	0.0180715	up
CA1	chr8	100209561	100210061	501	*	-0.867491	1.77608	18.0957	1	0	1	2.10075e-05	0.0181604	down
CA1	chr11	59697497	59697997	501	*	-1.14472	1.23807	18.0768	1	0	1	2.12169e-05	0.0182366	down
CA1	chr16	70377378	70377878	501	*	6.01488	-1.63966	18.0791	1	1	0	2.11915e-05	0.0182366	up
CA1	chr2	5649008	5650087	1080	*	-1.58775	0.206734	19.3642	2	0	1	2.16023e-05	0.0183472	down
CA1	chr5	62653854	62654354	501	*	0.964974	1.38329	18.043	1	1	0	2.15977e-05	0.0183472	up
CA1	chr6	137087341	137088389	1049	*	1.31656	0.821872	19.351	2	1	0	2.17528e-05	0.0183472	up
CA1	chr7	75733122	75733622	501	*	0.891673	2.03637	18.0512	1	1	0	2.15041e-05	0.0183472	up
CA1	chr10	75444450	75444950	501	*	3.85841	-1.42511	18.0276	1	1	0	2.17725e-05	0.0183472	up
CA1	chr11	109266122	109266622	501	*	0.836439	1.84011	18.0503	1	1	0	2.15142e-05	0.0183472	up
CA1	chr17	80577183	80580263	3081	*	-1.6718	0.0690087	20.6776	4	0	2	2.17389e-05	0.0183472	down
CA1	chr1	127535457	127537950	2494	*	0.71448	2.90699	20.059	3	1	0	2.25273e-05	0.0187211	up
CA1	chr3	141862740	141863240	501	*	1.02123	1.30204	17.9783	1	1	0	2.23442e-05	0.0187211	up
CA1	chr6	33724535	33725035	501	*	0.772244	2.17849	17.9645	1	1	0	2.25069e-05	0.0187211	up
CA1	chr10	118988179	118988679	501	*	0.786686	2.21119	17.9705	1	1	0	2.2436e-05	0.0187211	up
CA1	chr19	29542503	29543003	501	*	-1.12917	1.00861	17.9702	1	0	1	2.24392e-05	0.0187211	down
CA1	chr18	40358734	40359234	501	*	1.0536	1.19595	17.9414	1	1	0	2.27817e-05	0.0188803	up
CA1	chr1	3662571	3663071	501	*	-1.3505	0.458559	17.9022	1	0	1	2.32547e-05	0.0191821	down
CA1	chr4	54753917	54754417	501	*	2.18229	-0.427195	17.9007	1	1	0	2.32733e-05	0.0191821	up
CA1	chr7	44905306	44907770	2465	*	0.934932	1.78973	20.5279	4	1	0	2.3508e-05	0.0193225	up
CA1	chr5	144483406	144483906	501	*	0.762783	2.12405	17.8722	1	1	0	2.36242e-05	0.0193468	up
CA1	chr18	37668626	37669126	501	*	-1.48783	0.254397	17.8689	1	0	1	2.36661e-05	0.0193468	down
CA1	chr10	73315805	73316305	501	*	1.13924	0.92162	17.8537	1	1	0	2.38557e-05	0.0194489	up
CA1	chr7	125964027	125964527	501	*	-1.12884	1.18123	17.835	1	0	1	2.40909e-05	0.0195876	down
CA1	chr10	111819203	111819703	501	*	1.11835	1.06723	17.8155	1	1	0	2.43387e-05	0.0197358	up
CA1	chr12	17651133	17651633	501	*	1.99465	-0.287188	17.8062	1	1	0	2.44585e-05	0.0197407	up
CA1	chr18	26355695	26356195	501	*	1.0636	1.33035	17.8048	1	1	0	2.44761e-05	0.0197407	up
CA1	chr9	50793647	50795672	2026	*	-3.40677	-1.31991	19.8781	3	0	1	2.4762e-05	0.0199179	down
CA1	chr17	62607212	62607712	501	*	1.06534	1.25593	17.7649	1	1	0	2.49956e-05	0.0200522	up
CA1	chr16	4293113	4293613	501	*	-1.8411	-0.204456	17.7535	1	0	1	2.51452e-05	0.0201186	down
CA1	chr3	54899364	54899864	501	*	-1.32899	0.798036	17.7423	1	0	1	2.52944e-05	0.0201309	down
CA1	chr11	6471474	6471974	501	*	-1.99826	-0.51782	17.7438	1	0	1	2.52738e-05	0.0201309	down
CA1	chr16	24535184	24537636	2453	*	-0.834838	2.13618	19.7968	3	0	1	2.58378e-05	0.020509	down
CA1	chr5	51359022	51359522	501	*	1.24025	0.956037	17.6953	1	1	0	2.59271e-05	0.0205258	up
CA1	chr3	148726752	148727252	501	*	1.63892	0.0524964	17.678	1	1	0	2.6164e-05	0.020659	up
CA1	chr5	50058196	50059282	1087	*	1.7587	0.0538687	18.9891	2	1	0	2.62935e-05	0.0207069	up
CA1	chr3	131018871	131019942	1072	*	1.7337	0.0364042	18.981	2	1	0	2.6405e-05	0.0207404	up
CA1	chr11	71900830	71901330	501	*	1.47943	0.355192	17.6548	1	1	0	2.64849e-05	0.020749	up
CA1	chr2	116761093	116761593	501	*	1.70837	0.0183391	17.6491	1	1	0	2.65636e-05	0.0207566	up
CA1	chr4	85768055	85768555	501	*	0.711277	2.34981	17.6256	1	1	0	2.68949e-05	0.020918	up
CA1	chr5	37657703	37658203	501	*	0.720385	2.31418	17.6214	1	1	0	2.69535e-05	0.020918	up
CA1	chr15	59728121	59729289	1169	*	1.03631	1.38471	18.94	2	2	0	2.69788e-05	0.020918	up
CA1	chr4	4148846	4149346	501	*	0.754846	2.44669	17.6028	1	1	0	2.72184e-05	0.0210496	up
CA1	chr5	90178155	90178655	501	*	1.51236	0.253197	17.5546	1	1	0	2.79173e-05	0.0215347	up
CA1	chr4	154541921	154543624	1704	*	2.1485	-0.307923	19.6375	3	1	0	2.80845e-05	0.0215505	up
CA1	chr11	101334484	101334984	501	*	3.93421	-1.37526	17.5379	1	1	0	2.81644e-05	0.0215505	up
CA1	chr13	28974554	28975054	501	*	0.916662	1.56141	17.5338	1	1	0	2.82243e-05	0.0215505	up
CA1	chr18	41889007	41889507	501	*	1.5469	0.140396	17.5473	1	1	0	2.80255e-05	0.0215505	up
CA1	chr3	78995247	78995747	501	*	-1.68632	-0.142932	17.5266	1	0	1	2.83319e-05	0.0215778	down
CA1	chr8	3933743	3934243	501	*	-1.52681	0.487685	17.5112	1	0	1	2.85626e-05	0.0216986	down
CA1	chr11	72488705	72492432	3728	*	1.04708	1.52543	20.9224	6	1	0	2.86967e-05	0.0217456	up
CA1	chr5	111508947	111510868	1922	*	0.905369	1.95988	19.5695	3	2	0	2.9101e-05	0.0219965	up
CA1	chr2	169552203	169552703	501	*	0.971878	2.1558	17.4666	1	1	0	2.92395e-05	0.0220458	up
CA1	chr13	81852581	81853081	501	*	1.53183	0.329533	17.4617	1	1	0	2.93157e-05	0.022048	up
CA1	chr6	137412069	137413431	1363	*	1.21654	0.938942	18.7751	2	1	0	2.94156e-05	0.022068	up
CA1	chr2	181410702	181411202	501	*	0.875661	1.92587	17.4318	1	1	0	2.978e-05	0.0221755	up
CA1	chr16	15723745	15724245	501	*	-0.72566	2.60929	17.4332	1	0	1	2.97579e-05	0.0221755	down
CA1	chr18	81546882	81547382	501	*	1.7497	-0.0395496	17.4323	1	1	0	2.97717e-05	0.0221755	up
CA1	chr4	48066487	48066987	501	*	-0.718809	2.57491	17.4237	1	0	1	2.99077e-05	0.0222156	down
CA1	chr2	79361984	79362484	501	*	0.728185	2.33993	17.3845	1	1	0	3.05309e-05	0.0224888	up
CA1	chr5	124639106	124639606	501	*	-3.86005	-1.63151	17.3852	1	0	1	3.05194e-05	0.0224888	down
CA1	chr11	113990026	113994025	4000	*	1.3487	1.03023	20.8018	6	1	0	3.05603e-05	0.0224888	up
CA1	chr18	46535032	46535532	501	*	-3.94419	-1.57414	17.3818	1	0	1	3.05745e-05	0.0224888	down
CA1	chr8	15103217	15103717	501	*	1.6164	0.18889	17.3689	1	1	0	3.07824e-05	0.0225865	up
CA1	chr11	26129028	26129528	501	*	1.86447	-0.155168	17.3633	1	1	0	3.08729e-05	0.0225977	up
CA1	chr4	113172193	113172693	501	*	-3.85917	-1.63104	17.3496	1	0	1	3.10961e-05	0.0227059	down
CA1	chr2	78995417	78995917	501	*	-0.89552	1.59717	17.3274	1	0	1	3.14614e-05	0.0228098	down
CA1	chr2	170845641	170846141	501	*	5.74857	-1.82232	17.3271	1	1	0	3.14659e-05	0.0228098	up
CA1	chr8	41040439	41042848	2410	*	1.34012	0.756847	19.9711	4	2	0	3.14485e-05	0.0228098	up
CA1	chr3	51072394	51072894	501	*	0.652944	3.06427	17.3184	1	1	0	3.16112e-05	0.0228601	up
CA1	chr1	30050261	30050761	501	*	-1.13143	0.977913	17.2949	1	0	1	3.20039e-05	0.0229539	down
CA1	chr3	95124122	95126443	2322	*	0.767334	2.35421	19.3895	3	2	0	3.1977e-05	0.0229539	up
CA1	chr5	111261669	111263896	2228	*	0.86321	1.97542	19.9418	4	1	0	3.19339e-05	0.0229539	up
CA1	chr14	45154474	45154974	501	*	1.16995	0.942087	17.2924	1	1	0	3.20462e-05	0.0229539	up
CA1	chr11	54157575	54158075	501	*	0.997917	1.31192	17.2766	1	1	0	3.23146e-05	0.0230431	up
CA1	chr13	49307540	49312140	4601	*	1.05059	1.61007	20.9897	7	2	0	3.23239e-05	0.0230431	up
CA1	chr17	84580452	84580952	501	*	-2.3501	-0.881041	17.2475	1	0	1	3.28135e-05	0.0233369	down
CA1	chr11	86647611	86648638	1028	*	0.982181	1.43951	18.5617	2	1	0	3.28979e-05	0.0233417	up
CA1	chr8	32151614	32152114	501	*	0.978862	1.37	17.2141	1	1	0	3.33949e-05	0.0235831	up
CA1	chr11	94614574	94615868	1295	*	1.23599	0.766922	18.5359	2	1	0	3.33468e-05	0.0235831	up
CA1	chr5	35914987	35916100	1114	*	6.0325	-1.63777	18.5212	2	1	0	3.36041e-05	0.0236199	up
CA1	chr5	103141080	103141580	501	*	-0.910468	1.5194	17.2032	1	0	1	3.35869e-05	0.0236199	down
CA1	chr8	24479777	24480277	501	*	1.93493	-0.33105	17.1747	1	1	0	3.40949e-05	0.023909	up
CA1	chr1	136888862	136889362	501	*	1.95216	-0.199223	17.1697	1	1	0	3.41851e-05	0.0239165	up
CA1	chr13	64685484	64685984	501	*	1.53504	0.396028	17.1638	1	1	0	3.42909e-05	0.0239349	up
CA1	chr17	51746662	51747700	1039	*	1.71776	0.107139	18.4744	2	1	0	3.44406e-05	0.0239837	up
CA1	chr8	19377921	19378421	501	*	-2.23644	-0.781885	17.151	1	0	1	3.45219e-05	0.0239848	down
CA1	chr11	51472282	51472782	501	*	1.49336	0.173366	17.115	1	1	0	3.51827e-05	0.0243876	up
CA1	chr12	85615530	85616556	1027	*	-2.21721	-0.489276	18.425	2	0	2	3.53451e-05	0.0244439	down
CA1	chr6	81191240	81191740	501	*	2.28112	-0.698948	17.0776	1	1	0	3.58825e-05	0.0245723	up
CA1	chr9	13866809	13867309	501	*	1.03916	1.1856	17.0802	1	1	0	3.58348e-05	0.0245723	up
CA1	chr11	107414178	107418411	4234	*	1.11921	1.26622	20.4914	6	1	0	3.59392e-05	0.0245723	up
CA1	chr12	22906283	22906783	501	*	1.06827	1.2318	17.0849	1	1	0	3.57451e-05	0.0245723	up
CA1	chr18	62531565	62532065	501	*	-1.07548	1.27365	17.0827	1	0	1	3.57873e-05	0.0245723	down
CA1	chr2	124640677	124641177	501	*	1.03358	1.33493	17.0414	1	1	0	3.65735e-05	0.0248928	up
CA1	chr18	64884640	64885140	501	*	0.864354	1.67614	17.0451	1	1	0	3.65027e-05	0.0248928	up
CA1	chr10	77925331	77926601	1271	*	5.93925	-1.69718	18.3476	2	1	0	3.68099e-05	0.0249971	up
CA1	chr13	80505125	80505625	501	*	1.44157	0.267901	16.9821	1	1	0	3.7733e-05	0.0255088	up
CA1	chr14	98166198	98170084	3887	*	-1.05943	1.32548	20.401	6	0	1	3.76785e-05	0.0255088	down
CA1	chr3	57932931	57933431	501	*	1.60649	0.107392	16.9647	1	1	0	3.80823e-05	0.0255611	up
CA1	chr5	113351756	113352952	1197	*	1.14297	1.2007	18.287	2	1	0	3.80003e-05	0.0255611	up
CA1	chr10	63781810	63782310	501	*	0.911747	1.51958	16.9695	1	1	0	3.79848e-05	0.0255611	up
CA1	chr14	55877370	55878683	1314	*	0.994359	1.33327	18.2795	2	1	0	3.81501e-05	0.0255611	up
CA1	chr5	53425290	53425790	501	*	1.90163	-0.0223284	16.9304	1	1	0	3.87755e-05	0.0258649	up
CA1	chr18	15357955	15358455	501	*	1.21436	0.712439	16.9321	1	1	0	3.87401e-05	0.0258649	up
CA1	chr5	17641609	17642109	501	*	2.89455	-1.03659	16.925	1	1	0	3.88868e-05	0.0258817	up
CA1	chr7	134799536	134800555	1020	*	1.60305	0.105276	18.2362	2	2	0	3.90269e-05	0.0259177	up
CA1	chr3	101398163	101399206	1044	*	1.92129	-0.114908	18.1997	2	2	0	3.97811e-05	0.0263603	up
CA1	chr3	141893295	141893795	501	*	2.45154	-0.582445	16.873	1	1	0	3.99655e-05	0.0264243	up
CA1	chr11	67782818	67783318	501	*	1.58043	0.0896977	16.8622	1	1	0	4.01945e-05	0.0265174	up
CA1	chr11	42151275	42152510	1236	*	-2.10464	-0.571732	18.1675	2	0	1	4.04614e-05	0.0266351	down
CA1	chr1	160027036	160028352	1317	*	5.94299	-1.6967	18.1448	2	1	0	4.09458e-05	0.0268261	up
CA1	chr9	88291340	88291840	501	*	2.07338	-0.504531	16.8245	1	1	0	4.10007e-05	0.0268261	up
CA1	chr10	52036677	52037177	501	*	1.62779	-0.0376911	16.8236	1	1	0	4.10191e-05	0.0268261	up
CA1	chr5	47522069	47522569	501	*	1.48301	0.296911	16.8177	1	1	0	4.11475e-05	0.0268517	up
CA1	chr14	29144095	29144595	501	*	-0.868603	1.70242	16.8135	1	0	1	4.12382e-05	0.0268527	down
CA1	chr7	116191113	116192507	1395	*	0.774805	2.10666	18.1261	2	1	0	4.13487e-05	0.0268665	up
CA1	chr3	10834884	10835384	501	*	-1.68767	-0.143276	16.7808	1	0	1	4.19554e-05	0.0271434	down
CA1	chr10	13388500	13389000	501	*	2.04539	-0.135473	16.7843	1	1	0	4.18791e-05	0.0271434	up
CA1	chr9	99428352	99431624	3273	*	-0.929072	1.9614	19.8303	5	0	1	4.23147e-05	0.0272586	down
CA1	chr15	64336780	64338113	1334	*	-4.02917	-1.52009	18.0838	2	0	1	4.22774e-05	0.0272586	down
CA1	chr2	27227662	27231037	3376	*	0.917487	1.8118	19.8142	5	1	0	4.2673e-05	0.0273715	up
CA1	chr7	66043204	66045161	1958	*	0.836985	2.10736	18.8292	3	2	0	4.28893e-05	0.0273715	up
CA1	chr8	96722693	96723193	501	*	1.20977	1.09716	16.7378	1	1	0	4.29178e-05	0.0273715	up
CA1	chr10	24191927	24192427	501	*	1.20838	0.667295	16.7246	1	1	0	4.32177e-05	0.0273715	up
CA1	chr11	118047409	118049744	2336	*	1.15069	1.05825	18.8178	3	1	0	4.31464e-05	0.0273715	up
CA1	chr12	23010120	23010620	501	*	1.16154	1.06659	16.7274	1	1	0	4.31531e-05	0.0273715	up
CA1	chr14	65135286	65136949	1664	*	0.812981	1.99959	18.8347	3	1	0	4.27641e-05	0.0273715	up
CA1	chr16	13044926	13045426	501	*	1.52301	0.123808	16.7357	1	1	0	4.29649e-05	0.0273715	up
CA1	chr10	17550713	17552174	1462	*	1.78006	-0.0191705	18.0371	2	1	1	4.33289e-05	0.0273842	up
CA1	chr3	29205969	29207074	1106	*	1.16942	1.07103	18.0316	2	1	0	4.34546e-05	0.0274061	up
CA1	chr8	26588783	26589283	501	*	2.61269	-0.925728	16.7095	1	1	0	4.35631e-05	0.027417	up
CA1	chr2	168888062	168888562	501	*	0.962862	1.28846	16.6931	1	1	0	4.39402e-05	0.0274715	up
CA1	chr4	141528819	141529319	501	*	-0.982148	1.16628	16.6962	1	0	1	4.38688e-05	0.0274715	down
CA1	chr6	100954468	100954968	501	*	1.51576	0.382423	16.6832	1	1	0	4.41713e-05	0.0274715	up
CA1	chr7	36697122	36699790	2669	*	-0.92189	1.64722	19.3238	4	0	1	4.41289e-05	0.0274715	down
CA1	chr12	30160355	30160855	501	*	3.78456	-1.47583	16.682	1	1	0	4.41975e-05	0.0274715	up
CA1	chr18	33958675	33959175	501	*	3.78459	-1.47578	16.6829	1	1	0	4.41763e-05	0.0274715	up
CA1	chr1	51243207	51243707	501	*	1.03712	1.13021	16.6745	1	1	0	4.43737e-05	0.0275241	up
CA1	chr2	12325306	12325806	501	*	0.854914	1.82081	16.6703	1	1	0	4.4473e-05	0.027529	up
CA1	chr1	131768285	131769449	1165	*	2.3207	-0.670586	17.9755	2	1	0	4.47532e-05	0.0276455	up
CA1	chr10	102892290	102892790	501	*	1.71707	-0.157045	16.6508	1	1	0	4.49325e-05	0.0276994	up
CA1	chr3	142140714	142141214	501	*	1.62308	0.120743	16.6186	1	1	0	4.57011e-05	0.0280011	up
CA1	chr7	103337659	103338159	501	*	-1.04427	1.00658	16.6247	1	0	1	4.55543e-05	0.0280011	down
CA1	chr8	35867123	35867623	501	*	1.48923	0.23719	16.6209	1	1	0	4.56456e-05	0.0280011	up
CA1	chr5	132200537	132201552	1016	*	-1.97542	-0.204195	17.8995	2	0	1	4.65757e-05	0.0284212	down
CA1	chr14	72748058	72748558	501	*	1.18642	0.952554	16.585	1	1	0	4.65173e-05	0.0284212	up
CA1	chr12	70088202	70088702	501	*	-1.42592	0.154842	16.5769	1	0	1	4.67157e-05	0.0284489	down
CA1	chr6	115717137	115718732	1596	*	2.14536	-0.453343	18.6623	3	2	0	4.68123e-05	0.0284501	up
CA1	chr8	103935823	103936957	1135	*	0.88413	1.96051	17.8724	2	1	0	4.7244e-05	0.0285969	up
CA1	chr12	17467985	17468485	501	*	1.09856	0.960925	16.5582	1	1	0	4.71794e-05	0.0285969	up
CA1	chr16	84536251	84536751	501	*	1.19525	0.778796	16.5437	1	1	0	4.75406e-05	0.0287187	up
CA1	chr1	126254373	126254873	501	*	1.12065	1.36858	16.5185	1	1	0	4.81768e-05	0.0290447	up
CA1	chr2	97158017	97158517	501	*	-1.81318	-0.227647	16.4856	1	0	1	4.90217e-05	0.0290877	down
CA1	chr3	122130596	122131096	501	*	-3.26391	-1.41656	16.4875	1	0	1	4.89713e-05	0.0290877	down
CA1	chr5	138937009	138937509	501	*	2.21926	-0.558734	16.506	1	1	0	4.84952e-05	0.0290877	up
CA1	chr7	64991162	64991662	501	*	0.726161	2.21959	16.4944	1	1	0	4.87945e-05	0.0290877	up
CA1	chr8	24429567	24430067	501	*	0.891548	1.48573	16.4999	1	1	0	4.8653e-05	0.0290877	up
CA1	chr11	35331307	35331807	501	*	-1.25525	0.562143	16.5086	1	0	1	4.84311e-05	0.0290877	down
CA1	chr12	24252260	24252760	501	*	2.75359	-0.581691	16.4885	1	1	0	4.8947e-05	0.0290877	up
CA1	chr16	17154705	17155754	1050	*	1.74453	0.124753	17.8189	2	1	0	4.85924e-05	0.0290877	up
CA1	chr3	108362605	108363105	501	*	1.02633	1.3773	16.466	1	1	0	4.95315e-05	0.0293324	up
CA1	chr3	66217356	66217856	501	*	1.0027	1.29077	16.4451	1	1	0	5.00791e-05	0.0295404	up
CA1	chr18	61858621	61859121	501	*	0.889862	1.54499	16.4479	1	1	0	5.00051e-05	0.0295404	up
CA1	chr11	70744332	70745377	1046	*	0.890528	2.24125	17.7294	2	1	0	5.09334e-05	0.0299855	up
CA1	chr5	36040891	36041391	501	*	6.13631	-1.58019	16.4088	1	1	0	5.10489e-05	0.0299948	up
CA1	chr18	34004922	34007595	2674	*	1.53539	0.50805	19.0411	4	2	0	5.1174e-05	0.0300097	up
CA1	chr12	56189855	56190355	501	*	1.90325	-0.353641	16.3999	1	1	0	5.12893e-05	0.0300188	up
CA1	chr3	156992812	156993312	501	*	1.79979	-0.308092	16.3907	1	1	0	5.15368e-05	0.0301051	up
CA1	chr7	101628303	101628803	501	*	1.33711	0.372049	16.3854	1	1	0	5.16826e-05	0.0301317	up
CA1	chr18	23426514	23427633	1120	*	1.28699	0.677777	17.6899	2	1	0	5.20008e-05	0.0302534	up
CA1	chr18	39310295	39310795	501	*	0.850833	1.76874	16.3704	1	1	0	5.20924e-05	0.0302534	up
CA1	chr1	156495020	156495520	501	*	0.900789	1.78485	16.3469	1	1	0	5.27415e-05	0.0304703	up
CA1	chr1	178431152	178431652	501	*	-1.36186	0.373791	16.3524	1	0	1	5.25906e-05	0.0304703	down
CA1	chr14	91308072	91308572	501	*	2.28283	-0.698588	16.3459	1	1	0	5.27697e-05	0.0304703	up
CA1	chr19	36658513	36659013	501	*	1.26089	0.570913	16.3364	1	1	0	5.30367e-05	0.0305658	up
CA1	chr5	3392844	3393344	501	*	2.84644	-1.07336	16.3228	1	1	0	5.34162e-05	0.0306747	up
CA1	chr14	96482004	96482504	501	*	-1.62182	-0.184712	16.3224	1	0	1	5.34296e-05	0.0306747	down
CA1	chr14	117028341	117028841	501	*	5.7497	-1.82232	16.3174	1	1	0	5.35686e-05	0.0306959	up
CA1	chr14	60780087	60780587	501	*	0.844746	1.71512	16.3127	1	1	0	5.37036e-05	0.0307148	up
CA1	chr5	17687027	17687527	501	*	1.46394	0.283419	16.3045	1	1	0	5.3936e-05	0.0307892	up
CA1	chr16	85624602	85625847	1246	*	1.20142	0.928882	17.605	2	1	0	5.43742e-05	0.0309805	up
CA1	chr12	40152364	40152864	501	*	0.752589	2.07962	16.2766	1	1	0	5.47344e-05	0.0311268	up
CA1	chr7	67439796	67441197	1402	*	0.899858	1.75116	17.5718	2	1	0	5.53327e-05	0.0312872	up
CA1	chr12	12023780	12024280	501	*	-0.967496	1.36748	16.2564	1	0	1	5.53237e-05	0.0312872	down
CA1	chr12	27283911	27284411	501	*	2.55958	-0.962311	16.2526	1	1	0	5.54324e-05	0.0312872	up
CA1	chr14	14803801	14804932	1132	*	1.4594	0.341169	17.5728	2	1	0	5.53021e-05	0.0312872	up
CA1	chr5	25851127	25852479	1353	*	0.870323	1.74853	17.5559	2	1	0	5.57966e-05	0.0314338	up
CA1	chr12	114434225	114434725	501	*	-5.81784	-1.88322	16.2344	1	0	1	5.59697e-05	0.0314723	down
CA1	chr7	37624121	37625184	1064	*	1.51614	0.18885	17.5325	2	2	0	5.64878e-05	0.031611	up
CA1	chr14	60637363	60638515	1153	*	5.84885	-1.75815	17.531	2	2	0	5.65314e-05	0.031611	up
CA1	chr19	29885530	29886030	501	*	0.949114	1.30351	16.2191	1	1	0	5.6421e-05	0.031611	up
CA1	chr3	120131058	120131558	501	*	1.52393	0.124306	16.2076	1	1	0	5.67649e-05	0.0316826	up
CA1	chr13	75420655	75421155	501	*	1.64139	-0.116135	16.1795	1	1	0	5.76132e-05	0.0320965	up
CA1	chr2	114915245	114915745	501	*	-5.70487	-1.95402	16.1757	1	0	1	5.77298e-05	0.032102	down
CA1	chr6	101770836	101771336	501	*	0.912022	1.47813	16.1469	1	1	0	5.86135e-05	0.032393	up
CA1	chr15	101418931	101419431	501	*	0.937934	1.4098	16.1481	1	1	0	5.85781e-05	0.032393	up
CA1	chr18	71185099	71185599	501	*	-0.918169	1.39578	16.1505	1	0	1	5.85037e-05	0.032393	down
CA1	chr19	21999548	22000048	501	*	0.98807	1.17897	16.1447	1	1	0	5.86838e-05	0.032393	up
CA1	chr14	27951996	27952496	501	*	-1.91628	-0.572763	16.0947	1	0	1	6.0254e-05	0.0331988	down
CA1	chr1	37349543	37350043	501	*	1.18053	0.689476	16.0827	1	1	0	6.06364e-05	0.0333424	up
CA1	chr2	7110027	7110527	501	*	-1.81817	-0.414193	16.0761	1	0	1	6.08471e-05	0.0333424	down
CA1	chr16	4430140	4431442	1303	*	-1.54238	0.283127	17.3914	2	0	1	6.08387e-05	0.0333424	down
CA1	chr6	146883478	146883978	501	*	1.3769	0.343024	16.0629	1	1	0	6.12742e-05	0.0335154	up
CA1	chr3	145536755	145537255	501	*	0.728017	2.35023	16.0545	1	1	0	6.15442e-05	0.033602	up
CA1	chr3	68128503	68129552	1050	*	-1.15634	0.881553	17.3634	2	0	1	6.17432e-05	0.0336496	down
CA1	chr2	9926052	9927435	1384	*	-1.92843	-0.341456	17.3475	2	0	1	6.22608e-05	0.0337483	down
CA1	chr13	52083421	52083921	501	*	1.57783	0.359246	16.0394	1	1	0	6.20366e-05	0.0337483	up
CA1	chr18	82602422	82604504	2083	*	0.727398	2.53345	18.1197	3	1	0	6.22333e-05	0.0337483	up
CA1	chr3	98110967	98111467	501	*	0.954234	1.25895	16.0263	1	1	0	6.24687e-05	0.0338001	up
CA1	chr4	41587246	41587746	501	*	0.795271	1.7825	16.02	1	1	0	6.26784e-05	0.0338526	up
CA1	chr10	53105397	53105897	501	*	-1.01991	1.13914	16.0041	1	0	1	6.32071e-05	0.034077	down
CA1	chr1	91178115	91180816	2702	*	1.91138	0.158633	18.6287	4	1	0	6.35241e-05	0.0340864	up
CA1	chr5	136355784	136357661	1878	*	5.84778	-1.75815	18.0835	3	2	0	6.34275e-05	0.0340864	up
CA1	chr8	42181432	42181932	501	*	-0.941952	1.29422	15.9934	1	0	1	6.35644e-05	0.0340864	down
CA1	chr2	96372563	96373063	501	*	-2.14114	-0.687707	15.9714	1	0	1	6.4305e-05	0.0342036	down
CA1	chr2	161231355	161231855	501	*	0.732886	2.24596	15.9829	1	1	0	6.3917e-05	0.0342036	up
CA1	chr6	38426423	38427431	1009	*	0.892733	1.64044	17.288	2	1	0	6.42427e-05	0.0342036	up
CA1	chr10	70715290	70716518	1229	*	5.84929	-1.75815	17.2888	2	1	0	6.42148e-05	0.0342036	up
CA1	chr12	107652074	107652574	501	*	5.75395	-1.82185	15.9701	1	1	0	6.43514e-05	0.0342036	up
CA1	chr6	11495381	11495881	501	*	5.75397	-1.82185	15.9628	1	1	0	6.45983e-05	0.0342742	up
CA1	chr4	149806652	149807152	501	*	0.984428	1.20248	15.9525	1	1	0	6.49532e-05	0.0344019	up
CA1	chr11	50614644	50615144	501	*	1.09997	1.55999	15.9473	1	1	0	6.51301e-05	0.0344349	up
CA1	chr1	119032499	119035059	2561	*	2.00712	-0.055418	18.5756	4	1	0	6.53183e-05	0.0344738	up
CA1	chr6	53030595	53031095	501	*	0.829444	1.68903	15.9314	1	1	0	6.56789e-05	0.0346035	up
CA1	chr3	101393098	101394936	1839	*	0.960538	1.5511	17.9871	3	1	0	6.67218e-05	0.0349778	up
CA1	chr7	113710239	113711353	1115	*	0.937517	1.45366	17.2156	2	2	0	6.67383e-05	0.0349778	up
CA1	chr8	41021594	41026105	4512	*	1.67567	0.156371	19.3132	6	1	0	6.65633e-05	0.0349778	up
CA1	chr15	71705945	71707418	1474	*	-1.08536	1.00863	17.1954	2	0	2	6.74508e-05	0.0352898	down
CA1	chr5	46023432	46023932	501	*	1.34182	0.428897	15.8763	1	1	0	6.76196e-05	0.0353009	up
CA1	chr14	14112836	14113979	1144	*	0.854292	1.80449	17.1882	2	1	0	6.77067e-05	0.0353009	up
CA1	chr9	120326853	120328384	1532	*	1.00386	1.3389	17.9547	3	1	0	6.7869e-05	0.0353243	up
CA1	chr18	9792799	9793299	501	*	0.769624	1.94489	15.8572	1	1	0	6.8305e-05	0.0354898	up
CA1	chr1	179377462	179378533	1072	*	-1.29912	0.74246	17.1222	2	0	1	7.00989e-05	0.0360336	down
CA1	chr3	126638269	126639459	1191	*	2.10874	-0.478971	17.1328	2	1	0	6.971e-05	0.0360336	up
CA1	chr5	74739218	74739718	501	*	0.915795	1.41723	15.8067	1	1	0	7.0153e-05	0.0360336	up
CA1	chr5	122863772	122864272	501	*	-1.50226	-0.0429096	15.8057	1	0	1	7.01901e-05	0.0360336	down
CA1	chr12	27736618	27737118	501	*	0.711272	2.20934	15.8065	1	1	0	7.01598e-05	0.0360336	up
CA1	chr12	83689992	83692395	2404	*	-2.01246	-0.388404	18.4402	4	0	1	7.01273e-05	0.0360336	down
CA1	chr18	50023985	50024485	501	*	-3.76723	-1.6902	15.8069	1	0	1	7.0145e-05	0.0360336	down
CA1	chr13	60772846	60773346	501	*	0.769272	2.01201	15.7881	1	1	0	7.08468e-05	0.0363088	up
CA1	chr13	67278307	67278807	501	*	-1.37191	0.328054	15.7809	1	0	1	7.11182e-05	0.0363859	down
CA1	chr13	43697189	43697689	501	*	-1.91493	-0.571868	15.7619	1	0	1	7.18331e-05	0.0366893	down
CA1	chr15	95699413	95699913	501	*	0.679061	2.41902	15.7567	1	1	0	7.20334e-05	0.0367292	up
CA1	chr13	35503500	35504000	501	*	1.00555	1.31675	15.7484	1	1	0	7.2349e-05	0.0368277	up
CA1	chr6	146255957	146257425	1469	*	-1.74157	-0.0996303	17.0528	2	0	1	7.27102e-05	0.0368868	down
CA1	chr17	5885574	5887847	2274	*	1.57003	0.156295	18.3732	4	1	0	7.26377e-05	0.0368868	up
CA1	chr1	163443303	163443803	501	*	1.1805	0.984031	15.7213	1	1	0	7.33946e-05	0.0369576	up
CA1	chr2	170516010	170518290	2281	*	-3.33906	-1.36791	17.8018	3	0	1	7.3546e-05	0.0369576	down
CA1	chr5	14060085	14060585	501	*	0.818596	1.73187	15.7132	1	1	0	7.37098e-05	0.0369576	up
CA1	chr12	104425526	104426026	501	*	0.685947	2.65493	15.716	1	1	0	7.35979e-05	0.0369576	up
CA1	chr15	81247350	81249237	1888	*	0.757003	2.3569	17.8099	3	1	0	7.32312e-05	0.0369576	up
CA1	chr18	62439452	62439952	501	*	0.995515	1.13086	15.7196	1	1	0	7.34605e-05	0.0369576	up
CA1	chr18	82816324	82816824	501	*	0.66923	3.00002	15.7311	1	1	0	7.30156e-05	0.0369576	up
CA1	chr13	93351778	93352278	501	*	1.51861	0.19029	15.701	1	1	0	7.4185e-05	0.037134	up
CA1	chr8	47628604	47629104	501	*	0.979677	1.43772	15.6956	1	1	0	7.43977e-05	0.0371786	up
CA1	chr1	53661328	53661828	501	*	1.8332	-0.402262	15.6855	1	1	0	7.47949e-05	0.0372657	up
CA1	chr10	59110322	59110822	501	*	1.00898	1.34237	15.6825	1	1	0	7.49148e-05	0.0372657	up
CA1	chr14	27830179	27830679	501	*	0.808418	1.91269	15.6818	1	1	0	7.49436e-05	0.0372657	up
CA1	chr4	70810582	70811082	501	*	1.30404	0.455256	15.6767	1	1	0	7.51436e-05	0.0373035	up
CA1	chr19	52147990	52148490	501	*	-1.07402	1.02561	15.6736	1	0	1	7.5268e-05	0.0373037	down
CA1	chr19	32279356	32282351	2996	*	0.724903	2.56784	18.2737	4	1	0	7.65308e-05	0.0378671	up
CA1	chr5	48019406	48019906	501	*	1.10594	0.932953	15.614	1	1	0	7.76766e-05	0.0381206	up
CA1	chr6	144695563	144696063	501	*	0.77402	1.91878	15.6187	1	1	0	7.74853e-05	0.0381206	up
CA1	chr7	24625072	24625572	501	*	1.02787	1.09598	15.6189	1	1	0	7.74746e-05	0.0381206	up
CA1	chr7	25055799	25059346	3548	*	-2.07379	-0.463974	18.6747	5	0	2	7.75133e-05	0.0381206	down
CA1	chr10	96410201	96410701	501	*	0.961026	1.18777	15.6158	1	1	0	7.76038e-05	0.0381206	up
CA1	chr17	86978452	86980235	1784	*	-1.03242	1.26232	17.6914	3	0	2	7.79399e-05	0.0381875	down
CA1	chr3	55044569	55045069	501	*	-0.853943	1.48683	15.5894	1	0	1	7.86962e-05	0.0384954	down
CA1	chr10	34913182	34913682	501	*	-1.18957	0.775824	15.5753	1	0	1	7.92829e-05	0.0387194	down
CA1	chr15	69629312	69630314	1003	*	1.52295	0.12385	16.8818	2	1	0	7.95641e-05	0.0387938	up
CA1	chr18	76750588	76751623	1036	*	1.53339	0.329895	16.8645	2	2	0	8.02908e-05	0.0390848	up
CA1	chr19	56435045	56436895	1851	*	0.948897	1.52235	17.6292	3	1	0	8.05295e-05	0.0391376	up
CA1	chr6	147195224	147195724	501	*	1.36444	0.546083	15.5278	1	1	0	8.1302e-05	0.0393208	up
CA1	chr7	117150204	117150704	501	*	2.23699	-0.72995	15.5248	1	1	0	8.14293e-05	0.0393208	up
CA1	chr11	70413894	70414394	501	*	1.51191	0.374084	15.5253	1	1	0	8.14072e-05	0.0393208	up
CA1	chr13	77529720	77530220	501	*	-0.754636	2.28562	15.5338	1	0	1	8.10436e-05	0.0393208	down
CA1	chr15	73384267	73384767	501	*	-1.08713	0.774437	15.5159	1	0	1	8.18133e-05	0.0394429	down
CA1	chr5	111014833	111015333	501	*	0.811647	1.94302	15.505	1	1	0	8.22882e-05	0.0396084	up
CA1	chr10	77146802	77147953	1152	*	1.86507	-0.155211	16.8005	2	1	0	8.3046e-05	0.0399093	up
CA1	chr2	128666582	128667082	501	*	0.719729	2.17984	15.4744	1	1	0	8.36306e-05	0.0401261	up
CA1	chr1	88705064	88706754	1691	*	0.825898	1.96585	17.5393	3	1	0	8.44289e-05	0.0402233	up
CA1	chr4	120462381	120462881	501	*	-0.986857	1.09627	15.4621	1	0	1	8.41779e-05	0.0402233	down
CA1	chr10	78178224	78179417	1194	*	-2.90924	-0.951207	16.7675	2	0	1	8.45016e-05	0.0402233	down
CA1	chr14	78469415	78471148	1734	*	0.657211	2.81518	17.5418	3	1	0	8.43188e-05	0.0402233	up
CA1	chrX	36387389	36387889	501	*	1.19661	0.779237	15.4647	1	1	0	8.40617e-05	0.0402233	up
CA1	chr4	46734916	46735999	1084	*	-1.52796	0.104522	16.7578	2	0	1	8.49345e-05	0.040262	down
CA1	chr5	28079415	28079915	501	*	-0.690053	2.27249	15.4436	1	0	1	8.50027e-05	0.040262	down
CA1	chr7	55732069	55733726	1658	*	2.35962	-0.641883	17.5328	3	1	0	8.47202e-05	0.040262	up
CA1	chr18	38512774	38513274	501	*	1.35308	0.268557	15.4411	1	1	0	8.51183e-05	0.040262	up
CA1	chr5	106991699	106992199	501	*	1.01947	1.27639	15.4253	1	1	0	8.58335e-05	0.0402892	up
CA1	chr8	61526949	61527449	501	*	1.05801	1.19803	15.4301	1	1	0	8.56131e-05	0.0402892	up
CA1	chr9	62255433	62258367	2935	*	3.32574	-1.15335	18.055	4	1	0	8.58454e-05	0.0402892	up
CA1	chr14	105038262	105038762	501	*	0.849352	1.53798	15.4319	1	1	0	8.55306e-05	0.0402892	up
CA1	chr19	44387720	44389480	1761	*	0.947589	1.6015	17.512	3	1	0	8.56497e-05	0.0402892	up
CA1	chr3	92433079	92433579	501	*	1.13999	0.779924	15.4173	1	1	0	8.61953e-05	0.0403276	up
CA1	chr13	54765708	54768125	2418	*	-1.51505	0.155386	18.0492	4	0	2	8.61091e-05	0.0403276	down
CA1	chr5	135879681	135880181	501	*	0.694572	2.21083	15.4063	1	1	0	8.66976e-05	0.0404729	up
CA1	chr18	76152968	76154258	1291	*	1.04636	1.34304	16.7171	2	2	0	8.67748e-05	0.0404729	up
CA1	chr10	123577716	123578216	501	*	1.17992	0.689251	15.3967	1	1	0	8.7141e-05	0.0405807	up
CA1	chr14	78397883	78398383	501	*	2.19273	-0.760891	15.3902	1	1	0	8.74407e-05	0.0406574	up
CA1	chr4	34908068	34908568	501	*	1.15431	0.71206	15.3736	1	1	0	8.82109e-05	0.0406791	up
CA1	chr5	131190255	131190755	501	*	-1.62289	-0.18523	15.379	1	0	1	8.79623e-05	0.0406791	down
CA1	chr10	127932398	127932898	501	*	5.74574	-1.8228	15.3631	1	1	0	8.87045e-05	0.0406791	up
CA1	chr14	68435001	68436055	1055	*	-0.975234	1.2079	16.6889	2	0	1	8.80754e-05	0.0406791	down
CA1	chr16	30704775	30705275	501	*	0.964077	1.16393	15.3785	1	1	0	8.79815e-05	0.0406791	up
CA1	chr16	52386718	52387218	501	*	-5.81849	-1.88346	15.3723	1	0	1	8.8274e-05	0.0406791	down
CA1	chr17	77200043	77201070	1028	*	0.702305	2.42455	16.6833	2	1	0	8.83378e-05	0.0406791	up
CA1	chr19	36768064	36768564	501	*	5.64316	-1.88948	15.3654	1	1	0	8.85962e-05	0.0406791	up
CA1	chr19	45909570	45910070	501	*	0.739215	2.04628	15.3641	1	1	0	8.86579e-05	0.0406791	up
CA1	chr17	52707226	52707726	501	*	1.86638	-0.378711	15.3499	1	1	0	8.93234e-05	0.0409006	up
CA1	chr7	18946868	18948858	1991	*	-1.51503	0.155596	17.4283	3	0	1	8.9507e-05	0.0409224	down
CA1	chr16	39650574	39651074	501	*	0.802025	1.77036	15.3363	1	1	0	8.99698e-05	0.0410715	up
CA1	chr6	82111592	82112092	501	*	1.46543	0.344107	15.3277	1	1	0	9.03809e-05	0.0411006	up
CA1	chr8	114306238	114306738	501	*	0.981077	1.3941	15.3259	1	1	0	9.04664e-05	0.0411006	up
CA1	chr10	8852174	8852674	501	*	0.884728	1.41948	15.3279	1	1	0	9.03729e-05	0.0411006	up
CA1	chr15	66343699	66344199	501	*	0.820727	1.81458	15.3217	1	1	0	9.06681e-05	0.0411006	up
CA1	chr19	47819900	47820400	501	*	1.44146	0.204365	15.3207	1	1	0	9.07166e-05	0.0411006	up
CA1	chr19	36149846	36151012	1167	*	0.761682	2.40135	16.6232	2	1	0	9.11777e-05	0.0412474	up
CA1	chr1	82727039	82727539	501	*	-0.735119	1.99343	15.2985	1	0	1	9.17887e-05	0.0414283	down
CA1	chr2	28289201	28292559	3359	*	-1.6604	-0.0814274	18.346	5	0	1	9.2101e-05	0.0414283	down
CA1	chr5	92390713	92391213	501	*	0.775256	2.02924	15.2909	1	1	0	9.21583e-05	0.0414283	up
CA1	chr9	14559457	14559957	501	*	0.76703	1.88612	15.2897	1	1	0	9.22162e-05	0.0414283	up
CA1	chr10	98514833	98515333	501	*	-0.736316	1.91214	15.2887	1	0	1	9.22661e-05	0.0414283	down
CA1	chr8	17197151	17197651	501	*	-2.81025	-1.32057	15.2781	1	0	1	9.27879e-05	0.0415386	down
CA1	chr9	121141283	121142991	1709	*	1.41911	0.313607	17.3611	3	1	0	9.27271e-05	0.0415386	up
CA1	chr1	157937752	157938252	501	*	-2.8103	-1.32066	15.2596	1	0	1	9.36989e-05	0.041821	down
CA1	chr9	65514783	65515283	501	*	2.72979	-1.15363	15.2569	1	1	0	9.38357e-05	0.041821	up
CA1	chr18	70582092	70582592	501	*	-1.17262	0.549214	15.262	1	0	1	9.35795e-05	0.041821	down
CA1	chr9	109555915	109556415	501	*	5.74072	-1.82328	15.2522	1	1	0	9.40659e-05	0.0418615	up
CA1	chr1	12771264	12771764	501	*	1.70811	-0.263556	15.2426	1	1	0	9.45488e-05	0.0420143	up
CA1	chr7	56421183	56422411	1229	*	0.649723	2.79576	16.5422	2	1	0	9.51609e-05	0.0421734	up
CA1	chr8	119533944	119534444	501	*	-1.64722	-0.250351	15.2298	1	0	1	9.51871e-05	0.0421734	down
CA1	chr14	24606451	24606951	501	*	0.682028	2.46897	15.2253	1	1	0	9.54171e-05	0.0422131	up
CA1	chr18	42067413	42067913	501	*	2.10902	-0.639872	15.2221	1	1	0	9.55787e-05	0.0422225	up
CA1	chr13	22583061	22583561	501	*	-0.790688	1.81352	15.2043	1	0	1	9.64821e-05	0.0425591	down
CA1	chr1	192288445	192288945	501	*	-2.80887	-1.3201	15.1819	1	0	1	9.76333e-05	0.0425796	down
CA1	chr3	119527841	119528341	501	*	2.19398	-0.582622	15.1817	1	1	0	9.76434e-05	0.0425796	up
CA1	chr4	57914086	57914586	501	*	1.05568	1.19679	15.182	1	1	0	9.76302e-05	0.0425796	up
CA1	chr4	104501191	104501691	501	*	0.733426	2.57353	15.1981	1	1	0	9.68017e-05	0.0425796	up
CA1	chr5	148499575	148500728	1154	*	0.878433	1.86688	16.5079	2	1	0	9.68969e-05	0.0425796	up
CA1	chr6	113315924	113316424	501	*	-0.826227	1.57166	15.1814	1	0	1	9.76609e-05	0.0425796	down
CA1	chr12	28698093	28702395	4303	*	0.859376	1.95962	18.8806	7	1	0	9.74128e-05	0.0425796	up
CA1	chr14	19960901	19962584	1684	*	-1.09805	0.960311	17.2752	3	0	1	9.70139e-05	0.0425796	down
CA1	chr2	148503581	148504081	501	*	0.793816	1.70032	15.1611	1	1	0	9.87154e-05	0.0426584	up
CA1	chr4	96028511	96029011	501	*	0.632636	2.73361	15.1664	1	1	0	9.84371e-05	0.0426584	up
CA1	chr7	63766828	63769104	2277	*	0.799507	2.15967	17.2344	3	2	0	9.91178e-05	0.0426584	up
CA1	chr7	135993405	135993905	501	*	1.39669	0.173988	15.1735	1	1	0	9.80717e-05	0.0426584	up
CA1	chr10	72676955	72677455	501	*	1.99561	-0.175115	15.1547	1	1	0	9.90499e-05	0.0426584	up
CA1	chr12	45561321	45562421	1101	*	1.25947	0.999984	16.479	2	2	0	9.8386e-05	0.0426584	up
CA1	chr13	12108909	12109409	501	*	1.74263	0.0382049	15.1567	1	1	0	9.89456e-05	0.0426584	up
CA1	chr15	100889979	100890479	501	*	-1.64808	-0.250742	15.1635	1	0	1	9.85926e-05	0.0426584	down
CA1	chr16	45767440	45768888	1449	*	1.71241	0.0194703	16.4797	2	1	0	9.83465e-05	0.0426584	up
CA1	chr19	43427775	43428960	1186	*	-0.798683	1.79331	16.4593	2	0	2	9.94091e-05	0.0427226	down
CA1	chr3	30548808	30549308	501	*	0.830995	1.6903	15.1426	1	1	0	9.96865e-05	0.0427358	up
CA1	chr18	14949665	14950165	501	*	0.793436	1.71627	15.1419	1	1	0	9.97238e-05	0.0427358	up
CA1	chr2	152985385	152985885	501	*	1.502	0.0356174	15.1362	1	1	0	0.000100029	0.0428056	up
CA1	chr2	32159582	32160984	1403	*	-1.86379	-0.49137	16.4391	2	0	2	0.000100477	0.0429363	down
CA1	chr1	167636954	167637454	501	*	1.0023	1.07936	15.1142	1	1	0	0.000101199	0.043122	up
CA1	chr4	76838966	76839466	501	*	0.677181	2.40946	15.1165	1	1	0	0.000101074	0.043122	up
CA1	chr5	141543452	141543952	501	*	2.78992	-1.11298	15.102	1	1	0	0.000101858	0.0433356	up
CA1	chr11	114070038	114070538	501	*	0.981328	1.89942	15.0969	1	1	0	0.000102132	0.0433356	up
CA1	chr13	95095773	95096273	501	*	0.794328	1.81283	15.0985	1	1	0	0.000102043	0.0433356	up
CA1	chr7	36331353	36331853	501	*	-1.74271	-0.36546	15.0883	1	0	1	0.000102595	0.0434097	down
CA1	chr14	58985883	58986383	501	*	0.803144	1.84898	15.0907	1	1	0	0.000102468	0.0434097	up
CA1	chr12	24575466	24575966	501	*	-1.41835	0.0321324	15.0816	1	0	1	0.000102964	0.0434434	down
CA1	chr18	43317638	43318138	501	*	3.70595	-1.5283	15.0836	1	1	0	0.000102854	0.0434434	up
CA1	chr15	64150208	64150708	501	*	1.13005	0.735245	15.0705	1	1	0	0.000103568	0.0436372	up
CA1	chr8	33821932	33822432	501	*	5.63965	-1.88996	15.0639	1	1	0	0.000103933	0.0437299	up
CA1	chr8	57637632	57638132	501	*	-1.15214	0.575149	15.057	1	0	1	0.000104313	0.0437673	down
CA1	chr14	118836089	118837393	1305	*	0.68483	2.35398	16.3702	2	1	0	0.000104197	0.0437673	up
CA1	chr4	11889140	11889640	501	*	1.2015	0.744336	15.0422	1	1	0	0.000105131	0.0440492	up
CA1	chr2	17504018	17505329	1312	*	-1.23621	0.510584	16.3451	2	0	1	0.000105583	0.044177	down
CA1	chr13	45669979	45670479	501	*	0.63362	2.6312	15.026	1	1	0	0.000106042	0.0443074	up
CA1	chr1	161491738	161492238	501	*	3.07387	-1.32815	15.0198	1	1	0	0.00010639	0.0443911	up
CA1	chr9	27632674	27633174	501	*	-1.04125	1.30755	15.0094	1	0	1	0.000106975	0.0445436	down
CA1	chr15	34824069	34824569	501	*	-1.21668	0.456552	15.0081	1	0	1	0.000107052	0.0445436	down
CA1	chr1	37685072	37688691	3620	*	0.565677	3.71628	18.3949	6	1	0	0.000107724	0.0447613	up
CA1	chr4	121147140	121147640	501	*	0.84028	1.5519	14.984	1	1	0	0.000108425	0.0449287	up
CA1	chr12	17992574	17993074	501	*	0.756808	2.00462	14.985	1	1	0	0.000108367	0.0449287	up
CA1	chr1	172364693	172368082	3390	*	3.85838	-1.42516	18.0269	5	1	0	0.000108902	0.0450022	up
CA1	chr2	152096032	152099011	2980	*	1.0566	1.39774	17.6034	4	1	0	0.00010884	0.0450022	up
CA1	chr19	44723885	44724385	501	*	0.898057	1.67985	14.9628	1	1	0	0.000109654	0.0452509	up
CA1	chr13	10163330	10163830	501	*	-0.868683	1.36774	14.9581	1	0	1	0.000109923	0.0452999	down
CA1	chr10	70654068	70654568	501	*	1.12272	0.943447	14.951	1	1	0	0.000110338	0.0454084	up
CA1	chr8	41099251	41099751	501	*	1.16277	0.757056	14.9399	1	1	0	0.00011099	0.0455654	up
CA1	chr9	67543070	67543570	501	*	0.761147	1.96685	14.939	1	1	0	0.000111043	0.0455654	up
CA1	chr16	29216061	29217650	1590	*	0.663629	2.75245	17.0138	3	1	0	0.000111325	0.0455654	up
CA1	chr17	44561964	44562464	501	*	0.820459	1.59506	14.9347	1	1	0	0.000111296	0.0455654	up
CA1	chr10	78243180	78245553	2374	*	-1.07977	1.07895	17.5498	4	0	1	0.000111951	0.0457595	down
CA1	chr8	103993888	103994388	501	*	1.09864	0.788971	14.9174	1	1	0	0.000112323	0.0457702	up
CA1	chr8	110652870	110653370	501	*	3.71287	-1.52688	14.9155	1	1	0	0.000112434	0.0457702	up
CA1	chr18	42091465	42091965	501	*	1.62723	-0.219093	14.9194	1	1	0	0.000112203	0.0457702	up
CA1	chr10	118048462	118050733	2272	*	2.04733	-0.379543	16.9906	3	1	0	0.000112698	0.0458156	up
CA1	chr16	18704434	18705715	1282	*	3.85194	-1.42609	16.2144	2	1	0	0.000113123	0.0459265	up
CA1	chr7	44776877	44777377	501	*	1.31208	0.299184	14.8972	1	1	0	0.000113532	0.0460241	up
CA1	chr18	38195608	38198047	2440	*	-1.38482	0.388251	17.5209	4	0	3	0.00011367	0.0460241	down
CA1	chr18	33932435	33932935	501	*	1.23474	0.806859	14.8897	1	1	0	0.000113984	0.0460894	up
CA1	chr9	120808654	120809154	501	*	0.820151	1.6484	14.8866	1	1	0	0.000114173	0.0461038	up
CA1	chr1	133321230	133321730	501	*	0.676243	2.39798	14.8798	1	1	0	0.000114583	0.0461937	up
CA1	chr10	29211397	29215065	3669	*	1.11087	1.12208	17.9281	5	1	0	0.000114703	0.0461937	up
CA1	chr1	90651825	90654616	2792	*	5.84312	-1.7591	17.5007	4	1	0	0.000114883	0.0462043	up
CA1	chr9	120715839	120717081	1243	*	0.76804	2.05203	16.1799	2	1	0	0.000115203	0.0462714	up
CA1	chr15	85631060	85631560	501	*	0.971066	1.24531	14.8666	1	1	0	0.000115385	0.0462827	up
CA1	chr10	26500513	26501013	501	*	1.25093	0.469552	14.8532	1	1	0	0.000116209	0.0465512	up
CA1	chr2	103372559	103373059	501	*	1.46704	0.155514	14.8422	1	1	0	0.000116892	0.0467319	up
CA1	chr9	108991556	108996555	5000	*	0.836813	2.06907	18.5317	7	1	0	0.000116971	0.0467319	up
CA1	chr11	94713230	94713730	501	*	1.73304	-0.354292	14.834	1	1	0	0.000117402	0.0467797	up
CA1	chr15	60848553	60849053	501	*	1.15025	0.82316	14.8342	1	1	0	0.000117386	0.0467797	up
CA1	chr1	92733734	92734234	501	*	0.80098	1.81682	14.8243	1	1	0	0.000118004	0.0469576	up
CA1	chr1	64367190	64368194	1005	*	-0.907709	1.77136	16.1069	2	0	1	0.00011973	0.047093	down
CA1	chr4	25453065	25453565	501	*	1.24255	0.77005	14.785	1	1	0	0.000120491	0.047093	up
CA1	chr5	111057994	111061199	3206	*	0.970668	1.70955	17.8332	5	1	0	0.000120569	0.047093	up
CA1	chr6	110981978	110982478	501	*	0.685083	2.18193	14.7921	1	1	0	0.00012004	0.047093	up
CA1	chr8	15244635	15245811	1177	*	1.10088	1.40556	16.1034	2	1	0	0.000119953	0.047093	up
CA1	chr9	40780851	40782615	1765	*	1.89696	-0.240494	16.8831	3	1	0	0.000119261	0.047093	up
CA1	chr10	35381620	35382120	501	*	2.55463	-0.963269	14.7992	1	1	0	0.000119589	0.047093	up
CA1	chr12	25071088	25071588	501	*	-2.3824	-1.06528	14.7952	1	0	1	0.000119839	0.047093	down
CA1	chr12	102153796	102154296	501	*	0.518574	3.50095	14.7818	1	1	0	0.000120693	0.047093	up
CA1	chr13	52679800	52680300	501	*	0.725547	1.94504	14.782	1	1	0	0.000120684	0.047093	up
CA1	chr14	14499301	14499801	501	*	1.02669	1.12308	14.791	1	1	0	0.000120109	0.047093	up
CA1	chr16	36645642	36646142	501	*	1.42302	0.254462	14.7838	1	1	0	0.00012057	0.047093	up
CA1	chr17	89592068	89593367	1300	*	1.34446	0.482453	16.1085	2	1	0	0.000119627	0.047093	up
CA1	chr18	61503264	61504719	1456	*	2.8397	-1.07521	16.1218	2	1	0	0.000118791	0.047093	up
CA1	chr19	24583958	24584458	501	*	0.603106	2.82466	14.8095	1	1	0	0.000118935	0.047093	up
CA1	chr9	28219930	28220430	501	*	-1.21891	0.798896	14.7744	1	0	1	0.00012117	0.0472181	down
CA1	chr2	110005103	110005603	501	*	0.753328	1.96174	14.7718	1	1	0	0.000121338	0.0472223	up
CA1	chr1	168275164	168275664	501	*	-1.59682	-0.121247	14.7658	1	0	1	0.000121724	0.047245	down
CA1	chr2	12059779	12060279	501	*	1.94145	-0.453604	14.7611	1	1	0	0.000122025	0.047245	up
CA1	chr2	134643247	134646099	2853	*	1.25327	0.654684	17.8121	5	1	0	0.000121914	0.047245	up
CA1	chr11	61860429	61862822	2394	*	1.10611	1.17579	17.393	4	1	0	0.000121576	0.047245	up
CA1	chr2	165064391	165064891	501	*	0.681314	2.48707	14.7488	1	1	0	0.000122829	0.0473667	up
CA1	chr4	123438335	123438835	501	*	-2.46283	-0.628405	14.7527	1	0	1	0.000122573	0.0473667	down
CA1	chr4	136860370	136862312	1943	*	0.777718	2.0307	16.8177	3	1	0	0.000123441	0.0473667	up
CA1	chr5	117939446	117939946	501	*	-0.643329	2.57312	14.7422	1	0	1	0.000123255	0.0473667	down
CA1	chr9	47757783	47758283	501	*	-0.726741	2.20377	14.7403	1	0	1	0.000123378	0.0473667	down
CA1	chr11	9046861	9047361	501	*	0.56437	3.15082	14.7497	1	1	0	0.000122766	0.0473667	up
CA1	chr17	25874184	25878657	4474	*	-1.09134	1.06158	18.4326	7	0	2	0.000123214	0.0473667	down
CA1	chr10	83560469	83560969	501	*	-3.66952	-1.75182	14.7205	1	0	1	0.000124684	0.0477691	down
CA1	chr15	81174475	81174975	501	*	0.919952	1.21195	14.7162	1	1	0	0.000124966	0.0477691	up
CA1	chr17	52600940	52601440	501	*	0.779827	1.8935	14.7171	1	1	0	0.00012491	0.0477691	up
CA1	chr9	85924359	85924859	501	*	1.01616	1.05912	14.7073	1	1	0	0.000125562	0.047936	up
CA1	chr10	118121096	118123205	2110	*	0.743862	2.57142	16.7754	3	1	0	0.000126225	0.0480673	up
CA1	chr15	89148653	89150499	1847	*	-1.81837	-0.414281	16.7773	3	0	2	0.000126101	0.0480673	down
CA1	chr9	101691158	101691658	501	*	1.29223	0.496459	14.6893	1	1	0	0.000126762	0.0482107	up
CA1	chr1	53546963	53547463	501	*	0.820731	1.63129	14.6674	1	1	0	0.000128246	0.0483709	up
CA1	chr3	54908755	54909255	501	*	-1.45908	-0.00498539	14.6801	1	0	1	0.000127385	0.0483709	down
CA1	chr4	48157331	48157831	501	*	1.13991	0.779742	14.6736	1	1	0	0.000127822	0.0483709	up
CA1	chr7	46396198	46398778	2581	*	-1.27976	0.732343	17.2981	4	0	1	0.000127799	0.0483709	down
CA1	chr7	90442739	90444736	1998	*	-0.788959	1.98253	16.7467	3	0	1	0.000128146	0.0483709	down
CA1	chr8	35905031	35905531	501	*	1.76534	-0.33157	14.667	1	1	0	0.000128271	0.0483709	up
CA1	chr9	96416200	96416700	501	*	5.64762	-1.88901	14.6665	1	1	0	0.000128309	0.0483709	up
CA1	chr4	142266722	142267976	1255	*	1.47049	0.1577	15.9692	2	1	0	0.00012876	0.04848	up
CA1	chr10	95757990	95758490	501	*	2.56716	-0.960483	14.6447	1	1	0	0.000129797	0.0488096	up
CA1	chr8	22197678	22198178	501	*	0.990836	1.18127	14.6409	1	1	0	0.000130064	0.0488487	up
CA1	chr11	28571674	28572899	1226	*	-0.807474	2.40249	15.9461	2	0	1	0.000130343	0.0488927	down
CA1	chr4	129932041	129934650	2610	*	0.826833	2.04873	17.2533	4	1	0	0.00013085	0.0489913	up
CA1	chr8	93040150	93041486	1337	*	1.11773	1.4133	15.9352	2	1	0	0.000131095	0.0489913	up
CA1	chr16	29605554	29606054	501	*	-0.766787	1.70289	14.6279	1	0	1	0.000130963	0.0489913	down
CA1	chr17	47699412	47699912	501	*	-1.87471	-0.60143	14.6028	1	0	1	0.000132715	0.0495352	down
CA1	chr1	180426317	180429489	3173	*	0.598532	3.24678	17.6471	5	2	0	0.000132962	0.0495661	up
CA1	chr13	60242445	60242945	501	*	1.56203	0.284916	14.5935	1	1	0	0.000133375	0.0496585	up
CA1	chr6	38143998	38145989	1992	*	0.647278	2.8446	16.6655	3	1	0	0.000133752	0.049676	up
CA1	chr9	118606418	118608802	2385	*	1.6797	0.308591	17.2125	4	1	0	0.000133692	0.049676	up
CA1	chr3	126660911	126661411	501	*	2.03717	-0.530035	14.5821	1	1	0	0.000134183	0.0497746	up
CA1	chr1	163007906	163008406	501	*	3.62637	-1.58232	14.575	1	1	0	0.000134688	0.0499004	up
CA1	chr7	55401204	55401704	501	*	-0.773567	1.97902	14.5688	1	0	1	0.000135134	0.0499494	down
CA1	chr19	12043350	12043850	501	*	5.63857	-1.88996	14.5685	1	1	0	0.000135153	0.0499494	up
CA1	chr2	32074288	32074788	501	*	-2.00129	-0.782113	14.5556	1	0	1	0.000136084	0.050232	down
CA1	chr1	35843567	35844067	501	*	0.930065	1.26803	14.553	1	1	0	0.000136269	0.0502387	up
CA1	chr1	191035621	191036121	501	*	1.50849	-0.0374766	14.542	1	1	0	0.000137072	0.0502879	up
CA1	chr6	73463717	73464217	501	*	-1.11885	0.694908	14.5459	1	0	1	0.000136783	0.0502879	down
CA1	chr7	30529441	30533316	3876	*	-1.88522	-0.272345	17.9401	6	0	1	0.000136782	0.0502879	down
CA1	chr15	80648925	80650871	1947	*	1.05918	1.08797	16.62	3	1	0	0.000137003	0.0502879	up
CA1	chr5	114636014	114636514	501	*	-1.91703	-0.572896	14.5246	1	0	1	0.000138339	0.0503233	down
CA1	chr6	141567279	141568586	1308	*	2.07122	-0.504928	15.8464	2	2	0	0.000137394	0.0503233	up
CA1	chr7	139160137	139160637	501	*	2.56492	-0.961076	14.5333	1	1	0	0.000137701	0.0503233	up
CA1	chr9	46246739	46247239	501	*	-0.785356	1.68726	14.5247	1	0	1	0.00013833	0.0503233	down
CA1	chr9	116246328	116246828	501	*	1.35381	0.63275	14.5345	1	1	0	0.000137619	0.0503233	up
CA1	chr9	116335838	116336338	501	*	1.10106	0.862032	14.5254	1	1	0	0.000138285	0.0503233	up
CA1	chr14	78972361	78972861	501	*	1.87216	-0.503513	14.5296	1	1	0	0.000137978	0.0503233	up
CA1	chr17	12989506	12990006	501	*	-2.19207	-0.815061	14.512	1	0	1	0.00013927	0.0506009	down
CA1	chr8	119718891	119719391	501	*	0.645093	2.65418	14.5007	1	1	0	0.000140111	0.0508447	up
CA1	chr1	42773851	42774351	501	*	-0.899608	1.70114	14.4911	1	0	1	0.000140822	0.0510026	down
CA1	chr5	27202258	27203620	1363	*	0.756685	1.97836	15.7989	2	1	0	0.000140885	0.0510026	up
CA1	chr3	7329738	7330238	501	*	1.58698	0.0912773	14.4727	1	1	0	0.000142207	0.051296	up
CA1	chr4	100616413	100616913	501	*	0.794161	1.78137	14.4741	1	1	0	0.0001421	0.051296	up
CA1	chr10	94520525	94521025	501	*	0.636817	2.98668	14.4746	1	1	0	0.000142062	0.051296	up
CA1	chr1	91973795	91974295	501	*	0.655466	2.50771	14.4618	1	1	0	0.000143029	0.0513738	up
CA1	chr2	130579713	130581800	2088	*	-2.02191	-0.629619	16.5434	3	0	1	0.000142645	0.0513738	down
CA1	chr3	39795382	39795882	501	*	0.750844	1.90427	14.4519	1	1	0	0.000143788	0.0513738	up
CA1	chr3	80088803	80089303	501	*	3.62934	-1.58138	14.4558	1	1	0	0.000143485	0.0513738	up
CA1	chr7	24492239	24492739	501	*	-2.38294	-1.06533	14.4571	1	0	1	0.000143391	0.0513738	down
CA1	chr7	131204884	131205384	501	*	3.00248	-1.37597	14.4546	1	1	0	0.000143582	0.0513738	up
[truncated: 14,639 more rows]

## Sheet: C.DAR-nearestgenes
genename_AstrowOUTNSC[[\aged\"]]"		genename_AstrowOUTNSC[[\young\"]]"		genename_CA1[[\aged\"]]"			genename_CA1[[\young\"]]"			genename_CA2[[\aged\"]]"			genename_CA2[[\young\"]]"			genename_CA3[[\aged\"]]"			genename_CA3[[\young\"]]"			genename_DG[[\aged\"]]"			genename_DG[[\young\"]]"			genename_Endo[[\aged\"]]"			genename_Endo[[\young\"]]"			genename_IN_Lamp5[[\aged\"]]"			genename_IN_Lamp5[[\young\"]]"			genename_IN_SstPvalb[[\aged\"]]"			genename_IN_SstPvalb[[\young\"]]"			genename_IN_Vip[[\aged\"]]"			genename_IN_Vip[[\young\"]]"
1 "Gtpbp4"		1 "H2bc7"		1	BC048507		1	Cbx8		1	NA		1	Tbc1d8		1	Pate12		1	NA		1	NA		1	Cbx8		1	Aox3		1	Mir3089		1	Gm29538		1	NA		1	Gtpbp4		1	Rtn4rl2		1	Col19a1		1
2 "Crlf2"		2 "H2bc8"		2	Mtrr		2	Cbx8		2	Khdrbs2		2	NA		2	Pate13		2	Mkrn3		2	Obox5		2	Prdm6		2	Map3k20		2	AU019990		2	NA		2	NA		2	Gm13293		2	Wasf3		2	NA		2
3 "Vmn2r13"		3 "Kcnc3"		3	Obox5		3	Hrh4		3	NA		3	Gm19206		3	BC048507		3	Gm23321		3	BC048507		3	Rasef		3	Gucy1b1		3	Gbp2b		3	Kctd3		3	Pth2r		3	Plxdc2		3	Plxnb1		3	Gm8384		3
4 "Vmn1r78"		4 "H3c6"		4	BC048507		4	Cacng5		4	Rab17		4	Nrp2		4	Gm12886		4	NA		4	Mtrr		4	Vat1l		4	Vgll4		4	Zfp423		4	Gm20203		4	Obsl1		4	Gsn		4	Gucd1		4	NA		4
5 "Tas2r121"		5 NA		5	BC048507		5	Gramd1b		5	NA		5	NA		5	NA		5	Gm24770		5	NA		5	Txnip		5	Slco3a1		5	Gm25369		5	Phyh		5	Gm5257		5	Ppfia1		5	NA		5	Plekhm3		5
6 "Gm2707"		6 "Slc16a13"		6	NA		6	Ankfn1		6	Rasal2		6	Bard1		6	NA		6	4933427E13Rik		6	NA		6	NA		6	Rasa3		6	Elk3		6	Spaca9		6	Rbm44		6	Ubash3b		6	Bdkrb2		6	Fev		6
7 NA		7 "Pde3a"		7	Skint9		7	Gm26489		7	NA		7	Gbx2		7	NA		7	Gm25699		7	Esp15		7	Neurod6		7	Btg1		7	Cd180		7	NA		7	Mgat5		7	A4gnt		7	Gm22977		7	NA		7
8 NA		8 "H1f3"		8	BC048507		8	NA		8	Ccdc185		8	NA		8	Pate8		8	Kcnmb4		8	Aadacl3		8	Gnasas1		8	NA		8	NA		8	Adnp		8	NA		8	Derl1		8	Ppp1r32		8	NA		8
9 "Vmn2r-ps120"		9 "Frat2"		9	Mtrr		9	Gm22769		9	Rbm43		9	Csrp1		9	Vmn1r-ps143		9	Ppfibp1		9	Mtrr		9	NA		9	Tgfbi		9	Tamalin		9	Mir7010		9	Dhtkd1		9	Twsg1		9	NA		9	Dpp10		9
10 "Slc22a28"		10 "Csmd1"		10	Mtrr		10	Bnc2		10	Lmo2		10	NA		10	Obox5		10	NA		10	Speer6-ps1		10	Sema3e		10	Acot12		10	Sgms1		10	Riiad1		10	Pdss1		10	NA		10	Zfp2		10	1700025G04Rik		10
11 "Lrrn3"		11 "Grip1"		11	NA		11	Gm22807		11	Sox12		11	NA		11	NA		11	Dysf		11	NA		11	NA		11	NA		11	Gm14506		11	NA		11	NA		11	Cd5		11	NA		11	Lamc1		11
12 "Tpbpa"		12 "Csmd1"		12	Mtrr		12	NA		12	Mcts2		12	Kcnh1		12	BC048507		12	Ppm1a		12	BC048507		12	Neurod6		12	NA					12	NA		12	6430710C18Rik		12	Lrrc4c		12	NA		12	Scyl3		12
13 NA		13 "Csl"		13	Gm16404		13	Hc		13	NA		13	Plxdc2		13	Mtrr		13	Il12b		13	Vmn1r238		13	Mkrn3								13	Dnai1		13	Fbn1		13	Cyth3		13	Dlgap2		13	Atp1b1		13
14 "Gm13264"		14 "Csmd2"		14	BC048507		14	Slc66a2		14	Pfdn4		14	Entpd2		14	Gm3428		14	NA		14	NA		14	Dchs1								14	Rnf38		14	Pcsk2os2		14	Polr1c		14	Gm23581		14	Cep170		14
15 NA		15 "Chst8"		15	Mtrr		15	Sla		15	NA		15	Lhx2		15	Pate13		15	NA		15	BC048507		15	Cbx8								15	NA		15	Ptgis		15	Adpgk		15	Tmem200b		15	Plxna2		15
16 "Nmi"		16 NA		16	Vmn1r-ps143		16	NA		16	Dpyd		16	Arhgap15		16	1700122O11Rik		16	Impg2		16	BC048507		16	Thrb								16	Magoh		16	Zfp267		16	Daglb		16	NA		16	Il15ra		16
17 "Zscan4c"		17 NA		17	BC048507		17	Mrtfa		17	NA		17	Gm13497		17	BC048507		17	Ptchd4		17	BC048507		17	2410018L13Rik								17	Scmh1		17	Ptgfrn		17	Adarb1		17	Gm15843		17	NA		17
18 "Vmn2r45"		18 "Dpysl3"		18	NA		18	NA		18	Dnaja1		18	NA		18	Tmod1		18	Nkx6-2		18	Gm13120		18	NA								18	Cacna2d1		18	Kcnc4		18	Myo16		18	Speg		18	NA		18
19 NA		19 "Dnpep"		19	BC048507		19	Havcr1		19	Pakap		19	Pde11a		19	NA		19	Gm24212		19	Skint6		19	Sema3c								19	Cacna2d1		19	S1pr1		19	Plcl2		19	NA		19	Mamdc4		19
20 "Themis"		20 "Gm22672"		20	Gm14625		20	NA		20	Pde4b		20	Slc43a1		20	Pate1		20	Klhl25		20	Mtrr		20	BC030500								20	Gm8984		20	Ank2		20	NA		20	Mir7578		20	NA		20
21 "St6galnac5"		21 NA		21	Mtrr		21	Olfr1402		21	Galnt11		21	Commd9		21	Mtrr		21	Rexo1		21	NA		21	Gm25410								21	Insig1		21	NA		21	A330023F24Rik		21	Ankrd50		21	BC005624		21
22 "Gm22763"		22 "Garnl3"		22	Lin28b		22	Rbfox1		22	Mapk10		22	NA		22	BC048507		22	NA		22	Gm12818		22	Bach2								22	Fndc4		22	NA		22	Abi1		22	Adamtsl1		22	NA		22
23 NA		23 "Kcnh5"		23	BC048507		23	NA		23	Mn1		23	NA		23	Gm10167		23	Fbp2		23	NA		23	NA								23	Ksr2		23	Kank4		23	Pkp4		23	Mir2139		23	Metap1d		23
24 "Pcdhb2"		24 "0610040J01Rik"		24	NA		24	NA		24	Rph3a		24	NA		24	Grin2b		24	Mir8110		24	Mtrr		24	Lcorl								24	NA		24	Gm12684		24	Pde4b		24	Gm7361		24	Lrrc4c		24
25 "Ak4"		25 "Tmem132b"		25	Klra14-ps		25	NA		25	NA		25	Tshz2		25	Golgb1		25	NA		25	NA		25	NA								25	Ddx54		25	NA		25	Myo16		25	Fbxl5		25	NA		25
26 "Ttr"		26 "Wdr95"		26	Skint10		26	NA		26	Lmtk2		26	NA		26	Dnhd1		26	NA		26	NA		26	Cgnl1								26	Aldh2		26	Cited4		26	Dlgap2		26	Nop2		26	Mapkbp1		26
27 "Dnah9"		27 "Slit2"		27	NA		27	Npas3		27	Tspan33		27	Phc3		27	Ccnd2		27	NA		27	Speer6-ps1		27	NA								27	Rsrc2		27	NA		27	Cpe		27	Gm22827		27	Tmx4		27
28 "Vmn1r78"		28 "Slc6a8"		28	BC048507		28	NA		28	Mdfic2		28	Fstl5		28	Dpysl2		28	Adamts2		28	NA		28	2410018L13Rik								28	Vps37b		28	Rundc3b		28	Ntm		28	Diras2		28	Scand1		28
29 "Tox"		29 "Hmgb4os"		29	NA		29	Kif6		29	Wnk1		29	NA		29	Khdrbs3		29	Mir6342		29	Six4		29	NA								29	Tmem270		29	Nipal1		29	NA		29	NA		29	Stmn2		29
30 "Slc25a3"		30 "Gucy1b1"		30	BC048507		30	1700022A21Rik		30	9330179D12Rik		30	Vangl1		30	Acss3		30	Gm25513		30	BC048507		30	Stmn2								30	Tnrc18		30	1700071G01Rik		30	Hnrnpk		30	Top2b		30	Sohlh2		30
31 NA		31 "Sdk2"		31	Rpl23a-ps12		31	Adamts18		31	Gm6313		31	Gpr88		31	NA		31	Tecr		31	BC048507		31	Gm11240								31	Rnf216		31	Gm6116		31	Gm24056		31	Tshz1		31	NA		31
32 "Plpp4"		32 NA		32	NA		32	Adamts12		32	Gm25860		32	1700003H04Rik		32	Camk2b		32	NA		32	NA		32	Gm24235								32	NA		32	Antxr2		32	Scn8a		32	Plgrkt		32	1700036G14Rik		32
33 NA		33 "Prex2"		33	Mtrr		33	NA		33	Dennd5a		33	NA		33	Mtrr		33	Btg1		33	Pcdhga2		33	Insyn2b								33	Sgce		33	Slc26a1		33	NA		33	B230217O12Rik		33	Plppr5		33
34 "Gm17230"		34 "Mthfd2"		34	Olfr344		34	Pmaip1		34	Mical2		34	Gm11797		34	Pcdhb14		34	Psmd7		34	Cobl		34	Shb								34	Capza2		34	NA		34	Gm26644		34	NA		34	NA		34
35 "Slit1"		35 "Rad18"		35	Psg18		35	NA		35	Rassf10		35	Klhl32		35	Emcn		35	Rplp1		35	Mir124-2hg		35	NA								35	Tacr1		35	NA		35	Gm25644		35	Chd4		35	NA		35
36 "Cyp2b19"		36 "Tnc"		36	Mtrr		36	Mkrn3		36	3100003L05Rik		36	Gm11922		36	Clpb		36	NA		36	BC048507		36	Robo1								36	Cntn6		36	Cux2		36	Pknox2		36	NA		36	Lrrc40		36
37 "Gm15394"		37 "Arfip1"		37	Mtrr		37	NA		37	Inpp5f		37	B4galt1		37	Tcf4		37	NA		37	Gm18356		37	Rmdn2								37	Gpr19		37	Prkar1b		37	Gm13039		37	Gm8424		37	Toporsl		37
38 "Ccdc60"		38 "Adgrv1"		38	Defb10		38	NA		38	H19		38	Npr2		38	Kalrn		38	Tunar		38	Mir344d-1		38	Gm22223								38	Nav2		38	Dnaaf5		38	Polr3e		38	Mir6380		38	NA		38
39 NA		39 NA		39	Skint9		39	Dchs1		39	Spcs3		39	Fbxo10		39	4932413F04Rik		39	Gm22593		39	Camk2d		39	Tmem161b								39	Arnt2		39	Rpl21		39	Nlrp6		39	Hmgb3-ps		39	Ssbp3		39
40 NA		40 "Elk3"		40	Nlrp9b		40	Gm412		40	Spcs3		40	Col15a1		40	Gm25132		40	Fancd2		40	NA		40	Msr1								40	Shank2		40	Mtus2		40	Esam		40	Ttc39c		40	Hivep3		40
41 "Hibadh"		41 "Rgs9"		41	Mtrr		41	1700125H03Rik		41	Csnk2a2		41	NA		41	Syt1		41	NA		41	Mir124a-2		41	Sash1								41	Zmat4		41	Slc25a13		41	Mir411		41	Prkcz		41	Kcnq4		41
42 "Polr3f"		42 "Egflam"		42	Olfr360		42	NA		42	NA		42	NA		42	Sebox		42	Rbpj		42	Unc5d		42	Hps4								42	Gabarapl2		42	NA		42	Cntnap2		42	Eif2b5		42	Smap2		42
43 "Syt1"		43 "Tcp11l2"		43	Gm14625		43	Epb41l4a		43	NA		43	Dock7		43	Gm22934		43	Ube2e1		43	NA		43	Pcdh15								43	Tmem218		43	Exoc4		43	NA		43	Rxra		43	Wasf2		43
44 "Pcdhb11"		44 "Nln"		44	Mtrr		44	Sorcs2		44	Pate13		44	Gm12700		44	NA		44	Grxcr1		44	Gm4876		44	Prdm6								44	Nectin1		44	9130019P16Rik		44	Mx2		44	Zfp691		44	Rps6ka1		44
45 NA		45 "F830045P16Rik"		45	Mtrr		45	NA		45	Gm3434		45	Ttc22		45	Tanc1		45	NA		45	NA		45	Hunk								45	NA		45	Mindy4		45	Ppm1b		45	Usp38		45	Disp3		45
46 "Gm23928"		46 "Mycl"		46	Cpne8		46	NA		46	NA		46	Rnf220		46	NA		46	NA		46	Epor		46	NA								46	Rpp25		46	Lancl2		46	NA		46	Spata48		46	Clstn1		46
47 "Mir3963"		47 "Hmgb4os"		47	Mtrr		47	Zdhhc25		47	NA		47	C1qa		47	Miox		47	Sh3pxd2b		47	Camk2d		47	Bach2								47	Anp32a		47	Ctnna2		47	NA		47	Abcc5		47	Park7		47
48 NA		48 "Ddit4"		48	Myo3b		48	Rad51c		48	Chek1		48	Chd5		48	Pcbp3		48	NA		48	NA		48	NA								48	Lipc		48	Suclg2		48	Mir331		48	NA		48	Gm23993		48
49 NA		49 "Gpm6a"		49	NA		49	Cmpk2		49	Mir7089		49	NA		49	Cfap54		49	Kcnh8		49	BC048507		49	NA								49	NA		49	Rybp		49	NA		49	NA		49	Rheb		49
50 "Hs3st3a1"		50 NA		50	Defb11		50	NA		50	Zfp445		50	Slit2		50	Gm25800		50	Gm24522		50	Gm12920		50	Mir6239								50	Gm22866		50	Klrb1a		50	Erich6		50	Gm25214		50	Rgs12		50
51 "Gm10689"		51 "Gm25922"		51	Mtrr		51	Socs6		51	Sf3b5		51	Ppargc1a		51	Dctn1		51	Ryr3		51	Hrh2		51	Gm11405								51	Dnajc13		51	Gm15766		51	NA		51	Uri1		51	Bod1l		51
52 NA		52 "Atg2a"		52	Defa27		52	Tnfrsf21		52	Gm20125		52	1700027F09Rik		52	Pate9		52	Gm8927		52	Zfhx3		52	NA								52	Tgfbr2		52	Brsk1		52	Unc5d		52	Capn5		52	Kcnip4		52
53 "Gm8546"		53 "Col13a1"		53	NA		53	Gm22223		53	Lin28b		53	NA		53	Rgs19		53	Rubcn		53	4933427D06Rik		53	NA								53	NA		53	Bicra		53	Pate13		53	4933405L10Rik		53	Lgi2		53
54 "Olfr867"		54 "Gm26688"		54	Rhoa		54	NA		54	NA		54	Npffr2		54	Hs1bp3		54	Gm5083		54	Arhgef17		54	Gpc6								54	NA		54	NA		54	Gdf11		54	NA		54	Anapc4		54
55 "Gm7103"		55 "Mir3109"		55	Slc22a26		55	Tex26		55	AA413626		55	Gm15710		55	Tmco4		55	Kcnh1		55	NA		55	Gm34068								55	Arg1		55	Mkrn3		55	Pitpnm3		55	Jarid2		55	NA		55
56 "Grk3"		56 "Atp6v0e"		56	Gm26688		56	NA		56	Slit3		56	Mapk10		56	Camta1		56	NA		56	Gm3985		56	NA								56	NA		56	NA		56	Wdr20		56	Gm22777		56	NA		56
57 NA		57 "Tle7"		57	NA		57	2210417A02Rik		57	Gm11186		57	Lrcol1		57	Atp1a3		57	Rasgef1c		57	Zfhx3		57	Gm22284								57	Fgf22		57	Gm15880		57	Sfrp4		57	NA		57	NA		57
58 "Prkca"		58 NA		58	Tas2r120		58	NA		58	Shisa6		58	Tmem132c		58	2310022A10Rik		58	NA		58	Gm13982		58	NA								58	Btbd11		58	Dkk3		58	NA		58	Sap130		58	Cntnap2		58
59 "Dpp8"		59 "Gm13751"		59	BC048507		59	Itih5		59	C1qbp		59	Dync1i1		59	Osbpl1a		59	Mb21d2		59	Speer6-ps1		59	Tnnt2								59	NA		59	Btbd10		59	Arhgef10l		59	Adarb2		59	Osbpl3		59
60 "Pcsk6"		60 "Lockd"		60	Crhr2		60	Cd3d		60	Dlx3		60	Ndufb2		60	Ssc5d		60	Mdfic		60	Mtrr		60	Prdm1								60	Gas7		60	NA		60	Ociad1		60	Agtpbp1		60	Zfp384		60
61 "Nim1k"		61 "Tesk2"		61	Cyp2b13		61	Rab3c		61	Fam117a		61	Lrrtm1		61	NA		61	Gm11501		61	Gm16551		61	Gm22797								61	Sp2		61	Cttn		61	NA		61	Vps8		61	Atp1a3		61
62 NA		62 "Ckmt2"		62	BC048507		62	Bmpr1b		62	Dnajc7		62	Ppp4r2		62	Slc4a9		62	Carlr		62	Tnfaip3		62	NA								62	Lasp1		62	Vdac3		62	Mir6335		62	NA		62	Mir7048		62
63 "Nkx2-3"		63 "9530052E02Rik"		63	Tas2r120		63	Gm8883		63	NA		63	NA		63	Snora57		63	Car4		63	Bcl2l10		63	NA								63	Gm527		63	NA		63	Prkag2		63	Gm25132		63	NA		63
64 NA		64 NA		64	Pcdhb2		64	Arid3b		64	Rbfox3		64	Pparg		64	Nrgn		64	Pou3f1		64	NA		64	Bach2								64	Lrrc74a		64	Cherp		64	Rabgef1		64	Ndufab1		64	Galnt18		64
65 "Gm12018"		65 NA		65	Olfr1465		65	NA		65	Lpin1		65	Rimklb		65	Krt90		65	Srp9		65	NA		65	Sema3e								65	1700016G22Rik		65	NA		65	3110083C13Rik		65	Lrmda		65	Dkk3		65
66 "1700015G11Rik"		66 NA		66	NA		66	Pappa2		66	Gm22303		66	Lrfn1		66	Fstl4		66	NA		66	Flnb		66	Cdk20								66	Tmem170b		66	Jph3		66	NA		66	NA		66	Tmc7		66
67 "Cldn10"		67 "Bicra"		67	NA		67	Sema6a		67	Trim9		67	Gm7693		67	Svopl		67	Gm25338		67	Pcdha11		67	Bach2								67	Zfp169		67	Pard3		67	Tap2		67	Cdk14		67	Thap1		67
68 NA		68 "Rgs16"		68	Cebpa		68	NA		68	Sipa1l1		68	Chd2		68	Igsf8		68	NA		68	1700081H04Rik		68	Gm23117								68	Fam120a		68	Maml2		68	Marchf11		68	NA		68	NA		68
69 "Ajap1"		69 "2010003K11Rik"		69	Igbp1b		69	Prl3c1		69	Gm5435		69	Unc45a		69	NA		69	Tmem132cos		69	NA		69	Mad1l1								69	Ube2ql1		69	Ntm		69	NA		69	Slc30a10		69	Gnao1		69
70 NA		70 "Slit2"		70	Ski		70	Anks1b		70	Adck1		70	Art2a		70	Cacna1e		70	Susd3		70	Pcdhb2		70	Dlc1								70	Bdp1		70	Sorl1		70	Pknox2		70	Ttll11		70	Kifc3		70
71 NA		71 "Fam83a"		71	NA		71	Sik1		71	Gm10433		71	Ascl3		71	Casp9		71	NA		71	Gm3985		71	NA								71	Nln		71	Lncbate3		71	Chst10		71	Pkig		71	NA		71
72 "Maml3"		72 "Prmt8"		72	Stac		72	Grxcr1		72	Ncapg2		72	Sbf2		72	Dclk3		72	NA		72	2610203C22Rik		72	Robo1								72	NA		72	Thsd4		72	Ubr4		72	NA		72	Gm23677		72
73 "Sec14l2"		73 "Cox7a2"		73	NA		73	Slc7a1		73	H4c2		73	NA		73	NA		73	NA		73	Mir344c		73	NA								73	NA		73	Usp3		73	Wdfy3		73	NA		73	Gm25200		73
74 "Adam30"		74 "Hif3a"		74	Nf2		74	Arap3		74	Gm23127		74	Glrx3		74	NA		74	Gm15897		74	NA		74	NA								74	NA		74	Gnb5		74	2210408F21Rik		74	Dnajb4		74	Gm16165		74
75 NA		75 "Tesc"		75	BC048507		75	8030423J24Rik		75	NA		75	Gm10689		75	Pate13		75	Adam29		75	Mir124-2hg		75	Tapt1								75	NA		75	NA		75	Gm24780		75	Pde4b		75	Ntm		75
76 NA		76 "Gm15511"		76	Agpat4		76	B3gat2		76	Mir6390		76	Dusp26		76	Eif3h		76	Rassf9		76	BC048507		76	NA								76	Pvt1		76	Map3k5		76	NA		76	Foxo6		76	Tirap		76
77 NA		77 "Gm23858"		77	NA		77	Pdzrn3		77	Stk24		77	Ppp1r3b		77	NA		77	NA		77	Lncenc1		77	Grip1os2								77	Mirlet7c-2		77	Asf1a		77	NA		77	Zfp46		77	Tmprss13		77
78 NA		78 NA		78	NA		78	NA		78	Gm25652		78	Lonrf1		78	Cpeb4		78	Naa35		78	NA		78	Cntnap4								78	Gxylt1		78	NA		78	Stmn4		78	Tmem52		78	Map2k1		78
79 NA		79 "Cadps"		79	Gm6214		79	NA		79	Trio		79	NA		79	Sipa1l3		79	Natd1		79	A730018C14Rik		79	Mir6540								79	Tango2		79	Best3		79	Slc23a2		79	NA		79	Gm5371		79
80 NA		80 "Acr"		80	Pcdhb4		80	NA		80	Mir8097		80	Cntn5		80	Tnfrsf8		80	Cdh4		80	Nrxn3		80	Mycn								80	NA		80	1700064J06Rik		80	Pdxk		80	Mfsd10		80	Dnajc13		80
81 NA		81 "Rbm15"		81	Pcdhb3		81	Gpc6		81	Slc45a4		81	NA		81	NA		81	NA		81	Ywhaz		81	NA								81	NA		81	Srgap1		81	NA		81	NA		81	Myrip		81
82 "Rtn3"		82 "4930583P06Rik"		82	Ppp6r3		82	1500009L16Rik		82	Arhgap39		82	Gm23326		82	Gm12304		82	NA		82	NA		82	Prrxl1								82	Gm22977		82	Tmed4		82	Olfm4		82	Trrap		82	Hbs1l		82
83 "Btg2"		83 "Pantr2"		83	Gm5916		83	Ccdc141		83	Rpl8		83	Islr		83	Fbxo41		83	Kcnma1		83	NA		83	NA								83	Kcnj6		83	Myo1g		83	Xpr1		83	Gprc5d		83	Ank3		83
84 "Gm8730"		84 "Epc1"		84	NA		84	Gm24948		84	Tubgcp6		84	NA		84	Etfb		84	NA		84	Cyp4a12a		84	Cacng5								84	Gm8492		84	Ranbp17		84	Smyd3		84	Cox6b1		84	Trpm2		84
85 "Capsl"		85 NA		85	NA		85	H2af-ps1		85	Slc38a1		85	NA		85	Mtrr		85	Gm2474		85	Cadm2		85	NA								85	Sox8		85	NA		85	Lrsam1		85	Trpm1		85	Klf16		85
86 "Prelp"		86 "Unc45bos"		86	Rbfox3		86	Trmu		86	1700123O21Rik		86	Cyb5r4		86	Zzz3		86	Ncor2		86	NA		86	Gjd4								86	NA		86	Gm23219		86	Ppip5k1		86	Oat		86	Nuak1		86
87 "Anks4b"		87 "Iqgap2"		87	Naa40		87	A730020M07Rik		87	Mylk		87	NA		87	Tef		87	Hmcn2		87	NA		87	Vps36								87	Cdc5l		87	Nr1d1		87	Pygb		87	Egln1		87	Anks1b		87
88 NA		88 "Hs2st1"		88	Chrna10		88	Cog6		88	Gm15712		88	Atr		88	NA		88	Ism1		88	Lin28b		88	Gpam								88	Pja2		88	Cacng4		88	Il12a		88	Rbm5		88	Metap2		88
89 "Shroom3"		89 NA		89	Clec16a		89	Xpnpep1		89	Gm15712		89	Gm5372		89	BC048507		89	NA		89	Neu1		89	Oprm1								89	Mtcl1		89	Usp36		89	Nfkb1		89	NA		89	Gm25143		89
90 "D830026I12Rik"		90 "Iqce"		90	NA		90	Kcnk1		90	Zbtb20		90	NA		90	Hspbap1		90	NA		90	NA		90	Eya2								90	Nrxn1		90	Cep131		90	Hivep3		90	NA		90	NA		90
91 "Luzp2"		91 "Hsp90ab1"		91	Atp13a2		91	Rpl28-ps1		91	Gm22797		91	Pth1r		91	Itprid1		91	NA		91	Gm25013		91	Mir6540								91	Gm24246		91	Asxl2		91	Plekhg5		91	Rap1gap2		91	Nav3		91
92 "Mir6352"		92 NA		92	BC048507		92	Bicc1		92	H2-M10.6		92	Rbms3		92	Fyttd1		92	NA		92	Nt5c1b		92	Slc10a7								92	Tcf4		92	NA		92	Mir6537		92	Cbx8		92	Grip1os2		92
93 "C230035I16Rik"		93 "Tmem132b"		93	NA		93	Ppp1r14a		93	Lrfn2		93	Eif1b		93	NA		93	NA		93	Ppic		93	NA								93	Mir6991		93	4933406K04Rik		93	Arhgef10		93	Scaf8		93	Gm22958		93
94 "Gsx1"		94 "Syn3"		94	NA		94	4933400C23Rik		94	Ptprs		94	NA		94	Tbc1d14		94	Gm26012		94	Katnip		94	Gm4804								94	Trpm3		94	Ankrd9		94	Cadm1		94	Ip6k3		94	NA		94
95 "Megf11"		95 "Lpin1"		95	Phldb3		95	Mylk		95	Dlgap1		95	Aldh8a1		95	Acadsb		95	Klhl38		95	Nrxn3		95	NA								95	NA		95	NA		95	Golga4		95	Prr3		95	NA		95
96 "Gm7481"		96 "Npas3"		96	Mir3106		96	Plch1		96	Tcf4		96	Sgk1		96	Secisbp2l		96	Gm24345		96	Plekhm1		96	Kif6								96	Gm25216		96	Bmp6		96	Tet1		96	Sema4g		96	Shisa6		96
97 "Zfhx3"		97 "Lfng"		97	Pxdn		97	NA		97	Lbx1		97	Moxd1		97	NA		97	Gm25344		97	Opcml		97	Gm22797								97	Scd1		97	Edn1		97	Adarb1		97	Ero1a		97	Camkk1		97
98 "Gm22494"		98 "Col9a1"		98	Gm24775		98	NA		98	Mir5623		98	Nfyb		98	Mtrr		98	St3gal1		98	Mir344		98	Bach2											98	Med10		98	Adarb1		98	NA		98	Sez6		98
99 "Efnb2"		99 "Dnaaf3"		99	NA		99	NA		99	6030498E09Rik		99	Timp3		99	Pcdhga3		99	NA		99	Ch25h		99	NA											99	Tmem171		99	1700010J16Rik		99	NA		99	Ksr1		99
100 "Glrb"		100 "Rara"		100	Pten		100	Rab6b					100	Anks1b		100	1700066J03Rik		100	4930448E22Rik		100	Gm15551		100	Pde4b											100	Pde4d		100	NA		100	NA		100	Omg		100
101 "Slco1c1"		101 "Svil"		101	Speer6-ps1		101	Gm23639					101	Gm22507		101	Mtrr		101	NA		101	Vwf		101	Adamts18											101	Actbl2		101	NA		101	NA		101	Nme2		101
102 "Hdac4"		102 "Nos1ap"		102	Gria1		102	Gm13527					102	Hbq1b		102	NA		102	Ankfn1		102	NA		102	Olfr1402											102	Dlg5		102	Gm24527		102	Agtpbp1		102	Spag9		102
103 "Gm20587"		103 "Scrn1"		103	NA		103	Pcsk6					103	Fbxw10		103	Eef1akmt1		103	Ier3ip1		103	Gm24525		103	Bach2											103	NA		103	NA		103	NA		103	Tmem106a		103
104 "Bcas3os1"		104 "Tenm4"		104	NA		104	Dynlrb2					104	Sp2		104	NA		104	Slc66a2		104	Baalc		104	NA											104	NA		104	Sybu		104	Postn		104	Etv4		104
105 NA		105 "Iqck"		105	NA		105	Pdzrn3					105	Krt39		105	Flrt3		105	Spg20		105	NA		105	Adamts18											105	Ttc5		105	NA		105	NA		105	Iah1		105
106 NA		106 NA		106	Jazf1		106	Retreg1					106	Rgs9		106	Eya2		106	Limch1		106	Dpy19l3		106	4933413L06Rik											106	Extl3		106	Tcf4		106	Slc41a2		106	NA		106
107 "Gm16404"		107 "Dmrt3"		107	Slit3		107	Camk1d					107	Dnai2		107	NA		107	Tenm3		107	NA		107	Dchs1											107	Tnfsf11		107	Nos1ap		107	NA		107	Lrfn5		107
108 "Irx1"		108 "Tnfrsf21"		108	Ppp2r2d		108	4933408N05Rik					108	Gdf7		108	NA		108	NA		108	NA		108	Galntl6											108	NA		108	Trabd2b		108	Vangl2		108	NA		108
109 "Nfia"		109 "Hibch"		109	NA		109	Gcnt1					109	NA		109	Srrm4os		109	Sntg2		109	NA		109	Gimd1											109	NA		109	Nap1l1		109	NA		109	Nrxn3		109
110 "Prkdc"		110 "Ace"		110	Zfp503		110	Slc16a4					110	Tpo		110	Wnt5b		110	Gm23639		110	Defb34		110	NA											110	Mpped1		110	NA		110	Appl2		110	Flrt2		110
111 "Nol4"		111 NA		111	Tph1		111	Snx18					111	Lrrn3		111	Tnrc6c		111	Taar1		111	Ldlr		111	Gm15766											111	Ccdc188		111	Pdzrn4		111	Kcnf1		111	Galc		111
112 NA		112 NA		112	BC048507		112	Arhgap28					112	Ttc9		112	Ppox		112	NA		112	NA		112	Gm22797											112	Gm16863		112	Fbxo42		112	Mxd3		112	NA		112
113 "Gm23986"		113 "Ctrc"		113	NA		113	Slc6a4					113	NA		113	NA		113	Phldb2		113	Trappc12		113	Syndig1											113	Bcl6		113	Creb3l2		113	Coro7		113	NA		113
114 NA		114 "Tox2"		114	NA		114	NA					114	Bdkrb1		114	Ank		114	NA		114	NA		114	Smim6											114	NA		114	Esrrb		114	Gm19557		114	NA		114
115 "Shc4"		115 "Cyp26b1"		115	NA		115	Fam50b					115	F13a1		115	Calcoco1		115	Pde5a		115	Onecut1		115	Bach2											115	NA		115	Gm1720		115	Gm15158		115	NA		115
116 "BC046251"		116 "Sesn3"		116	Mprip		116	Phactr3					116	1700029N11Rik		116	Zfp568		116	Gm12912		116	NA		116	Gnb4											116	NA		116	NA		116	Nrep		116	Gmpr		116
117 NA		117 "Shank3"		117	Camk1d		117	Msr1					117	Lman2		117	Zfp1		117	NA		117	Igfbp6		117	NA											117	Lrfn2		117	Rab27b		117	Gm22704		117	Gm26844		117
118 "Pter"		118 "Mir148a"		118	Cdkl4		118	Ldlrad4					118	Naa35		118	Pate6		118	NA		118	NA		118	Zbtb10											118	Srbd1		118	Poc1a		118	Wnt7a		118	Ice1		118
119 NA		119 "Pgbd5"		119	Ric1		119	Gm25136					119	NA		119	NA		119	Atp8b1		119	NA		119	Adamts18											119	Hars2		119	Kcnd2		119	6430571L13Rik		119	Pcsk1		119
120 "Clip4"		120 "Fgfr3"		120	NA		120	Tpst2					120	Gfm2		120	Kdm5b		120	Myo1b		120	Begain		120	Gm12132											120	NA		120	A130030D18Rik		120	Amdhd1		120	NA		120
121 "Mageb11"		121 NA		121	Pcdhga2		121	Sema3c					121	Gzmk		121	Ppp3ca		121	Gabarapl2		121	Kmt2a		121	Elovl6											121	Rcor2		121	Nol4		121	Bbs10		121	Rtraf		121
122 "Gm23302"		122 "Agap1"		122	Katnip		122	1700071K01Rik					122	Hmgb3-ps		122	Igbp1b		122	Cbs		122	Lrpap1		122	Slc35a1											122	Gm22082		122	Ptpn1		122	Atp6v0e		122	NA		122
123 "Ins1"		123 NA		123	Alg9		123	Nckap5					123	Erc2		123	Irf2bp2		123	Nrep		123	Creb3l2		123	Msr1											123	Rbp4		123	Slc39a6		123	1700028D13Rik		123	Mir346		123
124 "Mad2l1"		124 "Gm23423"		124	NA		124	Gm9431					124	Wnt5a		124	BC048507		124	Gm8883		124	Zfp458		124	Dock2											124	Cacna1f		124	Coa7		124	Gm22500		124	Rpph1		124
125 "Ttc29"		125 NA		125	Sertm1		125	4930503O07Rik					125	Fndc3a		125	BC048507		125	Etv6		125	Zfp366		125	Itprid1											125	Gm5384		125	Gm7847		125	Ubtd1		125	Mir6239		125
126 "Erbb4"		126 "Klhl2"		126	NA		126	Krt80					126	NA		126	Sod1		126	Cnksr3		126	NA		126	NA														126	Col25a1		126	NA		126	NA		126
127 "Chst2"		127 "Ccdc3"		127	Lpp		127	Kcne4					127	Prlr		127	Tnfaip8		127	Pxdn		127	1700029N11Rik		127	Tmem217														127	Oxr1		127	NA		127	Gm23200		127
128 "Ggta1"		128 "Dll4"		128	NA		128	NA					128	Rpl7-ps8		128	Aopep		128	NA		128	Gm16578		128	Pex11g														128	Tbc1d22a		128	Etl4		128	Tssk5
129 "Stard13"		129 "Zfp513"		129	Cd209b		129	Slc39a6					129	Kcnq3		129	NA		129	NA		129	Gm24888		129	Plaat1														129	Hdac7		129	Gm2420		129	Cyth4
130 "Gm16477"		130 "Grn"		130	Prkdc		130	1810046K07Rik					130	Tafa5		130	Gm26123		130	NA		130	NA		130	NA														130	Mir204		130	Deup1		130	Polr3h
131 NA		131 "Map10"		131	Nr4a3		131	Rasgrf2					131	Hdac7		131	Plk2		131	NA		131	Rbbp4		131	NA														131	Nanos1		131	Dclk3		131	Tafa5
132 "Plpp3"		132 "Aff1"		132	Atp6v0a2		132	Mir6393					132	NA		132	Atp6v1a		132	4930555F03Rik		132	Tmem132c		132	Chrna5														132	Far2		132	Cavin3		132	Lrrk2
133 NA		133 "Ippk"		133	Fem1c		133	NA					133	Cpped1		133	Tor1aip2		133	NA		133	Igkv4-86		133	Krt8														133	Neto1		133	Calcoco1		133	Rbfox1
134 NA		134 "Stmn4"		134	Skint6		134	NA					134	Dgcr6		134	NA		134	Enpp3		134	NA		134	Dchs1														134	NA		134	Cdh4		134	Gm15897
135 NA		135 "Sncaip"		135	NA		135	Pde1a					135	1700010I14Rik		135	Nufip2		135	NA		135	NA		135	Col11a1														135	NA		135	NA		135	Vps8
136 NA		136 "Prune1"		136	NA		136	NA					136	Pabpc6		136	Gramd4		136	B3gat1		136	Slc25a26		136	Gm12684														136	Mmp24		136	NA		136	Agpat4
137 "Prpf4"		137 "1700008O03Rik"		137	NA		137	Rpl29					137	Agpat4		137	Cacna1b		137	Apoo-ps		137	Mir344-2		137	Bard1														137	Xylt1		137	Nrbf2		137	Sod2
138 "Taf4b"		138 NA		138	Mapk10		138	Gm29571					138	Cbs		138	NA		138	NA		138	Zfp36l2		138	NA														138	Snx19		138	Hpcal1		138	Pdia2
139 NA		139 "Trim2"		139	Defa-ps14		139	Col13a1					139	Slc22a7		139	Slc23a1		139	Mir6238		139	Trdn		139	NA														139	Gm24374		139	Tunar		139	Lrfn2
140 NA		140 "Galm"		140	Jdp2		140	NA					140	NA		140	Oxr1		140	Tenm3		140	Gm24886		140	Sik1														140	Oxr1		140	NA		140	Plin4
141 NA		141 "S1pr1"		141	Fbxo38		141	Stn1					141	Grxcr2		141	Brinp2		141	Nat9		141	NA		141	NA														141	Gm23907		141	Cand1		141	Efna5
142 "Gm23835"		142 "Hivep3"		142	Dach1		142	Henmt1					142	Gm24504		142	Evc2		142	Gm22053		142	Osbpl10		142	NA														142	Nos1ap		142	Mfsd4a		142	NA
143 "Lbp"		143 "Mir33"		143	Gabra1		143	Synm					143	Lman1		143	Dlg2		143	Gm23986		143	Mpped2		143	Prl2c1														143	Fmn2		143	Ank3		143	Ankrd12
144 "Unc5d"		144 "Ppm1k"		144	NA		144	NA					144	Mir694		144	Gm24771		144	Tox2		144	Aff3		144	Igfbpl1														144	Gm8984		144	NA		144	Hbegf
145 "Eps8"		145 "Chrna1os"		145	NA		145	NA					145	NA		145	Sstr3		145	Filip1		145	Tox3		145	Gm7336														145	Ccdc91		145	NA		145	Diaph1
146 "Gm7901"		146 NA		146	Mras		146	Gm25765					146	Pias2		146	Lrfn2		146	NA		146	Pappa2		146	NA														146	Tlcd5		146	Gtf2a1l		146	Arhgap26
147 "Ccdc70"		147 "Gm25631"		147	Asap1		147	Gm22034					147	NA		147	Gm16547		147	Gm5285		147	NA		147	NA														147	NA		147	Gm26228		147	Gm5507
148 NA		148 "Kctd17"		148	Spen		148	Megf11					148	Smarca2		148	Septin1		148	NA		148	Btbd3		148	Asgr1														148	Rapgef4		148	Lancl1		148	Marchf3
149 "Nhsl1"		149 "Slc35d1"		149	Tshz3		149	NA					149	NA		149	NA		149	Lyn		149	NA		149	NA														149	Tle1		149	Hectd4		149	Tubb6
150 "Hoxb5"		150 "Zmiz2"		150	Olfr599		150	Cmpk2					150	NA		150	Phf20-ps		150	NA		150	Slc39a8		150	Nme5														150	C1ql1		150	B3galnt2		150	Dcc
151 NA		151 "Dok6"		151	Auts2		151	NA					151	NA		151	Gm23168		151	Gm24253		151	NA		151	Gm5700														151	Themis3		151	NA		151	Setbp1
152 NA		152 "Rbm20"		152	Nin		152	NA								152	Lamr1-ps1		152	Dnai3		152	Gphb5		152	NA														152	Atp8a1		152	Filip1		152	Pitpnm1
153 "Gm23276"		153 "Ankrd9"		153	NA		153	Slc6a11								153	Pakap		153	Galnt18		153	Gm24948		153	Ndufb9														153	Prkcb		153	NA		153	Rad9a
154 "Gm24579"		154 "Sncaip"		154	Abca4		154	Rdh5								154	Gm26628		154	NA		154	Gm23518		154	Bach2														154	Aprt		154	Rftn2		154	Nrxn2
155 "Rnase4"		155 "5031425E22Rik"		155	NA		155	Lrrc8d								155	NA		155	Chn2		155	Opcml		155	Dsc2														155	Col12a1		155	Macir		155	NA
156 "Cpeb4"		156 "Gramd1b"		156	Efcab2		156	Pdzd2								156	Oxct2a		156	NA		156	NA		156	Sdk2														156	Neurod4		156	Tnfrsf11a		156	Rfx3
157 NA		157 "Csmd2"		157	Klhl1		157	P2rx6								157	Raf1		157	Dmd		157	NA		157	Gm18859														157	1700123O21Rik		157	Ptgs1		157	Mfsd13a
158 "Gm18356"		158 "Napepld"		158	Gm4294		158	Gm25634								158	Cacng8		158	Dapk2		158	S100a7l2		158	Gm8109														158	Nectin1		158	NA		158	Cnnm2
159 NA		159 "Nav2"		159	NA		159	Fat4								159	Gsg1l		159	Tac1		159	Lrrk2		159	Lats2														159	Npas3		159	NA		159	Nt5c2
160 "B230112J18Rik"		160 "Catip"		160	NA		160	Adamts8								160	Zfp558		160	Rplp1		160	Hnmt		160	Ttll12														160	Mgrn1		160	Ubqln4		160	Gm23258
161 "Zmat4"		161 "Fam169b"		161	Mbd2		161	Krtap16-1								161	Rnf213		161	Aff1		161	NA		161	NA														161	Cdh2		161	Ank2
162 "Sema6a"		162 "Cacna1a"		162	Erc2		162	Mir153								162	NA		162	Gm22500		162	NA		162	Lpin1														162	Adam23		162	4933424M12Rik
163 "Zfhx4"		163 NA		163	Celf2		163	Zfp397								163	NA		163	Hmces		163	Pcdhb9		163	Tafa4														163	NA		163	Kcnh2
164 NA		164 "Ntrk2"		164	Adcy9		164	Bcr								164	Lrp5		164	Kat14		164	Gm20203		164	NA														164	NA		164	Htt
165 NA		165 "Nat8b-ps"		165	Schip1		165	NA								165	NA		165	NA		165	Gm24127		165	NA														165	Pard3		165	Mapk10
166 "Zfhx3"		166 "Plekhg2"		166	Taf3		166	Mreg								166	Sorbs1		166	Cabp7		166	NA		166	Gm23972														166	Gria1		166	Myo18b
167 "Plekhm3"		167 NA		167	NA		167	NA								167	Camsap2		167	NA		167	NA		167	Robo1														167	NA		167	Coq5
168 "Fam163a"		168 "Iars2"		168	NA		168	Mir378d								168	Slc35f3		168	Ccbe1		168	NA		168	Gm26519														168	NA		168	Fzd10
169 NA		169 "Grm8"		169	Lrrc4c		169	Tut7								169	NA		169	Trpc7		169	1700081H04Rik		169	Gm24581														169	Gm25792		169	Sbds
170 "Mtnr1b"		170 "Gm26143"		170	Fam135b		170	NA								170	Nsf		170	Gm13481		170	NA		170	Egflam														170	Gm24251		170	Wbscr25
171 "Gstt1"		171 "Hemk1"		171	Smyd3		171	Gm25614								171	Rps6ka5		171	Reln		171	Eif3d		171	Rreb1														171	Ankrd44		171	Ints1
172 "Unc5c"		172 "Acr"		172	Rnf34		172	NA								172	Serinc5		172	Card11		172	Setmar		172	Gzmk														172	Pam		172	Gm5303
173 "Chl1"		173 "Csmd2"		173	Psen1		173	As3mt								173	NA		173	Foxl3		173	Phf20-ps		173	Cfap58														173	Acbd6		173	Ppp4r2
174 "Rasa3"		174 "Tead4"		174	Tnfaip8		174	Gm22529								174	Mapre2		174	Frk		174	NA		174	Shroom3														174	NA		174	Chd4
175 NA		175 "Gm23241"		175	Zfp458		175	NA								175	Nrep		175	Raly		175	Cryzl1		175	Rnf144b														175	Smyd3		175	Parp11
176 NA		176 NA		176	Rnf182		176	Grip1os2								176	Anks1b		176	NA		176	NA		176	NA														176	Celf2		176	Zfp536
177 "Gm4675"		177 "Csmd2"		177	Itpr2		177	Rassf9								177	Gm6169		177	NA		177	Lnx2		177	9330182O14Rik														177	Gm22516		177	NA
178 "Sesn3"		178 "Rab4a"		178	Pfdn4		178	Fos								178	LOC115485860		178	Gm15383		178	Mtpn		178	Fam43a														178	St6galnac4		178	Tarsl2
179 "Zscan4d"		179 "D430019H16Rik"		179	Ins1		179	NA								179	Tecpr2		179	NA		179	9030204H09Rik		179	Piezo2														179	Pkp4		179	Hapln3
180 "Met"		180 "Kcnq3"		180	Grik5		180	Gm13677								180	Mettl21a		180	Zfp11		180	NA		180	Gm23315														180	NA		180	Gpr139
181 NA		181 "Polr2g"		181	Rhoq		181	NA								181	Rere		181	Reln		181	Mitf		181	Trim67														181	Knstrn		181	Fam53b
182 NA		182 "Siah3"		182	Ccna1		182	A230028O05Rik								182	NA		182	Nav2		182	Myom2		182	Gm26349														182	NA		182	Adam12
183 "Top2b"		183 "Gm24696"		183	Gm26341		183	Trim67								183	Zbtb34		183	NA		183	Gsg1l		183	NA														183	NA		183	Ptdss2
184 "Ergic2"		184 "Slc4a8"		184	Gm26088		184	4930555F03Rik								184	NA		184	Cdh6		184	Edem2		184	NA														184	9130015L21Rik		184	Nctc1
185 "Prrc1"		185 "Hlcs"		185	Gm24787		185	NA								185	Gm23754		185	Gm19028		185	NA		185	Lrcol1														185	Sulf2		185	NA
186 "Il12b"		186 "Nat9"		186	Scmh1		186	NA								186	Mir5623		186	NA		186	Gm12009		186	Gm5134														186	Stau1		186	Coro2b
187 NA		187 "Speg"		187	Pwp2		187	Rab12								187	Srbd1		187	Sec61a1		187	Mbnl2		187	Eps8														187	NA		187	NA
188 NA		188 "Crebrf"		188	Gabbr2		188	Dlg5								188	NA		188	Gnb4		188	NA		188	NA														188	Gm30667		188	Mettl24
189 "Auts2"		189 "Gm13865"		189	Insig1		189	Ptch1								189	Pla2g2e		189	Rpsa-ps10		189	Gm26688		189	4930455B14Rik														189	NA		189	Ank3
190 "Gpam"		190 "Tnfrsf13b"		190	Sncb		190	Gm12371								190	Sez6l2		190	Ccdc149		190	NA		190	Eps8														190	NA		190	Phyhipl
191 "Ppp2r2b"		191 "Smim13"		191	Galnt17		191	NA								191	Ramp2		191	Slc52a3		191	Olfr1097		191	Gm10689														191	Gstm6		191	Abhd17a
192 "Atoh1"		192 "2210416O15Rik"		192	Adam7		192	1700116B05Rik								192	Mir193a		192	Pam		192	NA		192	Myo16														192	NA		192	NA
193 "Lrrc4c"		193 "Zc3hc1"		193	Alcam		193	NA								193	Hspa4		193	NA		193	Skint9		193	Irf2bp2														193	Mmp16		193	NA
194 NA		194 NA		194	NA		194	NA								194	Mir3081		194	Vav2		194	NA		194	NA														194	Abca1		194	Mfsd6l
195 "Itpr2"		195 "Pabpc6"		195	Mff		195	St8sia2								195	Camk2d		195	Fjx1		195	Oprd1		195	1700025O08Rik														195	NA		195	Lyrm9
196 NA		196 "Frem1"		196	NA		196	Sycp2l								196	Vgll4		196	NA		196	Col24a1		196	Pcdh15														196	NA		196	Krt24
197 "Ppp2r1b"		197 "Nox3"		197	NA		197	Gm20753								197	NA		197	Rapgef2		197	Slc16a7		197	Pirt														197	NA		197	Krt42
198 "Rybp"		198 "Ank2"		198	Csmd1		198	Gm2345								198	9530052E02Rik		198	Fcrl5		198	NA		198	Inf2														198	Usp1		198	Ubtf
199 "Cdc42ep1"		199 "Igsf3"		199	NA		199	Notch2								199	BC048507		199	Rpsa-ps10		199	NA		199	NA														199	Sgip1		199	NA
200 "Vmn2r112"		200 "Rad51b"		200	Mbd2		200	4833422M21Rik								200	Eno4		200	NA		200	4930401O10Rik		200	Irx4														200	Ptpru		200	Txndc15
201 NA		201 "Smad3"		201	Mbtps1		201	Gm10184								201	Cacnb2		201	Gm24626		201	Ablim1		201	NA														201	Cdk14		201	Mtx3
202 "Lhpp"		202 NA		202	Vmn1r205		202	Pgap4								202	Tspan5		202	NA		202	Redrum		202	NA														202	Stx18		202	Gdf10
203 "Vmn1r50"		203 "Prr18"		203	Kcnh1		203	Col9a1								203	Gm23244		203	NA		203	Itgav		203	Cdh6														203	Gm23022		203	Gm3534
204 NA		204 "Ptprz1"		204	Brpf1		204	Gm22312								204	NA		204	Rbms3		204	Ajap1		204	Meis2														204	Auts2		204	1700006F04Rik
205 NA		205 "Gpr19"		205	Gng2		205	Zzz3								205	Acbd6		205	1700024G13Rik		205	NA		205	Pi15														205	Auts2		205	NA
206 "Tenm3"		206 "Slc25a22"		206	Scn8a		206	NA								206	Degs1		206	Gm24774		206	Ptpn9		206	NA														206	NA		206	Mief1
207 NA		207 NA		207	Cnnm1		207	Gfm2								207	AI115009		207	Gm23509		207	NA		207	Qrfpr														207	Wasf3		207	Srebf2
208 "Lipg"		208 "Lrp3"		208	Prrc2b		208	NA								208	Relt		208	Angpt1		208	Stxbp5l		208	Bach2														208	Clec2l		208	Gm4335
209 "Dusp10"		209 NA		209	NA		209	Chd2								209	Xylt1		209	Gm23907		209	Mtrr		209	Meis2														209	Gmcl1		209	NA
210 "Six1"		210 "Gm23626"		210	Grhl1		210	NA								210	Mir7060		210	NA		210	Mtrr		210	Phactr1														210	Timp4		210	Ptx4
211 "Ptch1"		211 "Banp"		211	Galnt7		211	Rd3								211	Col4a1		211	NA		211	Igf2r		211	Gm2345														211	Bcl2l14		211	Thumpd2
212 "Cdh9"		212 "Adcy9"		212	Nebl		212	NA								212	Nr2f6		212	Gm9553		212	Epha7		212	Ldlrad1														212	NA		212	Trappc8
213 NA		213 "Nat9"		213	Opcml		213	Clcnka								213	Myrip		213	Banf2		213	Ctnnbl1		213	Chrm3														213	Sipa1l3		213	NA
214 "Vmn1r71"		214 "Sccpdh"		214	Kcns2		214	Zfp609								214	NA		214	NA		214	NA		214	Pcdh15														214	Mybpc2		214	Atad1
215 NA		215 "Mab21l4"		215	NA		215	LOC118568354								215	Gria1		215	Tmem132c		215	Tnfrsf9		215	1700021F07Rik														215	Nell1		215	LOC118568411
216 "Bach2"		216 "Hacd4"		216	Trappc10		216	NA								216	Speer6-ps1		216	Osbpl3		216	Gm13531		216	NA														216	Whamm		216	Efnb1
217 "1700123O21Rik"		217 "Dgki"		217	Pcdh1		217	Acox1								217	Pdhb		217	Sox6		217	Pcdhb1		217	Gm22797														217	Gm8183		217	Fam20b
218 "Ctc1"		218 "Anln"		218	NA		218	Dbh								218	Ank		218	NA		218	Myo10		218	NA														218	Prss23		218	Hs6st3
219 "Ifi27"		219 "Gm2a"		219	Id2		219	NA								219	NA		219	NA		219	2310020H05Rik		219	Tmem184b														219	NA		219	NA
220 NA		220 "Pemt"		220	NA		220	Mt3								220	Aif1		220	Stxbp6		220	Pdk1		220	Tead4														220	Abcc12		220	NA
221 "Caln1"		221 "Lncenc1"		221	NA		221	Mir6538								221	1700008K24Rik		221	Nrde2		221	Xkr6		221	Glud1														221	NA		221	Gm10390
222 "Arhgap26"		222 "Mta3"		222	NA		222	Gm23975								222	1700039E22Rik		222	NA		222	NA		222	Prkg2														222	Gm23677		222	Stmn4
223 "Zscan12"		223 "Pabpc2"		223	NA		223	NA								223	Cyp17a1		223	Rarb		223	Kcnma1		223	NA														223	Ntm		223	NA
224 "Plekhm3"		224 NA		224	Cadm1		224	Klc2								224	Rp1		224	Ly6l		224	Tpx2		224	Mgat4c														224	Pate6		224	Klhl8
225 "Enpp6"		225 "Saa3"		225	Mettl26		225	NA								225	Lancl1		225	Gm6931		225	4933416M06Rik		225	Dlc1														225	Ulk4		225	NA
226 "Shroom3"		226 "Haus8"		226	Washc4		226	Elmo1								226	Mir6352		226	Dpysl3		226	Trhr2		226	Gm25261														226	Zbtb2		226	Marchf1
227 "Tspan5"		227 NA		227	Mapk11		227	NA								227	NA		227	Ms4a5		227	Nkd1		227	Arhgap18														227	NA		227	Lias
228 "Dera"		228 "Nedd9"		228	Sertm1		228	NA								228	Ajap1		228	Gm23746		228	Kcnab2		228	Gal3st2b														228	Elk3		228	NA
229 NA		229 "Gm9866"		229	Kcnc1		229	NA								229	Mad1l1		229	Slc7a2		229	NA		229	Adamts18														229	Tmcc3		229	1700072B07Rik
230 "Lrrc10"		230 "Rab39"		230	Crebzf		230	Postn								230	Syt17		230	Gm25005		230	NA		230	NA														230	Tmem132e		230	Dock10
231 NA		231 "Nrip3"		231	Ccdc85a		231	Nde1								231	NA		231	Mecom		231	Iqck		231	Stmn2														231	Cog1		231	NA
232 NA		232 "Rnft2"		232	Opa1		232	Phlpp1								232	Lims1		232	Ins1		232	Grm8		232	Rbpms														232	Csnk1d		232	Niban1
233 "Plcb1"		233 "Sema6d"		233	Frs3		233	NA								233	Sgca		233	NA		233	Eif4g2		233	NA														233	NA		233	Spout1
234 "Mir124-2hg"		234 "Ror2"		234	Gm24116		234	Gbe1								234	Cpsf2		234	Pcp4		234	NA		234	Mlph														234	Tnfaip2		234	NA
235 "Rbm33"		235 "Tlnrd1"		235	Fam78a		235	Arap2								235	Ccnk		235	Hcn4		235	Cab39l		235	Atp8b4														235	Klc1		235	Mmp9
236 "Gm23847"		236 "Gm23639"		236	Jkampl		236	Rerg								236	Slc22a23		236	NA		236	1810046K07Rik		236	Vat1l														236	Rpp14		236	Vps45
237 "Snrk"		237 NA		237	Arhgap33		237	NA								237	NA		237	NA		237	NA		237	NA														237	Fhit		237	Papss1
238 "Pipox"		238 "Tspan18"		238	Trpv4		238	NA								238	Lvrn		238	Insyn2a		238	Pdzrn4		238	NA														238	NA		238	Tmem64
239 NA		239 "Hmgb4os"		239	NA		239	Rgs9								239	Pigp		239	Eya2		239	NA		239	Agtpbp1														239	Cdh10		239	Gm11897
240 "Cadm2"		240 NA		240	Wtap		240	Tmem163								240	1810007C17Rik		240	Pole4		240	Oprd1		240	Gnb4														240	Ift27		240	Cdcp2
241 "Hdac4"		241 "Psmg1"		241	Dalir		241	Bmpr1b								241	Gabbr1		241	Stk10		241	NA		241	Pdgfd														241	NA		241	Smim1
242 NA		242 "Abca1"		242	Avp		242	Exoc4								242	Ypel1		242	Mas1		242	NA		242	Slain1														242	Rbfox1		242	NA
243 "Cttnbp2"		243 "Prok1"		243	Cadm4		243	NA								243	Tent4b		243	Iqsec2		243	NA		243	Pxk														243	Ephb3		243	Smim20
244 NA		244 "Smg9"		244	Car12		244	Kctd16								244	Fto		244	NA		244	Zc3hav1		244	NA														244	St6gal1		244	NA
245 NA		245 "Pou2f2"		245	Defb46		245	NA								245	Pgm2l1		245	Skap1		245	NA		245	Fam98a														245	Lpp		245	Gm25765
246 "Stard13"		246 "Cacna1a"		246	Pik3r1		246	Ap2a1								246	Nsmce1		246	NA		246	Slc25a12		246	NA														246	NA		246	Wdr66
247 "Csmd1"		247 "Usp53"		247	Lrrtm1		247	Nptx2								247	Gpr135		247	Fam3c		247	NA		247	NA														247	NA		247	Gm23040
248 "Gm22085"		248 "Gm13848"		248	NA		248	NA								248	NA		248	NA		248	Setbp1		248	NA														248	Rps2-ps9		248	3930402G23Rik
249 NA		249 "Hivep1"		249	NA		249	NA								249	Eif3e		249	Rai2		249	NA		249	Parp8														249	Wdr46		249	A230072I06Rik
250 "Mkx"		250 "Nrg1"		250	Klhl7		250	NA								250	Traf7		250	Mapk10		250	Gm12807		250	Itgb5														250	Tap1		250	NA
251 "Pcdh19"		251 "Fbrsl1"		251	Insc		251	Gm23674								251	NA		251	Gm10263		251	Pex13-ps		251	Ireb2														251	Mir5709		251	Tmod2
252 "Lgr4"		252 "Lockd"		252	Zfp532		252	Gm25800								252	Gm23010		252	Frmd4b		252	NA		252	Hunk														252	Nrxn1		252	Dop1a
253 NA		253 "Asb1"		253	Nebl		253	NA								253	Zbtb38		253	NA		253	Ly86		253	NA														253	Psd2		253	Gm19193
254 "Cxcl14"		254 "Trim59"		254	NA		254	Adgrl2								254	Mir1931		254	Zfp462		254	Mab21l2		254	Ankrd44														254	NA		254	Sesn1
255 NA		255 "Dclk2"		255	Plk2		255	Adgra3								255	Sec14l1		255	Ppp1r3b		255	NA		255	Grid1														255	Frat2		255	Flt4
256 "Ntm"		256 "Kcnk7"		256	NA		256	Lef1								256	NA		256	Bcl6		256	Tmem39a		256	Mtss1														256	Gm24400		256	Pemt
257 NA		257 "Kcnd3"		257	NA		257	4930401O10Rik								257	NA		257	Mc3r		257	2210408F21Rik		257	Gm11929														257	Steep1		257	Myo1c
258 "Stat3"		258 "Rpgrip1"		258	Pou2f2		258	NA								258	Fat3		258	Gc		258	NA		258	NA														258	Tmem35a		258	Socs7
259 "Wdr37"		259 "1110017D15Rik"		259	Lmnb2		259	NA								259	NA		259	Csl		259	NA		259	Dennd4c														259	Dlgap1		259	Rnf44
260 "Ppme1"		260 "Adamts20"		260	Cope		260	Stk32b								260	Gm13216		260	Mir6239		260	Tgfbr2		260	Cibar1														260	NA		260	NA
261 "Fam222b"		261 "Ccdc28a"		261	Adk		261	Trib1								261	Olfr1402		261	NA		261	Pcdha3		261	NA														261	Mir695		261	NA
262 "Slc24a5"		262 "Mtmr10"		262	NA		262	Penk								262	Grm3		262	Gm10132		262	Tmem132c		262	Thbs4														262	Vps8		262	NA
263 "Dpf1"		263 NA		263	NA		263	Cox18								263	Gm6588		263	Irx6		263	NA		263	NA														263	Acsl6		263	Scaf8
264 "Cadm1"		264 "Tbl1xr1"		264	Nnmt		264	Gm13133								264	Gm24671		264	Cacna1a		264	NA		264	NA														264	Ldb2		264	NA
265 "Gm3508"		265 "Auts2"		265	Zfp385c		265	Aoc3								265	Rimbp2		265	NA		265	NA		265	NA														265	Dkc1		265	NA
266 NA		266 NA		266	Zfp428		266	Sox4								266	NA		266	Bean1		266	Gm15551		266	Lsamp														266	Vrk3		266	Map4k3
267 NA		267 "Gm23675"		267	Snora74a		267	Prelid2								267	Evx1		267	C1qtnf3		267	Coro2b		267	Ugt1a2														267	Hsp90aa1		267	Kcnn2
268 "Sash1"		268 "Flnc"		268	Eno4		268	Spns2								268	Opa3		268	NA		268	NA		268	Rspo1														268	NA		268	NA
269 NA		269 "Mir7046"		269	NA		269	C130026L21Rik								269	NA		269	Rab3b		269	Reps1		269	NA														269	NA		269	Gm25487
270 "Kat6b"		270 NA		270	NA		270	NA								270	NA		270	NA		270	Tmem255a		270	NA														270	4933440J02Rik		270	NA
271 "Stambpl1"		271 "Rplp1"		271	Gm23041		271	NA								271	NA		271	Akr7a5		271	Olfr16		271	NA														271	Prpf4b		271	D5Ertd579e
272 "Trpm3"		272 "Kdelr3"		272	Mtres1		272	Ptpro								272	Cx3cl1		272	NA		272	Srbd1		272	Atp8b1														272	Cbx6		272	Mir3080
273 "Rbms1"		273 "Zbtb12"		273	Atl2		273	Zbtb46								273	Tmem231		273	Adra1a		273	NA		273	NA														273	NA		273	Nos2
274 "Scmh1"		274 "Mir1901"		274	1700094J05Rik		274	NA								274	NA		274	Gm13531		274	Car10		274	Prkch														274	NA		274	NA
275 "Aunip"		275 "Gm17800"		275	Ass1		275	Gm13673								275	Cspg5		275	NA		275	Gm5435		275	Smyd2														275	NA		275	Asap1
276 "Rps4l-ps"		276 "Dmrt3"		276	Ntm		276	Sdk2								276	Nuak1		276	Nacc2		276	NA		276	NA														276	Chrm3
277 "Slain1os"		277 "Gm23835"		277	NA		277	NA								277	NA		277	Mir5123		277	Six4		277	Syce1l														277	NA
278 NA		278 "Akap7"		278	Scmh1		278	NA								278	Mia2		278	Olfr823		278	Sirpa		278	Ercc6l2														278	Kmt2e
279 "Rfx3"		279 "Gm24150"		279	Rnf8		279	Gm14263								279	Ckb		279	Myo16		279	Synpo		279	Sdk1														279	Pex3
280 "BC006965"		280 NA		280	Sfswap		280	Mtus1								280	Flnb		280	Mir3964		280	Spata2		280	NA														280	Klf16
281 NA		281 "Pcp4l1"		281	NA		281	NA								281	Fdft1		281	NA		281	Gm3985		281	NA														281	NA
282 NA		282 "Thrsp"		282	NA		282	Tmod4								282	Bmp1		282	Otop1		282	Dpy19l1		282	Dnajc19														282	Mybbp1a
283 NA		283 "Mir181c"		283	Ica1l		283	NA								283	Scn8a		283	Foxp1		283	Smpd4		283	Adam12														283	Slc9a3r2
284 "Bmp6"		284 "Clic5"		284	Rapgef4		284	Txndc16								284	Tekt5		284	NA		284	4930568G15Rik		284	Stam2														284	NA
285 "St6gal1"		285 "Gap43"		285	Eya1		285	NA								285	Arhgap26		285	Tmem163		285	NA		285	Oxgr1														285	NA
286 "Gm7150"		286 "Mamstr"		286	Galnt11		286	Fgd3								286	Nedd4l		286	Dnm3		286	Anxa2		286	Gm9866														286	Ube4b
287 "Mir1955"		287 "Chn2"		287	Ifitm2		287	Vmp1								287	Aldh18a1		287	Pamr1		287	NA		287	NA														287	Arpc2
288 "Stx18"		288 "Nxnl1"		288	Nxpe2		288	Gm22140								288	Dnajc7		288	NA		288	Dhx29		288	Krtap16-1														288	NA
289 "Gm28441"		289 "Tiam2"		289	Map2k4		289	NA								289	Nfkbid		289	Gm23025		289	Schip1		289	Nebl														289	NA
290 "Trappc11"		290 NA		290	Egr1		290	H2af-ps1								290	Mir1962		290	NA		290	NA		290	Socs5														290	NA
291 "Smarca2"		291 "Slc37a3"		291	Clrn1		291	Tcim								291	Gm5544		291	NA		291	Kctd1		291	Susd4														291	Dnajc1
292 "Nrcam"		292 "Tcea3"		292	Lmx1b		292	Nr5a2								292	NA		292	Ptpn13		292	Mir145b		292	5730409E04Rik														292	Zfp385b
293 "Cd82"		293 NA		293	Rps10		293	Gm4810								293	Rps18-ps6		293	NA		293	Zmat4		293	NA														293	Lrrc4c
294 NA		294 "Kazn"		294	Sh2d4b		294	NA								294	NA		294	Dnajc13		294	Sardh		294	Dock2														294	1110002E22Rik
295 NA		295 "Gm29571"		295	Unc119		295	Col23a1								295	Usp35		295	Gm8055		295	Gart		295	NA														295	Mir7j
296 NA		296 NA		296	Fam214a		296	Gm26264								296	Islr2		296	P3h4		296	Hcar2		296	NA														296	Wwp1
297 "Gm22456"		297 NA		297	Ankrd28		297	Fam76b								297	NA		297	Cavin1		297	NA		297	Nsun2														297	Slc24a2
298 "Shroom3"		298 "Ddah1"		298	Hnrnpll		298	NA								298	NA		298	Galc		298	Zfp819		298	Chrm3														298	Cfap74
299 "Lpin2"		299 NA		299	Kalrn		299	2410018L13Rik								299	Cwc25		299	Irx2		299	Gm24547		299	Shroom3														299	NA
300 "Gm12266"		300 NA		300	Gm25015		300	Sema6d								300	NA		300	Irx2		300	Serinc2		300	Myo1b														300	NA
301 "Gm24070"		301 NA		301	Gm23951		301	Nedd4l								301	NA		301	NA		301	NA		301	H2-Ea														301	Areg
302 NA		302 NA		302	Gm11729		302	Trpm2								302	Celf6		302	Ccdc188		302	Mir6403		302	Bach2														302	Rac1
303 "Gstcd"		303 "Stk11"		303	NA		303	Gm24635								303	Rit2		303	Rps10-ps2		303	Tox3		303	Gm20125														303	Syne4
304 NA		304 "Fggy"		304	Scap		304	NA								304	NA		304	Gm22978		304	Gm24246		304	Gm10556														304	Pih1d1
305 NA		305 "Sncaip"		305	Hal		305	Aym1								305	Grm8		305	Galm		305	Ing2		305	Bach2														305	Gm23479
306 "Btbd3"		306 "Mocs1"		306	Gm6040		306	Ctnna3								306	Zim1		306	Gm5261		306	Dlg2		306	Rbfox1														306	NA
307 NA		307 NA		307	Ntrk2		307	NA								307	Grm5		307	Chac1		307	Iqck		307	Shroom3														307	Adam12
308 "Nphp3"		308 "Aim2"		308	Kdm4b		308	NA								308	NA		308	Plppr4		308	NA		308	Olfr944														308	Vps26b
309 NA		309 NA		309	Coq2		309	Aqp4								309	NA		309	Slc6a9		309	Gm23749		309	NA														309	Ntm
310 "Auts2"		310 "Nwd1"		310	Brdt		310	Sema3c								310	NA		310	Limch1		310	C1galt1		310	Dscam														310	Rora
311 "Gja1"		311 "Tmem200b"		311	Auts2		311	Dock1								311	Esr1		311	Oca2		311	NA		311	Kcnk15														311	NA
312 NA		312 "Wnt5a"		312	Opcml		312	Igsf3								312	Pi4ka		312	NA		312	Dsg2		312	Angpt1														312	NA
313 "Gm4675"		313 "Rerg"		313	Rufy2		313	Bmpr1b								313	Acap1		313	Calhm4		313	NA		313	NA														313	Spns2
314 NA		314 "Adamts17"		314	NA		314	NA								314	NA		314	Ncf2-rs		314	Gm14965		314	Robo1														314	Gm11513
315 "Gm15083"		315 "Gm26021"		315	NA		315	Gm37294								315	Cfap157		315	NA		315	Fam43a		315	Gm23249														315	Mir5119
316 "Calcoco1"		316 NA		316	Akr1b10		316	NA								316	Irak2		316	1700123O21Rik		316	Mir383		316	NA														316	Zfp839
317 NA		317 "Ago2"		317	Dpf1		317	NA								317	Mau2		317	Impg2		317	Lrguk		317	NA														317	Htr1a
318 "Pcdhb7"		318 "Tbc1d1"		318	Nrxn3		318	Slit2								318	Septin7		318	Gm15974		318	NA		318	Pik3c3														318	Bmp1
319 "Pde4b"		319 "Bach2"		319	Prkg1		319	Plekha7								319	Ncam1		319	NA		319	NA		319	NA														319	Asap1
320 "Irf2bp2"		320 "Nav2"		320	Mtrr		320	Phactr2								320	NA		320	Scgb1a1		320	NA		320	NA														320	Zfat
321 "Ptn"		321 "Lipc"		321	NA		321	Sardh								321	Epha4		321	Sgms1		321	Rasd2		321	Gm25495														321	Prr5
322 "Usp20"		322 "Nfkbia"		322	Itga2b		322	Pcsk6								322	Gnai1		322	Rtn4ip1		322	Map9		322	Kctd8														322	Mir690
323 "Rbms1"		323 "Gt(ROSA)26Sor"		323	Klf7		323	NA								323	Acaca		323	Gpr39		323	NA		323	NA														323	Mb21d2
324 "1700088E04Rik"		324 "Kcna6"		324	2810404M03Rik		324	NA								324	Tdrd3		324	Gm11256		324	NA		324	Ube2q1														324	Pabpc6
325 "Cystm1"		325 "Fam219a"		325	Raver1		325	Pgs1								325	A330023F24Rik		325	Meis2		325	A430018G15Rik		325	Gm23981														325	Marchf2
326 "Adgb"		326 "Reln"		326	Slc2a1		326	2410018L13Rik								326	Gm22670		326	Fndc3a		326	Fam76b		326	Gm26397														326	Pcdhb2
327 "Shroom3"		327 "Dmrt3"		327	NA		327	Extl3								327	Abtb1		327	Zfhx4		327	NA		327	Whrn														327	Gm8302
328 "2900052N01Rik"		328 NA		328	Htr2c		328	Ercc4								328	Rab8b		328	Gm10874		328	Gm12009		328	Shc3														328	Rfx3
329 NA		329 "Cadm4"		329	Abi2		329	Cited2								329	Pirt		329	Atp5b		329	Sgk1		329	Mcf2l														329	Tpbgl
330 "Iqsec1"		330 "Fxyd2"		330	NA		330	NA								330	Mgrn1		330	Gm25824		330	NA		330	Adgra3														330	Gm2546
331 NA		331 "Hmg20a"		331	Arl15		331	2310008N11Rik								331	Stk38		331	1700011B04Rik		331	NA		331	Gm18952														331	NA
332 "Rad17"		332 NA		332	Gtpbp2		332	Gm25214								332	Smc3		332	NA		332	Myo18b		332	Gm24116														332	Megf9
333 NA		333 "Shank3"		333	Defb50		333	Ppp4r2								333	Sptbn5		333	Dcc		333	NA		333	Fbln7														333	Gm12716
334 "Aimp2"		334 NA		334	Gm14234		334	Tpo								334	Zbtb16		334	Adra2a		334	9530052E02Rik		334	Iyd														334	Mtmr7
335 "D730045A05Rik"		335 "Zfp532"		335	NA		335	Epb41l4a								335	Rgs7bp		335	Chrna4		335	Gm25268		335	Acsf3														335	Ccdc85c
336 "Rgma"		336 NA		336	H2bc8		336	Cavin2								336	Psat1		336	Cmtm4		336	NA		336	NA														336	Pcdh7
337 "Yars"		337 "Lrrfip1"		337	Wdr46		337	Itga8								337	Nr2c2ap		337	NA		337	Rybp		337	Rnf20														337	NA
338 "Sh3pxd2b"		338 "Crocc2"		338	NA		338	Slc26a9								338	Tmem74		338	Dbh		338	Neu2		338	Gm22302														338	Zfp629
339 "Erg28"		339 "Fam20a"		339	H2az2		339	Alx1								339	4931440P22Rik		339	Fras1		339	NA		339	Crtc3														339	H2-M10.3
340 NA		340 "Dmpk"		340	Abcc5		340	Bmpr1b								340	Zkscan16		340	Arap1		340	Bcl11b		340	Veph1
341 "Ank2"		341 "Gpr151"		341	Lrrn2		341	Cldn23								341	Mir6417		341	NA		341	Ube2ql1		341	Kif26b
342 NA		342 "Mir6358"		342	Asxl1		342	Fndc3a								342	Ppp1r37		342	Abhd6		342	Zmiz1		342	Wdr66
343 NA		343 "Cstdc2"		343	Scp2		343	Gm24008								343	NA		343	Themis3		343	Neurl1a		343	BC024139
344 NA		344 "Cnmd"		344	Add2		344	Cdh5								344	Tspan17		344	Gm26342		344	NA		344	Sbf2
345 "Gm19028"		345 "Sfxn5"		345	Cacna2d2		345	Odc1								345	Scn8a		345	Wasf3		345	Bod1		345	Sema3c
346 NA		346 "Osbpl7"		346	Pkd1		346	NA								346	Nrros		346	Iqsec1		346	Cdh13		346	Greb1
347 NA		347 "Usp25"		347	Fmn2		347	NA								347	4930473A02Rik		347	NA		347	Gm22521		347	Mir6355
348 "Tspan12"		348 "Foxs1"		348	Mir28b		348	Pdgfa								348	Alpk3		348	Kif14		348	Phldb3		348	NA
349 NA		349 "Mindy4b-ps"		349	Slc35f5		349	NA								349	Klhl2		349	NA		349	1700109G15Rik		349	NA
350 "Sox5"		350 "Lyzl4os"		350	Gm25137		350	NA								350	NA		350	Vash2		350	Klhl3		350	Tmprss7
351 "Mef2c"		351 "Myt1l"		351	Gm37164		351	NA								351	NA		351	NA		351	Tesc		351	NA
352 "Wls"		352 "Zbp1"		352	Gk5		352	NA								352	Dlx6os1		352	NA		352	Ewsr1		352	Robo1
353 "Pak3"		353 "Csmd2"		353	Usp7		353	NA								353	Atcay		353	Plcb4		353	Nrxn3		353	NA
354 "Nsmce3"		354 "Hrk"		354	Tmem178		354	Ptx3								354	Braf		354	Elmo2		354	Adcy9		354	Aldh1a7
355 "Ncam1"		355 NA		355	Ptprn		355	Ablim3								355	Ryk		355	Zfp64		355	Rps10-ps2		355	Oca2
356 "Stard8"		356 "Slc24a4"		356	Myh9		356	Gm12320								356	Basp1		356	Cdh4		356	0610038B21Rik		356	Bhmt
357 "Dennd1a"		357 "Gm24261"		357	Pcdh1		357	H2af-ps1								357	NA		357	NA		357	Gm13916		357	Gm18956
358 "4921524J17Rik"		358 "1700048M11Rik"		358	Gria1		358	Epb41l4a								358	Enpp2		358	Arsj		358	NA		358	4930583P06Rik
359 "Ppp1r17"		359 "4930505M18Rik"		359	1700081H04Rik		359	Gm25917								359	Zfp647		359	NA		359	Tjp2		359	Gpr6
360 NA		360 "Mettl27"		360	Cpt1c		360	NA								360	Dip2b		360	Asph		360	Trpm3		360	Ube2q2
361 "Bcl10"		361 "Trp63"		361	Klhl2		361	Clpb								361	Aopep		361	Usp24		361	Gm15551		361	NA
362 "Ppp1r3b"		362 NA		362	NA		362	Dtna								362	Lbx1		362	NA		362	NA		362	Adra2a
363 NA		363 "Akt2"		363	NA		363	NA								363	Elmo1		363	NA		363	Ctnna2		363	NA
364 "Stard3"		364 "Rgsl1"		364	Gmnc		364	Soat1								364	Mgat5b		364	Scarb1		364	Pcdhga6		364	NA
365 NA		365 "Wdr95"		365	3300005D01Rik		365	Gm23225								365	Slc26a4		365	Capza2		365	Idh2		365	Qpct
366 "Socs1"		366 "Ly6g6c"		366	NA		366	Hectd2os								366	Golim4		366	NA		366	NA		366	Sh3gl3
367 "Tle4"		367 "Mir7011"		367	Coro1a		367	Cdk6								367	Nrn1		367	Setmar		367	Kcnj6		367	Rasa1
368 "Thsd7a"		368 "Endod1"		368	Rcc1l		368	Gpc6								368	Gm26395		368	Mical3		368	Frmd4b		368	Ubl3
369 "Gm10532"		369 "Ncln"		369	Sdc2		369	Mipep								369	Ric1		369	NA		369	NA		369	Mir6355
370 "Gm15383"		370 "Gjb2"		370	Mcts2		370	Sema3c								370	NA		370	Mtus1		370	2010106C02Rik		370	Frem3
371 "Bdh1"		371 NA		371	Tnfrsf21		371	Gm2541								371	Pars2		371	NA		371	Gm25913		371	NA
372 "Macf1"		372 "Mt2"		372	Auts2		372	Scin								372	Snrnp40		372	Clec3a		372	NA		372	Calcr
373 NA		373 "Bbs2"		373	Cacng3		373	Mef2a								373	Mrpl22		373	Rplp1		373	Wnt5a		373	Adamts18
374 "Cd83"		374 "Tbc1d22a"		374	Dok7		374	Sox11								374	Ttyh2		374	4930467K11Rik		374	Bbs9		374	Gm22777
375 "Dmd"		375 "Mep1b"		375	Tescl		375	Nek10								375	BC048507		375	NA		375	Ccdc192		375	a
376 "Esx1"		376 NA		376	NA		376	Gm21083								376	Adgrf5		376	Nf1		376	Gtdc1		376	Robo1
377 "Cnnm3"		377 "Csmd2"		377	Pde8b		377	4930505M18Rik								377	Btrc		377	Asic2		377	NA		377	NA
378 "Sema5b"		378 NA		378	NA		378	Spata13											378	Ccl1		378	Scel		378	Psmc1
379 NA		379 "Msantd1"		379	Med18		379	Il33											379	Itgb4		379	Adrb1		379	Fat2
380 "Dnajc7"		380 "Ptbp1"		380	Guca2b		380	Gm23733											380	Gm23972		380	Pdzk1ip1		380	NA
381 "Dph5"		381 "Ptpn14"		381	Mir1187		381	NA											381	Gm25831		381	Tox		381	Pgpep1l
382 "4930480K15Rik"		382 "Vwa5b1"		382	Arl2bp		382	Gm9871											382	NA		382	NA		382	Rbm47
383 "Rpl31-ps18"		383 "Igdcc3"		383	Map7		383	Krt7											383	NA		383	Ccdc85a		383	Sdf4
384 "Rps18-ps1"		384 "Chdh"		384	Kcnma1		384	NA											384	Mir3081		384	Rps13-ps6		384	Cym
385 "Slco1c1"		385 "Rilpl1"		385	NA		385	Inpp4a											385	Gpr151		385	Sgcd		385	Bach2
386 "Rorb"		386 "Gm13818"		386	Gm7821		386	Ppfibp1											386	Lrrc4c		386	NA		386	Gm4991
387 "Mrtfb"		387 "Ccdc124"		387	Ntrk2		387	Col24a1											387	NA		387	Mfsd13a		387	NA
388 "Cerkl"		388 "Baz1a"		388	Sorbs1		388	NA											388	NA		388	Gm23432		388	Gm13328
389 "Frem2"		389 "H1f2"		389	NA		389	Zfp236											389	Hrh4		389	Lrrk2		389	Tenm3
390 "Ddit4l"		390 NA		390	NA		390	Adam30											390	Trp53bp1		390	Inpp1		390	Scn5a
391 "Foxo6"		391 "Tanc1"		391	Gria1		391	Dnai1											391	Grip1		391	NA		391	Gm25652
392 "Adcyap1r1"		392 "0610040F04Rik"		392	Gnaq		392	Ramp1											392	Pxk		392	1700039E22Rik		392	NA
393 "Rgma"		393 NA		393	Pcdhb14		393	Cux1											393	Gm13469		393	Rap1gap2		393	Adamts18
394 "Arntl"		394 NA		394	Myo3a		394	Gm5270											394	Chn2		394	NA		394	Dpp6
395 "Cd209c"		395 "Mpp4"		395	NA		395	Ubn2											395	NA		395	Cstf1		395	NA
396 "Tmed3"		396 "Zcchc2"		396	Rnf24		396	Phyhipl											396	Dcx		396	Efnb2		396	Pum3
397 "Gm4924"		397 "Fbxo28"		397	0610039K10Rik		397	NA											397	NA		397	Ric3		397	Slc4a5
398 NA		398 "Rapgef4"		398	Cnnm2		398	Ndufa4											398	Gm25977		398	Tars		398	NA
399 NA		399 "Pank2"		399	Nova1		399	NA											399	NA		399	Zfp383		399	Lratd2
400 "Gm22021"		400 "Gm14234"		400	Cask		400	NA											400	Shmt1		400	NA		400	Lmo2
401 "Csrp2"		401 "Gstm4"		401	Rimbp2		401	Gli2											401	Slc25a10		401	NA		401	NA
402 "Mir138-1"		402 "Elovl6"		402	Tanc1		402	Gm15573											402	NA		402	Rps6ka2		402	Stmn2
403 "Pdyn"		403 "Csmd2"		403	Sema6d		403	Igsf3											403	Gdnf		403	Nrxn3		403	Gm24578
404 "Tox"		404 "Hmgb4os"		404	Gm23042		404	NA											404	1700012I11Rik		404	NA		404	Pax2
405 "Nfia"		405 "Tinagl1"		405	Gm15880		405	Mtus1											405	Lima1		405	NA		405	NA
406 "Hrh1"		406 "Slc4a4"		406	Defb46		406	Lcorl											406	Gm6771		406	Btbd16		406	Apoo-ps
407 "Mrgpra4"		407 "Nos1"		407	Zfp455		407	Psmd6											407	NA		407	NA		407	NA
408 "Gm8730"		408 "Calu"		408	Prkci		408	Gm15566											408	Tshz2		408	Gm8738		408	Cep250
409 "1700006H21Rik"		409 "Rps16"		409	Malat1		409	Gm23350											409	Gm14314		409	Arhgap10		409	Igf2bp1
410 "Oat"		410 "Kash5"		410	Mllt3		410	Gm15551											410	Gm24929		410	NA		410	Nell1
411 "Edar"		411 "Asb7"		411	Zc3h14		411	NA											411	Myct1		411	Mlh1		411	NA
412 "Phyhipl"		412 NA		412	Nav2		412	Gm24326											412	NA		412	NA		412	NA
413 NA		413 NA		413	Gm14461		413	NA											413	Srgap2		413	Gse1		413	Nt5el
414 NA		414 "Tex36"		414	Pate8		414	Dbx2											414	Cfap61		414	Gm22778		414	Arsj
415 "Ppp2r5a"		415 "Banp"		415	Il3ra		415	Cdyl											415	Eya2		415	Colec10		415	Shb
416 "Arhgap26"		416 "Pcnx2"		416	Cacna1b		416	Snx9											416	Slc2a5		416	NA		416	Gm5285
417 "Inpp4b"		417 "Srprb"		417	Cacna2d2		417	Gorab											417	Ccdc149		417	NA		417	1700015G11Rik
418 "Grin2a"		418 "Eya4"		418	Plcd3		418	NA											418	Kit		418	Vmn1r-ps143		418	Gm26176
419 NA		419 "Cdk1"		419	Sema6d		419	Gm24334											419	Gm22882		419	Cobl		419	Cped1
420 NA		420 "Gm24994"		420	Man1a2		420	Mchr1											420	Ptpro		420	NA		420	Cxxc4
421 "Mir669h"		421 "Gm22004"		421	Oxtr		421	Fbxo38											421	Lsm6		421	NA		421	Mon1b
422 "Add3"		422 "Traf3"		422	Sec63		422	4930445N18Rik											422	Cdh13		422	NA		422	Bnc2
423 NA		423 NA		423	NA		423	Homer1											423	Gramd1b		423	NA		423	Gm12411
424 "Stk40"		424 "Zfp957"		424	NA		424	Gm8623											424	Gm22970		424	NA		424	Spp2
425 "Anapc7"		425 "Lifr"		425	Trit1		425	Dnah7a											425	Dct		425	Lncenc1		425	Lsamp
426 "Fto"		426 "Gm24696"		426	4931429P17Rik		426	Sh3rf3											426	Efhb		426	Bin3		426	Bmpr1a
427 "Prex2"		427 "BC024139"		427	Mical2		427	Erc2											427	NA		427	Cadps2		427	NA
428 "Plekhm2"		428 "Heg1"		428	NA		428	Gm11227											428	Gm25718		428	Nuak1		428	Pde4b
429 NA		429 "L3mbtl4"		429	NA		429	Sgms1											429	Npvf		429	Gm17075		429	Cd55
430 "Txndc2"		430 "Hspa9"		430	N6amt1		430	NA											430	Ankmy2		430	Exoc4		430	Pak1ip1
431 "Cblb"		431 "4930445N18Rik"		431	Rasl11a		431	Sox5os3											431	Mir7038		431	NA		431	Th
432 "1700007F19Rik"		432 "Opalin"		432	Mrps6		432	Lypd3											432	NA		432	Msl3l2		432	4933427D06Rik
433 "Izumo1r"		433 NA		433	NA		433	NA											433	NA		433	Syn3		433	NA
434 "Fam124a"		434 "Gm15180"		434	Psen1		434	Gm23987											434	NA		434	Ric1		434	Gm22727
435 "Tmem39a"		435 NA		435	Adipor2		435	Skor2											435	Gm15073		435	Chmp4c		435	Serpine2
436 "Acss3"		436 "Panx1"		436	Macf1		436	Plekhs1											436	Gm3551		436	Sgip1		436	Ggh
437 "Trim9"		437 "Lyg1"		437	Rpa1		437	E330012B07Rik											437	Kit		437	Zfhx3		437	Cyp2w1
438 NA		438 "Fzd7"		438	Map2k6		438	NA											438	NA		438	Tef		438	Fyco1
439 "Edn2"		439 "Gm7707"		439	Frmd4a		439	Pelp1											439	Arl15		439	Gzmn		439	Btc
440 "Rgs20"		440 NA		440	Nebl		440	NA											440	Oxsm		440	Ccdc186		440	Mir6385
441 "Fgfr2"		441 "Jcad"		441	Gm9008		441	Col18a1											441	Tnfaip8		441	1700081H04Rik		441	Gm26416
442 "Maml2"		442 "Slc14a2"		442	Itm2b		442	Anapc1											442	Gm7336		442	Atxn3		442	NA
443 "Psapl1"		443 NA		443	St6gal1		443	Arl4c											443	Zc3h12d		443	Dtx4		443	Ppp1r3b
444 "Upp2"		444 "Ier2"		444	Hgd		444	Akap11											444	NA		444	Dync1h1		444	NA
445 NA		445 NA		445	NA		445	NA											445	Gm11220		445	Gabrg3		445	Pcdh15
446 "Odf2"		446 "Mexis"		446	NA		446	Gm26482											446	Spata18		446	Sptb		446	Gm8062
447 NA		447 "Tat"		447	Map4k5		447	NA											447	NA		447	Mei1		447	Vps53
448 "Nek2"		448 "Slc9a9"		448	Supt3		448	Cdc7											448	1700081H04Rik		448	Celf2		448	Gm22670
449 "Baz2b"		449 "Sf3b1"		449	Son		449	Palld											449	Suclg1		449	Sptlc2		449	NA
450 NA		450 NA		450	NA		450	NA											450	Urb2		450	Ipo9		450	Jcad
451 "Ctsl"		451 "Rnf214"		451	NA		451	Gm24280											451	Pknox2		451	Bloc1s5		451	Pcdh15
452 NA		452 NA		452	Ubr4		452	Scd1											452	Ccdc170		452	Cacnb3		452	Gm11919
453 "Macir"		453 "9230117E06Rik"		453	Sgms1		453	Sprr2k											453	Gmpr		453	NA		453	Fndc3a
454 "Grm3"				454	NA		454	NA											454	Mir7b		454	Hspa1b		454	Srgap1
455 NA				455	NA		455	Mir6358											455	NA		455	NA		455	NA
456 NA				456	Gm22212		456	Gm22958											456	NA		456	Stk39		456	Dpy19l1
457 NA				457	Ddx49		457	NA											457	Rbm4b		457	Tcf7l2		457	Nctc1
458 "Abca2"				458	Syt1		458	Platr9											458	Gm8707		458	Pter		458	NA
459 NA				459	Fto		459	NA											459	NA		459	Taok3		459	NA
460 "Fgfr2"				460	Gm4419		460	Fam43a											460	Erbin		460	Acvr1b		460	Syt10
461 "Pnp2"				461	Spg21		461	NA											461	Mir6239		461	E230025N22Rik		461	Qpct
462 "Oxgr1"				462	Gm12825		462	Ppp1r3c											462	NA		462	Rbfox3		462	Ano5
463 "Mr1"				463	Tgfb2		463	4930505N22Rik											463	Farp1		463	NA		463	Gm24908
464 "Npas3"				464	Pfkl		464	Kcnh8											464	NA		464	Golga2		464	Mir5126
465 "Gm34068"				465	Ajap1		465	NA											465	Gm2445		465	Trpc4ap		465	NA
466 "Igdcc4"				466	Dab1		466	NA											466	Ralgapa2		466	NA		466	Angpt1
467 "Tox"				467	Gamt		467	4933408N05Rik											467	Mlycd		467	Etv5		467	Cbfa2t3
468 "Cdk5rap2"				468	NA		468	Gm25410											468	Aqp4		468	NA		468	NA
469 "Parvaos"				469	Gm13649		469	NA											469	Wif1		469	Nwd1		469	Lrrc18
470 "Gm26397"				470	NA		470	Cfap43											470	NA		470	NA		470	NA
471 "Mir3066"				471	Snrnp35		471	Ankrd1											471	Gm22958		471	NA		471	NA
472 "Gm25776"				472	Ube2ql1		472	Art3											472	NA		472	Adgrf4		472	Baiap2l1
473 "Cadm1"				473	NA		473	Amotl1											473	Gm8885		473	Arhgap17		473	Agtrap
474 "Ppp4r1"				474	Ahdc1		474	Ulk4											474	NA		474	Grik2		474	4933405O20Rik
475 NA				475	Anxa11		475	Ankdd1a											475	9130019P16Rik		475	Cit		475	Krt26
476 "Rgl1"				476	Zbtb17		476	Fbxw15											476	Nfu1		476	Cdr2l		476	Mtus1
477 "Tox"				477	Dimt1		477	Sulf1											477	Gm10653		477	NA		477	Gm22797
478 "Olfm4"				478	Mir1931		478	Oca2											478	Trps1		478	NA		478	NA
479 "Pcdh11x"				479	Gabra5		479	NA											479	Pacrg		479	Npsr1		479	Gm24150
480 "Sh3pxd2a"				480	Tbc1d24		480	Sh3rf2											480	Gm7847		480	Nhej1		480	Churc1
481 "Synpo2"				481	Gpm6b		481	Gm23432											481	NA		481	Zfp609		481	Rimkla
482 "Gm23345"				482	Tex29		482	D630039A03Rik											482	Enpp1		482	Phactr1		482	Ccdc141
483 "Zc2hc1b"				483	Tmem64		483	Dab1											483	Il17rd		483	NA		483	Gm22078
484 NA				484	NA		484	Ubl3											484	Gm13368		484	Gm7935		484	4930583P06Rik
485 "Mir5110"				485	NA		485	Mir6937											485	Yeats4		485	Grik4		485	Esr1
486 "Grm3"				486	Rere		486	NA											486	Megf11		486	Ptgs1		486	Gm24869
487 NA				487	Pisd		487	Hook1											487	NA		487	Mir6417		487	Hcn4
488 "Mtss2"				488	Agbl5		488	Otud7a											488	Pinx1		488	Dpp9		488	Pde6h
489 "Vps13d"				489	Gm24399		489	Gm9341											489	Sbf2		489	NA		489	Mir1190
490 "Gm6317"				490	Nlrp9a		490	Zwint											490	Gm22810		490	NA		490	NA
491 "Tcf15"				491	Gm25562		491	NA											491	Gm24235		491	Lyst		491	Hspb3
492 "Irf1"				492	Gm22810		492	Ryr2											492	Rimklb		492	Ajap1		492	Osbpl3
493 NA				493	Oprm1		493	Phldb2											493	Rbms3		493	Lratd1		493	Padi2
494 NA				494	Calcoco1		494	Mecom											494	Gm20757		494	Niban2		494	Myo16
495 NA				495	S100a7l2		495	NA											495	Dppa1		495	Nalf1		495	NA
496 "Tor1aip2"				496	Nfib		496	Ttll9											496	Pgap3		496	Gm12009		496	Calb2
497 "Ifih1"				497	Taf3		497	Rxrg											497	Tmem171		497	Mdm2		497	NA
498 NA				498	NA		498	Gm11245											498	Hmgb3-ps		498	Gtf2i		498	NA
499 "Nkapl"				499	Chrm3		499	Gm24131											499	Dcp1a		499	Tmem132d		499	Slc38a8
500 NA				500	NA		500	Sdk2											500	C1ql2		500	Atp1a1		500	Eya4
501 "Elapor2"				501	Nup107		501	Pde8b											501	Atg13		501	Unc5d		501	Has2os
502 NA				502	Hrh3		502	Rpl13-ps3											502	Zan		502	Gm11351		502	Gm26143
503 "Dmap1"				503	Btbd9		503	Dpysl3											503	NA		503	Pde4dip		503	Dmrta1
504 "Pdlim1"				504	Derl1		504	Asap1											504	Gm23326		504	Auts2		504	Shroom3
505 "Mir6378"				505	Kcng2		505	NA											505	Gm14687		505	Rps6kc1		505	Olfr545
506 "Gm22074"				506	Dcp1b		506	NA											506	Cyfip1		506	Gm23835		506	Sema6a
507 "Spon2"				507	Gm22353		507	NA											507	E2f1		507	NA		507	Csn3
508 "Adgrl3"				508	Ncor2		508	Gmpr											508	Kcnmb2		508	Gm12911		508	Gm10292
509 NA				509	Trit1		509	Tnfsf18											509	Gm6408		509	Ajap1		509	NA
510 "Cadm2"				510	NA		510	NA											510	Ahi1		510	Gm24730		510	Gm11732
511 "Mfap3l"				511	NA		511	NA											511	NA		511	Fam3c		511	NA
512 NA				512	Sin3a		512	NA											512	Nphp4		512	Eif2ak4		512	Plcxd3
513 "Gm4861"				513	Sez6		513	Pigm											513	Tnip2		513	Mir874		513	NA
514 "Ube2h"				514	NA		514	Srxn1											514	Rab19		514	NA		514	Pde5a
515 "Chrna7"				515	Slc4a5		515	Gm26644											515	Zkscan7		515	Specc1		515	Efhb
516 "Gp2"				516	Khdrbs3		516	Phyhipl														516	Baalc		516	Gm23249
517 "Scaf8"				517	Ppp1r21		517	Mtus1														517	Calcrl		517	Ccl1
518 "Pum3"				518	Galnt1		518	Tln2														518	Wdfy3		518	Rims1
519 NA				519	NA		519	Plaat1														519	Mchr1		519	Bach2
520 "Rpl10-ps2"				520	Zfp503		520	NA														520	Srgap3		520	NA
521 "Tbc1d30"				521	Gm15599		521	Cdh5														521	Myo1d		521	Fbxo5
522 "Adcy2"				522	NA		522	Vac14														522	Krtap11-1		522	NA
523 "Shisa9"				523	NA		523	Sh3rf2														523	Dgki		523	NA
524 "Epas1"				524	Mdga1		524	NA														524	Btg1		524	Lrrc8d
525 "Rgs21"				525	Zfhx2		525	Cldn5														525	Wasf1		525	Cdh10
526 "Map4k4"				526	Gm28516		526	Vrk3														526	1700108F19Rik		526	NA
527 "Ppp4r4"				527	Gemin4		527	Epb41l4a														527	Cdc26		527	Rest
528 "Gli3"				528	Arhgef17		528	NA														528	Gm22127		528	Igfbp4
529 NA				529	NA		529	NA														529	Lncenc1		529	Cdh26
530 "Ttc21b"				530	Tnr		530	9330159F19Rik														530	NA		530	Kcnk2
531 "Gm22293"				531	NA		531	NA														531	Ppp1r12b		531	Lmo7
532 "Gm6317"				532	Etv5		532	NA														532	Olfr1098		532	NA
533 "Tango6"				533	1700019G24Rik		533	NA														533	NA		533	Kcnk2
534 "Ubr5"				534	Fam217b		534	L3mbtl3														534	Galc		534	NA
535 NA				535	Cacng3		535	A930006I01Rik														535	NA		535	Arrdc3
536 "Timp3"				536	Reps1		536	Pfkfb4														536	Zfyve28		536	Abca1
537 "Gm22500"				537	NA		537	Gm11541														537	NA		537	NA
538 "Aopep"				538	Ptpra		538	Lratd2														538	Myc		538	Enpp3
539 NA				539	Necab3		539	NA														539	4933427D06Rik		539	NA
540 "Asb8"				540	Padi3		540	NA														540	NA		540	Sdccag8
541 "Gm25139"				541	Scaf8		541	NA														541	Ppp1r12b		541	Nsfl1c
542 "Dmxl1"				542	Mdga1		542	NA														542	Stk11		542	Gm25926
543 "Lix1"				543	Ptk2		543	Gm24231														543	Chchd5		543	Slc41a1
544 "Fam168b"				544	Gm22740		544	NA														544	Gm24295		544	Abca12
545 NA				545	Satb2		545	Gm26341														545	Mtmr11		545	Syce1l
546 "Fam170a"				546	Id2		546	NA														546	AI115009		546	NA
547 "Ldb1"				547	NA		547	Syk														547	NA		547	4933405O20Rik
548 "Dmd"				548	Gm6757		548	NA														548	NA		548	Ubl3
549 "Akr7a5"				549	NA		549	Cd86														549	NA		549	Gm22078
550 "Gm17230"				550	C030013C21Rik		550	Gm10184														550	1700123O21Rik		550	Ssbp2
551 NA				551	Ndfip1		551	Arhgef37														551	Ncor1		551	Ppp2r2d
552 "Chst10"				552	Rbpj-ps3		552	Pip5k1b														552	Sh2d4b		552	NA
553 "Lxn"				553	Adora3		553	Lgr4														553	Atrn		553	Arhgef16
554 "Ccdc90b"				554	Pde1a		554	NA														554	NA		554	Rassf4
555 NA				555	Ryr3		555	Tmx4														555	Bag3		555	Mylk
556 "Actbl2"				556	NA		556	NA														556	NA		556	Rnf220
557 NA				557	Sumo3		557	Cd40														557	1810007D17Rik		557	Mfap5
558 NA				558	Mprip		558	C1qb														558	NA		558	Gna14
559 "Pak1"				559	Mef2c		559	Gm11992														559	NA		559	NA
560 "Slc25a18"				560	Il3ra		560	Mrtfa														560	Etv1		560	Gm22011
561 "Neurl3"				561	Gm15974		561	Gm27217														561	Tmem132d		561	Csl
562 NA				562	Tcf4		562	NA														562	Stk39		562	Fcrl1
563 "Gm25391"				563	Clta		563	Mdm1														563	Gm12266		563	NA
564 NA				564	Sorbs2		564	NA														564	Rpl31-ps16		564	Gm26278
565 "Ccdc188"				565	Pcdhb7		565	NA														565	Gm10269		565	2310001H17Rik
566 NA				566	Nsun2		566	Stx17														566	2210408F21Rik		566	Cd180
567 NA				567	NA		567	NA														567	Fbln2		567	Gm26633
568 "Odf1"				568	Npvf		568	NA														568	Camkv		568	Efcab8
569 "Trps1"				569	Chd2		569	Kazn														569	Kif26a		569	NA
570 "Car10"				570	NA		570	NA														570	D430041D05Rik		570	Gm23698
571 "Pde4a"				571	Tpk1		571	Vps36														571	NA		571	NA
572 NA				572	NA		572	Spocd1														572	Ier5l		572	NA
573 "Mir7010"				573	Gm25607		573	Ces1a														573	Rasgrp1		573	Gm25513
574 "Ubr4"				574	Ina		574	NA														574	Mef2c		574	Strn
575 "Bmp6"				575	NA		575	Gm5084														575	Ypel2		575	Foxk1
576 "Tmem106b"				576	Rgl1		576	D630045J12Rik														576	Fars2		576	Gm26349
577 NA				577	Ncoa3		577	Itga9														577	NA		577	Col12a1
578 NA				578	Qdpr		578	Gm15551														578	Sorbs2		578	NA
579 "Aldh2"				579	Cplx1		579	Fmo3														579	Calcoco1		579	Smarca2
580 "Tcf7l2"				580	Mir29a		580	Olfr1423														580	Anks1		580	Stard6
581 "Dab1"				581	NA		581	NA														581	Mir1952		581	NA
582 "Prex1"				582	NA		582	Spata45														582	Opcml		582	Atf6
583 NA				583	Pcdh17		583	Mir6957														583	Clec4e		583	NA
584 NA				584	Trio		584	Slco1c1														584	Ift43		584	NA
585 NA				585	Dcc		585	Stk32c														585	Cadm2		585	Mir6538
586 "Cadm2"				586	Shank3		586	Tgfbr2														586	Adam6b		586	Gnal
587 "Gm12716"				587	Narf		587	Tgfbr2														587	NA		587	Sema3c
588 NA				588	Ube2ql1		588	Vwa8														588	Gm25487		588	Scara5
589 "Sez6l"				589	Dnajc9		589	Atp2c2														589	Gm8145		589	Gm8302
590 NA				590	Tbc1d14		590	Dpp6														590	C19H9orf57		590	Pde4b
591 "Itpr1"				591	Mreg		591	Pkia														591	NA		591	NA
592 NA				592	Prkcb		592	Gm12700														592	Tpbpa		592	Hif1a
593 NA				593	Foxk2		593	Tmcc3														593	Csnk1g1		593	NA
594 NA				594	Scn8a		594	Hdac4														594	Pygb		594	Gm25800
595 "Lman1"				595	Snapin		595	NA														595	NA		595	Tmsb10
596 NA				596	NA		596	Gm19066														596	Bud31		596	Gm24177
597 "Gm9578"				597	Cyp2f2		597	Cdcp3														597	NA		597	Sparc
598 "Pvt1"				598	Ckap5		598	Dock1														598	Slc16a7		598	NA
599 "Glis1"				599	Nova1		599	Slc17a6														599	Gm10466		599	Gm24066
600 "Cyth1"				600	NA		600	NA														600	Gm10863		600	NA
601 NA				601	NA		601	6030407O03Rik														601	Gm11225		601	Dync1i1
602 "Kcnd3"				602	Gm24232		602	Gm25373														602	Marchf6		602	Pdyn
603 "Kalrn"				603	Bysl		603	Shank2														603	Trps1		603	NA
604 NA				604	NA		604	Hcn4														604	Ube4b		604	Fgl1
605 "Frem2"				605	Casp9		605	Gabbr2														605	NA		605	Zfp24
606 NA				606	Actg2		606	Kat14														606	NA		606	Gm22312
607 "Zc3hav1"				607	NA		607	Gm3985														607	Ano3		607	NA
608 "Gm20319"				608	Gm24246		608	Stk24														608	Sel1l3		608	Sectm1b
609 "Gm22310"				609	NA		609	NA														609	Ank1		609	Ltb4r2
610 "Insyn2a"				610	Morc3		610	NA														610	Mt1		610	Gm24162
611 NA				611	Rhebl1		611	Adam29														611	Sntb2		611	NA
612 "Oxa1l"				612	NA		612	Tdrd3														612	Agap2		612	Parp8
613 "Pars2"				613	Arhgap33		613	Gm24947														613	Tox		613	Ptk2
614 "Zfp688"				614	Klf13		614	Stk32a														614	Clvs1		614	Gm24981
615 NA				615	Garnl3		615	Smad2														615	Gm23389		615	Galnt1
616 "Tmem171"				616	NA		616	Gm20611														616	Nfat5		616	Gm23276
617 "Tcp11l2"				617	Dclk1		617	NA														617	Ist1		617	Gm25614
618 "Psmc2"				618	Dab1		618	Adcy7														618	4932412D23Rik		618	Gm11349
619 "Mir6346"				619	Cltc		619	Gm47290														619	NA		619	Sema6a
620 "Syt10"				620	Oxr1		620	4632428C04Rik														620	NA		620	Pde6a
621 "Gm10466"				621	Tamalin		621	Ntf3														621	Med27		621	NA
622 NA				622	Gm15246		622	4930524B15Rik														622	Inf2		622	Sema6a
623 "Hadha"				623	Dock4		623	Tns4														623	NA		623	NA
624 "Etfbkmt"				624	Ywhag		624	Cybrd1														624	NA		624	Naa15
625 "Sp8"				625	Gm25519		625	Ranbp17														625	Aknad1		625	Cartpt
626 "Bmp6"				626	Ptpro		626	Srgap1														626	Rasgef1a		626	Pcdh15
627 "Tcf7l2"				627	Snx19		627	Slco5a1														627	Dlgap1		627	Slc25a51
628 NA				628	Gm24564		628	Mcoln3														628	Gm24246		628	NA
629 NA				629	NA		629	Tnfsfm13														629	Acap2		629	Bmp2
630 NA				630	Smpd4		630	Slc12a2														630	Dpp4		630	Plekhb1
631 "Camk1d"				631	Cadm1		631	4930583P06Rik														631	Sgcd		631	Cyp4f17
632 NA				632	Traf3		632	Krr1														632	NA		632	6030407O03Rik
633 "Slc7a5"				633	M1ap		633	H2af-ps1														633	NA		633	Gm8907
634 NA				634	Gm24056		634	Chga														634	NA		634	Gm24522
635 "Gm15617"				635	Flot1		635	Rubcnl														635	Asic2		635	Cdkn3
636 NA				636	Gm23207		636	Popdc2														636	Katnip		636	Gm9920
637 "Uhrf2"				637	Sorbs3		637	BC085271														637	Mir5709		637	Rwdd2a
638 "2310022B05Rik"				638	Tnfsf12		638	Rasl11b														638	Pcdha10		638	Ptprtos
639 "Btbd3"				639	Mydgf		639	Klf2														639	NA		639	NA
640 "Csde1"				640	Ncald		640	Cubn														640	Anxa3		640	Gadd45g
641 "Mir7038"				641	Mboat1		641	NA														641	Wnt11		641	Tpgs2
642 "Atxn7l1"				642	Kcnh3		642	Pepd														642	Unc5d		642	Tbx5
643 "Lrmda"				643	Vegfc		643	Mir6368														643	Gpr89		643	Ascl1
644 "Nalcn"				644	NA		644	Sgcg														644	NA		644	Amotl1
645 "Hdac4"				645	NA		645	Aox4														645	Agbl4		645	NA
646 "Fosb"				646	NA		646	NA														646	NA		646	NA
647 "1700085C21Rik"				647	Lig4		647	NA														647	Gm24844		647	NA
648 NA				648	Clk1		648	Mir5709														648	NA		648	Adam12
649 "Cxcl5"				649	Mast2		649	NA														649	NA		649	NA
650 "Ttc19"				650	Mir204		650	Efcab15														650	1700011B04Rik		650	1700041C23Rik
651 "Gm6317"				651	Rad51b		651	Gm6123														651	Mir3081		651	NA
652 "Mrpl11"				652	NA		652	Gipc2														652	NA		652	Rpl19-ps4
653 "Gm25388"				653	Bmp8a		653	Spata13														653	Gm26544		653	Dhrs3
654 NA				654	Ldb2		654	NA														654	NA		654	NA
655 NA				655	NA		655	Grifin														655	NA		655	NA
656 "Gm13464"				656	NA		656	Traf3ip2														656	NA		656	Mir6368
657 NA				657	Ppil6		657	NA														657	Tmem63c		657	Tle4
658 "Rae1"				658	Fbxl17		658	Qk														658	NA		658	Gm2272
659 "Gm12532"				659	Pum1		659	Hc														659	NA		659	NA
660 "Tsc22d2"				660	Fnbp1		660	Tekt5														660	Gm5372		660	NA
661 "Bche"				661	Ccl1		661	Zfp568														661	Kif2b		661	Jarid2
662 "Inpp5b"				662	Aldh1a7		662	NA														662	Sdc2		662	NA
663 "Arhgef16"				663	Rgl1		663	Myo10														663	Gm24345		663	NA
664 "Oca2"				664	Nptn		664	Slc16a7														664	Trps1		664	Neurog2
665 "Xylt1"				665	Trak2		665	Cmpk2														665	Lpp		665	4930570G19Rik
666 "Inpp5a"				666	Pik3c2g		666	Gm25434														666	Ntf3		666	NA
667 "Gm22085"				667	Ncam1		667	NA														667	NA		667	NA
668 NA				668	Gm6693		668	1700006F04Rik														668	Hdac5		668	NA
669 "Dcn"				669	NA		669	Gal														669	Smyd3		669	Unc5b
670 NA				670	Opcml		670	NA														670	Ank2		670	Dio3
671 "Kics2"				671	NA		671	Cacna1s														671	Adat1		671	Gm9866
672 "Gm22456"				672	NA		672	NA														672	Smg5		672	Mc5r
673 "Gm25776"				673	Cyfip2		673	Htr3a														673	Tcf4		673	Akap13
674 "Stmnd1"				674	Gm21293		674	NA														674	NA		674	Limk2
675 "Myh11"				675	Nt5c		675	Sctr														675	Stx6		675	Scn11a
676 "Kalrn"				676	Il4ra		676	NA														676	Rgs7bp		676	NA
677 "Gm5678"				677	Onecut2		677	Carmil1														677	NA		677	NA
678 "C4b"				678	Adprm		678	Pm20d1														678	Gm26310		678	Elfn1
679 "Gm25800"				679	Gm23960		679	Fabp7														679	NA		679	Fgf6
680 "Cplx4"				680	Sgsm3		680	Gm25342														680	Gabra2		680	Efcab7
681 "Sh3pxd2a"				681	Casp16		681	Smarce1														681	Kcnj11		681	Cma1
682 NA				682	NA		682	Ankrd44														682	Ralgps1		682	Eef1a1
683 "Gm23741"				683	Ywhaz		683	Gm17767														683	NA		683	NA
684 "Gm25875"				684	Lmo4		684	NA														684	Syt12		684	NA
685 "Phrf1"				685	Stmnd1		685	Kazn														685	NA		685	Mrpl42
686 NA				686	Pde4dip		686	Cacna1i														686	NA		686	Urb1
687 "Inhba"				687	Cacng8		687	Mapre2														687	Il34		687	NA
688 NA				688	Cnot7		688	NA														688	Foxi2		688	Ccbe1
689 NA				689	NA		689	NA														689	Sergef		689	Krt81
690 "Shb"				690	Enc1		690	NA														690	Ccsap		690	NA
691 "Psme4"				691	Fam13a		691	NA														691	NA		691	NA
692 "Afap1l2"				692	NA		692	NA														692	NA		692	Vat1l
693 "Thumpd2"				693	Prickle1		693	E2f8														693	Plekhm1		693	Fam3d
694 "Mir3067"				694	Ldlrad3		694	Gm18547														694	Bmt2		694	Gm7571
695 "Thbs4"				695	Trub2		695	Gtdc1														695	Tox		695	Kcnj16
696 "Ascl1"				696	Kcnma1		696	Clnk														696	Rabgap1l		696	Plekhg6
697 "Gm17767"				697	NA		697	Mtus1														697	NA		697	Cdh5
698 "Utp25"				698	Csgalnact2		698	Cacna1d														698	Rps18-ps6		698	Odf3l1
699 NA				699	Fosb		699	Ank														699	Gm6114		699	Adgra3
700 "Cdc42bpa"				700	Cfap45		700	Dazl														700	Col16a1		700	Scara5
701 "Chchd3"				701	Nfib		701	Zfp423														701	Skap2		701	Anxa1
702 NA				702	Clip1		702	Mon2														702	Olfr1078-ps1		702	Nkx6-2
703 "Mir6359"				703	Zswim6		703	Vav3														703	Tgfbr3		703	Prdm6
704 "Zbtb1"				704	Lmbrd2		704	Pan3														704	Lingo1		704	NA
705 "Sik1"				705	Gabbr2		705	NA														705	Zfp777		705	NA
706 "Pgrmc1"				706	Spaca3		706	Gm8964														706	Ing2		706	Mir100hg
				707	Efnb2		707	Ankrd50														707	NA		707	NA
				708	Tfeb		708	Ryr3														708	Flrt2		708	Cracd
				709	NA		709	Inf2														709	Mrpl46		709	Cntnap2
				710	Xkr6		710	NA														710	NA		710	Padi2
				711	Inpp5a		711	Efnb2														711	NA		711	Gm25096
				712	Maml1		712	NA														712	NA		712	Gm5255
				713	Baiap2l2		713	Camta1														713	Sc5d		713	Gm26341
				714	Mir222		714	Gm26358														714	Tab2		714	Agtr1a
				715	NA		715	NA														715	Galc		715	Gm11687
				716	Gm10154		716	Gm13469														716	Acbd3		716	NA
				717	NA		717	NA														717	Fnip2		717	Gnas
				718	Ttc7b		718	Ptprd														718	Rgl1		718	Plk2
				719	Grxcr1		719	Htt														719	Gm24207		719	NA
				720	Gm11186		720	NA														720	Ablim1		720	1700063D05Rik
				721	Chst11		721	3930402G23Rik														721	Scgb3a1		721	Mon1b
				722	NA		722	Ccdc138														722	Anxa6		722	Lypd6
				723	Arhgap33		723	NA														723	Dlgap1		723	Sncaip
				724	Apaf1		724	Fbp2														724	Efr3a		724	Psen2
				725	NA		725	Cfap20dc														725	Ipcef1		725	NA
				726	Cbln2		726	Slc12a8														726	Fhip1a		726	Cstad
				727	Lgi1		727	Elf5														727	Auts2		727	Mir7007
				728	Chp1		728	F2r														728	NA		728	Mir5120
				729	Kmt2e		729	NA														729	Phf2		729	Nt5e
				730	Jade2		730	Dpysl5														730	Mrtfa		730	NA
				731	NA		731	Fmn2														731	NA		731	Agtpbp1
				732	Kcnma1		732	Foxp1														732	Mtrr		732	Ptx3
				733	NA		733	Cacng5														733	Rrp1		733	NA
				734	Nefh		734	NA														734	Ahr		734	NA
				735	Lnpep		735	NA														735	Cdc42se2		735	Dgki
							736	Gm13484														736	NA		736	NA
							737	NA														737	Arid1a		737	Gm8797
							738	NA														738	Phip		738	Lmx1a
							739	Cadps														739	Gphb5		739	Card11
							740	Got2														740	Cdh10		740	Shc4
							741	Mir6368														741	Rgs5		741	NA
							742	Gm24254														742	Frmpd4		742	Pik3c2g
							743	Eif4g2														743	NA		743	NA
							744	Ddx18														744	Cltc		744	Bach2
							745	Lad1														745	NA		745	Tcerg1l
							746	NA														746	Gm24178		746	Sulf2
							747	NA														747	Gna14		747	Slc7a5
							748	Col4a4														748	Pias1		748	Rfx2
							749	Gm13521														749	Pcdh19		749	Btg1
							750	B230110G15Rik														750	BB557941		750	Tdrd5
							751	Gm12295														751	Ptprt		751	NA
							752	Igf2bp1														752	Jam3		752	9530080O11Rik
							753	Serpina11														753	Fem1a		753	NA
							754	Gm24492														754	NA		754	Atoh1
							755	Epha3														755	NA		755	Sorcs1
							756	Rnasel														756	NA		756	Tmem131l
							757	Alx4														757	Rad54b		757	Kcnh1
							758	NA														758	Zdhhc21		758	Sstr4
							759	Nav2														759	Gm3985		759	NA
							760	1700112J16Rik														760	Ccm2		760	Krt26
							761	Arglu1														761	Robo2		761	Cbx8
							762	Stk10														762	Pde10a		762	Pmaip1
							763	Hs1bp3														763	Olfr1465		763	Shb
							764	Gm23534														764	Grik5		764	Gpr139
							765	Gm22530														765	Lrrc4c		765	Syce2
							766	Ablim1														766	NA		766	Col13a1
							767	Nectin1														767	Oprd1		767	Thrb
							768	Tmem217														768	NA		768	Spertl
							769	Ubash3b														769	Gm4861		769	Acss3
							770	Rassf3														770	Enpp6		770	Dok2
							771	Chdh														771	Tmem26		771	Frem3
							772	Mir802														772	Eif3h		772	NA
							773	NA														773	Dennd2a		773	Dchs1
							774	Hps1														774	Tafa5		774	Myo10
							775	NA														775	3100003L05Rik		775	NA
							776	Treml2														776	Dcn		776	NA
							777	NA														777	Gm8245		777	Gm14021
							778	Epb41l4a														778	NA		778	Arrdc3
							779	NA														779	Cnnm2		779	NA
							780	Pgpep1l														780	Ypel2		780	NA
							781	NA														781	Aim2		781	NA
							782	NA														782	Ptprt		782	Tenm4
							783	Mir6401														783	Npsr1		783	Hunk
							784	Slc5a10														784	Hectd4		784	Tiparp
							785	Fbxw10														785	Kcnc1		785	Nepro
							786	NA														786	Gm26150		786	NA
							787	Runx1														787	Sfxn1		787	Pigq
							788	NA														788	Dock9		788	Gad1
							789	Acss1														789	Pla2g2c		789	Parp8
							790	NA														790	4930579H20Rik		790	Gpr26
							791	NA														791	Tmem132d		791	NA
							792	Higd1a														792	Nudcd3		792	Tmem38a
							793	Sfrp1														793	Brinp1		793	Gm25401
							794	Rasgrf2														794	Kmt2e		794	NA
							795	Aff1														795	Arhgap32		795	Senp7
							796	NA														796	Auts2		796	Hapln3
							797	Gm34068														797	Upf1		797	Usp13
							798	Pld1														798	Wnt7a		798	Plekhg1
							799	Klhdc7a														799	Mark2		799	Col13a1
							800	Mkrn1-ps1														800	NA		800	NA
							801	1700028D13Rik														801	4930570G19Rik		801	1700060C20Rik
							802	B3gat1														802	Sirpa		802	NA
							803	Col13a1														803	NA		803	4930544M13Rik
							804	Nipal2														804	Dnase2b		804	NA
							805	Slc38a4														805	NA		805	B3glct
							806	Plce1														806	Pgm2		806	1700064J06Rik
							807	NA														807	Coro2b		807	Gm28154
							808	Snrpb2														808	Rasgrf1		808	6430710C18Rik
							809	NA														809	NA		809	Gm5841
							810	Rictor														810	NA		810	Cux2
							811	Rps12-ps24														811	Mfsd11		811	Gm19585
							812	Car4														812	NA		812	Irx6
							813	Sgsh														813	1700083H02Rik		813	Gm30341
							814	Dmc1														814	Katnal1		814	Stmn2
							815	Tnfrsf21														815	Otoa		815	NA
							816	Arhgap32														816	Txnrd2		816	NA
							817	Cmah														817	Fam83f		817	Bach2
							818	NA														818	Pxylp1		818	Cntnap2
							819	NA														819	Onecut1		819	NA
							820	Cfap299														820	Sema6d		820	Cab39
							821	Gm24126														821	Gabrg1		821	Lmo3
							822	Coch														822	Nrxn3		822	Mir3079
							823	Tle4														823	1700029N11Rik		823	Tns1
							824	Gm17806														824	NA		824	NA
							825	Creg2														825	Dpp4		825	Igfbp3
							826	NA														826	NA		826	Zfp217
							827	NA														827	Nol4l		827	NA
							828	Nedd4l														828	Gm23760		828	Dipk1c
							829	NA														829	NA		829	Accsl
							830	Trabd2b														830	Gypc		830	Herc3
							831	Nkx6-2														831	Nefl		831	Lsamp
							832	NA														832	Cacna1i		832	Frrs1l
							833	Gm23044														833	Wnt4		833	Gm11468
							834	NA														834	NA		834	Gm22019
							835	Scara3														835	Mpp2		835	Tes
							836	Dcc														836	NA		836	Dlc1
							837	NA														837	Klra14-ps		837	L3mbtl4
							838	NA														838	NA		838	Whrn
							839	NA														839	Zmat4		839	NA
							840	NA														840	Trit1		840	Rps23
							841	NA														841	NA		841	NA
							842	Pcp4														842	Ssbp3		842	NA
							843	NA														843	NA		843	Gm5083
							844	NA														844	NA		844	Gm15691
							845	NA														845	NA		845	Tmem17
							846	NA														846	Ahdc1		846	NA
							847	Pdzrn3														847	Lnx2		847	Chrm3
							848	NA														848	Pate1		848	NA
							849	Lgals3bp														849	Dclk3		849	Grik1
							850	Mir378c														850	NA		850	4933427D06Rik
							851	Clip4														851	NA		851	NA
							852	4930546C10Rik														852	Slc39a8		852	Gm22777
							853	Dcc														853	Sympk		853	Lrfn5
							854	L1cam														854	B020004C17Rik		854	NA
							855	Gm24172														855	Gm25824		855	Rtp4
							856	Capn3														856	Macrod2		856	NA
							857	Jak3														857	Ppp3r1		857	Dmrta1
							858	Tmem30b														858	Adgrb2		858	2610035D17Rik
							859	NA														859	Yars		859	9130015L21Rik
							860	Sh3pxd2a														860	Arl15		860	NA
							861	Gabrg3														861	NA		861	Txnip
							862	NA														862	Gm15897		862	4833412C05Rik
							863	Nek6														863	Dlg1		863	Slc47a1
							864	NA														864	Nfix		864	NA
							865	Hs3st1														865	Mir3081		865	Plekhs1
							866	1700123O21Rik														866	Urb1		866	NA
							867	NA														867	Twsg1		867	Map3k5
							868	Sh3gl3														868	Fam189a1		868	Tle3
							869	Mtfp1														869	NA		869	Rfc4
							870	Mx1														870	5730435O14Rik		870	Map7d2
							871	Pcsk5														871	Eipr1		871	NA
							872	Adgrl4														872	Tshz3		872	Slamf6
							873	NA														873	Chrac1		873	Tgfbi
							874	NA														874	NA		874	Akap13
							875	NA														875	Acad11		875	Mir6951
							876	Rhobtb1														876	Tmem100		876	NA
							877	Nup210														877	Gatb		877	NA
							878	Gm12464														878	Gm24977		878	Gm20356
							879	NA														879	NA		879	NA
							880	Skor1														880	NA		880	Sema3c
							881	Mxra7														881	Pde7b		881	Klk1b8
							882	Blnk														882	NA		882	Sntg2
							883	Frg1														883	1700006F04Rik		883	Ubap2
							884	Nell1os														884	Fosb		884	Klhdc2
							885	Tmem108														885	Srgap3		885	Gm20281
							886	Brs3														886	Cdkal1		886	Fam110d
							887	Heyl														887	Cdkl1		887	Gm16202
							888	NA														888	Tmem132b		888	Gpr68
							889	NA														889	Dtx1		889	NA
							890	Cnot6l														890	Tox3		890	Psapl1
							891	NA														891	Gm24179		891	Mir375
							892	NA														892	Mir1951		892	NA
							893	Scd4														893	NA		893	NA
							894	Sh3kbp1														894	Twf2		894	Stmn2
							895	Bcas1														895	Cts8		895	Eif4e
							896	Ttc28														896	Ina		896	NA
							897	NA														897	Whamm		897	NA
							898	Glrx5														898	Gm4217		898	Ppp1r3a
							899	Hsd11b1														899	Cmip		899	NA
							900	Unc5d														900	Mir31		900	Stk32a
							901	Acbd5														901	Lrrc3b		901	Mir6415
							902	Slc15a1														902	Dock6		902	Rpl5-ps2
							903	Gm8964														903	Wdr11		903	Gm9949
							904	NA														904	Tmem132e		904	Gm22797
							905	NA														905	Zscan2		905	NA
							906	Setd3														906	Mir6928		906	Rbms3
							907	Fchsd2														907	Cacna1i		907	1700003P14Rik
							908	Chrna9														908	Arhgef17		908	4930448I06Rik
							909	Nckap5														909	Polr3g		909	App
							910	Spaca9														910	NA		910	NA
							911	Gm22293														911	Pam		911	Dnaaf6b
							912	Tacc3														912	Epb41l1		912	Msh2
							913	Mir8117														913	Ptgfrn		913	Cfhr4
							914	Slc15a5														914	Kpna6		914	Ano2
							915	NA														915	Mapk11		915	Gm24070
							916	Zfp423														916	Klhl30		916	Trabd2b
							917	Mir21c														917	Fars2		917	NA
							918	2900052N01Rik														918	Traf5		918	Ryr3
							919	Smad6														919	Nipal2		919	Shb
							920	Gm22958														920	Pdzd2		920	Syce1l
							921	NA														921	NA		921	Sash1
							922	NA														922	Ppp1r16b		922	Prl2b1
							923	Gm10532														923	Dcdc5		923	Eps8
							924	NA														924	NA		924	Gm7336
							925	Chd6														925	Slco3a1		925	Tmem30b
							926	Wfdc15a														926	Ermp1		926	NA
							927	Gm22536														927	Pcdhb16		927	Ttc9
							928	Mirg														928	Celf1		928	Epha2
							929	Gm41341														929	NA		929	Nudt7
							930	Mx1														930	Fam53b		930	Tmem253
							931	Retreg1														931	NA		931	St6gal1
							932	4930412B13Rik														932	NA		932	Slc7a1
							933	NA														933	Klhl29		933	Mdga1
							934	Rap1b														934	Nup93		934	NA
							935	NA														935	Lingo1		935	NA
							936	NA														936	Atp2b2		936	NA
							937	Musk														937	Igkv16-104		937	Slc7a7
							938	Ak7														938	Rps16-ps3		938	Gm23674
							939	Irx2														939	Gm24127		939	NA
							940	1700010I14Rik														940	Fus		940	NA
							941	Hif1a														941	NA		941	Samd7
							942	Ace														942	Nptx2		942	NA
							943	Ninj2														943	Nav2		943	NA
							944	Dthd1														944	Gm23041		944	NA
							945	Gm7589														945	Gm24691		945	Gm23666
							946	Sft2d2														946	Fem1c		946	Csl
							947	NA														947	Tmem132c		947	NA
							948	Sfswap														948	Gm38684		948	Fbn1
							949	Gm24251														949	Zmat4		949	Gm15348
							950	NA														950	NA		950	Slc7a7
							951	Ptprtos														951	Cby1		951	B3gat1
							952	Mpl														952	Olfr45		952	NA
							953	Sema3c														953	NA		953	C2
							954	Palld														954	NA		954	NA
							955	Ubash3b														955	Kat6b		955	Prrxl1
							956	Adarb1														956	NA		956	Mctp2
							957	NA														957	NA		957	Gm24251
							958	Rgs2														958	Creld1		958	Sox13
							959	Nfatc1														959	NA		959	St3gal1
							960	Drd1														960	Celsr1		960	Pde4b
							961	Gm815														961	Ptpra		961	Cntnap2
							962	Gm11468														962	Cxcl13		962	NA
							963	Fa2h														963	NA		963	Tmtc4
							964	Clic5														964	Nav3		964	Fgf13
							965	Aplp2														965	Gm22795		965	9630028B13Rik
							966	Hmgb3-ps														966	AV039307		966	4930448I06Rik
							967	NA														967	Gm13216		967	Olfr155
							968	NA														968	Gm25345		968	Lcp2
							969	Gm19872														969	Dysf		969	Rai14
							970	Ccdc17														970	Bcl11b		970	Pax7
							971	1700034G24Rik														971	Gdap1l1		971	NA
							972	Scarna6														972	Dscam		972	Neurod6
							973	Gm25602														973	Sln		973	NA
							974	Ccl25														974	Gm17751		974	NA
							975	Srrm4														975	Lrfn2		975	Fdx1
							976	Mir7216														976	Galnt5		976	NA
							977	Pdzrn3														977	NA		977	Tmem33
							978	NA														978	Rxfp2		978	Gpc5
							979	Heg1														979	Rfc5		979	Parp8
							980	Lmf1														980	Cdca8		980	Zmat4
							981	4930544M13Rik														981	NA		981	Pou6f2
							982	Arhgap15														982	Disp1		982	Igf1
							983	Adgra3														983	Tox		983	Ccdc138
							984	NA														984	Zfand2a		984	NA
							985	Ryk														985	NA		985	4930448I06Rik
							986	Rpl29														986	Dnaaf9		986	Fam98a
							987	Cdh2														987	NA		987	Nrros
							988	Gm4986														988	Gm5535		988	NA
							989	NA														989	NA		989	Ccdc149
							990	Gm11241														990	Ogn		990	Stab2
							991	Sncaip														991	Gm4861		991	Filip1l
							992	Gm7241														992	Col24a1		992	4933405O20Rik
							993	Gm5535														993	Ptn		993	4833412C05Rik
							994	NA														994	Ntf3		994	Rhobtb1
							995	Srgap1														995	Lrrc28		995	Tmem53
							996	Dhx8														996	NA		996	NA
							997	NA														997	NA		997	Gm24578
							998	NA														998	Efr3a		998	NA
							999	Dync1i1														999	Gm25278		999	St6gal1
							1000	Prkn														1000	Lmo4		1000	Slc6a19
							1001	Tiam1														1001	Gm24671		1001	NA
							1002	NA														1002	Calm3		1002	Olfr172
							1003	NA														1003	Rhbdf2		1003	NA
							1004	NA														1004	Rfx3		1004	AU016765
							1005	Zhx2														1005	NA		1005	Mir1962
							1006	Tiam1														1006	Npy1r		1006	Neurod6
							1007	NA														1007	NA		1007	Gm25422
							1008	Ccdc91														1008	Grap2		1008	Tppp2
							1009	Gm18547														1009	Gabrb2		1009	NA
							1010	NA														1010	NA		1010	NA
							1011	Igsf3														1011	Sik3		1011	Cacng5
							1012	Ehd3														1012	Lrrc4c		1012	Socs5
							1013	Gm25278														1013	Gm16793		1013	1700003I22Rik
							1014	Pcdh15														1014	NA		1014	Gm13521
							1015	Mir687														1015	NA		1015	Trim32
							1016	Kif21a														1016	Mir344g		1016	NA
							1017	Prps1														1017	NA		1017	Id3
							1018	Gm25866														1018	NA		1018	NA
							1019	Stat6														1019	Cntn1		1019	NA
							1020	Scoc														1020	Zfp664		1020	NA
							1021	Mef2c														1021	NA		1021	Adgra3
							1022	Gm14245														1022	NA		1022	Ror2
							1023	Gramd1b														1023	Cdh2		1023	6030471H07Rik
							1024	Crtam														1024	Vstm2l		1024	Tle3
							1025	Gm5134														1025	Gm9578		1025	Agmo
							1026	Eif3h														1026	Grm1		1026	NA
							1027	Lama1														1027	NA		1027	Magi1
							1028	Epb41l4a														1028	Dusp4		1028	Gm7456
							1029	Gm15000														1029	Snx25		1029	NA
							1030	Rai2														1030	NA		1030	Ebf3
							1031	Thsd7b														1031	NA		1031	Ccdc71l
							1032	NA														1032	Prkcz		1032	NA
							1033	Plpp3														1033	R3hdm1		1033	Slc22a22
							1034	Deup1														1034	Thap7		1034	NA
							1035	Cirbp														1035	Frmd5		1035	NA
							1036	NA														1036	Dab1		1036	Veph1
							1037	Gm16027														1037	NA		1037	Tut7
							1038	Mir7673														1038	Lrrfip2		1038	NA
							1039	Ptpn11														1039	NA		1039	Fbxo15
							1040	NA														1040	NA		1040	NA
							1041	Dhrs7														1041	Gm15599		1041	NA
							1042	Rgs13														1042	NA		1042	NA
							1043	NA														1043	NA		1043	NA
							1044	Arhgap15														1044	Gm12192		1044	NA
							1045	NA														1045	NA		1045	Ido2
							1046	Gm22312														1046	NA		1046	Nxph2
							1047	Gm23986														1047	Dlg2		1047	Rgs9
							1048	Anapc10														1048	Rrm2b		1048	Dab1
							1049	Cdh23														1049	Gm25715		1049	Ephb2
							1050	Ngfr														1050	Tgfbr3		1050	Gm23097
							1051	Itpk1														1051	NA		1051	Arhgap28
							1052	Tas2r119														1052	Gm27211		1052	Slc25a51
							1053	Mir6346														1053	Slc41a2		1053	Gm12830
							1054	Katnal1														1054	Camk2d		1054	NA
							1055	Tmem140														1055	NA		1055	Antxr2
							1056	Tacr1														1056	Mrps18a		1056	NA
							1057	Arf2														1057	Galc		1057	Pebp4
							1058	Il6st														1058	Nedd4		1058	Ptger4
							1059	Sema6a														1059	Scyl2		1059	N6amt1
							1060	NA														1060	Pwp2		1060	Enpp2
							1061	Rps16-ps3														1061	Acsl6		1061	Sh3kbp1
							1062	Arhgap15														1062	9530059O14Rik		1062	NA
							1063	NA														1063	Gm27211		1063	NA
							1064	Kcna6														1064	Phactr2		1064	Ifnb1
							1065	NA														1065	Pex13-ps		1065	Adgra3
							1066	NA														1066	Ncoa1		1066	NA
							1067	Dpys														1067	NA		1067	Mib1
							1068	Abcc1														1068	NA		1068	Grik1
							1069	Sspo														1069	Med13l		1069	NA
							1070	Plxnc1														1070	Cdk14		1070	5033430I15Rik
							1071	Ppfibp1														1071	Mpped1		1071	NA
							1072	Mospd2														1072	Mycbp2		1072	NA
							1073	Htr3a														1073	NA		1073	NA
							1074	Pole4														1074	Gm6564		1074	Prdm16
							1075	NA														1075	Marchf1		1075	Coro1c
							1076	Ppl														1076	Gm5507		1076	NA
							1077	Parl														1077	NA		1077	Pcdh15
							1078	Adam5														1078	Pcdhga9		1078	NA
							1079	Eri1														1079	Lgals3		1079	NA
							1080	NA														1080	NA		1080	Gm5083
							1081	Lmo2														1081	Ftcd		1081	8030423J24Rik
							1082	Pabpc1														1082	Marchf11		1082	Mapk8
							1083	Gm20630														1083	NA		1083	Hunk
							1084	E230016K23Rik														1084	Lrrc3b		1084	NA
							1085	NA														1085	NA		1085	Flrt1
							1086	Stxbp5l														1086	Marchf11		1086	Ryr3
							1087	Mir140														1087	Zfp804b		1087	Mir669h
							1088	Aqp11														1088	Tmcc1		1088	Pdzrn3
							1089	Arid1b														1089	Mmp16		1089	Timp3
							1090	Bpifa1														1090	Osbp2		1090	Nphp4
							1091	Farp1														1091	Kcnh3		1091	Thsd7a
							1092	Gm23312														1092	NA		1092	NA
							1093	Ust														1093	Erc2		1093	NA
							1094	A830036E02Rik														1094	NA		1094	Rarb
							1095	Gm22382														1095	Capza2		1095	NA
							1096	Ccdc146														1096	NA		1096	Fhad1os1
							1097	Rnf43														1097	Mir153		1097	Tmem252
							1098	NA														1098	Chl1		1098	Dlc1
							1099	Epb41l4a														1099	NA		1099	Adamts18
							1100	Sntg2														1100	NA		1100	Armc9
							1101	NA														1101	Tdrd3		1101	Ngf
							1102	Lrfn2														1102	Dnah7c		1102	Gm26482
							1103	NA														1103	NA		1103	Adamts14
							1104	Ptpro														1104	Ccdc88a		1104	Zfp572
							1105	Drd1														1105	9330136K24Rik		1105	Bcl6
							1106	NA														1106	Tbc1d5		1106	Mir6358
							1107	NA														1107	Gm9578		1107	Lrrc4c
							1108	Hcls1														1108	Npsr1		1108	Neurod6
							1109	NA														1109	NA		1109	Slc9a5
							1110	NA														1110	Mfsd14a		1110	NA
							1111	Gm10390														1111	Brinp2		1111	Zfp57
							1112	9130019P16Rik														1112	Tns3		1112	Tctn1
							1113	Gclc														1113	Zfat		1113	Tnni2
							1114	Npas3														1114	Cacna1c		1114	Gm7191
							1115	Gm9192														1115	Nek4		1115	Cdh6
							1116	Pgm5														1116	Car12		1116	NA
							1117	Spata18														1117	NA		1117	NA
							1118	B4galt1														1118	Prkag2		1118	Gm26044
							1119	Gm25589														1119	Fgfr2		1119	Celsr1
							1120	Mllt3														1120	NA		1120	Nckap5
							1121	NA														1121	Rin2		1121	NA
							1122	NA														1122	Sort1		1122	Dlc1
							1123	Trrap														1123	Gm884		1123	Adamts7
							1124	Gm24249														1124	NA		1124	Gm26326
							1125	NA														1125	Mymk		1125	NA
							1126	NA														1126	Prkag2		1126	NA
							1127	NA														1127	Gm8267		1127	Erbin
							1128	NA														1128	NA		1128	Slc8a1
							1129	NA														1129	Gm24626		1129	Aldh1a3
							1130	NA														1130	Gm26264		1130	Gm25056
							1131	Vps13c														1131	NA		1131	Fam43a
							1132	NA														1132	Gabrg2		1132	Tmc7
							1133	Ptpn13														1133	NA		1133	NA
							1134	Ccl7														1134	Gm26326		1134	Gna12
							1135	St7														1135	NA		1135	NA
							1136	Gm4804														1136	NA		1136	Dchs1
							1137	NA														1137	Rtn3		1137	NA
							1138	NA														1138	NA		1138	Mia2
							1139	NA														1139	Gm23126		1139	Gm24793
							1140	Wdr66														1140	Map2		1140	NA
							1141	Col12a1														1141	Stxbp6		1141	NA
							1142	Fam187b														1142	Gm25644		1142	Paxip1
							1143	Clmp														1143	Otud7b		1143	Adra2a
							1144	Gpd1														1144	NA		1144	NA
							1145	Tgfbi														1145	Atg7		1145	Mir128-2
							1146	NA														1146	Dusp4		1146	NA
							1147	NA														1147	Mroh5		1147	Tmtc1
							1148	Tgfbr2														1148	Gm9436		1148	Socs6
							1149	Gm15766														1149	Hsph1		1149	Gm24126
							1150	Gfral														1150	Mir710		1150	Tanc2
							1151	1700001L19Rik														1151	Oxr1		1151	NA
							1152	Tshz2														1152	Slc25a17		1152	Gm22673
							1153	Bank1														1153	Fbxo33		1153	Gm13464
							1154	Tmem45b														1154	Srrm4		1154	Rps23rg1
							1155	Ipmk														1155	NA		1155	Mir8117
							1156	Nup93														1156	NA		1156	Cep135
							1157	NA														1157	Specc1		1157	Phactr3
							1158	Syf2														1158	NA		1158	Dlc1
							1159	Herc3														1159	Ntn5		1159	NA
							1160	Tmem74														1160	Fam171a1		1160	Clip4
							1161	Kank1														1161	Srpk2		1161	Myo16
							1162	Rbm24														1162	Rtkn2		1162	Gm5370
							1163	NA														1163	Timp4		1163	NA
							1164	NA														1164	NA		1164	Gpr50
							1165	Mir3964														1165	Retreg1		1165	NA
							1166	Cenpq														1166	Best3		1166	Zswim7
							1167	Ppp2r2b														1167	Galnt5		1167	Irx2
							1168	Gzmk														1168	NA		1168	NA
							1169	Aox4														1169	NA		1169	Kcna6
							1170	NA														1170	NA		1170	Epb41l5
							1171	Gm4761														1171	Cadm1		1171	NA
							1172	NA														1172	Srgap3		1172	NA
							1173	Gm1647														1173	Bcl11b		1173	NA
							1174	Gm11929														1174	1700044C05Rik		1174	Lama5
							1175	NA														1175	Mei1		1175	Lhfp
							1176	Ppargc1a														1176	Gm22890		1176	Tspan9
							1177	NA														1177	Defb50		1177	NA
							1178	Fos														1178	Cfap44		1178	Bach2
							1179	Ckb														1179	Oxct1		1179	Strn
							1180	Msx2														1180	NA		1180	Itgb2
							1181	Gm23125														1181	Glg1		1181	NA
							1182	Vwa5b1														1182	Babam2		1182	NA
							1183	Phlpp1														1183	Kdm7a		1183	Tab2
							1184	Ocln														1184	Plbd1		1184	Gm24432
							1185	Zfp330														1185	NA		1185	Mir153
							1186	Man2a1														1186	Cnnm1		1186	NA
							1187	Bmpr1b														1187	Marchf7		1187	NA
							1188	Kbtbd12														1188	Cdh9		1188	Rps12-ps24
							1189	Ncs1														1189	NA		1189	St6gal1
							1190	NA														1190	Tmpo		1190	Fsip1
							1191	Cbx7														1191	Ppp1r16b		1191	Kcnf1
							1192	AY702102														1192	NA		1192	Inpp5d
							1193	NA														1193	Kif24		1193	Syne2
							1194	Tshz2														1194	Fanci		1194	NA
							1195	Riiad1														1195	Slamf8		1195	NA
							1196	Mc1r														1196	Dnaaf9		1196	NA
							1197	Dlgap1														1197	Ubxn10		1197	Samd13
							1198	NA														1198	Col1a2		1198	Gm7271
							1199	Gypc														1199	Oat		1199	Plpp4
							1200	Ank2														1200	Atp1a3		1200	NA
							1201	Igfbpl1														1201	Grm1		1201	Gm23117
							1202	Ptprd														1202	Capn13		1202	Smyd3
							1203	Tsc22d1														1203	NA		1203	Col15a1
							1204	Pparg														1204	Kcnj4		1204	Adamts7
							1205	NA														1205	Smad3		1205	Plcxd3
							1206	Gm18248														1206	NA		1206	NA
							1207	Klk1b26														1207	Parp2		1207	NA
							1208	Kcnt2														1208	Cdc37		1208	Mrnip
							1209	Dazl														1209	NA		1209	Gdf10
							1210	NA														1210	NA		1210	Gm12129
							1211	Tbc1d22a														1211	Auts2		1211	Ndufa12
							1212	NA														1212	Baalc		1212	Olfr419
							1213	Mir7221														1213	D630024D03Rik		1213	Heatr1
							1214	Pax4														1214	5330416C01Rik		1214	Lrrfip1
							1215	Bola3														1215	Cyp26b1		1215	Spred2
							1216	NA														1216	Msra		1216	Slc26a3
							1217	Ppp4r4														1217	Tmem201		1217	NA
							1218	Fars2														1218	Cited2		1218	Ptgfr
							1219	NA														1219	Gm24728		1219	Ephb2
							1220	NA														1220	Adcy9		1220	Cbs
							1221	Entpd1														1221	Maf		1221	Nhsl1
							1222	NA														1222	Gm23669		1222	Gm17271
							1223	Strn3														1223	Dlg2		1223	Slc8a1
							1224	Sdk1														1224	NA		1224	Kcnn3
							1225	Ptpn11														1225	Gm22673		1225	NA
							1226	Slamf8														1226	Tox		1226	Il18rap
							1227	Rbbp8														1227	NA		1227	NA
							1228	Coro1c														1228	Cdh10		1228	Abcc9
							1229	NA														1229	0610038B21Rik		1229	NA
							1230	Sema6a														1230	Mir21c		1230	Plce1
							1231	Ccdc97														1231	Dynap		1231	Gm26489
							1232	NA														1232	Eif4ebp1		1232	NA
							1233	Gm23986														1233	Pgc		1233	Ptpro
							1234	Gm24578														1234	NA		1234	Gm26164
							1235	Il1b														1235	NA		1235	Kit
							1236	Nacc2														1236	NA		1236	Fgfr2
							1237	NA														1237	NA		1237	Dpysl5
							1238	Galp														1238	NA		1238	NA
							1239	NA														1239	Tas2r119		1239	Ccdc42
							1240	NA														1240	NA		1240	NA
							1241	NA														1241	Jdp2		1241	Scin
							1242	NA														1242	Gm24782		1242	4930448I06Rik
							1243	Cracd														1243	Gm15486		1243	Map3k15
							1244	Gm25007														1244	NA		1244	NA
							1245	Gm25344														1245	Ski		1245	Opa1
							1246	NA														1246	Gm16223		1246	NA
							1247	Myf6														1247	Gm5356		1247	Vav2
							1248	Apol8														1248	Redrum		1248	NA
							1249	Gm25335														1249	Gphb5		1249	NA
							1250	NA														1250	NA		1250	NA
							1251	Ccdc6														1251	Ajap1		1251	F930017D23Rik
							1252	Igsf3														1252	Adgra1		1252	Cd300ld
[truncated: 1,131 more rows]
[truncated: 17 more columns]

## Sheet: D.DAR_anno
	Feature	combined	Frequency	celltype
[truncated: 261 more rows]

## Sheet: E.ADriskgenes
Cxcl14
Grm3
[truncated: 708 more rows]
