# Supplementary material for: Age‐Associated Transcriptomic and Epigenetic Alterations in Mouse Hippocampus
Source: Aging Cell. 2025 Sep 28;24(11):e70233. doi: 10.1111/acel.70233 (PMC12608092; doi:10.1111/acel.70233)
Supplement: Supplementary file 5 — Table S3: Gene Ontology analysis and TF motif enrichment related to Figure 3. [file ACEL-24-e70233-s006.xlsx]

## Sheet: TableIndex
Supplementary Table S3	Gene Ontology Analysis and TF motif enrichment related to Figure 3.
Table	Description
A. GO_DEGDAR	Contains enriched GO terms in oligodendrocytes and astrocytes using aging-DEGs and aging-DARs. Terms used in the Figure 3A-B are highlighted in yellow.
B. TF motifs	Contains enriched TF motifs on significant aging DARs, found by SEA.
C. human TFs	Contains all human TFs used for GO analysis.
D. GO_TFs	Contains enriched GO terms using enriched TFs in B.
E. CREB5 motif-enriched aging-DARs	Contains genomic regions with Creb5 motif obtained for MA0840.1.meme motif on FIMO by applying aging-DARs of OLIGO. ChIPseeker was used to annotate the genomic regions to obtain the gene names used in downstream analyses.
F. GO for genes identified in E.	Contains Biological Processes of Gene Ontology Enrichment analysis, enriched using annotated genes of resultant sequences identified in E. Terms used in the Figure 3F are highlighted in yellow.

## Sheet: A.GO_DEGDAR
Cell type	Cluster	ID	Description	GeneRatio	BgRatio	pvalue	p.adjust	qvalue	geneID	Count
OLIGO	DEG_young	GO:0051261	protein depolymerization	10/138	124/29008	4.39464e-10	7.83125e-07	6.74924e-07	Nckap5/Sh3gl3/Gsn/Dnajc6/Tmod1/Mical3/Map6d1/Add1/Lima1/Sgk1	10
OLIGO	DEG_young	GO:0043624	cellular protein complex disassembly	10/138	145/29008	2.04032e-09	1.81793e-06	1.56675e-06	Nckap5/Sh3gl3/Gsn/Dnajc6/Tmod1/Mical3/Map6d1/Add1/Lima1/Sgk1	10
OLIGO	DEG_young	GO:0032984	protein-containing complex disassembly	10/138	218/29008	1.00009e-07	5.94056e-05	5.11978e-05	Nckap5/Sh3gl3/Gsn/Dnajc6/Tmod1/Mical3/Map6d1/Add1/Lima1/Sgk1	10
OLIGO	DEG_young	GO:0022411	cellular component disassembly	12/138	402/29008	5.4003e-07	0.000235138	0.00020265	Nckap5/Sh3gl3/Gsn/Dnajc6/Smurf1/Tmod1/Mical3/Map6d1/Lcp1/Add1/Lima1/Sgk1	12
OLIGO	DEG_young	GO:0050808	synapse organization	13/138	489/29008	6.5976e-07	0.000235138	0.00020265	Malat1/Erbb4/Ank3/Ppfia2/Snap91/Dock10/Cux2/Nectin1/Negr1/Zdhhc2/Pcdh17/Pclo/Pak3	13
OLIGO	DEG_young	GO:0034329	cell junction assembly	12/138	439/29008	1.35734e-06	0.000362683	0.000312572	Erbb4/Cdh10/Cdh19/Cldn11/Smad7/Cux2/Nectin1/Tjp1/Negr1/Pcdh17/Pclo/Cldn14	12
OLIGO	DEG_young	GO:0097091	synaptic vesicle clustering	4/138	18/29008	1.42468e-06	0.000362683	0.000312572	Snap91/Pcdh17/Pclo/Syn3	4
OLIGO	DEG_young	GO:0051494	negative regulation of cytoskeleton organization	8/138	175/29008	2.03596e-06	0.000438802	0.000378175	Tmeff2/Gsn/Tjp1/Tmod1/Map6d1/Add1/Lima1/Sgk1	8
OLIGO	DEG_young	GO:1902904	negative regulation of supramolecular fiber organization	8/138	177/29008	2.21617e-06	0.000438802	0.000378175	Tmeff2/Gsn/Tjp1/Tmod1/Map6d1/Add1/Lima1/Sgk1	8
OLIGO	DEG_young	GO:0034332	adherens junction organization	5/138	50/29008	4.04136e-06	0.00072017	0.000620668	Cdh10/Cdh19/Smad7/Tjp1/Add1	5
OLIGO	DEG_young	GO:0045216	cell-cell junction organization	8/138	213/29008	8.68196e-06	0.00140648	0.00121215	Cdh10/Cdh19/Cldn11/Smad7/Nectin1/Tjp1/Add1/Cldn14	8
OLIGO	DEG_young	GO:0030042	actin filament depolymerization	5/138	60/29008	1.00276e-05	0.0014891	0.00128336	Gsn/Tmod1/Mical3/Add1/Lima1	5
OLIGO	DEG_young	GO:0099504	synaptic vesicle cycle	8/138	228/29008	1.4224e-05	0.00194978	0.00168039	Ppfia2/Sh3gl3/Snap91/Rims2/Dnajc6/Pcdh17/Pclo/Syn3	8
OLIGO	DEG_young	GO:1902903	regulation of supramolecular fiber organization	10/138	388/29008	1.76856e-05	0.00225112	0.00194009	Tmeff2/Gsn/Pde4dip/Tjp1/Tmod1/Map6d1/Add1/Lima1/Sgk1/Pak3	10
OLIGO	DEG_young	GO:0099003	vesicle-mediated transport in synapse	8/138	255/29008	3.17011e-05	0.00354106	0.00305181	Ppfia2/Sh3gl3/Snap91/Rims2/Dnajc6/Pcdh17/Pclo/Syn3	8
OLIGO	DEG_young	GO:0048813	dendrite morphogenesis	7/138	186/29008	3.1794e-05	0.00354106	0.00305181	Kndc1/Ppfia2/Dock10/Cux2/Tnik/Sgk1/Pak3	7
OLIGO	DEG_young	GO:1901880	negative regulation of protein depolymerization	5/138	81/29008	4.34273e-05	0.0045522	0.00392324	Gsn/Tmod1/Map6d1/Add1/Lima1	5
OLIGO	DEG_young	GO:0031346	positive regulation of cell projection organization	10/138	441/29008	5.21856e-05	0.00516638	0.00445256	Dcc/Snap91/Ccp110/Cux2/Negr1/Auts2/Tnik/Cntn1/Sgk1/Pak3	10
OLIGO	DEG_young	GO:0010639	negative regulation of organelle organization	9/138	364/29008	6.46978e-05	0.00581206	0.00500903	Tmeff2/Ccp110/Gsn/Tjp1/Tmod1/Map6d1/Add1/Lima1/Sgk1	9
OLIGO	DEG_young	GO:0007015	actin filament organization	10/138	453/29008	6.52307e-05	0.00581206	0.00500903	Tmeff2/Gsn/Tjp1/Gas7/Tmod1/Mical3/Lcp1/Add1/Lima1/Pak3	10
OLIGO	DEG_young	GO:0030835	negative regulation of actin filament depolymerization	4/138	47/29008	7.46168e-05	0.00593755	0.00511719	Gsn/Tmod1/Add1/Lima1	4
OLIGO	DEG_young	GO:0043242	negative regulation of protein-containing complex disassembly	5/138	91/29008	7.58814e-05	0.00593755	0.00511719	Gsn/Tmod1/Map6d1/Add1/Lima1	5
OLIGO	DEG_young	GO:2000369	regulation of clathrin-dependent endocytosis	3/138	18/29008	8.1578e-05	0.00593755	0.00511719	Sh3gl3/Snap91/Dnajc6	3
OLIGO	DEG_young	GO:0048814	regulation of dendrite morphogenesis	5/138	93/29008	8.41595e-05	0.00593755	0.00511719	Kndc1/Cux2/Tnik/Sgk1/Pak3	5
OLIGO	DEG_young	GO:0008654	phospholipid biosynthetic process	7/138	217/29008	8.41793e-05	0.00593755	0.00511719	Erbb4/Acsl3/Pcyt2/Serinc5/Abca8b/Piga/Fabp5	7
OLIGO	DEG_young	GO:0008154	actin polymerization or depolymerization	7/138	218/29008	8.6631e-05	0.00593755	0.00511719	Gsn/Gas7/Tmod1/Mical3/Add1/Lima1/Pak3	7
OLIGO	DEG_young	GO:1901879	regulation of protein depolymerization	5/138	95/29008	9.31154e-05	0.00601829	0.00518677	Gsn/Tmod1/Map6d1/Add1/Lima1	5
OLIGO	DEG_young	GO:0007043	cell-cell junction assembly	6/138	153/29008	9.45634e-05	0.00601829	0.00518677	Cdh10/Cdh19/Cldn11/Smad7/Tjp1/Cldn14	6
OLIGO	DEG_young	GO:0016358	dendrite development	8/138	313/29008	0.000132501	0.00814197	0.00701703	Kndc1/Ppfia2/Dock10/Cux2/Tnik/Srgap2/Sgk1/Pak3	8
OLIGO	DEG_young	GO:0030834	regulation of actin filament depolymerization	4/138	56/29008	0.000148645	0.00882952	0.00760959	Gsn/Tmod1/Add1/Lima1	4
OLIGO	DEG_young	GO:0051017	actin filament bundle assembly	6/138	172/29008	0.000179305	0.0100521	0.00866325	Tmeff2/Tjp1/Gas7/Lcp1/Add1/Lima1	6
OLIGO	DEG_young	GO:0050775	positive regulation of dendrite morphogenesis	4/138	59/29008	0.000182172	0.0100521	0.00866325	Cux2/Tnik/Sgk1/Pak3	4
OLIGO	DEG_young	GO:0097479	synaptic vesicle localization	4/138	60/29008	0.000194468	0.0100521	0.00866325	Snap91/Pcdh17/Pclo/Syn3	4
OLIGO	DEG_young	GO:0061572	actin filament bundle organization	6/138	175/29008	0.000196911	0.0100521	0.00866325	Tmeff2/Tjp1/Gas7/Lcp1/Add1/Lima1	6
OLIGO	DEG_young	GO:0007272	ensheathment of neurons	6/138	176/29008	0.000203073	0.0100521	0.00866325	Mbp/Tspan2/Mal/Cldn11/Serinc5/Bcas1	6
OLIGO	DEG_young	GO:0008366	axon ensheathment	6/138	176/29008	0.000203073	0.0100521	0.00866325	Mbp/Tspan2/Mal/Cldn11/Serinc5/Bcas1	6
OLIGO	DEG_young	GO:1902414	protein localization to cell junction	5/138	119/29008	0.000267958	0.0128791	0.0110997	Nectin1/Tjp1/Tnik/Zdhhc2/Pclo	5
OLIGO	DEG_young	GO:0050807	regulation of synapse organization	7/138	263/29008	0.000274639	0.0128791	0.0110997	Malat1/Ppfia2/Snap91/Cux2/Nectin1/Negr1/Pak3	7
OLIGO	DEG_young	GO:0043254	regulation of protein-containing complex assembly	9/138	451/29008	0.000320887	0.0141366	0.0121834	Snap91/Gsn/Pde4dip/Ldlrad4/Tmod1/Lcp1/Add1/Sgk1/Pak3	9
OLIGO	DEG_young	GO:0050767	regulation of neurogenesis	9/138	451/29008	0.000320887	0.0141366	0.0121834	Mbp/Dusp10/Snap91/Xrcc6/Cux2/Hook3/Tnik/Sgk1/Pak3	9
OLIGO	DEG_young	GO:0050803	regulation of synapse structure or activity	7/138	271/29008	0.000329064	0.0141366	0.0121834	Malat1/Ppfia2/Snap91/Cux2/Nectin1/Negr1/Pak3	7
OLIGO	DEG_young	GO:0007416	synapse assembly	6/138	193/29008	0.000333185	0.0141366	0.0121834	Erbb4/Cux2/Nectin1/Negr1/Pcdh17/Pclo	6
OLIGO	DEG_young	GO:0060996	dendritic spine development	5/138	128/29008	0.000375145	0.0155163	0.0133724	Ppfia2/Dock10/Cux2/Srgap2/Pak3	5
OLIGO	DEG_young	GO:0043244	regulation of protein-containing complex disassembly	5/138	129/29008	0.000388796	0.0155163	0.0133724	Gsn/Tmod1/Map6d1/Add1/Lima1	5
OLIGO	DEG_young	GO:0110053	regulation of actin filament organization	7/138	279/29008	0.000391825	0.0155163	0.0133724	Tmeff2/Gsn/Tjp1/Tmod1/Add1/Lima1/Pak3	7
OLIGO	DEG_young	GO:0060997	dendritic spine morphogenesis	4/138	73/29008	0.000413826	0.0160313	0.0138163	Ppfia2/Dock10/Cux2/Pak3	4
OLIGO	DEG_young	GO:0007097	nuclear migration	3/138	31/29008	0.000429493	0.0162842	0.0140343	Syne1/Clmn/Hook3	3
OLIGO	DEG_young	GO:0010720	positive regulation of cell development	8/138	378/29008	0.000470831	0.0174796	0.0150645	Snap91/Xrcc6/Smad7/Cux2/Add1/Tnik/Sgk1/Pak3	8
OLIGO	DEG_young	GO:0050773	regulation of dendrite development	5/138	137/29008	0.000511955	0.0183252	0.0157933	Kndc1/Cux2/Tnik/Sgk1/Pak3	5
OLIGO	DEG_young	GO:0018345	protein palmitoylation	3/138	33/29008	0.000517704	0.0183252	0.0157933	Zdhhc9/Map6d1/Zdhhc2	3
OLIGO	DEG_young	GO:0051258	protein polymerization	7/138	293/29008	0.00052446	0.0183252	0.0157933	Gsn/Pde4dip/Gas7/Tmod1/Add1/Sgk1/Pak3	7
OLIGO	DEG_young	GO:0098742	cell-cell adhesion via plasma-membrane adhesion molecules	6/138	213/29008	0.000561421	0.0192395	0.0165812	Mbp/Cdh10/Cdh19/Nectin1/Pcdh17/Pcdh10	6
OLIGO	DEG_young	GO:0036465	synaptic vesicle recycling	4/138	82/29008	0.000643409	0.0216331	0.0186442	Sh3gl3/Snap91/Dnajc6/Pclo	4
OLIGO	DEG_young	GO:0032272	negative regulation of protein polymerization	4/138	84/29008	0.000704603	0.0232519	0.0200393	Gsn/Tmod1/Add1/Sgk1	4
OLIGO	DEG_young	GO:0051647	nucleus localization	3/138	37/29008	0.000727099	0.023558	0.0203031	Syne1/Clmn/Hook3	3
OLIGO	DEG_young	GO:0031333	negative regulation of protein-containing complex assembly	5/138	151/29008	0.000795277	0.0253068	0.0218103	Gsn/Ldlrad4/Tmod1/Add1/Sgk1	5
OLIGO	DEG_young	GO:0006633	fatty acid biosynthetic process	5/138	153/29008	0.000843706	0.0263769	0.0227325	Ptgds/Acsl3/Elovl6/Fabp5/Acss2	5
OLIGO	DEG_young	GO:0032271	regulation of protein polymerization	6/138	234/29008	0.000916028	0.0281442	0.0242556	Gsn/Pde4dip/Tmod1/Add1/Sgk1/Pak3	6
OLIGO	DEG_young	GO:0051693	actin filament capping	3/138	41/29008	0.000983786	0.0289471	0.0249476	Gsn/Tmod1/Add1	3
OLIGO	DEG_young	GO:2000807	regulation of synaptic vesicle clustering	2/138	10/29008	0.000986117	0.0289471	0.0249476	Snap91/Pcdh17	2
OLIGO	DEG_young	GO:0006497	protein lipidation	4/138	92/29008	0.000990893	0.0289471	0.0249476	Zdhhc9/Piga/Map6d1/Zdhhc2	4
OLIGO	DEG_young	GO:0010765	positive regulation of sodium ion transport	3/138	43/29008	0.00113105	0.0319925	0.0275722	Ank3/Cntn1/Sgk1	3
OLIGO	DEG_young	GO:0097484	dendrite extension	3/138	43/29008	0.00113105	0.0319925	0.0275722	Rims2/Smurf1/Auts2	3
OLIGO	DEG_young	GO:0006814	sodium ion transport	6/138	245/29008	0.00116003	0.0320884	0.0276549	Nalcn/Ank3/Slc9a9/Cntn1/Sgk1/Slc24a3	6
OLIGO	DEG_young	GO:0022604	regulation of cell morphogenesis	7/138	337/29008	0.00118699	0.0320884	0.0276549	Cux2/Rims2/Smurf1/Gas7/Tnik/Sgk1/Pak3	7
OLIGO	DEG_young	GO:0099612	protein localization to axon	2/138	11/29008	0.0012015	0.0320884	0.0276549	Ank3/Mal	2
OLIGO	DEG_young	GO:0042158	lipoprotein biosynthetic process	4/138	97/29008	0.00120647	0.0320884	0.0276549	Zdhhc9/Piga/Map6d1/Zdhhc2	4
OLIGO	DEG_young	GO:0072583	clathrin-dependent endocytosis	3/138	45/29008	0.00129152	0.0338455	0.0291692	Sh3gl3/Snap91/Dnajc6	3
OLIGO	DEG_young	GO:0097061	dendritic spine organization	4/138	101/29008	0.00140104	0.0361834	0.0311841	Ppfia2/Dock10/Cux2/Pak3	4
OLIGO	DEG_young	GO:0071073	positive regulation of phospholipid biosynthetic process	2/138	12/29008	0.00143731	0.0365733	0.0315201	Erbb4/Acsl3	2
OLIGO	DEG_young	GO:0042552	myelination	5/138	173/29008	0.00145718	0.0365733	0.0315201	Mbp/Tspan2/Mal/Serinc5/Bcas1	5
OLIGO	DEG_young	GO:0001505	regulation of neurotransmitter levels	6/138	257/29008	0.00148	0.03663	0.031569	Ppfia2/Snap91/Rims2/Pclo/Bche/Syn3	6
OLIGO	DEG_young	GO:0010770	positive regulation of cell morphogenesis involved in differentiation	4/138	103/29008	0.0015061	0.0367653	0.0316856	Cux2/Tnik/Sgk1/Pak3	4
OLIGO	DEG_young	GO:0051648	vesicle localization	5/138	175/29008	0.00153282	0.0369119	0.031812	Ppfia2/Snap91/Pcdh17/Pclo/Syn3	5
OLIGO	DEG_young	GO:0060394	negative regulation of pathway-restricted SMAD protein phosphorylation	2/138	13/29008	0.00169334	0.0397045	0.0342187	Smad7/Ldlrad4	2
OLIGO	DEG_young	GO:2001223	negative regulation of neuron migration	2/138	13/29008	0.00169334	0.0397045	0.0342187	Erbb4/Srgap2	2
OLIGO	DEG_young	GO:0006644	phospholipid metabolic process	7/138	360/29008	0.00172948	0.0400252	0.0344951	Erbb4/Acsl3/Pcyt2/Serinc5/Abca8b/Piga/Fabp5	7
OLIGO	DEG_young	GO:0018198	peptidyl-cysteine modification	3/138	50/29008	0.00175328	0.0400558	0.0345215	Zdhhc9/Map6d1/Zdhhc2	3
OLIGO	DEG_young	GO:0106027	neuron projection organization	4/138	109/29008	0.00185403	0.0413519	0.0356385	Ppfia2/Dock10/Cux2/Pak3	4
OLIGO	DEG_young	GO:0051438	regulation of ubiquitin-protein transferase activity	3/138	51/29008	0.00185643	0.0413519	0.0356385	Arrdc3/Smad7/Pclo	3
OLIGO	DEG_young	GO:0031532	actin cytoskeleton reorganization	4/138	110/29008	0.00191698	0.0421735	0.0363466	Gsn/Tjp1/Auts2/Tnik	4
OLIGO	DEG_young	GO:0032956	regulation of actin cytoskeleton organization	7/138	368/29008	0.00195767	0.0425436	0.0366655	Tmeff2/Gsn/Tjp1/Tmod1/Add1/Lima1/Pak3	7
OLIGO	DEG_young	GO:0007269	neurotransmitter secretion	5/138	187/29008	0.00204874	0.0430577	0.0371086	Ppfia2/Snap91/Rims2/Pclo/Syn3	5
OLIGO	DEG_young	GO:0099643	signal release from synapse	5/138	187/29008	0.00204874	0.0430577	0.0371086	Ppfia2/Snap91/Rims2/Pclo/Syn3	5
OLIGO	DEG_young	GO:0090407	organophosphate biosynthetic process	8/138	476/29008	0.00205382	0.0430577	0.0371086	Erbb4/Acsl3/Pcyt2/Serinc5/Abca8b/Piga/Fabp5/Acss2	8
OLIGO	DEG_young	GO:0006605	protein targeting	6/138	275/29008	0.002081	0.0431202	0.0371625	Man1a/Ank3/Zdhhc9/Smurf1/Zdhhc2/Zfyve16	6
OLIGO	DEG_young	GO:0031644	regulation of nervous system process	5/138	189/29008	0.00214569	0.0439496	0.0378773	Zfhx2/Cux2/Rims2/Fabp5/Pclo	5
OLIGO	DEG_young	GO:0007019	microtubule depolymerization	3/138	54/29008	0.00218829	0.0443129	0.0381904	Nckap5/Map6d1/Sgk1	3
OLIGO	DEG_young	GO:0008064	regulation of actin polymerization or depolymerization	5/138	191/29008	0.00224594	0.0444696	0.0383254	Gsn/Tmod1/Add1/Lima1/Pak3	5
OLIGO	DEG_young	GO:0030041	actin filament polymerization	5/138	191/29008	0.00224594	0.0444696	0.0383254	Gsn/Gas7/Tmod1/Add1/Pak3	5
OLIGO	DEG_young	GO:0007409	axonogenesis	8/138	487/29008	0.00236436	0.0455572	0.0392628	Dcc/Mbp/Ank3/Snap91/Ust/Nectin1/Auts2/Pak3	8
OLIGO	DEG_young	GO:0010256	endomembrane system organization	8/138	488/29008	0.00239432	0.0455572	0.0392628	Tmeff2/Ank3/Usp6nl/Xkr4/Gsn/Pde4dip/Syne1/Hook3	8
OLIGO	DEG_young	GO:0030832	regulation of actin filament length	5/138	194/29008	0.00240266	0.0455572	0.0392628	Gsn/Tmod1/Add1/Lima1/Pak3	5
OLIGO	DEG_young	GO:0061001	regulation of dendritic spine morphogenesis	3/138	56/29008	0.00242869	0.0455572	0.0392628	Ppfia2/Cux2/Pak3	3
OLIGO	DEG_young	GO:0098815	modulation of excitatory postsynaptic potential	3/138	56/29008	0.00242869	0.0455572	0.0392628	Cux2/Rims2/Pclo	3
OLIGO	DEG_young	GO:1903423	positive regulation of synaptic vesicle recycling	2/138	16/29008	0.0025809	0.0479079	0.0412887	Snap91/Pclo	2
OLIGO	DEG_young	GO:1905475	regulation of protein localization to membrane	5/138	199/29008	0.00268133	0.049259	0.0424531	Ank3/Acsl3/Gsn/Tnik/Zdhhc2	5
OLIGO	DEG_young	GO:0010769	regulation of cell morphogenesis involved in differentiation	4/138	121/29008	0.00270994	0.0492767	0.0424684	Cux2/Tnik/Sgk1/Pak3	4
OLIGO	DEG_aged	GO:0050808	synapse organization	20/182	489/29008	4.17254e-11	1.26094e-07	1.0203e-07	Cdh8/Snca/Lrrc4c/Apoe/Pmp22/App/Ctnna2/Farp1/Tanc2/Hspa8/Tanc1/Prkca/Cadm1/Mdga2/Adgrb3/Grid2/Cacna1a/Adam10/Wasf3/Afdn	20
OLIGO	DEG_aged	GO:0050807	regulation of synapse organization	15/182	263/29008	1.3479e-10	2.03668e-07	1.64799e-07	Cdh8/Snca/Apoe/App/Ctnna2/Farp1/Tanc2/Hspa8/Tanc1/Prkca/Mdga2/Adgrb3/Grid2/Adam10/Afdn	15
OLIGO	DEG_aged	GO:0050803	regulation of synapse structure or activity	15/182	271/29008	2.04794e-10	2.06296e-07	1.66925e-07	Cdh8/Snca/Apoe/App/Ctnna2/Farp1/Tanc2/Hspa8/Tanc1/Prkca/Mdga2/Adgrb3/Grid2/Adam10/Afdn	15
OLIGO	DEG_aged	GO:0034329	cell junction assembly	18/182	439/29008	3.97659e-10	3.00431e-07	2.43095e-07	Cdh8/Apod/Snca/Pmp22/App/Pkp4/Farp1/Prkca/Cd9/Cdh20/Cadm1/Mdga2/Adgrb3/Grid2/Cacna1a/Itgav/Afdn/Fmn1	18
OLIGO	DEG_aged	GO:0016358	dendrite development	15/182	313/29008	1.49379e-09	9.02845e-07	7.30541e-07	Robo1/Csmd3/Apoe/Cobl/App/Ctnna2/Farp1/Hecw2/Tanc2/Adgrb3/Cacna1a/Adam10/Afdn/Fmn1/Pacsin1	15
OLIGO	DEG_aged	GO:0043954	cellular component maintenance	8/182	68/29008	1.10323e-08	4.95984e-06	4.01327e-06	Neat1/Apoe/App/Hspa8/Tanc1/Cadm1/Adgrb3/Afdn	8
OLIGO	DEG_aged	GO:0098742	cell-cell adhesion via plasma-membrane adhesion molecules	12/182	213/29008	1.14887e-08	4.95984e-06	4.01327e-06	Cdh8/Robo1/Unc5d/Lrrc4c/Tenm2/Pcdh15/Cdh20/Cadm1/Mdga2/Igsf11/Grid2/Prtg	12
OLIGO	DEG_aged	GO:0007409	axonogenesis	16/182	487/29008	8.53363e-08	3.22358e-05	2.60837e-05	Robo1/Unc5d/Rtn4/Lrrc4c/Apoe/Hsp90ab1/Pmp22/Cobl/App/Tenm2/Hsp90aa1/Ctnna2/Prkca/Cacna1a/Atl1/Prtg	16
OLIGO	DEG_aged	GO:0007626	locomotory behavior	12/182	268/29008	1.43337e-07	4.81295e-05	3.89442e-05	Snca/Apoe/Pmp22/App/Kcnma1/Gnao1/Pcdh15/Selenop/Slc4a10/Cacna1a/Nav2/Npas3	12
OLIGO	DEG_aged	GO:0048813	dendrite morphogenesis	10/182	186/29008	3.03862e-07	9.18271e-05	7.43022e-05	Robo1/Ctnna2/Farp1/Hecw2/Tanc2/Adgrb3/Cacna1a/Adam10/Afdn/Fmn1	10
OLIGO	DEG_aged	GO:0099175	regulation of postsynapse organization	8/182	111/29008	5.23977e-07	0.000143951	0.000116478	Apoe/App/Tanc2/Hspa8/Tanc1/Grid2/Adam10/Afdn	8
OLIGO	DEG_aged	GO:0099173	postsynapse organization	10/182	204/29008	7.10073e-07	0.00017882	0.000144693	Apoe/App/Farp1/Tanc2/Hspa8/Tanc1/Cadm1/Grid2/Adam10/Afdn	10
OLIGO	DEG_aged	GO:0099054	presynapse assembly	6/182	54/29008	1.12967e-06	0.000262606	0.000212489	Snca/App/Farp1/Cadm1/Mdga2/Grid2	6
OLIGO	DEG_aged	GO:0099172	presynapse organization	6/182	61/29008	2.34196e-06	0.00050553	0.000409051	Snca/App/Farp1/Cadm1/Mdga2/Grid2	6
OLIGO	DEG_aged	GO:0031644	regulation of nervous system process	9/182	189/29008	3.27938e-06	0.000660686	0.000534597	Rtn4/App/Trf/Il33/Igsf11/Grm3/Wasf3/Afdn/S100b	9
OLIGO	DEG_aged	GO:0007416	synapse assembly	9/182	193/29008	3.89148e-06	0.000694099	0.000561633	Snca/App/Farp1/Prkca/Cadm1/Mdga2/Adgrb3/Grid2/Cacna1a	9
OLIGO	DEG_aged	GO:1905606	regulation of presynapse assembly	5/182	38/29008	3.90459e-06	0.000694099	0.000561633	Snca/App/Farp1/Mdga2/Grid2	5
OLIGO	DEG_aged	GO:0050905	neuromuscular process	9/182	199/29008	4.99272e-06	0.000810965	0.000656195	Pmp22/App/Kcnma1/Ctnna2/Pcdh15/Grid2/Cacna1a/Dmd/Npas3	9
OLIGO	DEG_aged	GO:0001667	ameboidal-type cell migration	13/182	444/29008	5.09872e-06	0.000810965	0.000656195	Robo1/Rtn4/Apoe/Adipor2/Pmp22/Prkca/Anln/Nckap1/Schip1/Epb41l4b/Itgav/Dock5/Mapre2	13
OLIGO	DEG_aged	GO:0099174	regulation of presynapse organization	5/182	42/29008	6.48428e-06	0.000979775	0.000792789	Snca/App/Farp1/Mdga2/Grid2	5
OLIGO	DEG_aged	GO:0007156	homophilic cell adhesion via plasma membrane adhesion molecules	7/182	112/29008	7.09281e-06	0.00102069	0.000825895	Cdh8/Robo1/Pcdh15/Cdh20/Cadm1/Igsf11/Prtg	7
OLIGO	DEG_aged	GO:0060078	regulation of postsynaptic membrane potential	7/182	116/29008	8.93879e-06	0.00122786	0.000993531	Dgki/Snca/App/Nr3c2/Igsf11/Grid2/Afdn	7
OLIGO	DEG_aged	GO:1901888	regulation of cell junction assembly	9/182	220/29008	1.12036e-05	0.0014244	0.00115256	Apod/Snca/App/Farp1/Prkca/Mdga2/Adgrb3/Grid2/Fmn1	9
OLIGO	DEG_aged	GO:0051963	regulation of synapse assembly	7/182	121/29008	1.17902e-05	0.0014244	0.00115256	Snca/App/Farp1/Prkca/Mdga2/Adgrb3/Grid2	7
OLIGO	DEG_aged	GO:0060560	developmental growth involved in morphogenesis	10/182	280/29008	1.19019e-05	0.0014244	0.00115256	Robo1/Rtn4/Apoe/Hsp90ab1/Cobl/App/Hsp90aa1/Cadm1/Afdn/Fmn1	10
OLIGO	DEG_aged	GO:0042063	gliogenesis	11/182	344/29008	1.22549e-05	0.0014244	0.00115256	Rtn4/Pmp22/App/Trf/Il33/Cd9/Dmd/Efemp1/Wasf3/Stat3/Afdn	11
OLIGO	DEG_aged	GO:0051258	protein polymerization	10/182	293/29008	1.76003e-05	0.00196993	0.00159397	Snca/Nav3/Cobl/Hsp90aa1/Ctnna2/Pstpip2/Nckap1/Wasf3/Fmn1/Cdk5rap2	10
OLIGO	DEG_aged	GO:0060079	excitatory postsynaptic potential	6/182	90/29008	2.25945e-05	0.00236744	0.00191562	Dgki/Snca/App/Igsf11/Grid2/Afdn	6
OLIGO	DEG_aged	GO:0032273	positive regulation of protein polymerization	7/182	134/29008	2.28904e-05	0.00236744	0.00191562	Nav3/Hsp90aa1/Ctnna2/Nckap1/Wasf3/Fmn1/Cdk5rap2	7
OLIGO	DEG_aged	GO:0060004	reflex	4/182	27/29008	2.35021e-05	0.00236744	0.00191562	Pmp22/Kcnma1/Pcdh15/Cacna1a	4
OLIGO	DEG_aged	GO:0031346	positive regulation of cell projection organization	12/182	441/29008	2.44337e-05	0.00238189	0.00192732	Robo1/Rtn4/Apoe/Fut9/Cobl/Anln/Nckap1/Dmd/Efemp1/Afdn/Pacsin1/Cpeb1	12
OLIGO	DEG_aged	GO:0050773	regulation of dendrite development	7/182	137/29008	2.64034e-05	0.00249347	0.0020176	Robo1/Csmd3/Cobl/Hecw2/Adgrb3/Afdn/Pacsin1	7
OLIGO	DEG_aged	GO:1902903	regulation of supramolecular fiber organization	11/182	388/29008	3.70023e-05	0.00338851	0.00274183	Snca/Nav3/Apoe/App/Ctnna2/Hspa8/Nckap1/Wasf3/Fmn1/Cdk5rap2/Plekhh2	11
OLIGO	DEG_aged	GO:0099545	trans-synaptic signaling by trans-synaptic complex	3/182	11/29008	3.86274e-05	0.00343329	0.00277806	Tenm2/Farp1/Cadm1	3
OLIGO	DEG_aged	GO:0042391	regulation of membrane potential	12/182	465/29008	4.08492e-05	0.00344819	0.00279011	Dgki/Snca/Pmp22/App/Kcnma1/Nr3c2/Igsf11/Grid2/Cacna1a/Kcnq3/Dmd/Afdn	12
OLIGO	DEG_aged	GO:0099565	chemical synaptic transmission, postsynaptic	6/182	100/29008	4.1077e-05	0.00344819	0.00279011	Dgki/Snca/App/Igsf11/Grid2/Afdn	6
OLIGO	DEG_aged	GO:0097061	dendritic spine organization	6/182	101/29008	4.3446e-05	0.00346261	0.00280179	Apoe/App/Tanc2/Tanc1/Adam10/Afdn	6
OLIGO	DEG_aged	GO:0043087	regulation of GTPase activity	10/182	326/29008	4.35405e-05	0.00346261	0.00280179	Dgki/Pkp4/Rasgrp3/Asap2/Gnao1/Dock9/Rsu1/Afdn/Cblb/Mapre2	10
OLIGO	DEG_aged	GO:0045785	positive regulation of cell adhesion	12/182	471/29008	4.62065e-05	0.00355012	0.0028726	Edil3/Hsp90aa1/Prkca/Zbtb16/Epb41l4b/Dmd/Itgav/Dock5/Rsu1/Afdn/Fmn1/Dennd6a	12
OLIGO	DEG_aged	GO:0051125	regulation of actin nucleation	4/182	32/29008	4.69904e-05	0.00355012	0.0028726	Ctnna2/Nckap1/Wasf3/Fmn1	4
OLIGO	DEG_aged	GO:0061684	chaperone-mediated autophagy	3/182	12/29008	5.12654e-05	0.00368867	0.0029847	Snca/Hspa8/Lamp2	3
OLIGO	DEG_aged	GO:1902947	regulation of tau-protein kinase activity	3/182	12/29008	5.12654e-05	0.00368867	0.0029847	Apoe/App/Hsp90aa1	3
OLIGO	DEG_aged	GO:0007043	cell-cell junction assembly	7/182	153/29008	5.3475e-05	0.00375817	0.00304094	Cdh8/Pmp22/Pkp4/Prkca/Cd9/Cdh20/Afdn	7
OLIGO	DEG_aged	GO:0031349	positive regulation of defense response	9/182	273/29008	6.08277e-05	0.00417775	0.00338045	Snca/App/Hsp90aa1/Il33/Prkca/Lamp1/Clock/Cadm1/Cdk19	9
OLIGO	DEG_aged	GO:0045216	cell-cell junction organization	8/182	213/29008	6.34931e-05	0.00426391	0.00345016	Cdh8/Pmp22/Pkp4/Prkca/Cd9/Cdh20/Adam10/Afdn	8
OLIGO	DEG_aged	GO:0106027	neuron projection organization	6/182	109/29008	6.66069e-05	0.00437578	0.00354068	Apoe/App/Tanc2/Tanc1/Adam10/Afdn	6
OLIGO	DEG_aged	GO:0008344	adult locomotory behavior	6/182	111/29008	7.37093e-05	0.00464061	0.00375497	Snca/Pmp22/App/Kcnma1/Pcdh15/Cacna1a	6
OLIGO	DEG_aged	GO:0035249	synaptic transmission, glutamatergic	6/182	111/29008	7.37093e-05	0.00464061	0.00375497	Cdh8/Dgki/Grik4/Grid2/Grm3/Cacna1a	6
OLIGO	DEG_aged	GO:0048168	regulation of neuronal synaptic plasticity	5/182	70/29008	8.00523e-05	0.0049371	0.00399488	Snca/App/Slc4a10/S100b/Cpeb1	5
OLIGO	DEG_aged	GO:0007264	small GTPase mediated signal transduction	11/182	425/29008	8.35935e-05	0.00499027	0.0040379	Robo1/Dgki/Rtn4/Apoe/Rasgrp3/Nckap1/Dock9/Itgav/Dock5/Rsu1/Mapre2	11
OLIGO	DEG_aged	GO:0001964	startle response	4/182	37/29008	8.4217e-05	0.00499027	0.0040379	Ctnna2/Pcdh15/Grid2/Npas3	4
OLIGO	DEG_aged	GO:0032103	positive regulation of response to external stimulus	11/182	427/29008	8.71339e-05	0.00506382	0.00409741	Snca/Rtn4/App/Hsp90aa1/Il33/Prkca/Lamp1/Clock/Cadm1/Adam10/Cdk19	11
OLIGO	DEG_aged	GO:0010976	positive regulation of neuron projection development	8/182	224/29008	9.0205e-05	0.00514339	0.00416179	Rtn4/Apoe/Fut9/Cobl/Dmd/Afdn/Pacsin1/Cpeb1	8
OLIGO	DEG_aged	GO:0034331	cell junction maintenance	4/182	38/29008	9.36655e-05	0.0052418	0.00424142	Hspa8/Cadm1/Adgrb3/Afdn	4
OLIGO	DEG_aged	GO:0098917	retrograde trans-synaptic signaling	3/182	15/29008	0.000104565	0.00567215	0.00458964	Tenm2/Farp1/Cadm1	3
OLIGO	DEG_aged	GO:0017038	protein import	8/182	229/29008	0.000105109	0.00567215	0.00458964	Apod/Apoe/Hsp90ab1/App/Hsp90aa1/Ddx5/Hspa8/Stat3	8
OLIGO	DEG_aged	GO:0032271	regulation of protein polymerization	8/182	234/29008	0.000121996	0.00646794	0.00523356	Snca/Nav3/Hsp90aa1/Ctnna2/Nckap1/Wasf3/Fmn1/Cdk5rap2	8
OLIGO	DEG_aged	GO:0051057	positive regulation of small GTPase mediated signal transduction	5/182	79/29008	0.000142438	0.00718353	0.00581258	Robo1/Dgki/Rtn4/Itgav/Mapre2	5
OLIGO	DEG_aged	GO:0010631	epithelial cell migration	9/182	306/29008	0.000144527	0.00718353	0.00581258	Robo1/Rtn4/Apoe/Prkca/Anln/Epb41l4b/Itgav/Dock5/Mapre2	9
OLIGO	DEG_aged	GO:0007015	actin filament organization	11/182	453/29008	0.000146214	0.00718353	0.00581258	Cobl/Trf/Ctnna2/Pstpip2/Hsp90b1/Pcdh15/Nckap1/Wasf3/Fmn1/Pacsin1/Plekhh2	11
OLIGO	DEG_aged	GO:0031647	regulation of protein stability	9/182	307/29008	0.0001481	0.00718353	0.00581258	Snca/Rtn4/Hsp90ab1/Hsp90aa1/Hspa8/Lamp1/Nckap1/Lamp2/Naa16	9
OLIGO	DEG_aged	GO:0090132	epithelium migration	9/182	308/29008	0.000151746	0.00718353	0.00581258	Robo1/Rtn4/Apoe/Prkca/Anln/Epb41l4b/Itgav/Dock5/Mapre2	9
OLIGO	DEG_aged	GO:0061462	protein localization to lysosome	4/182	43/29008	0.000152816	0.00718353	0.00581258	Rtn4/Hspa8/Sort1/Lamp2	4
OLIGO	DEG_aged	GO:0051127	positive regulation of actin nucleation	3/182	17/29008	0.000154835	0.00718353	0.00581258	Nckap1/Wasf3/Fmn1	3
OLIGO	DEG_aged	GO:0099558	maintenance of synapse structure	3/182	17/29008	0.000154835	0.00718353	0.00581258	Hspa8/Cadm1/Adgrb3	3
OLIGO	DEG_aged	GO:0031334	positive regulation of protein-containing complex assembly	8/182	243/29008	0.000158033	0.00718353	0.00581258	Snca/Nav3/Hsp90aa1/Ctnna2/Nckap1/Wasf3/Fmn1/Cdk5rap2	8
OLIGO	DEG_aged	GO:0090130	tissue migration	9/182	310/29008	0.000159264	0.00718353	0.00581258	Robo1/Rtn4/Apoe/Prkca/Anln/Epb41l4b/Itgav/Dock5/Mapre2	9
OLIGO	DEG_aged	GO:1901214	regulation of neuron death	10/182	384/29008	0.000167518	0.00744472	0.00602392	Snca/Apoe/Hsp90ab1/App/Kcnma1/Inpp5a/Retreg1/Grid2/Cacna1a/Stat3	10
OLIGO	DEG_aged	GO:0051271	negative regulation of cellular component movement	9/182	315/29008	0.00017943	0.00785853	0.00635876	Robo1/Apod/Nav3/Apoe/Adipor2/Il33/Cd9/Stat3/Afdn	9
OLIGO	DEG_aged	GO:0042026	protein refolding	3/182	18/29008	0.000184945	0.00798434	0.00646056	Hsp90aa1/Hspa8/St13	3
OLIGO	DEG_aged	GO:0006486	protein glycosylation	7/182	190/29008	0.0002062	0.00828434	0.00670331	Fut9/Galnt7/Slc4a10/B3galt1/Tmtc2/Magt1/St3gal3	7
OLIGO	DEG_aged	GO:0043413	macromolecule glycosylation	7/182	190/29008	0.0002062	0.00828434	0.00670331	Fut9/Galnt7/Slc4a10/B3galt1/Tmtc2/Magt1/St3gal3	7
OLIGO	DEG_aged	GO:0050821	protein stabilization	7/182	190/29008	0.0002062	0.00828434	0.00670331	Rtn4/Hsp90ab1/Hsp90aa1/Lamp1/Nckap1/Lamp2/Naa16	7
OLIGO	DEG_aged	GO:0014902	myotube differentiation	6/182	134/29008	0.000207505	0.00828434	0.00670331	Pmp22/Tanc1/Sort1/Cd9/Adgrb3/Dmd	6
OLIGO	DEG_aged	GO:0050729	positive regulation of inflammatory response	6/182	134/29008	0.000207505	0.00828434	0.00670331	Snca/App/Il33/Prkca/Clock/Cdk19	6
OLIGO	DEG_aged	GO:0042326	negative regulation of phosphorylation	10/182	396/29008	0.000214452	0.00828434	0.00670331	Snca/Apoe/Pip4k2a/Prkca/Kat2b/Ctdspl/Dmd/Stat3/Cblb/Chordc1	10
OLIGO	DEG_aged	GO:0006378	mRNA polyadenylation	4/182	47/29008	0.000216591	0.00828434	0.00670331	App/Aplp1/Papola/Cpeb1	4
OLIGO	DEG_aged	GO:0007628	adult walking behavior	4/182	47/29008	0.000216591	0.00828434	0.00670331	Pmp22/Kcnma1/Pcdh15/Cacna1a	4
OLIGO	DEG_aged	GO:0010001	glial cell differentiation	8/182	255/29008	0.000219307	0.00828434	0.00670331	Rtn4/Pmp22/App/Il33/Dmd/Wasf3/Stat3/Afdn	8
OLIGO	DEG_aged	GO:1901215	negative regulation of neuron death	8/182	255/29008	0.000219307	0.00828434	0.00670331	Snca/Apoe/Hsp90ab1/App/Inpp5a/Retreg1/Cacna1a/Stat3	8
OLIGO	DEG_aged	GO:0043631	RNA polyadenylation	4/182	48/29008	0.00023513	0.00877239	0.00709821	App/Aplp1/Papola/Cpeb1	4
OLIGO	DEG_aged	GO:0016079	synaptic vesicle exocytosis	6/182	139/29008	0.000252982	0.00927658	0.00750618	Dgki/Snca/Cadps2/Prkca/Nr3c2/Cacna1a	6
OLIGO	DEG_aged	GO:0090659	walking behavior	4/182	49/29008	0.000254784	0.00927658	0.00750618	Pmp22/Kcnma1/Pcdh15/Cacna1a	4
OLIGO	DEG_aged	GO:0009100	glycoprotein metabolic process	9/182	331/29008	0.0002588	0.00931063	0.00753373	Spock3/Fut9/Il33/Galnt7/Slc4a10/B3galt1/Tmtc2/Magt1/St3gal3	9
OLIGO	DEG_aged	GO:0032886	regulation of microtubule-based process	8/182	262/29008	0.00026325	0.00935931	0.00757312	Snca/Nav3/Gnai1/Lamp1/Kat2b/Mapre2/Cdk5rap2/Chordc1	8
OLIGO	DEG_aged	GO:0034332	adherens junction organization	4/182	50/29008	0.00027559	0.00968411	0.00783594	Cdh8/Cdh20/Adam10/Afdn	4
OLIGO	DEG_aged	GO:0006898	receptor-mediated endocytosis	8/182	265/29008	0.000284167	0.00987073	0.00798694	Snca/Apoe/App/Trf/Prkca/Cd9/Itgav/Pacsin1	8
OLIGO	DEG_aged	GO:0006622	protein targeting to lysosome	3/182	21/29008	0.000297295	0.00999237	0.00808537	Hspa8/Sort1/Lamp2	3
OLIGO	DEG_aged	GO:0008038	neuron recognition	4/182	51/29008	0.000297589	0.00999237	0.00808537	Robo1/Rtn4/App/Prtg	4
OLIGO	DEG_aged	GO:0045010	actin nucleation	4/182	51/29008	0.000297589	0.00999237	0.00808537	Ctnna2/Nckap1/Wasf3/Fmn1	4
OLIGO	DEG_aged	GO:0072594	establishment of protein localization to organelle	10/182	418/29008	0.000329296	0.0108426	0.00877333	Apod/Hsp90ab1/Hsp90aa1/Ddx5/Hspa8/Sort1/Lamp1/Lamp2/Zfand6/Stat3	10
OLIGO	DEG_aged	GO:0009101	glycoprotein biosynthetic process	8/182	271/29008	0.000330086	0.0108426	0.00877333	Fut9/Il33/Galnt7/Slc4a10/B3galt1/Tmtc2/Magt1/St3gal3	8
OLIGO	DEG_aged	GO:0034315	regulation of Arp2/3 complex-mediated actin nucleation	3/182	22/29008	0.000342651	0.0109205	0.00883639	Ctnna2/Nckap1/Wasf3	3
OLIGO	DEG_aged	GO:0046931	pore complex assembly	3/182	22/29008	0.000342651	0.0109205	0.00883639	Rtn4/Adam10/Afdn	3
OLIGO	DEG_aged	GO:0034605	cellular response to heat	4/182	53/29008	0.000345319	0.0109205	0.00883639	Hsp90ab1/Pmp22/Hsp90aa1/Chordc1	4
OLIGO	DEG_aged	GO:0021953	central nervous system neuron differentiation	7/182	207/29008	0.000346913	0.0109205	0.00883639	Hsp90ab1/Spock1/Hsp90aa1/Prkca/Slc4a10/Grid2/Cacna1a	7
OLIGO	DEG_aged	GO:1902905	positive regulation of supramolecular fiber organization	7/182	208/29008	0.000357123	0.011126	0.00900268	Nav3/App/Ctnna2/Nckap1/Wasf3/Fmn1/Cdk5rap2	7
OLIGO	DEG_aged	GO:0043523	regulation of neuron apoptotic process	8/182	276/29008	0.000372823	0.0114966	0.00930254	Snca/Apoe/Hsp90ab1/App/Kcnma1/Retreg1/Grid2/Cacna1a	8
OLIGO	DEG_aged	GO:0070085	glycosylation	7/182	210/29008	0.000378265	0.0115466	0.00934301	Fut9/Galnt7/Slc4a10/B3galt1/Tmtc2/Magt1/St3gal3	7
OLIGO	DEG_aged	GO:0070997	neuron death	10/182	428/29008	0.000396382	0.0119787	0.00969258	Snca/Apoe/Hsp90ab1/App/Kcnma1/Inpp5a/Retreg1/Grid2/Cacna1a/Stat3	10
OLIGO	DEG_aged	GO:0030258	lipid modification	7/182	213/29008	0.000411846	0.0123228	0.00997101	Dgki/Apod/Apoe/Adipor2/Mboat1/Inpp5a/B3galt1	7
OLIGO	DEG_aged	GO:0050890	cognition	9/182	354/29008	0.000422158	0.0125075	0.0101205	Dgki/Apoe/App/Tanc1/Kcnab1/Prkca/Adgrb3/S100b/Magt1	9
OLIGO	DEG_aged	GO:0031643	positive regulation of myelination	3/182	24/29008	0.000446205	0.0130916	0.0105931	Trf/Wasf3/S100b	3
OLIGO	DEG_aged	GO:0051962	positive regulation of nervous system development	9/182	359/29008	0.000467052	0.0135715	0.0109814	Robo1/Rtn4/Apoe/Trf/Il33/Prkca/Adgrb3/Grid2/Afdn	9
OLIGO	DEG_aged	GO:0008154	actin polymerization or depolymerization	7/182	218/29008	0.000473077	0.0136156	0.0110171	Cobl/Ctnna2/Pstpip2/Nckap1/Wasf3/Fmn1/Plekhh2	7
OLIGO	DEG_aged	GO:0035264	multicellular organism growth	7/182	220/29008	0.000499513	0.0141228	0.0114275	Lncpint/Pmp22/App/Pcdh15/Slc4a10/Stat3/Gpd2	7
OLIGO	DEG_aged	GO:0010640	regulation of platelet-derived growth factor receptor signaling pathway	3/182	25/29008	0.000504718	0.0141228	0.0114275	Apod/Snca/Cblb	3
OLIGO	DEG_aged	GO:0097062	dendritic spine maintenance	3/182	25/29008	0.000504718	0.0141228	0.0114275	Apoe/App/Tanc1	3
OLIGO	DEG_aged	GO:0045732	positive regulation of protein catabolic process	7/182	221/29008	0.000513166	0.0142274	0.0115122	Apoe/App/Hsp90aa1/Il33/Hecw2/Crebrf/Cblb	7
OLIGO	DEG_aged	GO:0031589	cell-substrate adhesion	9/182	366/29008	0.000536437	0.0147374	0.0119248	Edil3/Apod/Spock1/Epdr1/Dmd/Itgav/Dock5/Rsu1/Fmn1	9
OLIGO	DEG_aged	GO:0002685	regulation of leukocyte migration	7/182	223/29008	0.000541363	0.0147387	0.0119259	Apod/Rtn4/Fut9/App/Il33/Cd9/Adam10	7
OLIGO	DEG_aged	GO:0030336	negative regulation of cell migration	8/182	293/29008	0.00055309	0.0148629	0.0120264	Robo1/Apod/Nav3/Apoe/Adipor2/Il33/Stat3/Afdn	8
OLIGO	DEG_aged	GO:0042987	amyloid precursor protein catabolic process	4/182	60/29008	0.000555761	0.0148629	0.0120264	Rtn4/Apoe/App/Adam10	4
OLIGO	DEG_aged	GO:0010810	regulation of cell-substrate adhesion	7/182	226/29008	0.000585957	0.0154165	0.0124744	Edil3/Apod/Spock1/Dmd/Dock5/Rsu1/Fmn1	7
OLIGO	DEG_aged	GO:0006457	protein folding	6/182	163/29008	0.000590929	0.0154165	0.0124744	Hsp90ab1/Hsp90aa1/Hspa8/Hsp90b1/St13/Chordc1	6
OLIGO	DEG_aged	GO:0043254	regulation of protein-containing complex assembly	10/182	451/29008	0.000594764	0.0154165	0.0124744	Snca/Nav3/Apoe/Hsp90aa1/Ctnna2/Nckap1/Lamp2/Wasf3/Fmn1/Cdk5rap2	10
OLIGO	DEG_aged	GO:0048167	regulation of synaptic plasticity	9/182	372/29008	0.000602444	0.0154165	0.0124744	Dgki/Snca/Apoe/App/Slc4a10/Igsf11/Grid2/S100b/Cpeb1	9
OLIGO	DEG_aged	GO:0050900	leukocyte migration	9/182	373/29008	0.000614065	0.0154165	0.0124744	Apod/Rtn4/Fut9/App/Il33/Prkca/Cd9/Cadm1/Adam10	9
OLIGO	DEG_aged	GO:0010563	negative regulation of phosphorus metabolic process	10/182	453/29008	0.000615331	0.0154165	0.0124744	Snca/Apoe/Pip4k2a/Prkca/Kat2b/Ctdspl/Dmd/Stat3/Cblb/Chordc1	10
OLIGO	DEG_aged	GO:0045936	negative regulation of phosphate metabolic process	10/182	453/29008	0.000615331	0.0154165	0.0124744	Snca/Apoe/Pip4k2a/Prkca/Kat2b/Ctdspl/Dmd/Stat3/Cblb/Chordc1	10
OLIGO	DEG_aged	GO:0099504	synaptic vesicle cycle	7/182	228/29008	0.000617274	0.0154165	0.0124744	Dgki/Snca/Cadps2/Prkca/Nr3c2/Cacna1a/Pacsin1	7
OLIGO	DEG_aged	GO:0031124	mRNA 3'-end processing	4/182	62/29008	0.000629616	0.0155959	0.0126195	App/Aplp1/Papola/Cpeb1	4
OLIGO	DEG_aged	GO:0008347	glial cell migration	4/182	63/29008	0.000669037	0.0164376	0.0133006	Rtn4/Pmp22/Cd9/Efemp1	4
OLIGO	DEG_aged	GO:0048008	platelet-derived growth factor receptor signaling pathway	4/182	64/29008	0.000710174	0.0173076	0.0140045	Apod/Snca/Schip1/Cblb	4
OLIGO	DEG_aged	GO:2000146	negative regulation of cell motility	8/182	306/29008	0.000733904	0.0177429	0.0143567	Robo1/Apod/Nav3/Apoe/Adipor2/Il33/Stat3/Afdn	8
OLIGO	DEG_aged	GO:0072665	protein localization to vacuole	4/182	65/29008	0.000753068	0.0180617	0.0146147	Rtn4/Hspa8/Sort1/Lamp2	4
OLIGO	DEG_aged	GO:0043547	positive regulation of GTPase activity	7/182	237/29008	0.000775048	0.0184425	0.0149228	Pkp4/Asap2/Gnao1/Dock9/Rsu1/Afdn/Mapre2	7
OLIGO	DEG_aged	GO:0051402	neuron apoptotic process	8/182	309/29008	0.000781734	0.0184563	0.014934	Snca/Apoe/Hsp90ab1/App/Kcnma1/Retreg1/Grid2/Cacna1a	8
OLIGO	DEG_aged	GO:0030100	regulation of endocytosis	7/182	238/29008	0.000794381	0.0186095	0.0150579	Snca/Apoe/App/Trf/Prkca/Itgav/Pacsin1	7
OLIGO	DEG_aged	GO:0042176	regulation of protein catabolic process	9/182	389/29008	0.000826413	0.0192109	0.0155446	Snca/Apoe/Hsp90ab1/App/Hsp90aa1/Il33/Hecw2/Crebrf/Cblb	9
OLIGO	DEG_aged	GO:0006986	response to unfolded protein	5/182	116/29008	0.000841217	0.0194058	0.0157023	Pmp22/Hsp90aa1/Hspa8/Ubxn4/Crebrf	5
OLIGO	DEG_aged	GO:0051494	negative regulation of cytoskeleton organization	6/182	175/29008	0.000856358	0.0196054	0.0158638	Snca/Nav3/Ctnna2/Kat2b/Cdk5rap2/Plekhh2	6
OLIGO	DEG_aged	GO:0043271	negative regulation of ion transport	6/182	176/29008	0.000882041	0.0200416	0.0162167	Snca/Hecw2/Gnao1/Kcnab1/Prkca/Plcb4	6
OLIGO	DEG_aged	GO:1902904	negative regulation of supramolecular fiber organization	6/182	177/29008	0.000908313	0.0204845	0.0165751	Snca/Nav3/Apoe/Ctnna2/Hspa8/Plekhh2	6
OLIGO	DEG_aged	GO:0007611	learning or memory	8/182	317/29008	0.000921645	0.0206312	0.0166938	Dgki/Apoe/App/Tanc1/Kcnab1/Prkca/Adgrb3/S100b	8
OLIGO	DEG_aged	GO:0050885	neuromuscular process controlling balance	4/182	70/29008	0.000995352	0.0221173	0.0178963	App/Kcnma1/Pcdh15/Cacna1a	4
OLIGO	DEG_aged	GO:0017157	regulation of exocytosis	7/182	249/29008	0.00103326	0.0227919	0.0184422	Dgki/Snca/Cadps2/Prkca/Lamp1/Nr3c2/Cacna1a	7
OLIGO	DEG_aged	GO:0046579	positive regulation of Ras protein signal transduction	4/182	71/29008	0.00104966	0.0229129	0.0185401	Robo1/Dgki/Rtn4/Mapre2	4
OLIGO	DEG_aged	GO:0048668	collateral sprouting	3/182	32/29008	0.0010539	0.0229129	0.0185401	Rtn4/Cobl/App	3
OLIGO	DEG_aged	GO:0046928	regulation of neurotransmitter secretion	5/182	124/29008	0.00113435	0.0244857	0.0198127	Dgki/Snca/Prkca/Nr3c2/Cacna1a	5
OLIGO	DEG_aged	GO:0099003	vesicle-mediated transport in synapse	7/182	255/29008	0.00118549	0.0252986	0.0204704	Dgki/Snca/Cadps2/Prkca/Nr3c2/Cacna1a/Pacsin1	7
OLIGO	DEG_aged	GO:0007265	Ras protein signal transduction	8/182	330/29008	0.00119124	0.0252986	0.0204704	Robo1/Dgki/Rtn4/Apoe/Rasgrp3/Nckap1/Rsu1/Mapre2	8
OLIGO	DEG_aged	GO:0007269	neurotransmitter secretion	6/182	187/29008	0.00120549	0.0252986	0.0204704	Dgki/Snca/Cadps2/Prkca/Nr3c2/Cacna1a	6
OLIGO	DEG_aged	GO:0099643	signal release from synapse	6/182	187/29008	0.00120549	0.0252986	0.0204704	Dgki/Snca/Cadps2/Prkca/Nr3c2/Cacna1a	6
OLIGO	DEG_aged	GO:0048259	regulation of receptor-mediated endocytosis	5/182	126/29008	0.00121815	0.0253879	0.0205427	App/Trf/Prkca/Itgav/Pacsin1	5
OLIGO	DEG_aged	GO:0034765	regulation of ion transmembrane transport	10/182	497/29008	0.00124001	0.0256665	0.0207681	Snca/Cacna2d3/App/Kcnma1/Hecw2/Kcnab1/Prkca/Cacna1a/Kcnq3/Dmd	10
OLIGO	DEG_aged	GO:0099560	synaptic membrane adhesion	3/182	34/29008	0.00125984	0.0258996	0.0209567	Lrrc4c/Cadm1/Mdga2	3
OLIGO	DEG_aged	GO:0042982	amyloid precursor protein metabolic process	4/182	75/29008	0.00128778	0.0262951	0.0212768	Rtn4/Apoe/App/Adam10	4
OLIGO	DEG_aged	GO:0001889	liver development	5/182	128/29008	0.00130644	0.0263462	0.0213181	Rtn4/Cobl/Cadm1/Atf7/Jarid2	5
OLIGO	DEG_aged	GO:0030534	adult behavior	6/182	190/29008	0.00130772	0.0263462	0.0213181	Snca/Pmp22/App/Kcnma1/Pcdh15/Cacna1a	6
OLIGO	DEG_aged	GO:0032535	regulation of cellular component size	9/182	417/29008	0.00133982	0.0267054	0.0216088	Rtn4/Apoe/Hsp90ab1/Kcnma1/Ctnna2/Nckap1/Wasf3/Fmn1/Plekhh2	9
OLIGO	DEG_aged	GO:0030041	actin filament polymerization	6/182	191/29008	0.00134323	0.0267054	0.0216088	Cobl/Ctnna2/Pstpip2/Nckap1/Wasf3/Fmn1	6
OLIGO	DEG_aged	GO:0097106	postsynaptic density organization	3/182	35/29008	0.00137163	0.0270919	0.0219215	Hspa8/Cadm1/Grid2	3
OLIGO	DEG_aged	GO:0061008	hepaticobiliary system development	5/182	131/29008	0.00144761	0.0283517	0.0229409	Rtn4/Cobl/Cadm1/Atf7/Jarid2	5
OLIGO	DEG_aged	GO:0043112	receptor metabolic process	6/182	194/29008	0.00145418	0.0283517	0.0229409	Snca/Apoe/App/Cd9/Dmd/Pacsin1	6
OLIGO	DEG_aged	GO:0040013	negative regulation of locomotion	8/182	341/29008	0.00146551	0.0283713	0.0229568	Robo1/Apod/Nav3/Apoe/Adipor2/Il33/Stat3/Afdn	8
OLIGO	DEG_aged	GO:0006623	protein targeting to vacuole	3/182	36/29008	0.00148946	0.0283713	0.0229568	Hspa8/Sort1/Lamp2	3
OLIGO	DEG_aged	GO:0048169	regulation of long-term neuronal synaptic plasticity	3/182	36/29008	0.00148946	0.0283713	0.0229568	Snca/App/S100b	3
OLIGO	DEG_aged	GO:0050727	regulation of inflammatory response	8/182	342/29008	0.00149273	0.0283713	0.0229568	Snca/Apoe/Pmp22/App/Il33/Prkca/Clock/Cdk19	8
OLIGO	DEG_aged	GO:0002064	epithelial cell development	7/182	266/29008	0.00150981	0.0285166	0.0230743	Bfsp2/Flnb/Pcdh15/Clock/Hapln2/Dmd/Afdn	7
OLIGO	DEG_aged	GO:0016032	viral process	8/182	346/29008	0.00160569	0.0299132	0.0242044	Apoe/Hsp90ab1/Csde1/Ddx5/Hspa8/Slc20a2/Mvb12b/Itgav	8
OLIGO	DEG_aged	GO:0034314	Arp2/3 complex-mediated actin nucleation	3/182	37/29008	0.00161345	0.0299132	0.0242044	Ctnna2/Nckap1/Wasf3	3
OLIGO	DEG_aged	GO:2000463	positive regulation of excitatory postsynaptic potential	3/182	37/29008	0.00161345	0.0299132	0.0242044	App/Igsf11/Afdn	3
OLIGO	DEG_aged	GO:0001933	negative regulation of protein phosphorylation	8/182	349/29008	0.00169477	0.0310277	0.0251062	Snca/Apoe/Prkca/Kat2b/Ctdspl/Dmd/Cblb/Chordc1	8
OLIGO	DEG_aged	GO:0071900	regulation of protein serine/threonine kinase activity	8/182	349/29008	0.00169477	0.0310277	0.0251062	Robo1/Snca/Apoe/Hsp90ab1/Pmp22/App/Kat2b/Chordc1	8
OLIGO	DEG_aged	GO:0036363	transforming growth factor beta activation	2/182	10/29008	0.00170437	0.0310277	0.0251062	Hsp90ab1/Itgav	2
OLIGO	DEG_aged	GO:0007519	skeletal muscle tissue development	6/182	201/29008	0.00174019	0.0313662	0.0253801	Pmp22/Flnb/Mbnl1/Ddx5/Dmd/S100b	6
OLIGO	DEG_aged	GO:0030866	cortical actin cytoskeleton organization	3/182	38/29008	0.00174372	0.0313662	0.0253801	Fmnl2/Anln/Nckap1	3
OLIGO	DEG_aged	GO:0035966	response to topologically incorrect protein	5/182	138/29008	0.0018204	0.0324143	0.0262282	Pmp22/Hsp90aa1/Hspa8/Ubxn4/Crebrf	5
OLIGO	DEG_aged	GO:0048588	developmental cell growth	7/182	275/29008	0.00182344	0.0324143	0.0262282	Rtn4/Apoe/Hsp90ab1/Cobl/App/Hsp90aa1/Afdn	7
OLIGO	DEG_aged	GO:0010811	positive regulation of cell-substrate adhesion	5/182	139/29008	0.00187889	0.0332047	0.0268677	Edil3/Dmd/Dock5/Rsu1/Fmn1	5
OLIGO	DEG_aged	GO:0051588	regulation of neurotransmitter transport	5/182	141/29008	0.00199997	0.035139	0.0284329	Dgki/Snca/Prkca/Nr3c2/Cacna1a	5
OLIGO	DEG_aged	GO:0010543	regulation of platelet activation	3/182	40/29008	0.00202353	0.0353474	0.0286015	Apoe/Prkca/Cd9	3
OLIGO	DEG_aged	GO:0010826	negative regulation of centrosome duplication	2/182	11/29008	0.00207453	0.0354194	0.0286598	Kat2b/Cdk5rap2	2
OLIGO	DEG_aged	GO:0046606	negative regulation of centrosome cycle	2/182	11/29008	0.00207453	0.0354194	0.0286598	Kat2b/Cdk5rap2	2
OLIGO	DEG_aged	GO:0090160	Golgi to lysosome transport	2/182	11/29008	0.00207453	0.0354194	0.0286598	Sort1/Lamp1	2
OLIGO	DEG_aged	GO:2000601	positive regulation of Arp2/3 complex-mediated actin nucleation	2/182	11/29008	0.00207453	0.0354194	0.0286598	Nckap1/Wasf3	2
OLIGO	DEG_aged	GO:0022898	regulation of transmembrane transporter activity	7/182	283/29008	0.0021427	0.0363778	0.0294352	Snca/App/Hecw2/Kcnab1/Prkca/Cacna1a/Dmd	7
OLIGO	DEG_aged	GO:0099084	postsynaptic specialization organization	3/182	41/29008	0.00217328	0.0366908	0.0296885	Hspa8/Cadm1/Grid2	3
OLIGO	DEG_aged	GO:0032410	negative regulation of transporter activity	4/182	87/29008	0.00222498	0.0373549	0.0302259	Snca/Hecw2/Kcnab1/Prkca	4
OLIGO	DEG_aged	GO:0060538	skeletal muscle organ development	6/182	212/29008	0.00227348	0.0379584	0.0307142	Pmp22/Flnb/Mbnl1/Ddx5/Dmd/S100b	6
OLIGO	DEG_aged	GO:0001774	microglial cell activation	3/182	42/29008	0.00232974	0.038684	0.0313013	Snca/App/Il33	3
OLIGO	DEG_aged	GO:0045055	regulated exocytosis	7/182	288/29008	0.00236315	0.0390243	0.0315767	Dgki/Snca/Cadps2/Prkca/Lamp1/Nr3c2/Cacna1a	7
OLIGO	DEG_aged	GO:0019233	sensory perception of pain	5/182	147/29008	0.00239746	0.0390357	0.0315859	Rtn4/Il33/Retreg1/Grm3/Cacna1a	5
OLIGO	DEG_aged	GO:0071695	anatomical structure maturation	7/182	290/29008	0.00245607	0.0390357	0.0315859	Bfsp2/Pmp22/App/Kcnma1/Adgrb3/Zbtb16/Cacna1a	7
OLIGO	DEG_aged	GO:0050684	regulation of mRNA processing	5/182	148/29008	0.0024689	0.0390357	0.0315859	Mbnl1/Ddx5/Hspa8/Papola/Cpeb1	5
OLIGO	DEG_aged	GO:0042762	regulation of sulfur metabolic process	2/182	12/29008	0.00247919	0.0390357	0.0315859	Snca/Cacna1a	2
OLIGO	DEG_aged	GO:0051574	positive regulation of histone H3-K9 methylation	2/182	12/29008	0.00247919	0.0390357	0.0315859	Jarid2/Rif1	2
OLIGO	DEG_aged	GO:0070444	oligodendrocyte progenitor proliferation	2/182	12/29008	0.00247919	0.0390357	0.0315859	Trf/Afdn	2
OLIGO	DEG_aged	GO:0070445	regulation of oligodendrocyte progenitor proliferation	2/182	12/29008	0.00247919	0.0390357	0.0315859	Trf/Afdn	2
OLIGO	DEG_aged	GO:1900272	negative regulation of long-term synaptic potentiation	2/182	12/29008	0.00247919	0.0390357	0.0315859	Apoe/App	2
OLIGO	DEG_aged	GO:0022407	regulation of cell-cell adhesion	9/182	457/29008	0.00249064	0.0390357	0.0315859	Fut9/Hsp90aa1/Prkca/Cd9/Mdga2/Zbtb16/Afdn/Cblb/Dennd6a	9
OLIGO	DEG_aged	GO:0021955	central nervous system neuron axonogenesis	3/182	43/29008	0.00249301	0.0390357	0.0315859	Hsp90ab1/Hsp90aa1/Prkca	3
OLIGO	DEG_aged	GO:0045665	negative regulation of neuron differentiation	4/182	90/29008	0.00251729	0.0392126	0.031729	Rtn4/App/Dmd/Cdk5rap2	4
OLIGO	DEG_aged	GO:0048854	brain morphogenesis	3/182	44/29008	0.00266319	0.0412726	0.0333959	Ctnna2/Slc4a10/Afdn	3
OLIGO	DEG_aged	GO:0032409	regulation of transporter activity	7/182	297/29008	0.00280363	0.0429179	0.0347272	Snca/App/Hecw2/Kcnab1/Prkca/Cacna1a/Dmd	7
OLIGO	DEG_aged	GO:0021954	central nervous system neuron development	4/182	93/29008	0.00283495	0.0429179	0.0347272	Hsp90ab1/Hsp90aa1/Prkca/Slc4a10	4
OLIGO	DEG_aged	GO:0048814	regulation of dendrite morphogenesis	4/182	93/29008	0.00283495	0.0429179	0.0347272	Robo1/Hecw2/Adgrb3/Afdn	4
OLIGO	DEG_aged	GO:0006509	membrane protein ectodomain proteolysis	3/182	45/29008	0.00284037	0.0429179	0.0347272	Apoe/App/Adam10	3
OLIGO	DEG_aged	GO:1902991	regulation of amyloid precursor protein catabolic process	3/182	45/29008	0.00284037	0.0429179	0.0347272	Rtn4/Apoe/App	3
OLIGO	DEG_aged	GO:0032060	bleb assembly	2/182	13/29008	0.00291789	0.0430139	0.0348049	Pmp22/Anln	2
OLIGO	DEG_aged	GO:0051549	positive regulation of keratinocyte migration	2/182	13/29008	0.00291789	0.0430139	0.0348049	Epb41l4b/Mapre2	2
OLIGO	DEG_aged	GO:0090158	endoplasmic reticulum membrane organization	2/182	13/29008	0.00291789	0.0430139	0.0348049	Rtn4/Atl1	2
OLIGO	DEG_aged	GO:1902950	regulation of dendritic spine maintenance	2/182	13/29008	0.00291789	0.0430139	0.0348049	Apoe/App	2
OLIGO	DEG_aged	GO:1903332	regulation of protein folding	2/182	13/29008	0.00291789	0.0430139	0.0348049	Hspa8/St13	2
OLIGO	DEG_aged	GO:0031110	regulation of microtubule polymerization or depolymerization	4/182	94/29008	0.00294666	0.0432272	0.0349774	Snca/Nav3/Mapre2/Cdk5rap2	4
OLIGO	DEG_aged	GO:0010824	regulation of centrosome duplication	3/182	46/29008	0.00302464	0.0441568	0.0357296	Kat2b/Cdk5rap2/Chordc1	3
OLIGO	DEG_aged	GO:0010634	positive regulation of epithelial cell migration	5/182	156/29008	0.00309724	0.0449993	0.0364114	Rtn4/Prkca/Epb41l4b/Dock5/Mapre2	5
OLIGO	DEG_aged	GO:0033673	negative regulation of kinase activity	6/182	226/29008	0.00312018	0.0451157	0.0365056	Apoe/Pip4k2a/Prkca/Kat2b/Cblb/Chordc1	6
OLIGO	DEG_aged	GO:0009408	response to heat	4/182	96/29008	0.00317902	0.0456675	0.036952	Hsp90ab1/Pmp22/Hsp90aa1/Chordc1	4
OLIGO	DEG_aged	GO:0051495	positive regulation of cytoskeleton organization	6/182	227/29008	0.00318856	0.0456675	0.036952	Nav3/Ctnna2/Nckap1/Wasf3/Fmn1/Cdk5rap2	6
OLIGO	DEG_aged	GO:2000404	regulation of T cell migration	3/182	47/29008	0.0032161	0.0458445	0.0370953	Apod/App/Adam10	3
OLIGO	DEG_aged	GO:0070507	regulation of microtubule cytoskeleton organization	5/182	159/29008	0.00336017	0.0470419	0.0380641	Snca/Nav3/Gnai1/Mapre2/Cdk5rap2	5
OLIGO	DEG_aged	GO:0048511	rhythmic process	7/182	307/29008	0.00336419	0.0470419	0.0380641	Dpyd/Mat2a/Kcnma1/Ddx5/Clock/Kat2b/Schip1	7
OLIGO	DEG_aged	GO:0010642	negative regulation of platelet-derived growth factor receptor signaling pathway	2/182	14/29008	0.00339019	0.0470419	0.0380641	Apod/Snca	2
OLIGO	DEG_aged	GO:0060019	radial glial cell differentiation	2/182	14/29008	0.00339019	0.0470419	0.0380641	Stat3/Afdn	2
OLIGO	DEG_aged	GO:0034205	amyloid-beta formation	3/182	48/29008	0.00341483	0.0470419	0.0380641	Rtn4/Apoe/Adam10	3
OLIGO	DEG_aged	GO:0072666	establishment of protein localization to vacuole	3/182	48/29008	0.00341483	0.0470419	0.0380641	Hspa8/Sort1/Lamp2	3
OLIGO	DEG_aged	GO:0030838	positive regulation of actin filament polymerization	4/182	98/29008	0.00342357	0.0470419	0.0380641	Ctnna2/Nckap1/Wasf3/Fmn1	4
OLIGO	DEG_aged	GO:1901653	cellular response to peptide	7/182	308/29008	0.00342462	0.0470419	0.0380641	Pip4k2a/App/Prkca/Kat2b/Cacna1a/Stat3/Cpeb1	7
OLIGO	DEG_aged	GO:0009755	hormone-mediated signaling pathway	5/182	161/29008	0.00354415	0.0484634	0.0392144	Adipor2/Ddx5/Clock/Nr3c2/Crebrf	5
OLIGO	DEG_aged	GO:0007157	heterophilic cell-cell adhesion via plasma membrane cell adhesion molecules	3/182	49/29008	0.00362092	0.0488728	0.0395456	Tenm2/Cadm1/Grid2	3
OLIGO	DEG_aged	GO:0019098	reproductive behavior	3/182	49/29008	0.00362092	0.0488728	0.0395456	App/Crebrf/Npas3	3
OLIGO	DEG_aged	GO:0051056	regulation of small GTPase mediated signal transduction	6/182	233/29008	0.00362261	0.0488728	0.0395456	Robo1/Dgki/Rtn4/Apoe/Itgav/Mapre2	6
OLIGO	DEG_aged	GO:0010977	negative regulation of neuron projection development	5/182	162/29008	0.0036388	0.0488731	0.0395459	Rtn4/Apoe/Spock1/Pmp22/Efemp1	5
OLIGO	DARchipseeker_young	GO:0007611	learning or memory	40/919	317/29008	1.15565e-13	5.51823e-10	4.13066e-10	Pde4d/Elavl4/Cux2/Ntrk2/Brinp1/Slc1a1/Tac1/Cnr1/Adrb2/Csmd1/Pde8b/Pde1b/Lamb1/Adra1b/Hmgcr/Adgrf1/Plcb1/Grm4/Foxp2/Cic/Nog/Nrxn1/Psen2/Cx3cr1/Thra/Cpeb3/Casp3/Arl6ip5/Tnr/Slc6a1/Sgk1/Nrxn3/Hrh1/Atp1a2/Ctnnd2/En1/Ephb2/Cacna1e/Htr6/Prkcz	40
OLIGO	DARchipseeker_young	GO:0030900	forebrain development	45/919	400/29008	2.18371e-13	5.51823e-10	4.13066e-10	Foxg1/Elavl4/Ntrk2/Crtac1/Secisbp2/Chd7/Pou3f4/Ulk4/Rarb/Mir9-3/Cxcl12/Cdon/Phactr1/Dicer1/Ascl1/Adgrg1/Lamb1/Fabp7/Lrp6/Ncor2/Agtpbp1/Nr2f2/Ctnnb1/Plcb1/Foxp2/Lrp8/Sema5a/Nog/Slit2/Psen2/Cx3cr1/Tnr/Nr2f1/Kcna1/Dlc1/Atp1a2/Ogdh/Zmiz1/Arid1a/Ephb2/Fgfr3/Ptprs/Htr6/Efhc1/Mrtfa	45
OLIGO	DARchipseeker_young	GO:0050890	cognition	41/919	354/29008	9.95893e-13	1.67775e-09	1.25587e-09	Pde4d/Elavl4/Cux2/Ntrk2/Brinp1/Slc1a1/Tac1/Cnr1/Adrb2/Chd7/Csmd1/Pde8b/Pde1b/Lamb1/Adra1b/Hmgcr/Adgrf1/Plcb1/Grm4/Foxp2/Cic/Nog/Nrxn1/Psen2/Cx3cr1/Thra/Cpeb3/Casp3/Arl6ip5/Tnr/Slc6a1/Sgk1/Nrxn3/Hrh1/Atp1a2/Ctnnd2/En1/Ephb2/Cacna1e/Htr6/Prkcz	41
OLIGO	DARchipseeker_young	GO:0021537	telencephalon development	34/919	257/29008	2.10772e-12	2.6631e-09	1.99346e-09	Foxg1/Ntrk2/Crtac1/Secisbp2/Chd7/Ulk4/Rarb/Mir9-3/Cxcl12/Cdon/Phactr1/Dicer1/Ascl1/Adgrg1/Lamb1/Lrp6/Ncor2/Agtpbp1/Ctnnb1/Plcb1/Foxp2/Lrp8/Slit2/Cx3cr1/Tnr/Nr2f1/Kcna1/Atp1a2/Ogdh/Zmiz1/Ephb2/Ptprs/Htr6/Efhc1	34
OLIGO	DARchipseeker_young	GO:0007612	learning	26/919	185/29008	2.15412e-10	2.17739e-07	1.62988e-07	Elavl4/Ntrk2/Slc1a1/Tac1/Adrb2/Csmd1/Pde8b/Pde1b/Adra1b/Hmgcr/Grm4/Foxp2/Cic/Nog/Nrxn1/Tnr/Slc6a1/Sgk1/Nrxn3/Hrh1/Atp1a2/Ctnnd2/En1/Ephb2/Cacna1e/Htr6	26
OLIGO	DARchipseeker_young	GO:0031346	positive regulation of cell projection organization	42/919	441/29008	2.8862e-10	2.43114e-07	1.81982e-07	Eps8/Plce1/Elavl4/Cux2/Tenm3/Ntrk2/Fzd1/Cntn1/Cnr1/Gpm6a/Plppr5/Kctd17/Dscam/Qk/Opa1/Cxcl12/Creb3l2/Serpine2/Plekhm1/Trim67/Lrp6/Coro1c/Palm/Crocc/Auts2/Lrp8/Sema5a/Prkd1/Bmp7/Clrn1/Kif3c/Ahi1/Sgk1/Tnik/Pias2/Zdhhc15/Pcp4/Septin9/Iqgap1/Dcc/Ephb2/Cdh4	42
OLIGO	DARchipseeker_young	GO:0050767	regulation of neurogenesis	42/919	451/29008	5.73359e-10	4.13965e-07	3.09872e-07	Foxg1/Sema3d/Cit/Cux2/Ntrk2/Brinp1/Sirt2/Chd7/Dscam/Qk/Opa1/Cxcl12/Serpine2/Dicer1/Ascl1/Ctnnb1/Srrt/Lrp8/Sema5a/Nog/Slit2/Bmp7/Cx3cr1/Tnr/Ywhah/Trim32/Sgk1/Tnik/Pias2/Daam2/Sema4b/Sorl1/Zfp365/Jade2/Il6st/Sema3g/Dusp10/Ephb2/Fgfr3/Cdh4/Aatk/Ptprs	42
OLIGO	DARchipseeker_young	GO:0021987	cerebral cortex development	19/919	111/29008	2.03872e-09	1.15514e-06	8.64679e-07	Foxg1/Ntrk2/Cdon/Phactr1/Dicer1/Ascl1/Adgrg1/Lamb1/Lrp6/Ctnnb1/Plcb1/Lrp8/Slit2/Cx3cr1/Nr2f1/Zmiz1/Ptprs/Htr6/Efhc1	19
OLIGO	DARchipseeker_young	GO:0010721	negative regulation of cell development	26/919	205/29008	2.05704e-09	1.15514e-06	8.64679e-07	Kank1/Sema3d/Cit/Brinp1/Sirt2/Dicer1/Coro1c/Ctnnb1/Sema5a/Nog/Slit2/Bmp7/S1pr3/Tnr/Ywhah/Daam2/Sema4b/Sorl1/Fbxw7/Sema3g/Dusp10/Ephb2/Fbln1/Fgfr3/Aatk/Ptprs	26
OLIGO	DARchipseeker_young	GO:0050808	synapse organization	41/919	489/29008	1.90777e-08	9.64185e-06	7.21738e-06	Cux2/Nrcam/Ntrk2/Ptpro/Sorbs2/Fzd1/Slc1a1/Gpm6a/Pdzrn3/Sdk1/Opa1/Adgrl3/Igsf21/Elfn1/Nfasc/Arhgef7/Lrrtm4/Palm/Adgrf1/Ywhaz/Dock10/Ctnnb1/Tanc2/Lrp8/Nrxn1/Cacnb3/Sez6l/Chrnb1/Cx3cr1/Nectin1/Tnr/Slc6a1/Ank3/Lrrc4b/Nfia/Nrxn3/Zdhhc15/Zfp365/Ctnnd2/Ephb2/Ptprs	41
OLIGO	DARchipseeker_young	GO:0022029	telencephalon cell migration	14/919	68/29008	2.33743e-08	1.07394e-05	8.03897e-06	Foxg1/Cxcl12/Adgrg1/Lamb1/Lrp6/Ctnnb1/Lrp8/Slit2/Cx3cr1/Tnr/Ogdh/Zmiz1/Htr6/Efhc1	14
OLIGO	DARchipseeker_young	GO:0019226	transmission of nerve impulse	16/919	93/29008	3.51894e-08	1.48206e-05	1.10939e-05	Scn8a/Nrcam/Ntrk2/Scn5a/Cacng4/Dpp6/Pawr/Nfasc/Avp/Cartpt/Scn3a/Tnr/Ank3/Kcnd2/Kcna1/Cacna1e	16
OLIGO	DARchipseeker_young	GO:0090596	sensory organ morphogenesis	31/919	319/29008	3.8898e-08	1.50922e-05	1.12972e-05	Foxg1/Thrb/Tenm3/Prom1/Ntrk2/Slc1a1/Chd7/Pou3f4/Fat3/Dscam/Sdk1/Rarb/Ift122/Cdon/Lrp6/Miat/Agtpbp1/Ctnnb1/Nog/Bmp7/Clrn1/Nectin1/Ahi1/Abr/Col5a1/Celsr1/Tshz1/Col11a1/Arid1a/Ephb2/Fgfr3	31
OLIGO	DARchipseeker_young	GO:0021885	forebrain cell migration	14/919	71/29008	4.18067e-08	1.50922e-05	1.12972e-05	Foxg1/Cxcl12/Adgrg1/Lamb1/Lrp6/Ctnnb1/Lrp8/Slit2/Cx3cr1/Tnr/Ogdh/Zmiz1/Htr6/Efhc1	14
OLIGO	DARchipseeker_young	GO:0021543	pallium development	21/919	162/29008	4.89733e-08	1.54695e-05	1.15796e-05	Foxg1/Ntrk2/Cdon/Phactr1/Dicer1/Ascl1/Adgrg1/Lamb1/Lrp6/Ctnnb1/Plcb1/Lrp8/Slit2/Cx3cr1/Nr2f1/Kcna1/Ogdh/Zmiz1/Ptprs/Htr6/Efhc1	21
OLIGO	DARchipseeker_young	GO:0050768	negative regulation of neurogenesis	21/919	162/29008	4.89733e-08	1.54695e-05	1.15796e-05	Sema3d/Cit/Brinp1/Sirt2/Dicer1/Ctnnb1/Sema5a/Nog/Slit2/Bmp7/Tnr/Ywhah/Daam2/Sema4b/Sorl1/Sema3g/Dusp10/Ephb2/Fgfr3/Aatk/Ptprs	21
OLIGO	DARchipseeker_young	GO:0042063	gliogenesis	32/919	344/29008	6.56169e-08	1.95075e-05	1.46023e-05	Foxg1/Tnfrsf21/Ntrk2/Sirt2/Ulk4/Qk/Serpine2/Dicer1/Ascl1/Adgrg1/Lamb1/Arhgef7/Lrp6/Miat/Ctnnb1/Cspg4/Lrp8/Nog/Vcan/Cx3cr1/Opalin/Sox5/Eif2b4/Daam2/Exoc4/Zfp365/Sox4/Il6st/Zmiz1/Dusp10/Fgfr3/Pard3	32
OLIGO	DARchipseeker_young	GO:0031345	negative regulation of cell projection organization	24/919	211/29008	7.12886e-08	1.99662e-05	1.49456e-05	Kank1/Sema3d/Cit/Mdm2/Arhgap24/Fat3/Trpv4/Inppl1/Ntm/Cspg4/Sema5a/Nrxn1/Slit2/Rap1gap/Tnr/Ywhah/Sema4b/Zfp365/Tbc1d7/Sema3g/Ephb2/Xylt1/Aatk/Ptprs	24
OLIGO	DARchipseeker_young	GO:0051961	negative regulation of nervous system development	21/919	166/29008	7.50608e-08	1.99662e-05	1.49456e-05	Sema3d/Cit/Brinp1/Sirt2/Dicer1/Ctnnb1/Sema5a/Nog/Slit2/Bmp7/Tnr/Ywhah/Daam2/Sema4b/Sorl1/Sema3g/Dusp10/Ephb2/Fgfr3/Aatk/Ptprs	21
OLIGO	DARchipseeker_young	GO:0034329	cell junction assembly	37/919	439/29008	8.21139e-08	2.07502e-05	1.55325e-05	Tek/Cux2/Ntrk2/Ptpro/Fzd1/Coro2b/Gpm6a/Il17a/Cdh10/Trpv4/Sdk1/Adgrl3/Cldn4/Nfasc/Lrrtm4/Coro1c/Adgrf1/Ctnnb1/Cldn14/Cldn23/Nrxn1/Col17a1/Pard6b/Nectin1/Cldn24/Lrrc4b/Pkp4/Nrxn3/Dlc1/Ctnnd2/Tjp1/Iqgap1/Ephb2/BC024139/Tns1/Ptprs/Pard3	37
OLIGO	DARchipseeker_young	GO:0035637	multicellular organismal signaling	20/919	155/29008	1.09734e-07	2.64093e-05	1.97686e-05	Scn8a/Pde4d/Nrcam/Ntrk2/Scn5a/Cacng4/Dpp6/Kcnn2/Pawr/Kcne1/Nfasc/Avp/Cartpt/Ryr2/Scn3a/Tnr/Ank3/Kcnd2/Kcna1/Cacna1e	20
OLIGO	DARchipseeker_young	GO:0048592	eye morphogenesis	22/919	188/29008	1.50106e-07	3.44835e-05	2.58125e-05	Thrb/Tenm3/Prom1/Ntrk2/Slc1a1/Fat3/Dscam/Sdk1/Rarb/Ift122/Cdon/Lrp6/Miat/Agtpbp1/Ctnnb1/Bmp7/Nectin1/Ahi1/Col5a1/Arid1a/Ephb2/Fgfr3	22
OLIGO	DARchipseeker_young	GO:0010976	positive regulation of neuron projection development	24/919	224/29008	2.20208e-07	4.83883e-05	3.62209e-05	Elavl4/Cux2/Tenm3/Ntrk2/Fzd1/Cntn1/Cnr1/Plppr5/Qk/Opa1/Creb3l2/Serpine2/Trim67/Lrp6/Lrp8/Prkd1/Bmp7/Kif3c/Ahi1/Zdhhc15/Pcp4/Iqgap1/Dcc/Ephb2	24
OLIGO	DARchipseeker_young	GO:0030902	hindbrain development	21/919	179/29008	2.74237e-07	5.68003e-05	4.25177e-05	Cntn1/Kcne1/Serpine2/Ascl1/Kndc1/Lrp6/Agtpbp1/Ctnnb1/Foxp2/Nog/Nrxn1/Psmg1/Sez6l/Bmp7/Ahi1/Dlc1/Zfp365/Ogdh/En1/Ephb2/Ptprs	21
OLIGO	DARchipseeker_young	GO:0001764	neuron migration	22/919	195/29008	2.8555e-07	5.68003e-05	4.25177e-05	Foxg1/Ntrk2/Gpm6a/Fat3/Ulk4/Adgrl3/Sdccag8/Cxcl12/Phactr1/Ascl1/Adgrg1/Mark1/Nr2f2/Ctnnb1/Auts2/AU040320/Nr2f1/Celsr1/Olig3/Dcc/Zmiz1/Mrtfa	22
OLIGO	DARchipseeker_young	GO:0016358	dendrite development	29/919	313/29008	2.92206e-07	5.68003e-05	4.25177e-05	Cit/Elavl4/Cux2/Ntrk2/Fat3/Dscam/Sdk1/Opa1/Dgkg/Phactr1/Kndc1/Mark1/Palm/Dock10/Tanc2/Lrp8/Bmp7/Cpeb3/Ywhah/Sgk1/Tnik/Pias2/Zdhhc15/Zfp365/Ctnnd2/Iqgap1/Ephb2/Mapkapk5/Ptprs	29
OLIGO	DARchipseeker_young	GO:0050773	regulation of dendrite development	18/919	137/29008	3.56966e-07	6.68188e-05	5.0017e-05	Cit/Elavl4/Cux2/Ntrk2/Fat3/Opa1/Dgkg/Kndc1/Mark1/Lrp8/Bmp7/Ywhah/Sgk1/Tnik/Pias2/Zdhhc15/Iqgap1/Ephb2	18
OLIGO	DARchipseeker_young	GO:0048593	camera-type eye morphogenesis	19/919	156/29008	5.62318e-07	0.000101498	7.59764e-05	Thrb/Tenm3/Prom1/Ntrk2/Slc1a1/Fat3/Dscam/Sdk1/Ift122/Cdon/Lrp6/Miat/Ctnnb1/Bmp7/Nectin1/Ahi1/Arid1a/Ephb2/Fgfr3	19
OLIGO	DARchipseeker_young	GO:0007613	memory	19/919	158/29008	6.8527e-07	0.000115594	8.65279e-05	Pde4d/Cux2/Ntrk2/Brinp1/Slc1a1/Tac1/Cnr1/Csmd1/Adgrf1/Plcb1/Cic/Nog/Psen2/Cx3cr1/Cpeb3/Slc6a1/Sgk1/Hrh1/Prkcz	19
OLIGO	DARchipseeker_young	GO:0021795	cerebral cortex cell migration	11/919	53/29008	6.86156e-07	0.000115594	8.65279e-05	Foxg1/Adgrg1/Lamb1/Lrp6/Ctnnb1/Lrp8/Slit2/Cx3cr1/Zmiz1/Htr6/Efhc1	11
OLIGO	DARchipseeker_young	GO:0048709	oligodendrocyte differentiation	16/919	116/29008	8.14394e-07	0.000132773	9.93865e-05	Tnfrsf21/Ntrk2/Sirt2/Ulk4/Qk/Dicer1/Ascl1/Ctnnb1/Opalin/Sox5/Eif2b4/Daam2/Exoc4/Zfp365/Dusp10/Fgfr3	16
OLIGO	DARchipseeker_young	GO:0007264	small GTPase mediated signal transduction	34/919	425/29008	9.06023e-07	0.000143095	0.000107113	Kank1/Eps8/Plce1/Rras2/Vav3/Arhgap24/Arhgap28/Cdon/Rab39/Kndc1/Adgrg1/Trim67/Arhgef7/Adra1b/Rasgef1c/Dock10/Auts2/Sos2/Rhob/Arhgef3/Slit2/Rap1gap/Prkd1/Psd3/Elmo1/Dennd4a/Celsr1/Dlc1/Rhou/Cdh13/Ephb2/Aatk/Mapkapk5/Dennd4b	34
OLIGO	DARchipseeker_young	GO:0060562	epithelial tube morphogenesis	32/919	394/29008	1.36293e-06	0.000208735	0.000156248	Tek/Fzd1/Glmn/Greb1l/Csmd1/Opa1/Ift122/Cxcl12/Dicer1/Shroom3/Lrp6/Lgr5/Ctnnb1/Ryr2/Rhob/Sema5a/Prickle1/Nog/Slit2/Bmp7/Casp3/Pml/Ahi1/Esrp2/Celsr1/Dlc1/Sox4/Slc12a2/Arid1a/St14/Traf6/Klhl3	32
OLIGO	DARchipseeker_young	GO:0120032	regulation of plasma membrane bounded cell projection assembly	21/919	199/29008	1.58754e-06	0.000235983	0.000176645	Kank1/Eps8/Plce1/Gpm6a/Plppr5/Kctd17/Arhgap24/Sdccag8/Plekhm1/Coro1c/Palm/Crocc/Auts2/Nrxn1/Slit2/Rap1gap/Clrn1/Fer/Tbc1d7/Septin9/Ephb2	21
OLIGO	DARchipseeker_young	GO:0007626	locomotory behavior	25/919	268/29008	1.67353e-06	0.000241657	0.000180892	Scn8a/Eps8/Elavl4/Lsamp/Cacna1b/Slc1a1/Chd7/Apba2/Dscam/Pde1b/Adgrl3/Cxcl12/Adra1b/Arrdc3/Avp/Agtpbp1/Sez6l/Tnr/Npas3/Kcnd2/Dnm1/Celsr1/Atp1a2/En1/Cacna1e	25
OLIGO	DARchipseeker_young	GO:0060491	regulation of cell projection assembly	21/919	202/29008	2.02177e-06	0.000283834	0.000212463	Kank1/Eps8/Plce1/Gpm6a/Plppr5/Kctd17/Arhgap24/Sdccag8/Plekhm1/Coro1c/Palm/Crocc/Auts2/Nrxn1/Slit2/Rap1gap/Clrn1/Fer/Tbc1d7/Septin9/Ephb2	21
OLIGO	DARchipseeker_young	GO:0070528	protein kinase C signaling	9/919	38/29008	2.20526e-06	0.000301226	0.000225482	Ulk4/Dgkg/Adgrg1/Avp/Adgrv1/Sez6l/Dgkd/Prss33/Prkcz	9
OLIGO	DARchipseeker_young	GO:0002028	regulation of sodium ion transport	14/919	97/29008	2.26639e-06	0.00030143	0.000225635	Scn5a/Cntn1/Atp1a1/Adrb2/Stk39/Nkain2/Serpine2/Per1/Sik1/Plcb1/Ank3/Ywhah/Sgk1/Atp1a2	14
OLIGO	DARchipseeker_young	GO:0001508	action potential	17/919	143/29008	3.06422e-06	0.000397091	0.000297241	Scn8a/Nrcam/Ntrk2/Scn5a/Tac1/Cnr1/Dpp6/Kcnn2/Pawr/Kcne1/Ryr2/Scn3a/Cacnb3/Ank3/Ywhah/Kcnd2/Kcna1	17
OLIGO	DARchipseeker_young	GO:0008038	neuron recognition	10/919	51/29008	3.81365e-06	0.000481855	0.000360691	Foxg1/Tnfrsf21/Nrcam/Cnr1/Crtac1/Dscam/Ywhaz/Sema5a/Casp3/Ephb2	10
OLIGO	DARchipseeker_young	GO:0008306	associative learning	15/919	116/29008	4.06185e-06	0.000500697	0.000374796	Slc1a1/Tac1/Adrb2/Csmd1/Pde8b/Pde1b/Adra1b/Hmgcr/Nog/Tnr/Slc6a1/Sgk1/Hrh1/Atp1a2/Cacna1e	15
OLIGO	DARchipseeker_young	GO:0010977	negative regulation of neuron projection development	18/919	162/29008	4.19554e-06	0.000504863	0.000377914	Kank1/Sema3d/Mdm2/Fat3/Trpv4/Inppl1/Ntm/Cspg4/Sema5a/Slit2/Tnr/Sema4b/Zfp365/Sema3g/Ephb2/Xylt1/Aatk/Ptprs	18
OLIGO	DARchipseeker_young	GO:0051962	positive regulation of nervous system development	29/919	359/29008	4.67635e-06	0.000549635	0.000411428	Foxg1/Cux2/Ntrk2/Dscam/Qk/Opa1/Adgrl3/Cxcl12/Serpine2/Dicer1/Ascl1/Lrrtm4/Ctnnb1/Srrt/Lrp8/Sema5a/Nog/Nrxn1/Cx3cr1/Trim32/Lrrc4b/Sgk1/Tnik/Pias2/Zfp365/Jade2/Il6st/Ephb2/Cdh4	29
OLIGO	DARchipseeker_young	GO:0040013	negative regulation of locomotion	28/919	341/29008	4.98525e-06	0.000572624	0.000428636	Kank1/Sema3d/Map2k5/Tafa5/Angpt4/Cd74/Cxcl12/Adgrg1/Arrdc3/Coro1c/Nr2f2/Ldlrad4/Plcb1/Hc/Rhob/Mitf/Sema5a/Nog/Slit2/Cx3cr1/Abr/Sema4b/Dusp1/Dlc1/Sema3g/Dusp10/Fbln1/Arid2	28
OLIGO	DARchipseeker_young	GO:0001841	neural tube formation	16/919	135/29008	6.17844e-06	0.00067122	0.00050244	Fzd1/Glmn/Opa1/Ift122/Shroom3/Lrp6/Prickle1/Nog/Bmp7/Casp3/Celsr1/Dlc1/Sox4/Arid1a/St14/Traf6	16
OLIGO	DARchipseeker_young	GO:0014020	primary neural tube formation	15/919	120/29008	6.20733e-06	0.00067122	0.00050244	Fzd1/Glmn/Opa1/Ift122/Shroom3/Lrp6/Prickle1/Nog/Bmp7/Casp3/Celsr1/Dlc1/Arid1a/St14/Traf6	15
OLIGO	DARchipseeker_young	GO:0035148	tube formation	19/919	183/29008	6.24205e-06	0.00067122	0.00050244	Fzd1/Glmn/Opa1/Ift122/Sdccag8/Shroom3/Lrp6/Ywhaz/Ctnnb1/Prickle1/Nog/Bmp7/Casp3/Celsr1/Dlc1/Sox4/Arid1a/St14/Traf6	19
OLIGO	DARchipseeker_young	GO:0007162	negative regulation of cell adhesion	26/919	310/29008	7.37009e-06	0.000776009	0.000580879	Kank1/Tnfrsf21/Pde3b/Glmn/Coro2b/Adrb2/Dscam/Trpv4/Map2k5/Pawr/Cd74/Cxcl12/Mad1l1/Serpine2/Lamb1/Coro1c/Runx1/Sema5a/Ndfip1/Casp3/Tnr/Dusp1/Dlc1/Cdh13/Ephb2/Fbln1	26
OLIGO	DARchipseeker_young	GO:0010001	glial cell differentiation	23/919	255/29008	7.52933e-06	0.000776596	0.000581319	Tnfrsf21/Ntrk2/Sirt2/Ulk4/Qk/Serpine2/Dicer1/Ascl1/Lrp6/Miat/Ctnnb1/Nog/Opalin/Sox5/Eif2b4/Daam2/Exoc4/Zfp365/Sox4/Il6st/Dusp10/Fgfr3/Pard3	23
OLIGO	DARchipseeker_young	GO:0045685	regulation of glial cell differentiation	13/919	95/29008	9.43301e-06	0.000953489	0.000713731	Tnfrsf21/Sirt2/Qk/Serpine2/Dicer1/Ctnnb1/Nog/Opalin/Daam2/Zfp365/Il6st/Dusp10/Fgfr3	13
OLIGO	DARchipseeker_young	GO:0030534	adult behavior	19/919	190/29008	1.07421e-05	0.00104173	0.000779787	Scn8a/Eps8/Slc1a1/Chd7/Ulk4/Npy/Sdk1/Cxcl12/Adra1b/Agtpbp1/Cartpt/Nrxn1/Unc79/Sez6l/Chrnb1/Nrxn3/Dnm1/Atp1a2/En1	19
OLIGO	DARchipseeker_young	GO:0001838	embryonic epithelial tube formation	17/919	157/29008	1.08737e-05	0.00104173	0.000779787	Fzd1/Glmn/Opa1/Ift122/Shroom3/Lrp6/Ctnnb1/Prickle1/Nog/Bmp7/Casp3/Celsr1/Dlc1/Sox4/Arid1a/St14/Traf6	17
OLIGO	DARchipseeker_young	GO:0050769	positive regulation of neurogenesis	25/919	298/29008	1.09244e-05	0.00104173	0.000779787	Foxg1/Cux2/Ntrk2/Dscam/Qk/Opa1/Cxcl12/Serpine2/Dicer1/Ascl1/Ctnnb1/Srrt/Lrp8/Sema5a/Nog/Cx3cr1/Trim32/Sgk1/Tnik/Pias2/Zfp365/Jade2/Il6st/Ephb2/Cdh4	25
OLIGO	DARchipseeker_young	GO:0006333	chromatin assembly or disassembly	15/919	127/29008	1.24705e-05	0.00116715	0.000873666	H2bc12/H1f2/H2bc7/H1f1/Kat6b/M1ap/Sart3/Dicer1/H1f3/Smyd3/Smarcb1/Chaf1b/Lmntd2/Arid1a/Arid2	15
OLIGO	DARchipseeker_young	GO:0001843	neural tube closure	14/919	113/29008	1.39237e-05	0.00127946	0.000957738	Fzd1/Glmn/Opa1/Ift122/Shroom3/Lrp6/Prickle1/Nog/Casp3/Celsr1/Dlc1/Arid1a/St14/Traf6	14
OLIGO	DARchipseeker_young	GO:0060606	tube closure	14/919	114/29008	1.54165e-05	0.00136775	0.00102383	Fzd1/Glmn/Opa1/Ift122/Shroom3/Lrp6/Prickle1/Nog/Casp3/Celsr1/Dlc1/Arid1a/St14/Traf6	14
OLIGO	DARchipseeker_young	GO:0010959	regulation of metal ion transport	32/919	443/29008	1.54258e-05	0.00136775	0.00102383	Pde4d/Scn5a/Cacna1b/Cntn1/Dpp6/Atp1a1/Adrb2/Chd7/Kcnn2/Stimate/Stk39/Pawr/Nkain2/Kcne1/Cxcl12/Serpine2/Per1/Sik1/Rgs9/Vamp2/Ctnnb1/Ryr2/Plcb1/Cacnb3/Prkd1/Psen2/Pml/Ank3/Ywhah/Sgk1/Kcna1/Atp1a2	32
OLIGO	DARchipseeker_young	GO:0001667	ameboidal-type cell migration	32/919	444/29008	1.61325e-05	0.00140576	0.00105228	Kank1/Sema3d/Jcad/Tek/Tac1/Map2k5/Angpt4/Cxcl12/Dicer1/Amotl1/Lrp6/Coro1c/Adora2b/Nr2f2/Rhob/Sema5a/Slit2/Prkd1/Zfand5/Bmp7/Pml/Paxip1/Sema4b/Fer/Fbxw7/Iqgap1/Sema3g/Cdh13/Dusp10/Tns1/Gdf6/Ccr6	32
OLIGO	DARchipseeker_young	GO:0021915	neural tube development	19/919	197/29008	1.7969e-05	0.00153018	0.00114541	Fzd1/Glmn/Opa1/Ift122/Shroom3/Lrp6/Prickle1/Nog/Bmp7/Psen2/Casp3/Ssbp3/Celsr1/Dlc1/Sox4/En1/Arid1a/St14/Traf6	19
OLIGO	DARchipseeker_young	GO:0061448	connective tissue development	24/919	288/29008	1.81659e-05	0.00153018	0.00114541	Thrb/Trpv4/Rarb/Dgat2/Creb3l2/Dicer1/Lrp6/Arrdc3/Runx1/Ctnnb1/Nog/Sptlc2/Bmp7/Thra/Fto/Sox5/Paxip1/Col5a1/Mef2d/Sorl1/Col11a1/Fgfr3/Gdf6/Hspg2	24
OLIGO	DARchipseeker_young	GO:0070997	neuron death	31/919	428/29008	1.9785e-05	0.00163924	0.00122705	Cit/Tnfrsf21/Thrb/Rras2/Ntrk2/Fzd1/Slc1a1/Tac1/Npy/Pawr/Fam162a/Ascl1/Fgf20/Ctnnb1/Srpk2/Bbc3/Diablo/Cx3cr1/Casp3/Arl6ip5/Sorl1/Pcp4/Fbxw7/Gclm/Dcc/En1/Tox3/Siah1a/Inpp5a/Fgfr3/Aatk	31
OLIGO	DARchipseeker_young	GO:0050905	neuromuscular process	19/919	199/29008	2.07124e-05	0.00168839	0.00126384	Scn8a/Adrb2/Csmd1/Pde8b/Rbfox1/Ascl1/Fabp7/Tshz3/Agtpbp1/Spr/Nrxn1/Chrnb1/Clrn1/Tnr/Abr/Opa3/Npas3/Kcna1/Camta1	19
OLIGO	DARchipseeker_young	GO:0001933	negative regulation of protein phosphorylation	27/919	349/29008	2.13201e-05	0.00171035	0.00128028	Pde4d/Ptpro/Sirt2/Stk39/Gadd45g/Inppl1/Lrp6/Coro1c/Hmgcr/Nr2f2/Ldlrad4/Smyd3/Nog/Slit2/Bmp7/Psen2/Casp3/Prkag2/Dusp1/Fam72a/Sorl1/Pcp4/Dusp10/Ephb2/Fbln1/Pard3/Prkcz	27
OLIGO	DARchipseeker_young	GO:0007411	axon guidance	22/919	255/29008	2.35696e-05	0.00183463	0.00137331	Foxg1/Sema3d/Nrcam/Ptpro/Dscam/Trio/Mir9-3/Cxcl12/Nfasc/Sema5a/Nog/Slit2/Nova2/Bmp7/Nectin1/Ank3/Unc5c/Sema4b/Sema3g/Dcc/Ephb2/Cdh4	22
OLIGO	DARchipseeker_young	GO:0010563	negative regulation of phosphorus metabolic process	32/919	453/29008	2.39584e-05	0.00183463	0.00137331	Pde4d/Ptpro/Sirt2/Stk39/Gadd45g/Inppl1/Lrp6/Coro1c/Hmgcr/Nr2f2/Ldlrad4/Smyd3/Nog/Slit2/Ppp2r5a/Bmp7/Psen2/Casp3/Bod1/Prkag2/Dusp1/Fam72a/Sorl1/Pcp4/Ppp1r35/Pik3ip1/Iqgap1/Dusp10/Ephb2/Fbln1/Pard3/Prkcz	32
OLIGO	DARchipseeker_young	GO:0045936	negative regulation of phosphate metabolic process	32/919	453/29008	2.39584e-05	0.00183463	0.00137331	Pde4d/Ptpro/Sirt2/Stk39/Gadd45g/Inppl1/Lrp6/Coro1c/Hmgcr/Nr2f2/Ldlrad4/Smyd3/Nog/Slit2/Ppp2r5a/Bmp7/Psen2/Casp3/Bod1/Prkag2/Dusp1/Fam72a/Sorl1/Pcp4/Ppp1r35/Pik3ip1/Iqgap1/Dusp10/Ephb2/Fbln1/Pard3/Prkcz	32
OLIGO	DARchipseeker_young	GO:0097485	neuron projection guidance	22/919	256/29008	2.50306e-05	0.00188813	0.00141336	Foxg1/Sema3d/Nrcam/Ptpro/Dscam/Trio/Mir9-3/Cxcl12/Nfasc/Sema5a/Nog/Slit2/Nova2/Bmp7/Nectin1/Ank3/Unc5c/Sema4b/Sema3g/Dcc/Ephb2/Cdh4	22
OLIGO	DARchipseeker_young	GO:0034765	regulation of ion transmembrane transport	34/919	497/29008	2.60407e-05	0.00191854	0.00143612	Scn8a/Pde4d/Scn5a/Cacng4/Cacna1b/Dpp6/Adrb2/Chd7/Kcnn2/Stimate/Kcna4/Stk39/Kcne1/Rgs9/Vamp2/Kcnj12/Ryr2/Plcb1/Kcnc3/Scn3a/Nrxn1/Cacnb3/Prkd1/Psen2/Arl6ip5/Ank3/Ywhah/Kcnq5/Ano6/Kcnd2/Kcna1/Atp1a2/Ephb2/Cacna1e	34
OLIGO	DARchipseeker_young	GO:0072175	epithelial tube formation	17/919	168/29008	2.64303e-05	0.00191854	0.00143612	Fzd1/Glmn/Opa1/Ift122/Shroom3/Lrp6/Ctnnb1/Prickle1/Nog/Bmp7/Casp3/Celsr1/Dlc1/Sox4/Arid1a/St14/Traf6	17
OLIGO	DARchipseeker_young	GO:0001505	regulation of neurotransmitter levels	22/919	257/29008	2.65726e-05	0.00191854	0.00143612	Ntrk2/Cacna1b/Adrb2/Apba2/Pde1b/Syn3/Vamp2/Adora2b/Agtpbp1/Grm4/Kcnc3/Ctbp2/Nrxn1/Trim9/Arl6ip5/Slc6a1/Ica1/Nrxn3/Stxbp3/Snap47/Atp1a2/Htr6	22
OLIGO	DARchipseeker_young	GO:0008347	glial cell migration	10/919	63/29008	2.70682e-05	0.0019268	0.0014423	Foxg1/Adgrg1/Lamb1/Arhgef7/Ctnnb1/Cspg4/Lrp8/Vcan/Cx3cr1/Zmiz1	10
OLIGO	DARchipseeker_young	GO:0048813	dendrite morphogenesis	18/919	186/29008	2.82948e-05	0.00198614	0.00148672	Cit/Elavl4/Cux2/Dscam/Opa1/Phactr1/Kndc1/Dock10/Tanc2/Lrp8/Ywhah/Sgk1/Tnik/Pias2/Zdhhc15/Zfp365/Ctnnd2/Ephb2	18
OLIGO	DARchipseeker_young	GO:0042326	negative regulation of phosphorylation	29/919	396/29008	2.96754e-05	0.00205451	0.0015379	Pde4d/Ptpro/Sirt2/Stk39/Gadd45g/Inppl1/Lrp6/Coro1c/Hmgcr/Nr2f2/Ldlrad4/Smyd3/Nog/Slit2/Ppp2r5a/Bmp7/Psen2/Casp3/Prkag2/Dusp1/Fam72a/Sorl1/Pcp4/Pik3ip1/Dusp10/Ephb2/Fbln1/Pard3/Prkcz	29
OLIGO	DARchipseeker_young	GO:0007043	cell-cell junction assembly	16/919	153/29008	3.01943e-05	0.00206219	0.00154364	Ptpro/Il17a/Cdh10/Trpv4/Cldn4/Nfasc/Ctnnb1/Cldn14/Cldn23/Pard6b/Cldn24/Pkp4/Ctnnd2/Tjp1/Ephb2/Pard3	16
OLIGO	DARchipseeker_young	GO:0006977	DNA damage response, signal transduction by p53 class mediator resulting in cell cycle arrest	5/919	13/29008	3.28676e-05	0.00219765	0.00164505	Mdm2/Pml/Ppp2r5c/Sox4/Cradd	5
OLIGO	DARchipseeker_young	GO:0010720	positive regulation of cell development	28/919	378/29008	3.30474e-05	0.00219765	0.00164505	Foxg1/Cux2/Ntrk2/Sirt2/Dscam/Qk/Opa1/Cxcl12/Serpine2/Dicer1/Ascl1/Runx1/Ctnnb1/Srrt/Lrp8/Sema5a/Nog/Myf6/Cx3cr1/Trim32/Sgk1/Tnik/Pias2/Zfp365/Jade2/Il6st/Ephb2/Cdh4	28
OLIGO	DARchipseeker_young	GO:0098659	inorganic cation import across plasma membrane	13/919	107/29008	3.45502e-05	0.00223868	0.00167575	Scn5a/Atp1a1/Adrb2/Trpv4/Atp12a/Pawr/Steap2/Kcnj12/Slc6a1/Atp1a2/Slc39a10/Slc12a2/Slc31a1	13
OLIGO	DARchipseeker_young	GO:0099587	inorganic ion import across plasma membrane	13/919	107/29008	3.45502e-05	0.00223868	0.00167575	Scn5a/Atp1a1/Adrb2/Trpv4/Atp12a/Pawr/Steap2/Kcnj12/Slc6a1/Atp1a2/Slc39a10/Slc12a2/Slc31a1	13
OLIGO	DARchipseeker_young	GO:0033673	negative regulation of kinase activity	20/919	226/29008	3.80599e-05	0.0024277	0.00181725	Ptpro/Gadd45g/Inppl1/Lrp6/Coro1c/Hmgcr/Nr2f2/Smyd3/Ppp2r5a/Bmp7/Psen2/Casp3/Prkag2/Dusp1/Fam72a/Sorl1/Pcp4/Pik3ip1/Dusp10/Ephb2	20
OLIGO	DARchipseeker_young	GO:0038066	p38MAPK cascade	9/919	53/29008	3.91857e-05	0.0024277	0.00181725	Stk39/Ulk4/Gadd45g/Per1/Map3k20/Dusp1/Dusp10/Fgfr3/Gdf6	9
OLIGO	DARchipseeker_young	GO:0006814	sodium ion transport	21/919	245/29008	3.94154e-05	0.0024277	0.00181725	Scn8a/Scn5a/Cntn1/Atp1a1/Adrb2/Stk39/Atp12a/Nkain2/Serpine2/Per1/Sik1/Plcb1/Scn3a/Slc6a1/Ank3/Ywhah/Sgk1/Ano6/Atp1a2/Slc12a2/Klhl3	21
OLIGO	DARchipseeker_young	GO:0060537	muscle tissue development	33/919	486/29008	3.94276e-05	0.0024277	0.00181725	Sorbs2/Sirt2/Adrb2/Chd7/Rarb/Kdm6b/Rbfox1/Cdon/Dicer1/Xirp1/Sik1/Hivep3/Lrp6/Adra1b/Tshz3/Fgf20/Hmgcr/Nr2f2/Ctnnb1/Ryr2/Foxp2/Nog/Myf6/Zfand5/Bmp7/Ly6e/Cfl2/Mef2d/Eya2/Col11a1/Arid1a/Hspg2/Arid2	33
OLIGO	DARchipseeker_young	GO:0042593	glucose homeostasis	23/919	283/29008	3.98692e-05	0.0024277	0.00181725	Pde3b/Cnr1/Csmd1/Pde8b/Trpv4/Hmgn3/Vcam1/Adra1b/Ncor2/Pde4c/Hmgcr/Pdk2/Cartpt/Smarcb1/Nrxn1/Foxk2/Bace2/Hectd4/Stxbp3/Sox4/Crtc2/Cacna1e/Sesn3	23
OLIGO	DARchipseeker_young	GO:0033500	carbohydrate homeostasis	23/919	284/29008	4.21116e-05	0.00251597	0.00188332	Pde3b/Cnr1/Csmd1/Pde8b/Trpv4/Hmgn3/Vcam1/Adra1b/Ncor2/Pde4c/Hmgcr/Pdk2/Cartpt/Smarcb1/Nrxn1/Foxk2/Bace2/Hectd4/Stxbp3/Sox4/Crtc2/Cacna1e/Sesn3	23
OLIGO	DARchipseeker_young	GO:0060074	synapse maturation	7/919	31/29008	4.23145e-05	0.00251597	0.00188332	Igsf21/Palm/Ywhaz/Nrxn1/Sez6l/Cx3cr1/Nfia	7
OLIGO	DARchipseeker_young	GO:0021700	developmental maturation	26/919	344/29008	4.45774e-05	0.0026197	0.00196097	Nrcam/Sirt2/Opa1/Rxfp2/Kcne1/Igsf21/Ascl1/Nfasc/Palm/Runx1/Ywhaz/Ctnnb1/Cspg4/Plcb1/Nrxn1/Sez6l/Psen2/Cx3cr1/Ank3/Nfia/Ano6/Zdhhc15/Rab32/Xylt1/Fgfr3/Ccr6	26
OLIGO	DARchipseeker_young	GO:0016311	dephosphorylation	26/919	345/29008	4.67936e-05	0.00271833	0.0020348	Ptpro/Plppr5/Pawr/Impa2/Ppm1a/Inppl1/Ppp1r17/Plppr1/Ppp2r2d/Ppp2r5a/Mtmr6/Vcan/Bod1/Dusp1/Ppp2r5c/Eya2/Dlc1/Sympk/Ppp1r35/Slc39a10/Ptpdc1/Iqgap1/Dusp10/Inpp5a/Ptprs/Camta1	26
OLIGO	DARchipseeker_young	GO:0022037	metencephalon development	14/919	126/29008	4.78957e-05	0.00275074	0.00205906	Cntn1/Kcne1/Serpine2/Ascl1/Kndc1/Lrp6/Agtpbp1/Foxp2/Nrxn1/Sez6l/Zfp365/Ogdh/En1/Ptprs	14
OLIGO	DARchipseeker_young	GO:0009259	ribonucleotide metabolic process	27/919	367/29008	5.09918e-05	0.0028902	0.00216345	Pank1/Pde4d/Rnaseh2b/Opa1/Csl/Dgat2/Adcy9/Ak1/Acsl3/Hmgcr/Pdk2/Foxk2/Dgat1/Pfkp/Gnai3/Ak2/Nudt4/Ampd2/Prkag2/Acaca/Upp2/Acot7/Ogdh/Uck2/Papss1/Acss1/Ampd3	27
OLIGO	DARchipseeker_young	GO:0009612	response to mechanical stimulus	17/919	177/29008	5.14677e-05	0.0028902	0.00216345	Atp1a1/Pawr/Cxcl12/Serpine2/Adgrv1/Ctnnb1/Ryr2/Foxp2/Nrxn1/Cacnb3/AU040320/Mir1895/Kcna1/Atp1a2/Col11a1/Slc12a2/Cradd	17
OLIGO	DARchipseeker_young	GO:0098742	cell-cell adhesion via plasma-membrane adhesion molecules	19/919	213/29008	5.29265e-05	0.00291881	0.00218487	Tenm3/Nrcam/Cdh26/Cdh10/Fat3/Dscam/Sdk1/Map2k5/Adgrl3/Pcdh19/Igsf21/Vcam1/Nrxn1/Nectin1/Lrrc4b/Celsr1/Cdh13/Cdh4/Ptprs	19
OLIGO	DARchipseeker_young	GO:0048713	regulation of oligodendrocyte differentiation	9/919	55/29008	5.31324e-05	0.00291881	0.00218487	Tnfrsf21/Sirt2/Qk/Dicer1/Ctnnb1/Opalin/Daam2/Zfp365/Dusp10	9
OLIGO	DARchipseeker_young	GO:0060042	retina morphogenesis in camera-type eye	11/919	82/29008	5.46904e-05	0.0029721	0.00222476	Thrb/Prom1/Ntrk2/Slc1a1/Fat3/Dscam/Sdk1/Cdon/Lrp6/Miat/Ahi1	11
OLIGO	DARchipseeker_young	GO:0007156	homophilic cell adhesion via plasma membrane adhesion molecules	13/919	112/29008	5.60549e-05	0.00299382	0.00224101	Tenm3/Nrcam/Cdh26/Cdh10/Fat3/Dscam/Sdk1/Pcdh19/Igsf21/Nectin1/Celsr1/Cdh13/Cdh4	13
OLIGO	DARchipseeker_young	GO:0009755	hormone-mediated signaling pathway	16/919	161/29008	5.62748e-05	0.00299382	0.00224101	Thrb/Ntrk2/Rarb/Trerf1/Rxfp2/Per1/Ncor2/Lgr5/Bmp7/Thra/Ywhah/Sgk1/Pias2/Zmiz1/Arid1a/Zfp366	16
OLIGO	DARchipseeker_young	GO:0060996	dendritic spine development	14/919	128/29008	5.70209e-05	0.00300191	0.00224707	Cux2/Sdk1/Opa1/Palm/Dock10/Tanc2/Lrp8/Cpeb3/Zdhhc15/Zfp365/Ctnnd2/Ephb2/Mapkapk5/Ptprs	14
OLIGO	DARchipseeker_young	GO:0048640	negative regulation of developmental growth	14/919	129/29008	6.21274e-05	0.00323703	0.00242307	Sema3d/Adrb2/Nkd1/Rai1/Sema5a/Nog/Slit2/Tnr/Sema4b/Sema3g/Dusp10/Fgfr3/Aatk/Ptprs	14
OLIGO	DARchipseeker_young	GO:0044270	cellular nitrogen compound catabolic process	29/919	414/29008	6.58748e-05	0.00339726	0.00254301	Pde4d/Elavl4/Smpdl3a/Secisbp2/Rnaseh2b/Skiv2l/Qk/Dicer1/Hnrnpd/Allc/Fto/Mex3d/Cpeb3/Nudt4/Lrpprc/Lsm3/Isg20/Gtpbp2/Mlh1/Ago4/Zc3h18/Mus81/Upp2/Acot7/Blvra/Ybx2/Smg7/Rnaseh2c/Ampd3	29
OLIGO	DARchipseeker_young	GO:0046700	heterocycle catabolic process	29/919	415/29008	6.87376e-05	0.00350909	0.00262672	Pde4d/Elavl4/Smpdl3a/Secisbp2/Rnaseh2b/Skiv2l/Qk/Dicer1/Hnrnpd/Allc/Fto/Mex3d/Cpeb3/Nudt4/Lrpprc/Lsm3/Isg20/Gtpbp2/Mlh1/Ago4/Zc3h18/Mus81/Upp2/Acot7/Blvra/Ybx2/Smg7/Rnaseh2c/Ampd3	29
OLIGO	DARchipseeker_young	GO:0006753	nucleoside phosphate metabolic process	31/919	460/29008	7.67573e-05	0.00387931	0.00290385	Pank1/Pde4d/Smpdl3a/Ak7/Rnaseh2b/Opa1/Csl/Dgat2/Adcy9/Ak1/Acsl3/Hmgcr/Pdk2/Adora2b/Foxk2/Dgat1/Pfkp/Gnai3/Ak2/Nudt4/Lacc1/Ampd2/Prkag2/Acaca/Upp2/Acot7/Ogdh/Uck2/Papss1/Acss1/Ampd3	31
OLIGO	DARchipseeker_young	GO:0014706	striated muscle tissue development	31/919	461/29008	7.98638e-05	0.00399635	0.00299146	Sorbs2/Sirt2/Adrb2/Chd7/Rarb/Kdm6b/Rbfox1/Cdon/Dicer1/Xirp1/Sik1/Hivep3/Lrp6/Adra1b/Fgf20/Hmgcr/Nr2f2/Ctnnb1/Ryr2/Foxp2/Nog/Myf6/Bmp7/Ly6e/Cfl2/Mef2d/Eya2/Col11a1/Arid1a/Hspg2/Arid2	31
OLIGO	DARchipseeker_young	GO:0032102	negative regulation of response to external stimulus	28/919	398/29008	8.11777e-05	0.00402228	0.00301086	Sema3d/Sirt2/Adrb2/Npy/Tafa5/Serpine2/Fabp7/Hmgcr/Cartpt/Hc/Dcst1/Sema5a/Ndfip1/Nrxn1/Slit2/Cacnb3/Cx3cr1/Tnr/Ufd1/Abr/Sema4b/Dusp1/Slc12a2/Sema3g/Dusp10/Xylt1/Ptprs/Thbd	28
OLIGO	DARchipseeker_young	GO:1900006	positive regulation of dendrite development	6/919	24/29008	8.20625e-05	0.00402664	0.00301413	Elavl4/Opa1/Lrp8/Bmp7/Zdhhc15/Iqgap1	6
OLIGO	DARchipseeker_young	GO:1901361	organic cyclic compound catabolic process	31/919	463/29008	8.6419e-05	0.00406926	0.00304603	Pde4d/Elavl4/Smpdl3a/Secisbp2/Rnaseh2b/Skiv2l/Qk/Tat/Dicer1/Hnrnpd/Allc/Fto/Mex3d/Cpeb3/Nudt4/Lrpprc/Lsm3/Isg20/Ywhah/Gtpbp2/Mlh1/Ago4/Zc3h18/Mus81/Upp2/Acot7/Blvra/Ybx2/Smg7/Rnaseh2c/Ampd3	31
OLIGO	DARchipseeker_young	GO:0019693	ribose phosphate metabolic process	27/919	379/29008	8.7706e-05	0.00406926	0.00304603	Pank1/Pde4d/Rnaseh2b/Opa1/Csl/Dgat2/Adcy9/Ak1/Acsl3/Hmgcr/Pdk2/Foxk2/Dgat1/Pfkp/Gnai3/Ak2/Nudt4/Ampd2/Prkag2/Acaca/Upp2/Acot7/Ogdh/Uck2/Papss1/Acss1/Ampd3	27
OLIGO	DARchipseeker_young	GO:0051348	negative regulation of transferase activity	21/919	259/29008	8.78213e-05	0.00406926	0.00304603	Ptpro/Gadd45g/Inppl1/Lrp6/Coro1c/Hmgcr/Nr2f2/Smyd3/Ppp2r5a/Bmp7/Psen2/Casp3/Pml/Prkag2/Dusp1/Fam72a/Sorl1/Pcp4/Pik3ip1/Dusp10/Ephb2	21
OLIGO	DARchipseeker_young	GO:0050974	detection of mechanical stimulus involved in sensory perception	8/919	46/29008	8.82561e-05	0.00406926	0.00304603	Pawr/Cxcl12/Serpine2/Adgrv1/Cacnb3/Kcna1/Col11a1/Slc12a2	8
OLIGO	DARchipseeker_young	GO:0072073	kidney epithelium development	15/919	150/29008	8.85812e-05	0.00406926	0.00304603	Prom1/Ptpro/Greb1l/Rarb/Tshz3/Ctnnb1/Nog/Slit2/Vcan/Bmp7/Ahi1/Ampd2/Basp1/Gdf6/Klhl3	15
OLIGO	DARchipseeker_young	GO:0006469	negative regulation of protein kinase activity	18/919	203/29008	8.90628e-05	0.00406926	0.00304603	Ptpro/Gadd45g/Inppl1/Lrp6/Coro1c/Hmgcr/Nr2f2/Smyd3/Bmp7/Psen2/Casp3/Prkag2/Dusp1/Fam72a/Sorl1/Pcp4/Dusp10/Ephb2	18
OLIGO	DARchipseeker_young	GO:1990138	neuron projection extension	18/919	203/29008	8.90628e-05	0.00406926	0.00304603	Sema3d/Dscam/Cxcl12/Mgll/Ctnnb1/Auts2/Sema5a/Slit2/Tnr/Smurf1/Sema4b/Jade2/Iqgap1/Sema3g/Cdh4/Aatk/Ptprs/Prkcz	18
OLIGO	DARchipseeker_young	GO:0016331	morphogenesis of embryonic epithelium	17/919	185/29008	8.93724e-05	0.00406926	0.00304603	Fzd1/Glmn/Opa1/Ift122/Shroom3/Lrp6/Ctnnb1/Prickle1/Nog/Bmp7/Casp3/Celsr1/Dlc1/Sox4/Arid1a/St14/Traf6	17
OLIGO	DARchipseeker_young	GO:0045664	regulation of neuron differentiation	20/919	241/29008	9.33315e-05	0.00421158	0.00315257	Foxg1/Cit/Brinp1/Opa1/Mir9-3/Brinp3/Cxcl12/Cdon/Sh3gl3/Dicer1/Ascl1/Hmg20a/Fgf20/Brinp2/Rap1gap/Bmp7/Trim32/Sox5/Pcp4/Gdf6	20
OLIGO	DARchipseeker_young	GO:0007269	neurotransmitter secretion	17/919	187/29008	0.000102028	0.00452324	0.00338586	Ntrk2/Cacna1b/Adrb2/Apba2/Syn3/Vamp2/Adora2b/Grm4/Kcnc3/Ctbp2/Nrxn1/Trim9/Ica1/Nrxn3/Stxbp3/Snap47/Htr6	17
OLIGO	DARchipseeker_young	GO:0099643	signal release from synapse	17/919	187/29008	0.000102028	0.00452324	0.00338586	Ntrk2/Cacna1b/Adrb2/Apba2/Syn3/Vamp2/Adora2b/Grm4/Kcnc3/Ctbp2/Nrxn1/Trim9/Ica1/Nrxn3/Stxbp3/Snap47/Htr6	17
OLIGO	DARchipseeker_young	GO:0007413	axonal fasciculation	6/919	25/29008	0.000105094	0.00455781	0.00341174	Tnfrsf21/Cnr1/Crtac1/Sema5a/Casp3/Ephb2	6
OLIGO	DARchipseeker_young	GO:0106030	neuron projection fasciculation	6/919	25/29008	0.000105094	0.00455781	0.00341174	Tnfrsf21/Cnr1/Crtac1/Sema5a/Casp3/Ephb2	6
OLIGO	DARchipseeker_young	GO:0072001	renal system development	25/919	342/29008	0.000105513	0.00455781	0.00341174	Tek/Plce1/Prom1/Ptpro/Greb1l/Rarb/Gcnt4/Tshz3/Lgr5/Ctnnb1/Hc/Nog/Ift27/Slit2/Vcan/Bmp7/Ahi1/Nfia/Ampd2/Glis2/Sox4/Odc1/Basp1/Gdf6/Klhl3	25
OLIGO	DARchipseeker_young	GO:0006836	neurotransmitter transport	20/919	244/29008	0.000110517	0.00468395	0.00350616	Ntrk2/Cacna1b/Adrb2/Apba2/Syn3/Vamp2/Adora2b/Grm4/Kcnc3/Ctbp2/Nrxn1/Trim9/Arl6ip5/Slc6a1/Ica1/Nrxn3/Stxbp3/Snap47/Atp1a2/Htr6	20
OLIGO	DARchipseeker_young	GO:0071867	response to monoamine	10/919	74/29008	0.000111214	0.00468395	0.00350616	Pde4d/Sirt2/Slc1a1/Adrb2/Nsg2/Htr4/Rgs9/Palm/Ryr2/Gnai3	10
OLIGO	DARchipseeker_young	GO:0071869	response to catecholamine	10/919	74/29008	0.000111214	0.00468395	0.00350616	Pde4d/Sirt2/Slc1a1/Adrb2/Nsg2/Htr4/Rgs9/Palm/Ryr2/Gnai3	10
OLIGO	DARchipseeker_young	GO:0031497	chromatin assembly	12/919	104/29008	0.000113589	0.00468764	0.00350892	H2bc12/H1f2/H2bc7/H1f1/Kat6b/M1ap/Sart3/Dicer1/H1f3/Smyd3/Chaf1b/Lmntd2	12
OLIGO	DARchipseeker_young	GO:0001655	urogenital system development	27/919	385/29008	0.000113775	0.00468764	0.00350892	Tek/Plce1/Prom1/Ptpro/Greb1l/Rarb/Gcnt4/Tshz3/Lgr5/Ctnnb1/Hc/Nog/Ift27/Slit2/Vcan/Psapl1/Bmp7/Ahi1/Nfia/Ampd2/Glis2/Sox4/Odc1/Ephb2/Basp1/Gdf6/Klhl3	27
OLIGO	DARchipseeker_young	GO:0021953	central nervous system neuron differentiation	18/919	207/29008	0.00011424	0.00468764	0.00350892	Foxg1/Elavl4/Ntrk2/Pou3f4/Dicer1/Ascl1/Kndc1/Agtpbp1/Nrxn1/Slit2/Nova2/Sox5/Sox4/Olig3/Ogdh/Dcc/Zmiz1/Ephb2	18
OLIGO	DARchipseeker_young	GO:1903522	regulation of blood circulation	21/919	264/29008	0.000115011	0.00468764	0.00350892	Thrb/Pde4d/Scn5a/Cacna1b/Slc1a1/Tac1/Mdm2/Atp1a1/Adrb2/Kcnn2/Kcne1/Mgll/Faah/Adra1b/Avp/Hmgcr/Ryr2/Thra/Hrh1/Atp1a2/Cacna1e	21
OLIGO	DARchipseeker_young	GO:0003007	heart morphogenesis	22/919	284/29008	0.00011752	0.00472883	0.00353975	Tek/Fzd1/Mdm2/Chd7/Rarb/Dicer1/Xirp1/Lrp6/Ncor2/Ctnnb1/Ryr2/Nog/Slit2/Bmp7/Ly6e/Ahi1/Col5a1/Dlc1/Sox4/Col11a1/Zmiz1/Arid2	22
OLIGO	DARchipseeker_young	GO:0034655	nucleobase-containing compound catabolic process	27/919	386/29008	0.000118737	0.00472883	0.00353975	Pde4d/Elavl4/Smpdl3a/Secisbp2/Rnaseh2b/Skiv2l/Qk/Dicer1/Hnrnpd/Fto/Mex3d/Cpeb3/Nudt4/Lrpprc/Lsm3/Isg20/Gtpbp2/Mlh1/Ago4/Zc3h18/Mus81/Upp2/Acot7/Ybx2/Smg7/Rnaseh2c/Ampd3	27
OLIGO	DARchipseeker_young	GO:0002761	regulation of myeloid leukocyte differentiation	14/919	137/29008	0.000119468	0.00472883	0.00353975	Prdm16/Il17a/Tmem178/Cd74/Runx1/Cartpt/Ctnnb1/Mitf/Ndfip1/Klf10/Hcls1/Fbxw7/Fgfr3/Traf6	14
OLIGO	DARchipseeker_young	GO:0019228	neuronal action potential	8/919	48/29008	0.0001207	0.00472883	0.00353975	Scn8a/Scn5a/Dpp6/Pawr/Scn3a/Ank3/Kcnd2/Kcna1	8
OLIGO	DARchipseeker_young	GO:0030517	negative regulation of axon extension	8/919	48/29008	0.0001207	0.00472883	0.00353975	Sema3d/Sema5a/Slit2/Tnr/Sema4b/Sema3g/Aatk/Ptprs	8
OLIGO	DARchipseeker_young	GO:0035176	social behavior	9/919	61/29008	0.000122332	0.00475588	0.00356	Brinp1/Ulk4/Avp/Cic/Nrxn1/Cx3cr1/Nrxn3/En1/Rptor	9
OLIGO	DARchipseeker_young	GO:0009896	positive regulation of catabolic process	32/919	494/29008	0.000123387	0.0047603	0.00356331	Sirt2/Mdm2/Adrb2/Qk/Nkd1/Rab3gap2/Nrd1/Hnrnpd/Trim67/Adra1b/Agtpbp1/Rnf144b/Ndfip1/Prickle1/Sptlc2/Prkd1/Nsf/Psen2/Fto/Gnai3/Mex3d/Cpeb3/Trim32/Smurf1/Mlh1/Fbxl5/Sorl1/Zc3h18/Fbxw7/Hspb8/E330034G19Rik/Sesn3	32
OLIGO	DARchipseeker_young	GO:0009117	nucleotide metabolic process	30/919	451/29008	0.000125204	0.00479378	0.00358837	Pank1/Pde4d/Ak7/Rnaseh2b/Opa1/Csl/Dgat2/Adcy9/Ak1/Acsl3/Hmgcr/Pdk2/Adora2b/Foxk2/Dgat1/Pfkp/Gnai3/Ak2/Nudt4/Lacc1/Ampd2/Prkag2/Acaca/Upp2/Acot7/Ogdh/Uck2/Papss1/Acss1/Ampd3	30
OLIGO	DARchipseeker_young	GO:2000146	negative regulation of cell motility	23/919	306/29008	0.00013036	0.00495368	0.00370807	Kank1/Map2k5/Tafa5/Angpt4/Cd74/Cxcl12/Adgrg1/Coro1c/Nr2f2/Ldlrad4/Plcb1/Hc/Rhob/Mitf/Nog/Slit2/Cx3cr1/Abr/Dusp1/Dlc1/Dusp10/Fbln1/Arid2	23
OLIGO	DARchipseeker_young	GO:0021801	cerebral cortex radial glia-guided migration	6/919	26/29008	0.000132975	0.0049782	0.00372642	Foxg1/Adgrg1/Lamb1/Ctnnb1/Lrp8/Zmiz1	6
OLIGO	DARchipseeker_young	GO:0022030	telencephalon glial cell migration	6/919	26/29008	0.000132975	0.0049782	0.00372642	Foxg1/Adgrg1/Lamb1/Ctnnb1/Lrp8/Zmiz1	6
OLIGO	DARchipseeker_young	GO:0048846	axon extension involved in axon guidance	7/919	37/29008	0.000140417	0.00518006	0.00387752	Sema3d/Dscam/Cxcl12/Sema5a/Slit2/Sema4b/Sema3g	7
OLIGO	DARchipseeker_young	GO:1902284	neuron projection extension involved in neuron projection guidance	7/919	37/29008	0.000140417	0.00518006	0.00387752	Sema3d/Dscam/Cxcl12/Sema5a/Slit2/Sema4b/Sema3g	7
OLIGO	DARchipseeker_young	GO:0043270	positive regulation of ion transport	24/919	329/29008	0.000148357	0.00543329	0.00406708	Scn5a/Cacng4/Cntn1/Dpp6/Adrb2/Kcnn2/Stimate/Stk39/Kcne1/Cxcl12/Rgs9/Avp/Ryr2/Plcb1/Cacnb3/Slc6a1/Ank3/Sgk1/Ano6/Kcna1/Pcp4/Slc12a2/Ephb2/Htr6	24
OLIGO	DARchipseeker_young	GO:0051402	neuron apoptotic process	23/919	309/29008	0.00015052	0.00547288	0.00409671	Cit/Tnfrsf21/Thrb/Ntrk2/Slc1a1/Pawr/Fam162a/Ascl1/Fgf20/Ctnnb1/Srpk2/Bbc3/Diablo/Cx3cr1/Casp3/Pcp4/Fbxw7/Gclm/En1/Tox3/Siah1a/Fgfr3/Aatk	23
OLIGO	DARchipseeker_young	GO:0097581	lamellipodium organization	11/919	92/29008	0.000157633	0.00563145	0.00421541	Kank1/Plce1/Ptpro/Vav3/Arhgef7/Coro1c/Auts2/Slit2/Clrn1/Fer/Cdh13	11
OLIGO	DARchipseeker_young	GO:0022407	regulation of cell-cell adhesion	30/919	457/29008	0.000157636	0.00563145	0.00421541	Tnfrsf21/Pde4d/Tenm3/Glmn/Adrb2/Trpv4/Map2k5/Pawr/Cd74/Cxcl12/Mad1l1/Serpine2/Vcam1/Runx1/Cd83/Ndfip1/Rap1gap/Bmp7/Casp3/Tnr/Ank3/Il12rb1/Tjp1/Sox4/Il6st/Zmiz1/Dusp10/Syk/Traf6/Prkcz	30
OLIGO	DARchipseeker_young	GO:0045862	positive regulation of proteolysis	25/919	351/29008	0.000158224	0.00563145	0.00421541	Sirt2/Slc1a1/Mdm2/Pawr/Sart3/Nrd1/Fam162a/Cldn4/Trim67/Agtpbp1/Rnf144b/Prickle1/Bbc3/Diablo/Psen2/Arl6ip5/Pml/Hip1/Trim32/Smurf1/Dlc1/Fbxw7/E330034G19Rik/Syk/Cradd	25
OLIGO	DARchipseeker_young	GO:0021988	olfactory lobe development	8/919	50/29008	0.000162409	0.0057001	0.00426679	Crtac1/Chd7/Mir9-3/Dicer1/Agtpbp1/Slit2/Atp1a2/Ogdh	8
OLIGO	DARchipseeker_young	GO:0031146	SCF-dependent proteasomal ubiquitin-dependent protein catabolic process	8/919	50/29008	0.000162409	0.0057001	0.00426679	Fbxl7/Fbxl16/Cul2/Fbxl2/Fbxo17/Fbxo27/Fbxl5/Fbxw7	8
OLIGO	DARchipseeker_young	GO:0006163	purine nucleotide metabolic process	26/919	373/29008	0.000166384	0.00579936	0.00434109	Pank1/Pde4d/Opa1/Csl/Dgat2/Adcy9/Ak1/Acsl3/Hmgcr/Pdk2/Adora2b/Foxk2/Dgat1/Pfkp/Gnai3/Ak2/Nudt4/Lacc1/Ampd2/Prkag2/Acaca/Acot7/Ogdh/Papss1/Acss1/Ampd3	26
OLIGO	DARchipseeker_young	GO:0019439	aromatic compound catabolic process	29/919	437/29008	0.000167744	0.00580672	0.0043466	Pde4d/Elavl4/Smpdl3a/Secisbp2/Rnaseh2b/Skiv2l/Qk/Tat/Dicer1/Hnrnpd/Fto/Mex3d/Cpeb3/Nudt4/Lrpprc/Lsm3/Isg20/Gtpbp2/Mlh1/Ago4/Zc3h18/Mus81/Upp2/Acot7/Blvra/Ybx2/Smg7/Rnaseh2c/Ampd3	29
OLIGO	DARchipseeker_young	GO:0034728	nucleosome organization	13/919	125/29008	0.000173374	0.00593055	0.0044393	H2bc12/H1f2/H2bc7/H1f1/Kat6b/Sart3/H1f3/Ptma/Smyd3/Smarcb1/Chaf1b/Arid1a/Arid2	13
OLIGO	DARchipseeker_young	GO:0051056	regulation of small GTPase mediated signal transduction	19/919	233/29008	0.000173669	0.00593055	0.0044393	Kank1/Eps8/Plce1/Arhgap24/Arhgap28/Cdon/Adgrg1/Trim67/Adra1b/Auts2/Sos2/Arhgef3/Slit2/Rap1gap/Psd3/Dennd4a/Dlc1/Ephb2/Dennd4b	19
OLIGO	DARchipseeker_young	GO:0002683	negative regulation of immune system process	30/919	460/29008	0.000176514	0.00598727	0.00448175	Tnfrsf21/Sirt2/Glmn/Prdm16/Cnr1/Tmem178/Npy/Pawr/Cd74/Cxcl12/Mad1l1/Bpi/Masp1/Runx1/Cartpt/Ctnnb1/Plcb1/Hc/Dcst1/Ndfip1/Slit2/Cx3cr1/Casp3/Ufd1/Abr/Dusp1/Fer/Fbxw7/Plcl2/Dusp10	30
OLIGO	DARchipseeker_young	GO:0051703	biological process involved in intraspecies interaction between organisms	9/919	64/29008	0.000178523	0.00601503	0.00450254	Brinp1/Ulk4/Avp/Cic/Nrxn1/Cx3cr1/Nrxn3/En1/Rptor	9
OLIGO	DARchipseeker_young	GO:0030336	negative regulation of cell migration	22/919	293/29008	0.000183568	0.00614404	0.00459911	Kank1/Map2k5/Tafa5/Angpt4/Cd74/Cxcl12/Adgrg1/Coro1c/Nr2f2/Ldlrad4/Plcb1/Hc/Rhob/Mitf/Nog/Slit2/Cx3cr1/Abr/Dusp1/Dlc1/Dusp10/Arid2	22
OLIGO	DARchipseeker_young	GO:0048193	Golgi vesicle transport	21/919	274/29008	0.000192588	0.00634076	0.00474636	Mppe1/Gosr2/Ank1/Rab7b/Lmf1/Creb3l2/Steap2/Acsl3/Vamp2/Sgsm2/Lyplal1/Prkd1/Nsf/Ank3/Sorl1/Exoc4/Use1/Sorcs1/Slc30a6/Rint1/Stx18	21
OLIGO	DARchipseeker_young	GO:0033865	nucleoside bisphosphate metabolic process	12/919	110/29008	0.000194463	0.00634076	0.00474636	Pank1/Csl/Dgat2/Acsl3/Hmgcr/Pdk2/Dgat1/Acaca/Acot7/Ogdh/Papss1/Acss1	12
OLIGO	DARchipseeker_young	GO:0033875	ribonucleoside bisphosphate metabolic process	12/919	110/29008	0.000194463	0.00634076	0.00474636	Pank1/Csl/Dgat2/Acsl3/Hmgcr/Pdk2/Dgat1/Acaca/Acot7/Ogdh/Papss1/Acss1	12
OLIGO	DARchipseeker_young	GO:0034032	purine nucleoside bisphosphate metabolic process	12/919	110/29008	0.000194463	0.00634076	0.00474636	Pank1/Csl/Dgat2/Acsl3/Hmgcr/Pdk2/Dgat1/Acaca/Acot7/Ogdh/Papss1/Acss1	12
OLIGO	DARchipseeker_young	GO:0060041	retina development in camera-type eye	16/919	179/29008	0.000196156	0.00635494	0.00475697	Thrb/Prom1/Ntrk2/Slc1a1/Gpm6a/Chd7/Fat3/Dscam/Sdk1/Rarb/Cdon/Lrp6/Miat/Agtpbp1/Nectin1/Ahi1	16
OLIGO	DARchipseeker_young	GO:0051271	negative regulation of cellular component movement	23/919	315/29008	0.000199299	0.00641564	0.00480241	Kank1/Map2k5/Tafa5/Angpt4/Cd74/Cxcl12/Adgrg1/Coro1c/Nr2f2/Ldlrad4/Plcb1/Hc/Rhob/Mitf/Nog/Slit2/Cx3cr1/Abr/Dusp1/Dlc1/Dusp10/Fbln1/Arid2	23
OLIGO	DARchipseeker_young	GO:0032835	glomerulus development	9/919	65/29008	0.000201459	0.00644413	0.00482374	Tek/Plce1/Prom1/Ptpro/Hc/Nog/Bmp7/Ampd2/Basp1	9
OLIGO	DARchipseeker_young	GO:0098739	import across plasma membrane	16/919	180/29008	0.000209091	0.00661069	0.00494842	Scn5a/Slc1a1/Atp1a1/Adrb2/Trpv4/Atp12a/Pawr/Steap2/Kcnj12/Arl6ip5/Slc6a1/Slc15a4/Atp1a2/Slc39a10/Slc12a2/Slc31a1	16
OLIGO	DARchipseeker_young	GO:1990845	adaptive thermogenesis	15/919	162/29008	0.000209282	0.00661069	0.00494842	Prdm16/Adrb2/Trpv4/Gadd45g/Kdm6b/Nrd1/Pctp/Dync1h1/Arrdc3/Nova2/Thra/Sorl1/Plcl2/Syk/Ybx2	15
OLIGO	DARchipseeker_young	GO:0051954	positive regulation of amine transport	8/919	52/29008	0.000215303	0.00675865	0.00505917	Cxcl12/Avp/Adora2b/Cartpt/Slc6a1/Pcp4/Slc12a2/Htr6	8
OLIGO	DARchipseeker_young	GO:0003205	cardiac chamber development	17/919	200/29008	0.000229669	0.00714839	0.00535091	Tek/Scn5a/Fzd1/Greb1l/Mdm2/Chd7/Rarb/Lrp6/Ctnnb1/Ryr2/Nog/Slit2/Bmp7/Ly6e/Sox4/Col11a1/Arid1a	17
OLIGO	DARchipseeker_young	GO:0021549	cerebellum development	12/919	112/29008	0.000230548	0.00714839	0.00535091	Cntn1/Serpine2/Kndc1/Lrp6/Agtpbp1/Foxp2/Nrxn1/Sez6l/Zfp365/Ogdh/En1/Ptprs	12
OLIGO	DARchipseeker_young	GO:0030516	regulation of axon extension	12/919	113/29008	0.000250629	0.00767059	0.0057418	Sema3d/Dscam/Cxcl12/Mgll/Sema5a/Slit2/Tnr/Sema4b/Sema3g/Cdh4/Aatk/Ptprs	12
OLIGO	DARchipseeker_young	GO:0007189	adenylate cyclase-activating G protein-coupled receptor signaling pathway	14/919	147/29008	0.000251448	0.00767059	0.0057418	Cnr1/Adrb2/Adgrl3/Adcy9/Pde10a/Rxfp2/Htr4/Adgrg1/Adra1b/Arrdc3/Adgrf1/Adora2b/Lgr5/S1pr3	14
OLIGO	DARchipseeker_young	GO:0033605	positive regulation of catecholamine secretion	5/919	19/29008	0.00025346	0.00767059	0.0057418	Cxcl12/Adora2b/Cartpt/Pcp4/Htr6	5
OLIGO	DARchipseeker_young	GO:0051571	positive regulation of histone H3-K4 methylation	5/919	19/29008	0.00025346	0.00767059	0.0057418	Kmt2e/Ctnnb1/Auts2/Paxip1/Ctr9	5
OLIGO	DARchipseeker_young	GO:0071383	cellular response to steroid hormone stimulus	15/919	165/29008	0.000255716	0.00768866	0.00575532	Ntrk2/Atp1a1/Il17a/Trerf1/Per1/Ncor2/Smyd3/Bmp7/Ywhah/Sgk1/Pias2/Atp1a2/Zmiz1/Arid1a/Zfp366	15
OLIGO	DARchipseeker_young	GO:0001894	tissue homeostasis	21/919	280/29008	0.000258621	0.00768866	0.00575532	Prom1/Slc1a1/Bbs10/Adrb2/Stk39/Il17a/Plekhm1/Lrp6/Adgrv1/Cartpt/Ctnnb1/Crocc/Strap/Clrn1/Trim32/Slc28a3/Acaca/Tjp1/Slc12a2/Syk/Traf6	21
OLIGO	DARchipseeker_young	GO:0060560	developmental growth involved in morphogenesis	21/919	280/29008	0.000258621	0.00768866	0.00575532	Sema3d/Dscam/Nkd1/Cxcl12/Mgll/Lrp6/Ctnnb1/Auts2/Sema5a/Slit2/Tnr/Smurf1/Sema4b/Jade2/Slc12a2/Iqgap1/Sema3g/Cdh4/Aatk/Ptprs/Prkcz	21
OLIGO	DARchipseeker_young	GO:0007188	adenylate cyclase-modulating G protein-coupled receptor signaling pathway	18/919	222/29008	0.000272999	0.00803479	0.00601442	Cnr1/Adrb2/Adgrl3/Adcy9/Pde10a/Rxfp2/Htr4/Adgrg1/Adra1b/Arrdc3/Palm/Adgrf1/Adora2b/Lgr5/Grm4/Psapl1/S1pr3/Gnai3	18
OLIGO	DARchipseeker_young	GO:0060249	anatomical structure homeostasis	23/919	322/29008	0.000273443	0.00803479	0.00601442	Prom1/Slc1a1/Bbs10/Adrb2/Stk39/Il17a/Plekhm1/Lrp6/Adgrv1/Cartpt/Ctnnb1/Crocc/Strap/Psen2/Clrn1/Trim32/Slc28a3/Cfl2/Acaca/Tjp1/Slc12a2/Syk/Traf6	23
OLIGO	DARchipseeker_young	GO:0035336	long-chain fatty-acyl-CoA metabolic process	4/919	11/29008	0.000276374	0.00807394	0.00604373	Dgat2/Acsl3/Dgat1/Acot7	4
OLIGO	DARchipseeker_young	GO:0099173	postsynapse organization	17/919	204/29008	0.000290094	0.00842606	0.0063073	Cux2/Nrcam/Sorbs2/Opa1/Arhgef7/Lrrtm4/Dock10/Tanc2/Lrp8/Nrxn1/Chrnb1/Lrrc4b/Zdhhc15/Zfp365/Ctnnd2/Ephb2/Ptprs	17
OLIGO	DARchipseeker_young	GO:0007015	actin filament organization	29/919	453/29008	0.000305492	0.00882262	0.00660415	Kank1/Eps8/Sorbs2/Coro2b/Tac1/Tmsb10/Trpv4/Pawr/Cyria/Arhgap28/Lcp1/Fmn2/Phactr1/Xirp1/Inppl1/Shroom3/Coro1c/Rhob/Sema5a/Slit2/Clrn1/Hip1/Hcls1/Cfl2/Elmo1/Fer/Dlc1/Tjp1/Gas2l2	29
OLIGO	DARchipseeker_young	GO:1900744	regulation of p38MAPK cascade	7/919	42/29008	0.000320698	0.00918668	0.00687667	Stk39/Ulk4/Gadd45g/Per1/Dusp1/Dusp10/Gdf6	7
OLIGO	DARchipseeker_young	GO:0060998	regulation of dendritic spine development	10/919	84/29008	0.000321734	0.00918668	0.00687667	Cux2/Sdk1/Opa1/Palm/Tanc2/Lrp8/Cpeb3/Ephb2/Mapkapk5/Ptprs	10
OLIGO	DARchipseeker_young	GO:0031333	negative regulation of protein-containing complex assembly	14/919	151/29008	0.000331806	0.00942104	0.00705209	Kank1/Eps8/Sirt2/Tmsb10/Ppm1a/Arhgef7/Ldlrad4/Slit2/Trim9/Psen2/Thra/Sgk1/Sorl1/Prkcz	14
OLIGO	DARchipseeker_young	GO:0001822	kidney development	23/919	327/29008	0.000340331	0.00956581	0.00716046	Tek/Plce1/Prom1/Ptpro/Greb1l/Rarb/Gcnt4/Tshz3/Ctnnb1/Hc/Nog/Ift27/Slit2/Vcan/Bmp7/Ahi1/Ampd2/Glis2/Sox4/Odc1/Basp1/Gdf6/Klhl3	23
OLIGO	DARchipseeker_young	GO:0009150	purine ribonucleotide metabolic process	24/919	348/29008	0.00034069	0.00956581	0.00716046	Pank1/Pde4d/Opa1/Csl/Dgat2/Adcy9/Ak1/Acsl3/Hmgcr/Pdk2/Foxk2/Dgat1/Pfkp/Gnai3/Ak2/Nudt4/Ampd2/Prkag2/Acaca/Acot7/Ogdh/Papss1/Acss1/Ampd3	24
OLIGO	DARchipseeker_young	GO:0003206	cardiac chamber morphogenesis	14/919	152/29008	0.000355025	0.00988756	0.0074013	Tek/Fzd1/Mdm2/Chd7/Rarb/Lrp6/Ctnnb1/Ryr2/Nog/Slit2/Bmp7/Ly6e/Sox4/Col11a1	14
OLIGO	DARchipseeker_young	GO:0050771	negative regulation of axonogenesis	9/919	70/29008	0.000356062	0.00988756	0.0074013	Sema3d/Sema5a/Slit2/Tnr/Sema4b/Sema3g/Ephb2/Aatk/Ptprs	9
OLIGO	DARchipseeker_young	GO:0031644	regulation of nervous system process	16/919	189/29008	0.00036292	0.010023	0.00750265	Tnfrsf21/Cux2/Cacng4/Tac1/Adrb2/Sh3gl1/Pawr/Mgll/Dicer1/Avp/Cartpt/Nrxn1/Cacnb3/Tnr/Pard3/Prkcz	16
OLIGO	DARchipseeker_young	GO:0050954	sensory perception of mechanical stimulus	22/919	309/29008	0.00038437	0.0105577	0.0079029	Scn8a/Thrb/Chd7/Pou3f4/Pawr/Mir146/Cxcl12/Serpine2/Tshz3/Mir342/Adgrv1/Cacnb3/Fbxo11/Clrn1/Casp3/Fam107b/Dnm1/Kcna1/Tjp1/Col11a1/Slc12a2/Mir148a	22
OLIGO	DARchipseeker_young	GO:0007265	Ras protein signal transduction	23/919	330/29008	0.000387016	0.0105728	0.00791428	Kank1/Eps8/Plce1/Rras2/Arhgap24/Rab39/Adgrg1/Trim67/Adra1b/Auts2/Arhgef3/Prkd1/Psd3/Elmo1/Dennd4a/Celsr1/Dlc1/Rhou/Cdh13/Ephb2/Aatk/Mapkapk5/Dennd4b	23
OLIGO	DARchipseeker_young	GO:0050920	regulation of chemotaxis	18/919	229/29008	0.000397432	0.010799	0.00808359	Sema3d/Stk39/Dscam/Trpv4/Cd74/Cxcl12/Hc/Sema5a/Slit2/Nova2/Prkd1/Cx3cr1/Ano6/Sema4b/Dusp1/Sema3g/Cdh13/Ccr6	18
OLIGO	DARchipseeker_young	GO:0072521	purine-containing compound metabolic process	26/919	395/29008	0.000403607	0.0108887	0.00815069	Pank1/Pde4d/Opa1/Csl/Dgat2/Adcy9/Ak1/Acsl3/Hmgcr/Pdk2/Adora2b/Foxk2/Dgat1/Pfkp/Gnai3/Ak2/Nudt4/Lacc1/Ampd2/Prkag2/Acaca/Acot7/Ogdh/Papss1/Acss1/Ampd3	26
OLIGO	DARchipseeker_young	GO:0045666	positive regulation of neuron differentiation	12/919	119/29008	0.00040504	0.0108887	0.00815069	Foxg1/Brinp1/Brinp3/Cxcl12/Cdon/Sh3gl3/Ascl1/Brinp2/Bmp7/Trim32/Pcp4/Gdf6	12
OLIGO	DARchipseeker_young	GO:0090036	regulation of protein kinase C signaling	5/919	21/29008	0.000420818	0.011253	0.00842339	Ulk4/Dgkg/Adgrv1/Sez6l/Dgkd	5
OLIGO	DARchipseeker_young	GO:0071868	cellular response to monoamine stimulus	9/919	72/29008	0.000440529	0.0116567	0.00872562	Pde4d/Sirt2/Slc1a1/Nsg2/Htr4/Rgs9/Palm/Ryr2/Gnai3	9
OLIGO	DARchipseeker_young	GO:0071870	cellular response to catecholamine stimulus	9/919	72/29008	0.000440529	0.0116567	0.00872562	Pde4d/Sirt2/Slc1a1/Nsg2/Htr4/Rgs9/Palm/Ryr2/Gnai3	9
OLIGO	DARchipseeker_young	GO:0051216	cartilage development	17/919	212/29008	0.000453291	0.0119319	0.00893162	Thrb/Trpv4/Rarb/Creb3l2/Dicer1/Lrp6/Runx1/Ctnnb1/Nog/Bmp7/Thra/Sox5/Mef2d/Col11a1/Fgfr3/Gdf6/Hspg2	17
OLIGO	DARchipseeker_young	GO:0007409	axonogenesis	30/919	487/29008	0.000460772	0.0119665	0.0089575	Foxg1/Sema3d/Nrcam/Ntrk2/Ptpro/Dscam/Trio/Mir9-3/Cxcl12/Mgll/Nfasc/Auts2/Sema5a/Nog/Slit2/Nova2/Bmp7/Ust/Nectin1/Tnr/Ank3/Unc5c/Sema4b/Sema3g/Dcc/Ephb2/Fgfr3/Cdh4/Aatk/Ptprs	30
OLIGO	DARchipseeker_young	GO:0006401	RNA catabolic process	20/919	272/29008	0.000462302	0.0119665	0.0089575	Elavl4/Secisbp2/Rnaseh2b/Skiv2l/Qk/Dicer1/Hnrnpd/Fto/Mex3d/Cpeb3/Lrpprc/Lsm3/Isg20/Gtpbp2/Mlh1/Ago4/Zc3h18/Ybx2/Smg7/Rnaseh2c	20
OLIGO	DARchipseeker_young	GO:0046486	glycerolipid metabolic process	25/919	377/29008	0.000463832	0.0119665	0.0089575	Thrb/Plce1/Mppe1/Dgat2/Impa2/Dgkg/Mgll/Lmf1/Sik1/Inppl1/Faah/Acsl3/Cdipt/Plcb1/Mtmr6/Pigk/Dgat1/Itpkc/Dgkd/Sorl1/Pigm/Il6st/Pla2g4f/Inpp5a/Pip5k1b	25
OLIGO	DARchipseeker_young	GO:0045778	positive regulation of ossification	8/919	58/29008	0.000464075	0.0119665	0.0089575	Thrb/Tac1/Adrb2/Lrp6/Adgrv1/Bmp7/Ano6/Fgfr3	8
OLIGO	DARchipseeker_young	GO:0045216	cell-cell junction organization	17/919	213/29008	0.000478406	0.0122734	0.00918724	Ptpro/Il17a/Cdh10/Trpv4/Cldn4/Nfasc/Ctnnb1/Cldn14/Cldn23/Pard6b/Nectin1/Cldn24/Pkp4/Ctnnd2/Tjp1/Ephb2/Pard3	17
OLIGO	DARchipseeker_young	GO:0008542	visual learning	9/919	73/29008	0.000488563	0.012408	0.00928799	Pde8b/Pde1b/Adra1b/Hmgcr/Nog/Sgk1/Hrh1/Atp1a2/Cacna1e	9
OLIGO	DARchipseeker_young	GO:0060997	dendritic spine morphogenesis	9/919	73/29008	0.000488563	0.012408	0.00928799	Cux2/Opa1/Dock10/Tanc2/Lrp8/Zdhhc15/Zfp365/Ctnnd2/Ephb2	9
OLIGO	DARchipseeker_young	GO:0097178	ruffle assembly	7/919	45/29008	0.00049682	0.0125546	0.00939774	Kank1/Eps8/Arhgap24/Inppl1/Plekhm1/Coro1c/Cspg4	7
OLIGO	DARchipseeker_young	GO:0019216	regulation of lipid metabolic process	25/919	379/29008	0.000501104	0.0125999	0.00943163	Tek/Thrb/Pde3b/Vav3/Cnr1/Atp1a1/Pde8b/Dgat2/Cd74/Lmf1/Sik1/Acsl3/Avp/Pdk2/Adora2b/Ppp2r5a/Dgat1/Psapl1/Thra/Opa3/Prkag2/Sorl1/Hrh1/Pik3ip1/Fgfr3	25
OLIGO	DARchipseeker_young	GO:0043161	proteasome-mediated ubiquitin-dependent protein catabolic process	27/919	423/29008	0.000507422	0.0126956	0.00950325	Man1a/Fbxl7/Fbxl16/Cul2/Sirt2/Glmn/Mdm2/Kctd17/Fbxl2/Ctnnb1/Rnf144b/Ube2h/Prickle1/Trim9/Psen2/Fbxo17/Pml/Fbxo27/Ufd1/Smurf1/Ppp2r5c/Fbxl5/Fbxw7/Ube2g2/Agap3/E330034G19Rik/Siah1a	27
OLIGO	DARchipseeker_young	GO:0008016	regulation of heart contraction	16/919	195/29008	0.000512777	0.0127664	0.00955624	Thrb/Pde4d/Scn5a/Cacna1b/Slc1a1/Tac1/Mdm2/Atp1a1/Adrb2/Kcnn2/Kcne1/Adra1b/Ryr2/Thra/Atp1a2/Cacna1e	16
OLIGO	DARchipseeker_young	GO:0048841	regulation of axon extension involved in axon guidance	6/919	33/29008	0.000529604	0.0129709	0.00970932	Sema3d/Dscam/Cxcl12/Sema5a/Sema4b/Sema3g	6
OLIGO	DARchipseeker_young	GO:0120033	negative regulation of plasma membrane bounded cell projection assembly	6/919	33/29008	0.000529604	0.0129709	0.00970932	Kank1/Arhgap24/Nrxn1/Slit2/Rap1gap/Tbc1d7	6
OLIGO	DARchipseeker_young	GO:0071625	vocalization behavior	5/919	22/29008	0.000530463	0.0129709	0.00970932	Brinp1/Auts2/Foxp2/Nrxn1/Nrxn3	5
OLIGO	DARchipseeker_young	GO:0048588	developmental cell growth	20/919	275/29008	0.000531257	0.0129709	0.00970932	Sema3d/Sorbs2/Dscam/Cxcl12/Mgll/Adra1b/Ctnnb1/Auts2/Sema5a/Slit2/Tnr/Smurf1/Sema4b/Jade2/Iqgap1/Sema3g/Cdh4/Aatk/Ptprs/Prkcz	20
OLIGO	DARchipseeker_young	GO:0070588	calcium ion transmembrane transport	21/919	296/29008	0.000540494	0.0130195	0.00974569	Pde4d/Cacng4/Cacna1b/Adrb2/Chd7/Stimate/Trpv4/Opa1/Pawr/Kcne1/Panx1/Rgs9/Ryr2/Bbc3/Cacnb3/Prkd1/Psen2/Ano6/Atp1a2/Itpr2/Cacna1e	21
OLIGO	DARchipseeker_young	GO:0030032	lamellipodium assembly	9/919	74/29008	0.000540811	0.0130195	0.00974569	Plce1/Ptpro/Vav3/Arhgef7/Auts2/Slit2/Clrn1/Fer/Cdh13	9
OLIGO	DARchipseeker_young	GO:0043010	camera-type eye development	25/919	381/29008	0.000540975	0.0130195	0.00974569	Thrb/Tenm3/Prom1/Ntrk2/Slc1a1/Gpm6a/Chd7/Fat3/Dscam/Sdk1/Rarb/Ift122/Cdon/Lrp6/Miat/Agtpbp1/Ctnnb1/Foxp2/Mitf/Bmp7/Nectin1/Ahi1/Arid1a/Ephb2/Fgfr3	25
OLIGO	DARchipseeker_young	GO:0031331	positive regulation of cellular catabolic process	27/919	425/29008	0.000545268	0.0130606	0.00977646	Sirt2/Mdm2/Adrb2/Qk/Rab3gap2/Nrd1/Hnrnpd/Trim67/Adra1b/Agtpbp1/Rnf144b/Prickle1/Sptlc2/Prkd1/Psen2/Fto/Gnai3/Mex3d/Cpeb3/Smurf1/Mlh1/Fbxl5/Zc3h18/Fbxw7/Hspb8/E330034G19Rik/Sesn3	27
OLIGO	DARchipseeker_young	GO:0032026	response to magnesium ion	4/919	13/29008	0.000569202	0.0135059	0.0101098	Slc41a1/Ryr2/Ank3/Kcna1	4
OLIGO	DARchipseeker_young	GO:0046462	monoacylglycerol metabolic process	4/919	13/29008	0.000569202	0.0135059	0.0101098	Dgat2/Mgll/Faah/Dgat1	4
OLIGO	DARchipseeker_young	GO:0055078	sodium ion homeostasis	8/919	60/29008	0.00058599	0.0138335	0.0103551	Tac1/Atp1a1/Atp12a/Corin/Avp/Sgk1/Atp1a2/Slc12a2	8
OLIGO	DARchipseeker_young	GO:0008217	regulation of blood pressure	17/919	217/29008	0.000591224	0.0138335	0.0103551	Ptpro/Cacna1b/Coro2b/Tac1/Cnr1/Atp1a1/Adrb2/Stk39/Npy/Corin/Adra1b/Avp/Cartpt/Nr2f2/Rnpep/Atp1a2/Ddah1	17
OLIGO	DARchipseeker_young	GO:0030522	intracellular receptor signaling pathway	17/919	217/29008	0.000591224	0.0138335	0.0103551	Thrb/Ntrk2/Rarb/Trerf1/Per1/Ncor2/Ctbp2/Thra/Pml/Ufd1/Ywhah/Lacc1/Pias2/Slc15a4/Zmiz1/Arid1a/Zfp366	17
OLIGO	DARchipseeker_young	GO:0048675	axon extension	13/919	142/29008	0.000603123	0.0140469	0.0105148	Sema3d/Dscam/Cxcl12/Mgll/Auts2/Sema5a/Slit2/Tnr/Sema4b/Sema3g/Cdh4/Aatk/Ptprs	13
OLIGO	DARchipseeker_young	GO:0048638	regulation of developmental growth	26/919	406/29008	0.000608476	0.0141066	0.0105595	Sema3d/Adrb2/Chd7/Dscam/Nkd1/Cxcl12/Mgll/Fgf20/Tnks2/Plcb1/Rai1/Spr/Sema5a/Nog/Slit2/Fto/Tnr/Smurf1/Sema4b/Sema3g/Dusp10/Siah1a/Fgfr3/Cdh4/Aatk/Ptprs	26
OLIGO	DARchipseeker_young	GO:1902105	regulation of leukocyte differentiation	22/919	320/29008	0.000615814	0.0142115	0.010638	Prdm16/Il17a/Tmem178/Cd74/Dicer1/Runx1/Cartpt/Ctnnb1/Sos2/Cd83/Mitf/Ndfip1/Klf10/Hcls1/Fbxw7/Sox4/Zmiz1/Dusp10/Syk/Fgfr3/Traf6/Prkcz	22
OLIGO	DARchipseeker_young	GO:0003016	respiratory system process	7/919	47/29008	0.000651828	0.0148668	0.0111285	Adrb2/Tshz3/Ywhaz/Zfand5/Fto/Atp1a2/Dnah9	7
OLIGO	DARchipseeker_young	GO:0021772	olfactory bulb development	7/919	47/29008	0.000651828	0.0148668	0.0111285	Crtac1/Chd7/Mir9-3/Dicer1/Agtpbp1/Slit2/Ogdh	7
OLIGO	DARchipseeker_young	GO:0050982	detection of mechanical stimulus	8/919	61/29008	0.000655976	0.0148668	0.0111285	Pawr/Cxcl12/Serpine2/Adgrv1/Cacnb3/Kcna1/Col11a1/Slc12a2	8
OLIGO	DARchipseeker_young	GO:0051568	histone H3-K4 methylation	8/919	61/29008	0.000655976	0.0148668	0.0111285	H1f2/Setd4/Kmt2e/H1f3/Ctnnb1/Auts2/Paxip1/Ctr9	8
OLIGO	DARchipseeker_young	GO:0006883	cellular sodium ion homeostasis	5/919	23/29008	0.000660248	0.0148969	0.011151	Atp1a1/Atp12a/Sgk1/Atp1a2/Slc12a2	5
OLIGO	DARchipseeker_young	GO:0072659	protein localization to plasma membrane	21/919	301/29008	0.000671249	0.0150778	0.0112864	Wdr72/Dpp6/Gorasp2/Ank1/Nfasc/Lrp6/Acsl3/Vamp2/Palm/Tmbim1/Lyplal1/Nrxn1/Ppp2r5a/Cacnb3/Nsf/Arl6ip5/Ank3/Tnik/Ephb2/Ehd4/Prkcz	21
OLIGO	DARchipseeker_young	GO:0032414	positive regulation of ion transmembrane transporter activity	12/919	126/29008	0.000679937	0.0152053	0.0113819	Cacng4/Adrb2/Stimate/Stk39/Kcne1/Rgs9/Ryr2/Plcb1/Cacnb3/Ank3/Kcna1/Ephb2	12
OLIGO	DARchipseeker_young	GO:1901888	regulation of cell junction assembly	17/919	220/29008	0.000690167	0.0152842	0.0114409	Tek/Cux2/Ntrk2/Fzd1/Il17a/Adgrl3/Lrrtm4/Coro1c/Nrxn1/Nectin1/Lrrc4b/Dlc1/Tjp1/Iqgap1/Ephb2/BC024139/Ptprs	17
OLIGO	DARchipseeker_young	GO:0006813	potassium ion transport	18/919	240/29008	0.000691784	0.0152842	0.0114409	Dpp6/Atp1a1/Adrb2/Kcnn2/Kcna4/Stk39/Atp12a/Kcne1/Vamp2/Kcnj12/Kcnc3/Nsf/Ank3/Kcnq5/Kcnd2/Kcna1/Atp1a2/Slc12a2	18
OLIGO	DARchipseeker_young	GO:0006906	vesicle fusion	11/919	109/29008	0.000692535	0.0152842	0.0114409	Vav3/Gosr2/Rab7b/Rab39/Plekhm1/Vamp2/AU040320/Syt13/Trim9/Gnai3/Snap47	11
OLIGO	DARchipseeker_young	GO:0007632	visual behavior	9/919	77/29008	0.000725657	0.015692	0.0117462	Pde8b/Pde1b/Adra1b/Hmgcr/Nog/Sgk1/Hrh1/Atp1a2/Cacna1e	9
OLIGO	DARchipseeker_young	GO:0050670	regulation of lymphocyte proliferation	18/919	241/29008	0.00072604	0.015692	0.0117462	Tnfrsf21/Glmn/Vav3/Tac1/Pawr/Cd74/Mad1l1/Vcam1/Ctnnb1/Sos2/Ndfip1/Casp3/Il12rb1/Slc39a10/Il6st/Syk/Ephb2/Traf6	18
OLIGO	DARchipseeker_young	GO:0045732	positive regulation of protein catabolic process	17/919	221/29008	0.000726153	0.015692	0.0117462	Sirt2/Mdm2/Nkd1/Nrd1/Trim67/Agtpbp1/Rnf144b/Ndfip1/Prickle1/Nsf/Psen2/Trim32/Smurf1/Fbxl5/Sorl1/Fbxw7/E330034G19Rik	17
OLIGO	DARchipseeker_young	GO:0042176	regulation of protein catabolic process	25/919	389/29008	0.000729553	0.015692	0.0117462	Sirt2/Glmn/Mdm2/Nkd1/Nrd1/Fmn2/Serpine2/Trim67/Timp3/Hmgcr/Agtpbp1/Rnf144b/Ndfip1/Prickle1/Nsf/Psen2/Qrich2/Pml/Trim32/Smurf1/Fbxl5/Sorl1/Fbxw7/Odc1/E330034G19Rik	25
OLIGO	DARchipseeker_young	GO:0021954	central nervous system neuron development	10/919	93/29008	0.000729643	0.015692	0.0117462	Foxg1/Ntrk2/Ascl1/Agtpbp1/Slit2/Nova2/Ogdh/Dcc/Zmiz1/Ephb2	10
OLIGO	DARchipseeker_young	GO:0048814	regulation of dendrite morphogenesis	10/919	93/29008	0.000729643	0.015692	0.0117462	Cit/Cux2/Opa1/Kndc1/Lrp8/Ywhah/Sgk1/Tnik/Pias2/Ephb2	10
OLIGO	DARchipseeker_young	GO:0120161	regulation of cold-induced thermogenesis	13/919	145/29008	0.000734777	0.0157354	0.0117787	Prdm16/Adrb2/Gadd45g/Kdm6b/Nrd1/Pctp/Dync1h1/Arrdc3/Nova2/Thra/Plcl2/Syk/Ybx2	13
OLIGO	DARchipseeker_young	GO:0048771	tissue remodeling	16/919	202/29008	0.00075193	0.0159675	0.0119524	Mdm2/Adrb2/Chd7/Plekhm1/Lrp6/Adra1b/Tmbim1/Cartpt/Ctnnb1/Cspg4/Mitf/Pml/Abr/Syk/Fgfr3/Traf6	16
OLIGO	DARchipseeker_young	GO:0071805	potassium ion transmembrane transport	16/919	202/29008	0.00075193	0.0159675	0.0119524	Dpp6/Atp1a1/Kcnn2/Kcna4/Stk39/Atp12a/Kcne1/Vamp2/Kcnj12/Kcnc3/Ank3/Kcnq5/Kcnd2/Kcna1/Atp1a2/Slc12a2	16
OLIGO	DARchipseeker_young	GO:0018212	peptidyl-tyrosine modification	22/919	325/29008	0.000755961	0.0159859	0.0119662	Tek/Cntn1/Gfra1/Angpt4/Cd74/Tpst1/Cspg4/Lrp8/Psen2/Hcls1/Il12rb1/Fer/Fam72a/Fbxw7/Il6st/Iqgap1/Syk/Ephb2/Fgfr3/Aatk/Ehd4/Prkcz	22
OLIGO	DARchipseeker_young	GO:2001234	negative regulation of apoptotic signaling pathway	18/919	242/29008	0.000761742	0.0160162	0.0119889	Bmf/Ackr3/Mdm2/Map2k5/Opa1/Cd74/Cxcl12/Tmbim1/Avp/Ctnnb1/Nog/Psen2/Cx3cr1/Gnai3/Trim32/Eya2/Gclm/Mrtfa	18
OLIGO	DARchipseeker_young	GO:2001020	regulation of response to DNA damage stimulus	17/919	222/29008	0.000763732	0.0160162	0.0119889	Nek4/Ackr3/Mdm2/Rnaseh2b/Cd74/Cxcl12/Fmn2/Zcwpw1/Map3k20/Pml/Trim32/Cyren/Paxip1/Eya2/Zfp365/Arid2/Slf1	17
OLIGO	DARchipseeker_young	GO:0045760	positive regulation of action potential	4/919	14/29008	0.000776966	0.0162064	0.0121313	Scn5a/Tac1/Pawr/Ank3	4
OLIGO	DARchipseeker_young	GO:1990778	protein localization to cell periphery	24/919	369/29008	0.000782075	0.0162064	0.0121313	Wdr72/Slc1a1/Dpp6/Gorasp2/Ank1/Nfasc/Lrp6/Acsl3/Vamp2/Palm/Tmbim1/Misp/Lyplal1/Nrxn1/Ppp2r5a/Cacnb3/Nsf/Arl6ip5/Ank3/Tnik/Snap47/Ephb2/Ehd4/Prkcz	24
OLIGO	DARchipseeker_young	GO:0061387	regulation of extent of cell growth	12/919	128/29008	0.000782423	0.0162064	0.0121313	Sema3d/Dscam/Cxcl12/Mgll/Sema5a/Slit2/Tnr/Sema4b/Sema3g/Cdh4/Aatk/Ptprs	12
OLIGO	DARchipseeker_young	GO:0051966	regulation of synaptic transmission, glutamatergic	9/919	78/29008	0.000797631	0.0164235	0.0122938	Ntrk2/Cacng4/Cnr1/Serpine2/Tshz3/Grm4/Nrxn1/Tnr/Gria2	9
OLIGO	DARchipseeker_young	GO:0035249	synaptic transmission, glutamatergic	11/919	111/29008	0.000806839	0.0164235	0.0122938	Ntrk2/Plat/Cacng4/Cnr1/Adrb2/Serpine2/Tshz3/Grm4/Nrxn1/Tnr/Gria2	11
OLIGO	DARchipseeker_young	GO:0010842	retina layer formation	5/919	24/29008	0.000812402	0.0164235	0.0122938	Prom1/Slc1a1/Fat3/Sdk1/Ahi1	5
OLIGO	DARchipseeker_young	GO:0031571	mitotic G1 DNA damage checkpoint signaling	5/919	24/29008	0.000812402	0.0164235	0.0122938	Mdm2/Pml/Ppp2r5c/Sox4/Cradd	5
OLIGO	DARchipseeker_young	GO:0048643	positive regulation of skeletal muscle tissue development	5/919	24/29008	0.000812402	0.0164235	0.0122938	Adrb2/Cdon/Hmgcr/Ctnnb1/Myf6	5
OLIGO	DARchipseeker_young	GO:0090335	regulation of brown fat cell differentiation	5/919	24/29008	0.000812402	0.0164235	0.0122938	Prdm16/Trpv4/Bmp7/Fto/Dusp10	5
OLIGO	DARchipseeker_young	GO:0010631	epithelial cell migration	21/919	306/29008	0.000828545	0.0166831	0.0124881	Kank1/Jcad/Tek/Tac1/Map2k5/Angpt4/Dicer1/Amotl1/Coro1c/Adora2b/Nr2f2/Rhob/Sema5a/Slit2/Prkd1/Paxip1/Fbxw7/Cdh13/Dusp10/Gdf6/Ccr6	21
OLIGO	DARchipseeker_young	GO:0019233	sensory perception of pain	13/919	147/29008	0.000835342	0.016687	0.012491	Cacna1b/Tac1/Cnr1/Adrb2/Pawr/Cxcl12/Mgll/Scn3a/Cacnb3/Npvf/Kcnd2/Kcna1/Cacna1e	13
OLIGO	DARchipseeker_young	GO:0106106	cold-induced thermogenesis	13/919	147/29008	0.000835342	0.016687	0.012491	Prdm16/Adrb2/Gadd45g/Kdm6b/Nrd1/Pctp/Dync1h1/Arrdc3/Nova2/Thra/Plcl2/Syk/Ybx2	13
OLIGO	DARchipseeker_young	GO:0006898	receptor-mediated endocytosis	19/919	265/29008	0.000857999	0.0170285	0.0127466	Cacng4/H1f1/Sirt2/Ackr3/Adrb2/Sh3gl3/Lrp6/AU040320/Ankrd13a/Nsf/Hip1/Ahi1/Dnm1/Dgkd/Sorl1/Syk/Gria2/Pard3/Hspg2	19
OLIGO	DARchipseeker_young	GO:0045686	negative regulation of glial cell differentiation	6/919	36/29008	0.000859175	0.0170285	0.0127466	Sirt2/Ctnnb1/Nog/Daam2/Dusp10/Fgfr3	6
OLIGO	DARchipseeker_young	GO:0000018	regulation of DNA recombination	11/919	112/29008	0.000869603	0.0171679	0.012851	H1f2/H1f1/Terf2/H1f3/Zcwpw1/Ndfip1/Paxip1/Slc15a4/Mlh1/Zfp365/Arid2	11
OLIGO	DARchipseeker_young	GO:0032944	regulation of mononuclear cell proliferation	18/919	245/29008	0.00087802	0.0172666	0.0129249	Tnfrsf21/Glmn/Vav3/Tac1/Pawr/Cd74/Mad1l1/Vcam1/Ctnnb1/Sos2/Ndfip1/Casp3/Il12rb1/Slc39a10/Il6st/Syk/Ephb2/Traf6	18
OLIGO	DARchipseeker_young	GO:0060541	respiratory system development	19/919	266/29008	0.000897279	0.0174244	0.013043	Thrb/Chd7/Disp1/Dicer1/Ascl1/Lrp6/Tshz3/Ncor2/Ywhaz/Ctnnb1/Foxp2/Cic/Nog/Psen2/Thra/Esrp2/Celsr1/Fbxw7/Fgfr3	19
OLIGO	DARchipseeker_young	GO:0001503	ossification	26/919	417/29008	0.000899112	0.0174244	0.013043	Thrb/Mir204/Fzd1/Tac1/Adrb2/Inppl1/Lrp6/Runx1/Adgrv1/Ctnnb1/Nog/Klf10/Prkd1/Bmp7/Thra/Smurf1/Pias2/Ano6/Mef2d/Il6st/Bglap/Xylt1/Fgfr3/Mmp16/Traf6/Hspg2	26
OLIGO	DARchipseeker_young	GO:0007346	regulation of mitotic cell cycle	28/919	462/29008	0.000899131	0.0174244	0.013043	Foxg1/Brinp1/Mdm2/Rnaseh2b/Brinp3/Mad1l1/Sik1/Ascl1/Kmt2e/Ak1/Zfp655/Ctnnb1/Plcb1/Brinp2/Myo16/Tunar/Bmp7/Map3k20/Pml/Ywhah/Ppp2r5c/Mus81/Sox4/Iqgap1/Cradd/Fgfr3/Rptor/Rint1	28
OLIGO	DARchipseeker_young	GO:0090132	epithelium migration	21/919	308/29008	0.000899838	0.0174244	0.013043	Kank1/Jcad/Tek/Tac1/Map2k5/Angpt4/Dicer1/Amotl1/Coro1c/Adora2b/Nr2f2/Rhob/Sema5a/Slit2/Prkd1/Paxip1/Fbxw7/Cdh13/Dusp10/Gdf6/Ccr6	21
OLIGO	DARchipseeker_young	GO:0048545	response to steroid hormone	17/919	226/29008	0.000931132	0.0178579	0.0133675	Ntrk2/Atp1a1/Il17a/Trerf1/Tat/Per1/Adra1b/Ncor2/Smyd3/Bmp7/Ywhah/Sgk1/Pias2/Atp1a2/Zmiz1/Arid1a/Zfp366	17
OLIGO	DARchipseeker_young	GO:0070509	calcium ion import	10/919	96/29008	0.000935858	0.0178579	0.0133675	Cacna1b/Adrb2/Trpv4/Opa1/Pawr/Cxcl12/Ctnnb1/Psen2/Hrh1/Cacna1e	10
OLIGO	DARchipseeker_young	GO:0090174	organelle membrane fusion	11/919	113/29008	0.000936356	0.0178579	0.0133675	Vav3/Gosr2/Rab7b/Rab39/Plekhm1/Vamp2/AU040320/Syt13/Trim9/Gnai3/Snap47	11
OLIGO	DARchipseeker_young	GO:0120034	positive regulation of plasma membrane bounded cell projection assembly	11/919	113/29008	0.000936356	0.0178579	0.0133675	Eps8/Plce1/Gpm6a/Plppr5/Kctd17/Plekhm1/Palm/Crocc/Auts2/Clrn1/Septin9	11
OLIGO	DARchipseeker_young	GO:0035725	sodium ion transmembrane transport	13/919	149/29008	0.000947211	0.017997	0.0134716	Scn8a/Scn5a/Atp1a1/Stk39/Atp12a/Plcb1/Scn3a/Slc6a1/Ank3/Ywhah/Ano6/Atp1a2/Slc12a2	13
OLIGO	DARchipseeker_young	GO:1902743	regulation of lamellipodium organization	7/919	50/29008	0.000953654	0.0180516	0.0135125	Kank1/Plce1/Coro1c/Auts2/Slit2/Clrn1/Fer	7
OLIGO	DARchipseeker_young	GO:0045670	regulation of osteoclast differentiation	9/919	80/29008	0.000959019	0.0180854	0.0135378	Il17a/Tmem178/Cartpt/Ctnnb1/Mitf/Klf10/Fbxw7/Fgfr3/Traf6	9
OLIGO	DARchipseeker_young	GO:0090130	tissue migration	21/919	310/29008	0.000976354	0.0183438	0.0137312	Kank1/Jcad/Tek/Tac1/Map2k5/Angpt4/Dicer1/Amotl1/Coro1c/Adora2b/Nr2f2/Rhob/Sema5a/Slit2/Prkd1/Paxip1/Fbxw7/Cdh13/Dusp10/Gdf6/Ccr6	21
OLIGO	DARchipseeker_young	GO:0021544	subpallium development	5/919	25/29008	0.00098923	0.0184855	0.0138373	Secisbp2/Rarb/Ascl1/Foxp2/Ogdh	5
OLIGO	DARchipseeker_young	GO:0042391	regulation of membrane potential	28/919	465/29008	0.000991209	0.0184855	0.0138373	Scn8a/Cux2/Nrcam/Ntrk2/Scn5a/Tac1/Cnr1/Dpp6/Atp1a1/Adrb2/Sh3gl1/Kcnn2/Pawr/Kcne1/Xirp1/Gabrg1/Ryr2/Scn3a/Nrxn1/Cacnb3/Chrnb1/Arl6ip5/Ank3/Ywhah/Kcnd2/Kcna1/Gclm/Prkcz	28
OLIGO	DARchipseeker_young	GO:0001659	temperature homeostasis	15/919	188/29008	0.00100782	0.0186465	0.0139578	Prdm16/Cnr1/Adrb2/Gadd45g/Kdm6b/Nrd1/Pctp/Dync1h1/Arrdc3/Nova2/Thra/Fto/Plcl2/Syk/Ybx2	15
OLIGO	DARchipseeker_young	GO:0048754	branching morphogenesis of an epithelial tube	15/919	188/29008	0.00100782	0.0186465	0.0139578	Tek/Greb1l/Csmd1/Cxcl12/Dicer1/Lrp6/Ctnnb1/Sema5a/Nog/Slit2/Bmp7/Pml/Esrp2/Celsr1/Slc12a2	15
OLIGO	DARchipseeker_young	GO:0009895	negative regulation of catabolic process	21/919	311/29008	0.00101667	0.0186465	0.0139578	Elavl4/Pde3b/Bmf/Sirt2/Cnr1/Secisbp2/Qk/Fmn2/Serpine2/Dicer1/Hnrnpd/Adra1b/Timp3/Hmgcr/Foxk2/Psen2/Lrpprc/Qrich2/Pml/Sorl1/Ybx2	21
OLIGO	DARchipseeker_young	GO:0048738	cardiac muscle tissue development	19/919	269/29008	0.0010245	0.0186465	0.0139578	Sorbs2/Chd7/Rarb/Kdm6b/Dicer1/Xirp1/Sik1/Lrp6/Adra1b/Fgf20/Ctnnb1/Ryr2/Nog/Bmp7/Ly6e/Col11a1/Arid1a/Hspg2/Arid2	19
OLIGO	DARchipseeker_young	GO:0098657	import into cell	17/919	228/29008	0.00102593	0.0186465	0.0139578	Scn5a/Slc1a1/Atp1a1/Adrb2/Trpv4/Atp12a/Pawr/Steap2/Acsl3/Kcnj12/Arl6ip5/Slc6a1/Slc15a4/Atp1a2/Slc39a10/Slc12a2/Slc31a1	17
OLIGO	DARchipseeker_young	GO:0006338	chromatin remodeling	16/919	208/29008	0.00102697	0.0186465	0.0139578	H2bc12/H1f2/H2bc7/H1f1/Chd7/Kat6b/Sart3/Kdm6b/Dicer1/H1f3/Ptma/Smyd3/Smarcb1/Chaf1b/Arid1a/Arid2	16
OLIGO	DARchipseeker_young	GO:0030007	cellular potassium ion homeostasis	4/919	15/29008	0.00103305	0.0186465	0.0139578	Atp1a1/Atp12a/Atp1a2/Slc12a2	4
OLIGO	DARchipseeker_young	GO:0090239	regulation of histone H4 acetylation	4/919	15/29008	0.00103305	0.0186465	0.0139578	Auts2/Smarcb1/Iws1/Ctbp1	4
OLIGO	DARchipseeker_young	GO:0099550	trans-synaptic signaling, modulating synaptic transmission	4/919	15/29008	0.00103305	0.0186465	0.0139578	Ntrk2/Plat/Cnr1/Ephb2	4
OLIGO	DARchipseeker_young	GO:0003407	neural retina development	9/919	81/29008	0.0010491	0.0188689	0.0141243	Thrb/Prom1/Ntrk2/Slc1a1/Gpm6a/Fat3/Sdk1/Miat/Ahi1	9
OLIGO	DARchipseeker_young	GO:0003231	cardiac ventricle development	13/919	151/29008	0.00107136	0.0192008	0.0143727	Scn5a/Fzd1/Greb1l/Mdm2/Chd7/Lrp6/Ctnnb1/Ryr2/Nog/Slit2/Ly6e/Sox4/Col11a1	13
OLIGO	DARchipseeker_young	GO:0019751	polyol metabolic process	11/919	115/29008	0.0010826	0.0193337	0.0144722	Dgat2/Impa2/Inppl1/Plcb1/Miox/Spr/Sptlc2/Nudt4/Itpkc/Inpp5a/Cyp2r1	11
OLIGO	DARchipseeker_young	GO:0006334	nucleosome assembly	9/919	82/29008	0.00114592	0.0202567	0.0151631	H2bc12/H1f2/H2bc7/H1f1/Kat6b/Sart3/H1f3/Smyd3/Chaf1b	9
OLIGO	DARchipseeker_young	GO:2001252	positive regulation of chromosome organization	9/919	82/29008	0.00114592	0.0202567	0.0151631	Terf2/Mad1l1/Cct5/Hnrnpd/Ctnnb1/Tnks2/Pml/Mapkapk5/Slf1	9
OLIGO	DARchipseeker_young	GO:0015833	peptide transport	21/919	314/29008	0.0011463	0.0202567	0.0151631	Pde3b/Cnr1/Chd7/Pde8b/Trpv4/Hmgn3/Cd74/Disp1/Slc15a5/Arhgef7/Pde4c/Hmgcr/Cartpt/Nrxn1/Dgat1/Ica1/Slc15a4/Stxbp3/Sox4/Cacna1e/Rptor	21
OLIGO	DARchipseeker_young	GO:0021799	cerebral cortex radially oriented cell migration	6/919	38/29008	0.00115407	0.0203229	0.0152127	Foxg1/Adgrg1/Lamb1/Ctnnb1/Lrp8/Zmiz1	6
OLIGO	DARchipseeker_young	GO:0051952	regulation of amine transport	11/919	116/29008	0.00116248	0.0204	0.0152704	Cnr1/Cxcl12/Avp/Adora2b/Cartpt/Syt13/Arl6ip5/Slc6a1/Pcp4/Slc12a2/Htr6	11
OLIGO	DARchipseeker_young	GO:0032411	positive regulation of transporter activity	12/919	134/29008	0.00117019	0.0204642	0.0153184	Cacng4/Adrb2/Stimate/Stk39/Kcne1/Rgs9/Ryr2/Plcb1/Cacnb3/Ank3/Kcna1/Ephb2	12
OLIGO	DARchipseeker_young	GO:0045930	negative regulation of mitotic cell cycle	17/919	231/29008	0.00118346	0.0206249	0.0154387	Brinp1/Mdm2/Brinp3/Mad1l1/Zfp655/Ctnnb1/Brinp2/Myo16/Bmp7/Map3k20/Pml/Ppp2r5c/Mus81/Sox4/Cradd/Fgfr3/Rint1	17
OLIGO	DARchipseeker_young	GO:0044819	mitotic G1/S transition checkpoint signaling	5/919	26/29008	0.0011931	0.0207214	0.0155109	Mdm2/Pml/Ppp2r5c/Sox4/Cradd	5
OLIGO	DARchipseeker_young	GO:0032206	positive regulation of telomere maintenance	7/919	52/29008	0.00120939	0.0208609	0.0156154	Terf2/Cct5/Hnrnpd/Ctnnb1/Tnks2/Pml/Mapkapk5	7
OLIGO	DARchipseeker_young	GO:0061005	cell differentiation involved in kidney development	7/919	52/29008	0.00120939	0.0208609	0.0156154	Prom1/Ptpro/Tshz3/Ctnnb1/Ampd2/Glis2/Basp1	7
OLIGO	DARchipseeker_young	GO:0071824	protein-DNA complex subunit organization	15/919	192/29008	0.00124596	0.0213666	0.0159939	H2bc12/H1f2/H2bc7/H1f1/Kat6b/Sart3/Dicer1/H1f3/Ptma/Smyd3/Smarcb1/Chaf1b/Thra/Arid1a/Arid2	15
OLIGO	DARchipseeker_young	GO:0043401	steroid hormone mediated signaling pathway	11/919	117/29008	0.00124716	0.0213666	0.0159939	Ntrk2/Trerf1/Per1/Ncor2/Bmp7/Ywhah/Sgk1/Pias2/Zmiz1/Arid1a/Zfp366	11
OLIGO	DARchipseeker_young	GO:0042552	myelination	14/919	173/29008	0.00127858	0.0218294	0.0163404	Tnfrsf21/Ntrk2/Mir204/Sirt2/Ulk4/Qk/Rarb/Dicer1/Nfasc/Ctnnb1/Eif2b4/Mal2/Fgfr3/Pard3	14
OLIGO	DARchipseeker_young	GO:0006892	post-Golgi vesicle-mediated transport	10/919	100/29008	0.00128281	0.0218294	0.0163404	Steap2/Acsl3/Vamp2/Lyplal1/Nsf/Ank3/Sorl1/Exoc4/Sorcs1/Slc30a6	10
OLIGO	DARchipseeker_young	GO:0043254	regulation of protein-containing complex assembly	27/919	451/29008	0.00131479	0.0222985	0.0166915	Kank1/Eps8/Bmf/Sirt2/Bbs10/Tmsb10/Ppm1a/Cyria/Arhgap28/Lcp1/Fmn2/Arhgef7/Ldlrad4/Bbc3/Slit2/Trim9/Psen2/Thra/Ica1/Hcls1/Sgk1/Fer/Sorl1/Syk/Fnip2/Slf1/Prkcz	27
OLIGO	DARchipseeker_young	GO:0042921	glucocorticoid receptor signaling pathway	4/919	16/29008	0.00134305	0.0224018	0.0167688	Ntrk2/Per1/Ywhah/Arid1a	4
OLIGO	DARchipseeker_young	GO:0048715	negative regulation of oligodendrocyte differentiation	4/919	16/29008	0.00134305	0.0224018	0.0167688	Sirt2/Ctnnb1/Daam2/Dusp10	4
OLIGO	DARchipseeker_young	GO:0060628	regulation of ER to Golgi vesicle-mediated transport	4/919	16/29008	0.00134305	0.0224018	0.0167688	Sorl1/Use1/Rint1/Stx18	4
OLIGO	DARchipseeker_young	GO:0061179	negative regulation of insulin secretion involved in cellular response to glucose stimulus	4/919	16/29008	0.00134305	0.0224018	0.0167688	Pde3b/Pde8b/Pde4c/Hmgcr	4
OLIGO	DARchipseeker_young	GO:0061548	ganglion development	4/919	16/29008	0.00134305	0.0224018	0.0167688	Dicer1/Ascl1/Ctnnb1/Unc5c	4
OLIGO	DARchipseeker_young	GO:0014014	negative regulation of gliogenesis	7/919	53/29008	0.0013559	0.0224819	0.0168288	Sirt2/Dicer1/Ctnnb1/Nog/Daam2/Dusp10/Fgfr3	7
OLIGO	DARchipseeker_young	GO:0072006	nephron development	13/919	155/29008	0.00136064	0.0224819	0.0168288	Tek/Plce1/Prom1/Ptpro/Greb1l/Ctnnb1/Hc/Nog/Bmp7/Ahi1/Ampd2/Basp1/Klhl3	13
OLIGO	DARchipseeker_young	GO:2001259	positive regulation of cation channel activity	9/919	84/29008	0.00136119	0.0224819	0.0168288	Cacng4/Adrb2/Stimate/Kcne1/Rgs9/Cacnb3/Ank3/Kcna1/Ephb2	9
OLIGO	DARchipseeker_young	GO:0001654	eye development	26/919	430/29008	0.00139198	0.0228412	0.0170977	Thrb/Tenm3/Prom1/Ntrk2/Slc1a1/Gpm6a/Chd7/Fat3/Dscam/Sdk1/Rarb/Ift122/Cdon/Lrp6/Miat/Agtpbp1/Ctnnb1/Foxp2/Mitf/Bmp7/Nectin1/Ahi1/Col5a1/Arid1a/Ephb2/Fgfr3	26
OLIGO	DARchipseeker_young	GO:0009314	response to radiation	26/919	430/29008	0.00139198	0.0228412	0.0170977	Bmf/Mdm2/Pde8b/Pde1b/Per1/Sik1/Rgs9/Adra1b/Sprtn/Hmgcr/Rhob/Sema5a/Nog/Bbc3/Map3k20/Casp3/Pml/Trim32/Sgk1/Paxip1/Hrh1/Fbxw7/Atp1a2/Agap3/Rbm4b/Cacna1e	26
OLIGO	DARchipseeker_young	GO:0090407	organophosphate biosynthetic process	28/919	476/29008	0.00140265	0.0229417	0.0171729	Pank1/Mppe1/Ak7/Impa2/Adcy9/Dgkg/Pdxk/Inppl1/Agpat3/Ak1/Acsl3/Pdk2/Adora2b/Cdipt/Sptlc2/Pigk/Ak2/Itpkc/Dgkd/Ampd2/Mocs2/Pigm/Acot7/Uck2/Papss1/Pip5k1b/Acss1/Ampd3	28
OLIGO	DARchipseeker_young	GO:0060047	heart contraction	17/919	235/29008	0.00142502	0.0232324	0.0173905	Thrb/Pde4d/Scn5a/Cacna1b/Slc1a1/Tac1/Mdm2/Atp1a1/Adrb2/Kcnn2/Kcne1/Adra1b/Ryr2/Psen2/Thra/Atp1a2/Cacna1e	17
OLIGO	DARchipseeker_young	GO:0090150	establishment of protein localization to membrane	18/919	256/29008	0.0014432	0.0234531	0.0175558	Slc1a1/Gorasp2/Rab3gap2/Kcne1/Tram1l1/Acsl3/Vamp2/Lyplal1/Bbc3/Cacnb3/Nsf/Ank3/Timm13/Zdhhc15/Exoc4/Snap47/Pard3/Pex26	18
OLIGO	DARchipseeker_young	GO:2000060	positive regulation of ubiquitin-dependent protein catabolic process	10/919	102/29008	0.00149196	0.0241601	0.018085	Sirt2/Mdm2/Trim67/Agtpbp1/Rnf144b/Prickle1/Psen2/Smurf1/Fbxw7/E330034G19Rik	10
OLIGO	DARchipseeker_young	GO:0009416	response to light stimulus	21/919	321/29008	0.00150501	0.0241601	0.018085	Bmf/Pde8b/Pde1b/Per1/Sik1/Rgs9/Adra1b/Sprtn/Hmgcr/Sema5a/Nog/Casp3/Pml/Trim32/Sgk1/Hrh1/Fbxw7/Atp1a2/Agap3/Rbm4b/Cacna1e	21
OLIGO	DARchipseeker_young	GO:0007272	ensheathment of neurons	14/919	176/29008	0.00150583	0.0241601	0.018085	Tnfrsf21/Ntrk2/Mir204/Sirt2/Ulk4/Qk/Rarb/Dicer1/Nfasc/Ctnnb1/Eif2b4/Mal2/Fgfr3/Pard3	14
OLIGO	DARchipseeker_young	GO:0008366	axon ensheathment	14/919	176/29008	0.00150583	0.0241601	0.018085	Tnfrsf21/Ntrk2/Mir204/Sirt2/Ulk4/Qk/Rarb/Dicer1/Nfasc/Ctnnb1/Eif2b4/Mal2/Fgfr3/Pard3	14
OLIGO	DARchipseeker_young	GO:0042886	amide transport	22/919	343/29008	0.0015131	0.0242001	0.0181149	Pde3b/Cnr1/Chd7/Pde8b/Trpv4/Hmgn3/Cd74/Disp1/Slc15a5/Arhgef7/Pde4c/Hmgcr/Cartpt/Nrxn1/Dgat1/Abcg2/Ica1/Slc15a4/Stxbp3/Sox4/Cacna1e/Rptor	22
OLIGO	DARchipseeker_young	GO:0150063	visual system development	26/919	433/29008	0.00153421	0.0244602	0.0183096	Thrb/Tenm3/Prom1/Ntrk2/Slc1a1/Gpm6a/Chd7/Fat3/Dscam/Sdk1/Rarb/Ift122/Cdon/Lrp6/Miat/Agtpbp1/Ctnnb1/Foxp2/Mitf/Bmp7/Nectin1/Ahi1/Col5a1/Arid1a/Ephb2/Fgfr3	26
OLIGO	DARchipseeker_young	GO:0051052	regulation of DNA metabolic process	24/919	388/29008	0.00154535	0.0245603	0.0183846	H1f2/H1f1/Terf2/Tfdp1/Cct5/Fmn2/Hnrnpd/H1f3/Ctnnb1/Tnks2/Zcwpw1/Ndfip1/Pml/Rfc2/Cyren/Paxip1/Slc15a4/Mlh1/Dusp1/Eya2/Zfp365/Mapkapk5/Arid2/Slf1	24
OLIGO	DARchipseeker_young	GO:0018108	peptidyl-tyrosine phosphorylation	21/919	322/29008	0.00156334	0.0247684	0.0185403	Tek/Cntn1/Gfra1/Angpt4/Cd74/Cspg4/Lrp8/Psen2/Hcls1/Il12rb1/Fer/Fam72a/Fbxw7/Il6st/Iqgap1/Syk/Ephb2/Fgfr3/Aatk/Ehd4/Prkcz	21
OLIGO	DARchipseeker_young	GO:0006816	calcium ion transport	26/919	434/29008	0.00158431	0.0250222	0.0187303	Pde4d/Cacng4/Cacna1b/Adrb2/Chd7/Stimate/Trpv4/Opa1/Pawr/Kcne1/Cxcl12/Bspry/Panx1/Rgs9/Ctnnb1/Ryr2/Bbc3/Cacnb3/Prkd1/Psen2/Pml/Ano6/Hrh1/Atp1a2/Itpr2/Cacna1e	26
OLIGO	DARchipseeker_young	GO:0030177	positive regulation of Wnt signaling pathway	12/919	139/29008	0.00160426	0.0250914	0.0187821	Kank1/Peg12/Nkd1/Ppm1a/Lgr5/Tnks2/Sema5a/Depdc1b/Thra/Daam2/Sox4/Fgfr3	12
OLIGO	DARchipseeker_young	GO:0021510	spinal cord development	10/919	103/29008	0.00160646	0.0250914	0.0187821	Ift122/Dicer1/Ascl1/Lrp8/Nog/Daam2/Sox4/Olig3/Dcc/Ptprs	10
OLIGO	DARchipseeker_young	GO:0060415	muscle tissue morphogenesis	9/919	86/29008	0.00160788	0.0250914	0.0187821	Fzd1/Chd7/Lrp6/Ctnnb1/Ryr2/Nog/Myf6/Ly6e/Col11a1	9
OLIGO	DARchipseeker_young	GO:0061351	neural precursor cell proliferation	15/919	197/29008	0.00160855	0.0250914	0.0187821	Foxg1/Sirt2/Rarb/Cdon/Ascl1/Adgrg1/Fabp7/Lrp6/Ncor2/Ctnnb1/Nog/Psmg1/Cx3cr1/Sox5/Kcna1	15
OLIGO	DARchipseeker_young	GO:0045786	negative regulation of cell cycle	23/919	367/29008	0.00161884	0.025097	0.0187863	Brinp1/Mdm2/Ppp1r13b/Rnaseh2b/Brinp3/Mad1l1/Zfp655/Nr2f2/Ctnnb1/Eef1aknmt/Rhob/Brinp2/Myo16/Bmp7/Map3k20/Casp3/Pml/Ppp2r5c/Mus81/Sox4/Cradd/Fgfr3/Rint1	23
OLIGO	DARchipseeker_young	GO:0046879	hormone secretion	23/919	367/29008	0.00161884	0.025097	0.0187863	Pde3b/Tac1/Cnr1/Chd7/Pde8b/Trpv4/Hmgn3/Arhgef7/Vamp2/Pde4c/Runx1/Hmgcr/Ywhaz/Cartpt/Nrxn1/Ltbp4/Dgat1/Ica1/Npvf/Stxbp3/Sox4/Cacna1e/Rptor	23
OLIGO	DARchipseeker_young	GO:0015837	amine transport	11/919	121/29008	0.00163815	0.0253186	0.0189522	Cnr1/Cxcl12/Avp/Adora2b/Cartpt/Syt13/Arl6ip5/Slc6a1/Pcp4/Slc12a2/Htr6	11
OLIGO	DARchipseeker_young	GO:0045844	positive regulation of striated muscle tissue development	5/919	28/29008	0.00169172	0.0259877	0.019453	Adrb2/Cdon/Hmgcr/Ctnnb1/Myf6	5
OLIGO	DARchipseeker_young	GO:0048636	positive regulation of muscle organ development	5/919	28/29008	0.00169172	0.0259877	0.019453	Adrb2/Cdon/Hmgcr/Ctnnb1/Myf6	5
OLIGO	DARchipseeker_young	GO:0006470	protein dephosphorylation	17/919	239/29008	0.00170696	0.0259916	0.0194559	Ptpro/Pawr/Ppm1a/Ppp2r2d/Ppp2r5a/Vcan/Bod1/Dusp1/Ppp2r5c/Eya2/Dlc1/Sympk/Slc39a10/Ptpdc1/Dusp10/Ptprs/Camta1	17
OLIGO	DARchipseeker_young	GO:0031958	corticosteroid receptor signaling pathway	4/919	17/29008	0.00171254	0.0259916	0.0194559	Ntrk2/Per1/Ywhah/Arid1a	4
OLIGO	DARchipseeker_young	GO:0035337	fatty-acyl-CoA metabolic process	4/919	17/29008	0.00171254	0.0259916	0.0194559	Dgat2/Acsl3/Dgat1/Acot7	4
OLIGO	DARchipseeker_young	GO:0048302	regulation of isotype switching to IgG isotypes	4/919	17/29008	0.00171254	0.0259916	0.0194559	Ndfip1/Paxip1/Slc15a4/Mlh1	4
OLIGO	DARchipseeker_young	GO:0048880	sensory system development	26/919	437/29008	0.00174317	0.026311	0.019695	Thrb/Tenm3/Prom1/Ntrk2/Slc1a1/Gpm6a/Chd7/Fat3/Dscam/Sdk1/Rarb/Ift122/Cdon/Lrp6/Miat/Agtpbp1/Ctnnb1/Foxp2/Mitf/Bmp7/Nectin1/Ahi1/Col5a1/Arid1a/Ephb2/Fgfr3	26
OLIGO	DARchipseeker_young	GO:0060411	cardiac septum morphogenesis	9/919	87/29008	0.001744	0.026311	0.019695	Fzd1/Mdm2/Chd7/Rarb/Lrp6/Nog/Slit2/Bmp7/Sox4	9
OLIGO	DARchipseeker_young	GO:0045637	regulation of myeloid cell differentiation	16/919	219/29008	0.00175397	0.0263826	0.0197486	Prdm16/Il17a/Tmem178/Rab7b/Cd74/Runx1/Cartpt/Ctnnb1/Mitf/Ndfip1/Klf10/Hcls1/Ctr9/Fbxw7/Fgfr3/Traf6	16
OLIGO	DARchipseeker_young	GO:1905475	regulation of protein localization to membrane	15/919	199/29008	0.00177642	0.026641	0.0199421	Sorbs2/Slc1a1/Dpp6/Kcne1/Acsl3/Tmbim1/Lyplal1/Nrxn1/Bbc3/Ppp2r5a/Cacnb3/Ank3/Tnik/Ephb2/Prkcz	15
OLIGO	DARchipseeker_young	GO:0070663	regulation of leukocyte proliferation	18/919	261/29008	0.00178774	0.0267315	0.0200098	Tnfrsf21/Glmn/Vav3/Tac1/Pawr/Cd74/Mad1l1/Vcam1/Ctnnb1/Sos2/Ndfip1/Casp3/Il12rb1/Slc39a10/Il6st/Syk/Ephb2/Traf6	18
OLIGO	DARchipseeker_young	GO:0050432	catecholamine secretion	8/919	71/29008	0.00179668	0.0267859	0.0200505	Cnr1/Cxcl12/Adora2b/Cartpt/Syt13/Ly6e/Pcp4/Htr6	8
OLIGO	DARchipseeker_young	GO:0018022	peptidyl-lysine methylation	12/919	141/29008	0.00181144	0.0269265	0.0201557	H1f2/Setd4/Kmt2e/H1f3/Ctnnb1/Auts2/Smyd3/Smarcb1/Iws1/Camkmt/Paxip1/Ctr9	12
OLIGO	DARchipseeker_young	GO:0035264	multicellular organism growth	16/919	220/29008	0.0018374	0.0272323	0.0203847	Pde4d/Adrb2/Chd7/Apba2/Rarb/Dicer1/Wdr11/Tnks2/Rai1/Spr/Unc79/Fto/Rpl29/Slc12a2/En1/Siah1a	16
OLIGO	DARchipseeker_young	GO:0032970	regulation of actin filament-based process	25/919	416/29008	0.00184904	0.0273247	0.0204539	Kank1/Eps8/Tek/Pde4d/Scn5a/Coro2b/Tac1/Atp1a1/Tmsb10/Cyria/Arhgap28/Fmn2/Ryr2/Rhob/Sema5a/Slit2/Hcls1/Cfl2/Celsr1/Fer/Dlc1/Atp1a2/Tjp1/Iqgap1/Pard3	25
OLIGO	DARchipseeker_young	GO:0010632	regulation of epithelial cell migration	17/919	241/29008	0.00186467	0.0274753	0.0205666	Jcad/Tek/Tac1/Map2k5/Angpt4/Dicer1/Amotl1/Coro1c/Adora2b/Nr2f2/Rhob/Sema5a/Slit2/Prkd1/Fbxw7/Dusp10/Ccr6	17
OLIGO	DARchipseeker_young	GO:0007618	mating	7/919	56/29008	0.00187977	0.0275157	0.0205968	Thrb/Cnr1/Serpine2/Avp/Ppp3r2/Thra/Dmrta1	7
OLIGO	DARchipseeker_young	GO:0018023	peptidyl-lysine trimethylation	7/919	56/29008	0.00187977	0.0275157	0.0205968	H1f2/Setd4/Kmt2e/H1f3/Smarcb1/Iws1/Ctr9	7
OLIGO	DARchipseeker_young	GO:0006637	acyl-CoA metabolic process	9/919	88/29008	0.00188919	0.0275157	0.0205968	Csl/Dgat2/Acsl3/Pdk2/Dgat1/Acaca/Acot7/Ogdh/Acss1	9
OLIGO	DARchipseeker_young	GO:0035383	thioester metabolic process	9/919	88/29008	0.00188919	0.0275157	0.0205968	Csl/Dgat2/Acsl3/Pdk2/Dgat1/Acaca/Acot7/Ogdh/Acss1	9
OLIGO	DARchipseeker_young	GO:0016050	vesicle organization	19/919	284/29008	0.0019172	0.0278435	0.0208422	Vav3/Gosr2/Rab7b/Kcne1/Serpine2/Rab39/Plekhm1/Coro1c/Vamp2/AU040320/Syt13/Trim9/Gnai3/Hps4/Dnm1/Zdhhc15/Snap47/Rab32/Hook1	19
OLIGO	DARchipseeker_young	GO:0098876	vesicle-mediated transport to the plasma membrane	12/919	142/29008	0.00192297	0.0278473	0.020845	Slc1a1/Steap2/Acsl3/Vamp2/Lyplal1/Nsf/Acap2/Ank3/Sorl1/Exoc4/Snap47/Ehd4	12
OLIGO	DARchipseeker_young	GO:0050807	regulation of synapse organization	18/919	263/29008	0.00194376	0.0280679	0.0210102	Cux2/Nrcam/Ntrk2/Ptpro/Fzd1/Gpm6a/Opa1/Adgrl3/Lrrtm4/Ywhaz/Tanc2/Lrp8/Nrxn1/Nectin1/Lrrc4b/Zdhhc15/Ephb2/Ptprs	18
OLIGO	DARchipseeker_young	GO:0045823	positive regulation of heart contraction	6/919	42/29008	0.00197004	0.0282982	0.0211826	Scn5a/Slc1a1/Atp1a1/Adrb2/Adra1b/Ryr2	6
OLIGO	DARchipseeker_young	GO:1900027	regulation of ruffle assembly	5/919	29/29008	0.00199145	0.0282982	0.0211826	Kank1/Eps8/Arhgap24/Plekhm1/Coro1c	5
OLIGO	DARchipseeker_young	GO:1901863	positive regulation of muscle tissue development	5/919	29/29008	0.00199145	0.0282982	0.0211826	Adrb2/Cdon/Hmgcr/Ctnnb1/Myf6	5
OLIGO	DARchipseeker_young	GO:0050900	leukocyte migration	23/919	373/29008	0.00199219	0.0282982	0.0211826	Eps8/Pde4d/Ptpro/Vav3/Stk39/Il17a/Trpv4/Pawr/Cd74/Cxcl12/Vcam1/Plcb1/Hc/Slit2/Cx3cr1/Abr/Ano6/Dusp1/Fer/Hrh1/Slc12a2/Syk/Ccr6	23
OLIGO	DARchipseeker_young	GO:0034968	histone lysine methylation	11/919	124/29008	0.00199276	0.0282982	0.0211826	H1f2/Setd4/Kmt2e/H1f3/Ctnnb1/Auts2/Smyd3/Smarcb1/Iws1/Paxip1/Ctr9	11
OLIGO	DARchipseeker_young	GO:0045833	negative regulation of lipid metabolic process	10/919	106/29008	0.00199331	0.0282982	0.0211826	Pde3b/Cnr1/Atp1a1/Pde8b/Dgat2/Sik1/Ppp2r5a/Sorl1/Hrh1/Pik3ip1	10
OLIGO	DARchipseeker_young	GO:2000058	regulation of ubiquitin-dependent protein catabolic process	13/919	162/29008	0.00202227	0.028629	0.0214301	Sirt2/Glmn/Mdm2/Trim67/Agtpbp1/Rnf144b/Prickle1/Psen2/Qrich2/Pml/Smurf1/Fbxw7/E330034G19Rik	13
OLIGO	DARchipseeker_young	GO:0007219	Notch signaling pathway	14/919	182/29008	0.00206198	0.0291097	0.02179	Susd5/Sorbs2/Cntn1/Il17a/Angpt4/Dicer1/Xirp1/Ascl1/Bmp7/Psen2/S1pr3/Fbxw7/Il6st/Zmiz1	14
OLIGO	DARchipseeker_young	GO:0031529	ruffle organization	7/919	57/29008	0.00208535	0.0293576	0.0219755	Kank1/Eps8/Arhgap24/Inppl1/Plekhm1/Coro1c/Cspg4	7
OLIGO	DARchipseeker_young	GO:0046651	lymphocyte proliferation	21/919	330/29008	0.0021033	0.0294071	0.0220126	Tnfrsf21/Glmn/Vav3/Tac1/Pawr/Cd74/Cxcl12/Mad1l1/Vcam1/Ctnnb1/Cd180/Sos2/Ndfip1/Casp3/Il12rb1/Slc39a10/Il6st/Plcl2/Syk/Ephb2/Traf6	21
OLIGO	DARchipseeker_young	GO:0050806	positive regulation of synaptic transmission	21/919	330/29008	0.0021033	0.0294071	0.0220126	Ntrk2/Mir204/Cacng4/Cacna1b/Slc1a1/Tac1/Mir9-3/Serpine2/Tshz3/Vamp2/Mir342/Nrxn1/Cx3cr1/Cpeb3/Tnr/Snap47/Mir153/Ephb2/Gria2/Htr6/Prkcz	21
OLIGO	DARchipseeker_young	GO:0009914	hormone transport	23/919	375/29008	0.00213192	0.0294071	0.0220126	Pde3b/Tac1/Cnr1/Chd7/Pde8b/Trpv4/Hmgn3/Arhgef7/Vamp2/Pde4c/Runx1/Hmgcr/Ywhaz/Cartpt/Nrxn1/Ltbp4/Dgat1/Ica1/Npvf/Stxbp3/Sox4/Cacna1e/Rptor	23
OLIGO	DARchipseeker_young	GO:0018205	peptidyl-lysine modification	23/919	375/29008	0.00213192	0.0294071	0.0220126	H1f2/Sirt2/Kat6b/Plod2/Per1/Setd4/Kmt2e/H1f3/Hmg20a/Ctnnb1/Auts2/Smyd3/Smarcb1/Iws1/Camkmt/Pias2/Paxip1/Ctr9/Ctbp1/Sox4/Jade2/Zmiz1/Crtc2	23
OLIGO	DARchipseeker_young	GO:0032793	positive regulation of CREB transcription factor activity	4/919	18/29008	0.00214706	0.0294071	0.0220126	Adgrf1/Lrp8/Prkd1/Crtc2	4
OLIGO	DARchipseeker_young	GO:0048291	isotype switching to IgG isotypes	4/919	18/29008	0.00214706	0.0294071	0.0220126	Ndfip1/Paxip1/Slc15a4/Mlh1	4
OLIGO	DARchipseeker_young	GO:0061318	renal filtration cell differentiation	4/919	18/29008	0.00214706	0.0294071	0.0220126	Prom1/Ptpro/Ampd2/Basp1	4
OLIGO	DARchipseeker_young	GO:0072112	glomerular visceral epithelial cell differentiation	4/919	18/29008	0.00214706	0.0294071	0.0220126	Prom1/Ptpro/Ampd2/Basp1	4
OLIGO	DARchipseeker_young	GO:0072311	glomerular epithelial cell differentiation	4/919	18/29008	0.00214706	0.0294071	0.0220126	Prom1/Ptpro/Ampd2/Basp1	4
OLIGO	DARchipseeker_young	GO:1904424	regulation of GTP binding	4/919	18/29008	0.00214706	0.0294071	0.0220126	Arhgap28/Arhgef7/Rap1gap/Eif2b4	4
OLIGO	DARchipseeker_young	GO:1903706	regulation of hemopoiesis	24/919	398/29008	0.00215788	0.0294651	0.022056	Prdm16/Il17a/Tmem178/Rab7b/Cd74/Dicer1/Runx1/Cartpt/Ctnnb1/Sos2/Cd83/Mitf/Ndfip1/Klf10/Hcls1/Ctr9/Fbxw7/Sox4/Zmiz1/Dusp10/Syk/Fgfr3/Traf6/Prkcz	24
OLIGO	DARchipseeker_young	GO:0048284	organelle fusion	12/919	144/29008	0.00216295	0.0294651	0.022056	Vav3/Gosr2/Opa1/Rab7b/Rab39/Plekhm1/Vamp2/AU040320/Syt13/Trim9/Gnai3/Snap47	12
OLIGO	DARchipseeker_young	GO:0045926	negative regulation of growth	18/919	266/29008	0.00219919	0.0297993	0.0223062	Sema3d/Adrb2/Nkd1/Serpine2/Rai1/Sema5a/Nog/Bbc3/Slit2/Tmprss4/Pml/Tnr/Sema4b/Sema3g/Dusp10/Fgfr3/Aatk/Ptprs	18
OLIGO	DARchipseeker_young	GO:1904062	regulation of cation transmembrane transport	23/919	376/29008	0.00220485	0.0297993	0.0223062	Pde4d/Scn5a/Cacng4/Dpp6/Adrb2/Chd7/Kcnn2/Stimate/Stk39/Kcne1/Rgs9/Vamp2/Ryr2/Plcb1/Nrxn1/Cacnb3/Prkd1/Psen2/Ank3/Ywhah/Kcna1/Atp1a2/Ephb2	23
OLIGO	DARchipseeker_young	GO:0001763	morphogenesis of a branching structure	17/919	245/29008	0.00221697	0.0297993	0.0223062	Tek/Greb1l/Csmd1/Cxcl12/Dicer1/Lrp6/Ctnnb1/Sema5a/Nog/Slit2/Bmp7/Pml/Esrp2/Celsr1/Ctnnd2/Slc12a2/St14	17
OLIGO	DARchipseeker_young	GO:0003015	heart process	17/919	245/29008	0.00221697	0.0297993	0.0223062	Thrb/Pde4d/Scn5a/Cacna1b/Slc1a1/Tac1/Mdm2/Atp1a1/Adrb2/Kcnn2/Kcne1/Adra1b/Ryr2/Psen2/Thra/Atp1a2/Cacna1e	17
OLIGO	DARchipseeker_young	GO:0031330	negative regulation of cellular catabolic process	17/919	245/29008	0.00221697	0.0297993	0.0223062	Elavl4/Bmf/Sirt2/Cnr1/Secisbp2/Qk/Dicer1/Hnrnpd/Adra1b/Timp3/Foxk2/Psen2/Lrpprc/Qrich2/Pml/Sorl1/Ybx2	17
OLIGO	DARchipseeker_young	GO:0010765	positive regulation of sodium ion transport	6/919	43/29008	0.00222907	0.0298036	0.0223094	Scn5a/Cntn1/Adrb2/Plcb1/Ank3/Sgk1	6
OLIGO	DARchipseeker_young	GO:0042220	response to cocaine	6/919	43/29008	0.00222907	0.0298036	0.0223094	Cacng4/Slc1a1/Cnr1/Sdk1/Adgrl3/Adra1b	6
OLIGO	DARchipseeker_young	GO:0055067	monovalent inorganic cation homeostasis	13/919	164/29008	0.00225371	0.0300535	0.0224964	Tac1/Atp1a1/Atp12a/Rhcg/Corin/Rab39/Avp/Pdk2/Lacc1/Sgk1/Atp1a2/Slc12a2/Car4	13
OLIGO	DARchipseeker_young	GO:0048562	embryonic organ morphogenesis	21/919	332/29008	0.00226062	0.0300662	0.022506	Foxg1/Chd7/Pou3f4/Rarb/Ift122/Lrp6/Ctnnb1/Ryr2/Nog/Bmp7/Clrn1/T2/Ahi1/Abr/Celsr1/Tshz1/Col11a1/Arid1a/Ephb2/Mmp16/Hspg2	21
OLIGO	DARchipseeker_young	GO:0051091	positive regulation of DNA-binding transcription factor activity	18/919	267/29008	0.00229035	0.0302255	0.0226252	Fzd1/Hmgn3/Rab7b/Lrp6/Adgrf1/Ptma/Ctnnb1/Lrp8/Smarcb1/Prkd1/Cx3cr1/Trim32/Hcls1/Fer/Crtc2/Traf6/Prkcz/Irak2	18
OLIGO	DARchipseeker_young	GO:0031058	positive regulation of histone modification	10/919	108/29008	0.00229054	0.0302255	0.0226252	Sart3/Kmt2e/Ctnnb1/Auts2/Smarcb1/Prkd1/Pml/Paxip1/Ctr9/Ctbp1	10
OLIGO	DARchipseeker_young	GO:0090263	positive regulation of canonical Wnt signaling pathway	10/919	108/29008	0.00229054	0.0302255	0.0226252	Kank1/Peg12/Ppm1a/Lgr5/Tnks2/Sema5a/Thra/Daam2/Sox4/Fgfr3	10
OLIGO	DARchipseeker_young	GO:0046339	diacylglycerol metabolic process	5/919	30/29008	0.00232818	0.0305626	0.0228776	Plce1/Dgat2/Dgkg/Dgat1/Dgkd	5
OLIGO	DARchipseeker_young	GO:0090025	regulation of monocyte chemotaxis	5/919	30/29008	0.00232818	0.0305626	0.0228776	Cxcl12/Slit2/Cx3cr1/Ano6/Dusp1	5
OLIGO	DARchipseeker_young	GO:0062197	cellular response to chemical stress	21/919	333/29008	0.00234294	0.0306767	0.0229629	Mir204/Fzd1/Sirt2/Slc1a1/Stk39/Trpv4/Mir9-3/Pawr/Kdm6b/Pdk2/Ctnnb1/Rhob/Diablo/Prkd1/Casp3/Arl6ip5/Pml/Fer/Gpx5/Fbxw7/Agap3	21
OLIGO	DARchipseeker_young	GO:1903035	negative regulation of response to wounding	9/919	91/29008	0.00238346	0.0310631	0.0232522	Adrb2/Tafa5/Serpine2/Hmgcr/Tnr/Slc12a2/Xylt1/Ptprs/Thbd	9
OLIGO	DARchipseeker_young	GO:0050770	regulation of axonogenesis	14/919	185/29008	0.00239815	0.0310631	0.0232522	Sema3d/Ntrk2/Dscam/Cxcl12/Sema5a/Slit2/Ust/Tnr/Sema4b/Sema3g/Ephb2/Cdh4/Aatk/Ptprs	14
OLIGO	DARchipseeker_young	GO:0030595	leukocyte chemotaxis	16/919	226/29008	0.00241081	0.0310631	0.0232522	Pde4d/Ptpro/Vav3/Stk39/Trpv4/Cd74/Cxcl12/Hc/Slit2/Cx3cr1/Ano6/Dusp1/Hrh1/Slc12a2/Syk/Ccr6	16
OLIGO	DARchipseeker_young	GO:0061138	morphogenesis of a branching epithelium	16/919	226/29008	0.00241081	0.0310631	0.0232522	Tek/Greb1l/Csmd1/Cxcl12/Dicer1/Lrp6/Ctnnb1/Sema5a/Nog/Slit2/Bmp7/Pml/Esrp2/Celsr1/Slc12a2/St14	16
OLIGO	DARchipseeker_young	GO:0097529	myeloid leukocyte migration	16/919	226/29008	0.00241081	0.0310631	0.0232522	Pde4d/Ptpro/Vav3/Il17a/Trpv4/Pawr/Cd74/Cxcl12/Plcb1/Hc/Slit2/Cx3cr1/Ano6/Dusp1/Hrh1/Syk	16
OLIGO	DARchipseeker_young	GO:0071695	anatomical structure maturation	19/919	290/29008	0.00242439	0.0310631	0.0232522	Nrcam/Sirt2/Opa1/Rxfp2/Kcne1/Ascl1/Nfasc/Runx1/Ctnnb1/Cspg4/Plcb1/Nrxn1/Psen2/Cx3cr1/Ank3/Ano6/Xylt1/Fgfr3/Ccr6	19
OLIGO	DARchipseeker_young	GO:0045785	positive regulation of cell adhesion	27/919	471/29008	0.0024262	0.0310631	0.0232522	Tek/Pde4d/Vav3/Npy/Pawr/Cd74/Cxcl12/Dicer1/Vcam1/Adgrg1/Runx1/Cd83/Rap1gap/Bmp7/Ank3/Il12rb1/Tjp1/Sox4/Il6st/Iqgap1/Cdh13/Zmiz1/Dusp10/Syk/Fbln1/Traf6/Prkcz	27
OLIGO	DARchipseeker_young	GO:0006639	acylglycerol metabolic process	12/919	146/29008	0.00242686	0.0310631	0.0232522	Thrb/Plce1/Dgat2/Dgkg/Mgll/Lmf1/Sik1/Faah/Dgat1/Dgkd/Sorl1/Il6st	12
OLIGO	DARchipseeker_young	GO:0032943	mononuclear cell proliferation	21/919	334/29008	0.00242777	0.0310631	0.0232522	Tnfrsf21/Glmn/Vav3/Tac1/Pawr/Cd74/Cxcl12/Mad1l1/Vcam1/Ctnnb1/Cd180/Sos2/Ndfip1/Casp3/Il12rb1/Slc39a10/Il6st/Plcl2/Syk/Ephb2/Traf6	21
OLIGO	DARchipseeker_young	GO:0060326	cell chemotaxis	20/919	312/29008	0.00243728	0.031106	0.0232843	Pde4d/Ptpro/Vav3/Ackr3/Stk39/Trpv4/Cd74/Cxcl12/Vcam1/Hc/Sema5a/Slit2/Prkd1/Cx3cr1/Ano6/Dusp1/Hrh1/Slc12a2/Syk/Ccr6	20
OLIGO	DARchipseeker_young	GO:2001233	regulation of apoptotic signaling pathway	24/919	402/29008	0.00245521	0.0312173	0.0233677	Bmf/Ackr3/Mdm2/Map2k5/Opa1/Cd74/Cxcl12/Timp3/Tmbim1/Avp/Ctnnb1/Nog/Bbc3/Psen2/Cx3cr1/Gnai3/Pml/Trim32/Eya2/Fbxw7/Gclm/Siah1a/Cradd/Mrtfa	24
OLIGO	DARchipseeker_young	GO:0051090	regulation of DNA-binding transcription factor activity	25/919	425/29008	0.00245835	0.0312173	0.0233677	Fzd1/Map2k5/Hmgn3/Rab7b/Sik1/Lrp6/Adgrf1/Ptma/Ctnnb1/Lrp8/Smarcb1/Prkd1/Cx3cr1/Thra/Trim32/Hcls1/Pias2/Paxip1/Fer/Glis2/Crtc2/Syk/Traf6/Prkcz/Irak2	25
OLIGO	DARchipseeker_young	GO:0001678	cellular glucose homeostasis	13/919	166/29008	0.00250648	0.0317488	0.0237655	Pde3b/Pde8b/Hmgn3/Vcam1/Pde4c/Hmgcr/Cartpt/Smarcb1/Nrxn1/Foxk2/Stxbp3/Sox4/Cacna1e	13
OLIGO	DARchipseeker_young	GO:0016055	Wnt signaling pathway	26/919	449/29008	0.00252271	0.0318697	0.023856	Kank1/Ptpro/Fzd1/Peg12/Nkd1/Ppm1a/Amotl1/Mark1/Lrp6/Lgr5/Ctnnb1/Tnks2/Mitf/Sema5a/Prickle1/Nog/Depdc1b/Thra/Tnik/Daam2/Celsr1/Ctr9/Ctnnd2/Sox4/Fgfr3/Cxxc4	26
OLIGO	DARchipseeker_young	GO:0030099	myeloid cell differentiation	25/919	426/29008	0.00253555	0.0318697	0.023856	Slc25a38/Prdm16/Il17a/Tmem178/Ank1/Rabgap1l/Rab7b/Cd74/Kmt2e/Runx1/Cartpt/Ctnnb1/Plcb1/Mitf/Ndfip1/Klf10/Psen2/Thra/Casp3/Pml/Hcls1/Ctr9/Fbxw7/Fgfr3/Traf6	25
OLIGO	DARchipseeker_young	GO:0050775	positive regulation of dendrite morphogenesis	7/919	59/29008	0.00254827	0.0318697	0.023856	Cux2/Opa1/Lrp8/Sgk1/Tnik/Pias2/Ephb2	7
OLIGO	DARchipseeker_young	GO:0050922	negative regulation of chemotaxis	7/919	59/29008	0.00254827	0.0318697	0.023856	Sema3d/Hc/Sema5a/Slit2/Sema4b/Dusp1/Sema3g	7
OLIGO	DARchipseeker_young	GO:0042982	amyloid precursor protein metabolic process	8/919	75/29008	0.00255128	0.0318697	0.023856	Slc2a13/Ntrk2/Pawr/Rtn2/Psen2/Bace2/Casp3/Sorl1	8
OLIGO	DARchipseeker_young	GO:0014013	regulation of gliogenesis	11/919	128/29008	0.00256017	0.0318697	0.023856	Sirt2/Qk/Serpine2/Dicer1/Ctnnb1/Nog/Daam2/Zfp365/Il6st/Dusp10/Fgfr3	11
OLIGO	DARchipseeker_young	GO:2000045	regulation of G1/S transition of mitotic cell cycle	11/919	128/29008	0.00256017	0.0318697	0.023856	Mdm2/Kmt2e/Ak1/Zfp655/Plcb1/Myo16/Pml/Ppp2r5c/Sox4/Cradd/Rptor	11
OLIGO	DARchipseeker_young	GO:0021756	striatum development	4/919	19/29008	0.00265202	0.0328512	0.0245907	Secisbp2/Rarb/Foxp2/Ogdh	4
OLIGO	DARchipseeker_young	GO:0050966	detection of mechanical stimulus involved in sensory perception of pain	4/919	19/29008	0.00265202	0.0328512	0.0245907	Pawr/Cxcl12/Cacnb3/Kcna1	4
OLIGO	DARchipseeker_young	GO:0198738	cell-cell signaling by wnt	26/919	451/29008	0.00267791	0.0330908	0.0247701	Kank1/Ptpro/Fzd1/Peg12/Nkd1/Ppm1a/Amotl1/Mark1/Lrp6/Lgr5/Ctnnb1/Tnks2/Mitf/Sema5a/Prickle1/Nog/Depdc1b/Thra/Tnik/Daam2/Celsr1/Ctr9/Ctnnd2/Sox4/Fgfr3/Cxxc4	26
OLIGO	DARchipseeker_young	GO:0050803	regulation of synapse structure or activity	18/919	271/29008	0.00268732	0.0331262	0.0247965	Cux2/Nrcam/Ntrk2/Ptpro/Fzd1/Gpm6a/Opa1/Adgrl3/Lrrtm4/Ywhaz/Tanc2/Lrp8/Nrxn1/Nectin1/Lrrc4b/Zdhhc15/Ephb2/Ptprs	18
OLIGO	DARchipseeker_young	GO:0002026	regulation of the force of heart contraction	5/919	31/29008	0.00270445	0.0331666	0.0248268	Atp1a1/Adrb2/Adra1b/Ryr2/Atp1a2	5
OLIGO	DARchipseeker_young	GO:0086010	membrane depolarization during action potential	5/919	31/29008	0.00270445	0.0331666	0.0248268	Scn8a/Scn5a/Scn3a/Ank3/Ywhah	5
OLIGO	DARchipseeker_young	GO:0006638	neutral lipid metabolic process	12/919	148/29008	0.00271644	0.0331666	0.0248268	Thrb/Plce1/Dgat2/Dgkg/Mgll/Lmf1/Sik1/Faah/Dgat1/Dgkd/Sorl1/Il6st	12
OLIGO	DARchipseeker_young	GO:1903311	regulation of mRNA metabolic process	19/919	293/29008	0.00271753	0.0331666	0.0248268	Elavl4/Khdrbs2/Secisbp2/Celf2/Qk/Rbfox1/Dicer1/Hnrnpd/Srpk2/Nova2/Iws1/Fto/Mex3d/Cpeb3/Nsrp1/Lmntd2/Mlh1/Ctr9/Ybx2	19
OLIGO	DARchipseeker_young	GO:0045017	glycerolipid biosynthetic process	15/919	208/29008	0.00272341	0.0331666	0.0248268	Plce1/Mppe1/Dgat2/Impa2/Dgkg/Sik1/Inppl1/Acsl3/Cdipt/Pigk/Dgat1/Itpkc/Dgkd/Pigm/Pip5k1b	15
OLIGO	DARchipseeker_young	GO:0043583	ear development	17/919	250/29008	0.00273402	0.0332157	0.0248635	Foxg1/Chd7/Pou3f4/Dicer1/Fgf20/Adgrv1/Lgr5/Nog/Ift27/Clrn1/Ahi1/Abr/Celsr1/Tshz1/Col11a1/Ephb2/Fgfr3	17
OLIGO	DARchipseeker_young	GO:0099175	regulation of postsynapse organization	10/919	111/29008	0.00280211	0.0339613	0.0254217	Cux2/Nrcam/Opa1/Tanc2/Lrp8/Nrxn1/Lrrc4b/Zdhhc15/Ephb2/Ptprs	10
OLIGO	DARchipseeker_young	GO:0002686	negative regulation of leukocyte migration	6/919	45/29008	0.00282312	0.0341341	0.025551	Cxcl12/Plcb1/Hc/Slit2/Abr/Dusp1	6
OLIGO	DARchipseeker_young	GO:1901214	regulation of neuron death	23/919	384/29008	0.00286833	0.0345979	0.0258982	Rras2/Ntrk2/Fzd1/Slc1a1/Tac1/Npy/Pawr/Ascl1/Fgf20/Ctnnb1/Srpk2/Bbc3/Cx3cr1/Casp3/Sorl1/Pcp4/Fbxw7/Gclm/Dcc/En1/Tox3/Inpp5a/Fgfr3	23
OLIGO	DARchipseeker_young	GO:0050863	regulation of T cell activation	21/919	339/29008	0.00289183	0.0347983	0.0260482	Tnfrsf21/Glmn/Pawr/Cd74/Mad1l1/Dicer1/Vcam1/Runx1/Ctnnb1/Sos2/Cd83/Ndfip1/Casp3/Il12rb1/Sox4/Il6st/Zmiz1/Dusp10/Syk/Traf6/Prkcz	21
OLIGO	DARchipseeker_young	GO:0048644	muscle organ morphogenesis	9/919	94/29008	0.00297524	0.035717	0.0267359	Fzd1/Chd7/Lrp6/Ctnnb1/Ryr2/Nog/Myf6/Ly6e/Col11a1	9
OLIGO	DARchipseeker_young	GO:0140056	organelle localization by membrane tethering	8/919	77/29008	0.00301137	0.0359798	0.0269326	Pdzd8/Vamp2/Ctbp2/Nrxn1/Nsf/Psen2/Stxbp3/Exoc4	8
OLIGO	DARchipseeker_young	GO:1902807	negative regulation of cell cycle G1/S phase transition	8/919	77/29008	0.00301137	0.0359798	0.0269326	Mdm2/Zfp655/Eef1aknmt/Myo16/Pml/Ppp2r5c/Sox4/Cradd	8
OLIGO	DARchipseeker_young	GO:0007034	vacuolar transport	12/919	150/29008	0.00303347	0.0360733	0.0270026	Cacng4/Ubxn6/Rab7b/Plekhm1/Rhob/Ndfip1/Smurf1/Slc15a4/Sorl1/Slc46a3/Leprot/Hook1	12
OLIGO	DARchipseeker_young	GO:1902806	regulation of cell cycle G1/S phase transition	12/919	150/29008	0.00303347	0.0360733	0.0270026	Mdm2/Kmt2e/Ak1/Zfp655/Plcb1/Eef1aknmt/Myo16/Pml/Ppp2r5c/Sox4/Cradd/Rptor	12
OLIGO	DARchipseeker_young	GO:0034284	response to monosaccharide	14/919	190/29008	0.00305815	0.0361965	0.0270948	Pde3b/Pde8b/Hmgn3/Vcam1/Vamp2/Pde4c/Hmgcr/Plcb1/Smarcb1/Nrxn1/Casp3/Eif2b4/Sox4/Cacna1e	14
OLIGO	DARchipseeker_young	GO:0060401	cytosolic calcium ion transport	14/919	190/29008	0.00305815	0.0361965	0.0270948	Pde4d/Adrb2/Chd7/Trpv4/Opa1/Pawr/Rgs9/Ryr2/Bbc3/Cacnb3/Prkd1/Psen2/Pml/Itpr2	14
OLIGO	DARchipseeker_young	GO:0060271	cilium assembly	21/919	341/29008	0.00309725	0.0365736	0.0273771	Bbs10/2700049A03Rik/Kctd17/Ak7/Ulk4/Ift122/Sdccag8/Wdr11/Dnah17/Crocc/Dnai1/Cep126/Ahi1/Unc119b/Tbc1d7/Ptpdc1/Septin9/Dnai2/Armc9/Ehd4/Ift43	21
OLIGO	DARchipseeker_young	GO:0062149	detection of stimulus involved in sensory perception of pain	5/919	32/29008	0.00312284	0.0367043	0.0274749	Tac1/Pawr/Cxcl12/Cacnb3/Kcna1	5
OLIGO	DARchipseeker_young	GO:0071875	adrenergic receptor signaling pathway	5/919	32/29008	0.00312284	0.0367043	0.0274749	Pde4d/Adrb2/Adcy9/Adra1b/Arrdc3	5
OLIGO	DARchipseeker_young	GO:0035307	positive regulation of protein dephosphorylation	6/919	46/29008	0.00316107	0.0367978	0.0275449	Pawr/Ppp2r5a/Dlc1/Sympk/Slc39a10/Camta1	6
OLIGO	DARchipseeker_young	GO:1903524	positive regulation of blood circulation	6/919	46/29008	0.00316107	0.0367978	0.0275449	Scn5a/Slc1a1/Atp1a1/Adrb2/Adra1b/Ryr2	6
OLIGO	DARchipseeker_young	GO:0050921	positive regulation of chemotaxis	12/919	151/29008	0.00320286	0.0367978	0.0275449	Stk39/Dscam/Trpv4/Cd74/Cxcl12/Sema5a/Slit2/Prkd1/Cx3cr1/Ano6/Cdh13/Ccr6	12
OLIGO	DARchipseeker_young	GO:0002692	negative regulation of cellular extravasation	3/919	10/29008	0.00321872	0.0367978	0.0275449	Cxcl12/Plcb1/Abr	3
OLIGO	DARchipseeker_young	GO:0006388	tRNA splicing, via endonucleolytic cleavage and ligation	3/919	10/29008	0.00321872	0.0367978	0.0275449	Trpt1/Tsen2/Ddx1	3
OLIGO	DARchipseeker_young	GO:0033603	positive regulation of dopamine secretion	3/919	10/29008	0.00321872	0.0367978	0.0275449	Cxcl12/Pcp4/Htr6	3
OLIGO	DARchipseeker_young	GO:0034163	regulation of toll-like receptor 9 signaling pathway	3/919	10/29008	0.00321872	0.0367978	0.0275449	Rab7b/Slc15a4/Ptprs	3
OLIGO	DARchipseeker_young	GO:0051971	positive regulation of transmission of nerve impulse	3/919	10/29008	0.00321872	0.0367978	0.0275449	Pawr/Cartpt/Tnr	3
OLIGO	DARchipseeker_young	GO:0071871	response to epinephrine	3/919	10/29008	0.00321872	0.0367978	0.0275449	Pde4d/Sirt2/Ryr2	3
OLIGO	DARchipseeker_young	GO:0071872	cellular response to epinephrine stimulus	3/919	10/29008	0.00321872	0.0367978	0.0275449	Pde4d/Sirt2/Ryr2	3
OLIGO	DARchipseeker_young	GO:0099541	trans-synaptic signaling by lipid	3/919	10/29008	0.00321872	0.0367978	0.0275449	Cnr1/Plcb1/Nrxn1	3
OLIGO	DARchipseeker_young	GO:0099542	trans-synaptic signaling by endocannabinoid	3/919	10/29008	0.00321872	0.0367978	0.0275449	Cnr1/Plcb1/Nrxn1	3
OLIGO	DARchipseeker_young	GO:0032482	Rab protein signal transduction	4/919	20/29008	0.00323273	0.0367978	0.0275449	Rab39/Dennd4a/Aatk/Dennd4b	4
OLIGO	DARchipseeker_young	GO:0072010	glomerular epithelium development	4/919	20/29008	0.00323273	0.0367978	0.0275449	Prom1/Ptpro/Ampd2/Basp1	4
OLIGO	DARchipseeker_young	GO:1903034	regulation of response to wounding	13/919	171/29008	0.00324127	0.0368121	0.0275556	Kank1/Adrb2/Tafa5/Cldn4/Serpine2/Hmgcr/Tnr/Ano6/Slc12a2/Ephb2/Xylt1/Ptprs/Thbd	13
OLIGO	DARchipseeker_young	GO:0030324	lung development	16/919	233/29008	0.00326045	0.0369085	0.0276278	Thrb/Dicer1/Ascl1/Tshz3/Ncor2/Ywhaz/Ctnnb1/Foxp2/Cic/Nog/Psen2/Thra/Esrp2/Celsr1/Fbxw7/Fgfr3	16
OLIGO	DARchipseeker_young	GO:0006919	activation of cysteine-type endopeptidase activity involved in apoptotic process	8/919	78/29008	0.00326437	0.0369085	0.0276278	Slc1a1/Fam162a/Bbc3/Diablo/Pml/Hip1/Dlc1/Cradd	8
OLIGO	DARchipseeker_young	GO:1901652	response to peptide	24/919	412/29008	0.00335426	0.0378403	0.0283252	Kank1/Pde3b/Cacna1b/Mdm2/Adrb2/Trpv4/Opa1/Inppl1/Vcam1/Vamp2/Pdk2/Adora2b/Ctnnb1/Plcb1/Dnai1/Sgk1/Eif2b4/Stxbp3/Fer/Sorl1/Leprot/Bglap/Prkcz/Sesn3	24
OLIGO	DARchipseeker_young	GO:0021575	hindbrain morphogenesis	7/919	62/29008	0.0033859	0.0379431	0.0284022	Serpine2/Kndc1/Lrp6/Agtpbp1/Nrxn1/Dlc1/Zfp365	7
OLIGO	DARchipseeker_young	GO:0051058	negative regulation of small GTPase mediated signal transduction	7/919	62/29008	0.0033859	0.0379431	0.0284022	Kank1/Arhgap24/Trim67/Adra1b/Slit2/Dlc1/Ephb2	7
OLIGO	DARchipseeker_young	GO:0098900	regulation of action potential	7/919	62/29008	0.0033859	0.0379431	0.0284022	Scn5a/Tac1/Cnr1/Pawr/Ryr2/Cacnb3/Ank3	7
OLIGO	DARchipseeker_young	GO:0003018	vascular process in circulatory system	16/919	234/29008	0.00339986	0.0380152	0.0284562	Adrb2/Trpv4/Mgll/Faah/Adra1b/Avp/Hmgcr/Adora2b/Slit2/Abcg2/Abr/Hrh1/Atp1a2/Tjp1/Ddah1/Gclm	16
OLIGO	DARchipseeker_young	GO:0008361	regulation of cell size	15/919	213/29008	0.00340853	0.0380281	0.0284658	Sema3d/Dscam/Cxcl12/Mgll/Sema5a/Slit2/Tnr/Ano6/Sema4b/Slc12a2/Sema3g/Cdh4/Aatk/Ptprs/Rptor	15
OLIGO	DARchipseeker_young	GO:0001570	vasculogenesis	9/919	96/29008	0.00343019	0.0381855	0.0285836	Tek/Ntrk2/Glmn/Ackr3/Qk/Ctnnb1/Paxip1/Fbxw7/Zmiz1	9
OLIGO	DARchipseeker_young	GO:0035303	regulation of dephosphorylation	11/919	133/29008	0.00344579	0.0382747	0.0286504	Pawr/Ppp1r17/Ppp2r5a/Vcan/Bod1/Dlc1/Sympk/Ppp1r35/Slc39a10/Iqgap1/Camta1	11
OLIGO	DARchipseeker_young	GO:0071214	cellular response to abiotic stimulus	20/919	322/29008	0.00348581	0.0385499	0.0288564	Mir204/Bmf/Mdm2/Atp1a1/Stk39/Trpv4/Mir9-3/Kcne1/Rgs9/Palm/Ctnnb1/Rhob/Bbc3/Map3k20/Casp3/Mir1895/Fbxw7/Atp1a2/Agap3/Cradd	20
OLIGO	DARchipseeker_young	GO:0104004	cellular response to environmental stimulus	20/919	322/29008	0.00348581	0.0385499	0.0288564	Mir204/Bmf/Mdm2/Atp1a1/Stk39/Trpv4/Mir9-3/Kcne1/Rgs9/Palm/Ctnnb1/Rhob/Bbc3/Map3k20/Casp3/Mir1895/Fbxw7/Atp1a2/Agap3/Cradd	20
OLIGO	DARchipseeker_young	GO:0007416	synapse assembly	14/919	193/29008	0.00352092	0.038655	0.0289351	Cux2/Ntrk2/Fzd1/Gpm6a/Sdk1/Adgrl3/Lrrtm4/Adgrf1/Nrxn1/Nectin1/Lrrc4b/Nrxn3/Ephb2/Ptprs	14
OLIGO	DARchipseeker_young	GO:0034767	positive regulation of ion transmembrane transport	14/919	193/29008	0.00352092	0.038655	0.0289351	Cacng4/Dpp6/Adrb2/Stimate/Stk39/Kcne1/Rgs9/Ryr2/Plcb1/Cacnb3/Ank3/Ano6/Kcna1/Ephb2	14
OLIGO	DARchipseeker_young	GO:0043114	regulation of vascular permeability	6/919	47/29008	0.00352827	0.038655	0.0289351	Trpv4/Slit2/Abr/Hrh1/Tjp1/Ddah1	6
OLIGO	DARchipseeker_young	GO:0045910	negative regulation of DNA recombination	6/919	47/29008	0.00352827	0.038655	0.0289351	H1f2/H1f1/Terf2/H1f3/Ndfip1/Mlh1	6
OLIGO	DARchipseeker_young	GO:0044773	mitotic DNA damage checkpoint signaling	8/919	79/29008	0.00353356	0.038655	0.0289351	Mdm2/Map3k20/Pml/Ppp2r5c/Mus81/Sox4/Cradd/Rint1	8
OLIGO	DARchipseeker_young	GO:0048641	regulation of skeletal muscle tissue development	5/919	33/29008	0.00358592	0.0391431	0.0293004	Adrb2/Cdon/Hmgcr/Ctnnb1/Myf6	5
OLIGO	DARchipseeker_young	GO:0002062	chondrocyte differentiation	10/919	115/29008	0.0036219	0.0394506	0.0295307	Thrb/Rarb/Creb3l2/Runx1/Ctnnb1/Sox5/Mef2d/Col11a1/Gdf6/Hspg2	10
OLIGO	DARchipseeker_young	GO:0030323	respiratory tube development	16/919	236/29008	0.00369342	0.0401194	0.0300313	Thrb/Dicer1/Ascl1/Tshz3/Ncor2/Ywhaz/Ctnnb1/Foxp2/Cic/Nog/Psen2/Thra/Esrp2/Celsr1/Fbxw7/Fgfr3	16
OLIGO	DARchipseeker_young	GO:0002792	negative regulation of peptide secretion	7/919	63/29008	0.00370712	0.0401194	0.0300313	Pde3b/Pde8b/Cd74/Pde4c/Hmgcr/Cartpt/Rptor	7
OLIGO	DARchipseeker_young	GO:0006893	Golgi to plasma membrane transport	7/919	63/29008	0.00370712	0.0401194	0.0300313	Steap2/Acsl3/Vamp2/Lyplal1/Nsf/Ank3/Exoc4	7
OLIGO	DARchipseeker_young	GO:0050679	positive regulation of epithelial cell proliferation	15/919	215/29008	0.00371947	0.0401671	0.030067	Jcad/Scn5a/Map2k5/Cxcl12/Dicer1/Adora2b/Ctnnb1/Foxp2/Sema5a/Nog/Prkd1/Esrp2/Cdh13/Fgfr3/Rptor	15
OLIGO	DARchipseeker_young	GO:0002366	leukocyte activation involved in immune response	20/919	324/29008	0.00373524	0.0402514	0.0301301	Gadd45g/Cd74/Lcp1/Vamp2/Adora2b/Ywhaz/Dock10/Cd180/Ndfip1/Psen2/Cx3cr1/Abr/Paxip1/Slc15a4/Mlh1/Fer/Plcl2/Syk/Ccr6/Prkcz	20
OLIGO	DARchipseeker_young	GO:0016571	histone methylation	12/919	154/29008	0.00375741	0.0403502	0.030204	H1f2/Ntmt1/Setd4/Kmt2e/H1f3/Ctnnb1/Auts2/Smyd3/Smarcb1/Iws1/Paxip1/Ctr9	12
OLIGO	DARchipseeker_young	GO:0010594	regulation of endothelial cell migration	13/919	174/29008	0.00376038	0.0403502	0.030204	Jcad/Tek/Map2k5/Angpt4/Dicer1/Amotl1/Adora2b/Nr2f2/Rhob/Sema5a/Slit2/Prkd1/Fbxw7	13
OLIGO	DARchipseeker_young	GO:0035584	calcium-mediated signaling using intracellular calcium source	4/919	21/29008	0.00389436	0.0414845	0.0310531	Ntrk2/Stimate/Vcam1/Ryr2	4
OLIGO	DARchipseeker_young	GO:0050872	white fat cell differentiation	4/919	21/29008	0.00389436	0.0414845	0.0310531	Prdm16/Ncor2/Ctbp2/Ctbp1	4
OLIGO	DARchipseeker_young	GO:0080182	histone H3-K4 trimethylation	4/919	21/29008	0.00389436	0.0414845	0.0310531	H1f2/Kmt2e/H1f3/Ctr9	4
OLIGO	DARchipseeker_young	GO:0032535	regulation of cellular component size	24/919	417/29008	0.00389892	0.0414845	0.0310531	Kank1/Sema3d/Eps8/Tmsb10/Dscam/Cyria/Arhgap28/Cxcl12/Mgll/Fmn2/Sema5a/Slit2/Tnr/Hcls1/Cfl2/Ano6/Sema4b/Fer/Slc12a2/Sema3g/Cdh4/Aatk/Ptprs/Rptor	24
OLIGO	DARchipseeker_young	GO:0060070	canonical Wnt signaling pathway	19/919	303/29008	0.00391726	0.0415921	0.0311337	Kank1/Ptpro/Fzd1/Peg12/Nkd1/Ppm1a/Lrp6/Lgr5/Ctnnb1/Tnks2/Mitf/Sema5a/Prickle1/Nog/Thra/Daam2/Ctnnd2/Sox4/Fgfr3	19
OLIGO	DARchipseeker_young	GO:0034205	amyloid-beta formation	6/919	48/29008	0.00392624	0.0416001	0.0311396	Slc2a13/Ntrk2/Rtn2/Psen2/Casp3/Sorl1	6
OLIGO	DARchipseeker_young	GO:0006323	DNA packaging	12/919	155/29008	0.00395853	0.0418545	0.03133	H2bc12/H1f2/H2bc7/H1f1/Kat6b/M1ap/Sart3/Dicer1/H1f3/Smyd3/Chaf1b/Lmntd2	12
OLIGO	DARchipseeker_young	GO:0043087	regulation of GTPase activity	20/919	326/29008	0.00399935	0.0421079	0.0315198	Ntrk2/Vav3/Arhgap24/Rab3gap2/Rabgap1l/Arhgef7/Coro1c/Elmod1/Dock10/Sgsm2/Arhgap29/Rap1gap/Tbc1d9/Abr/Pkp4/Eif2b4/Chn2/Arap2/Tbc1d7/Iqgap1	20
OLIGO	DARchipseeker_young	GO:0070372	regulation of ERK1 and ERK2 cascade	20/919	326/29008	0.00399935	0.0421079	0.0315198	Tek/Ackr3/Trpv4/Npy/Cd74/Cxcl12/Timp3/Fgf20/Hmgcr/Ywhaz/Nrxn1/Dusp1/Fbxw7/Dcc/Dusp10/Syk/Ephb2/Fbln1/Fgfr3/Prkcz	20
OLIGO	DARchipseeker_young	GO:0002573	myeloid leukocyte differentiation	16/919	238/29008	0.0040075	0.0421079	0.0315198	Prdm16/Il17a/Tmem178/Cd74/Runx1/Cartpt/Ctnnb1/Plcb1/Mitf/Ndfip1/Klf10/Psen2/Hcls1/Fbxw7/Fgfr3/Traf6	16
OLIGO	DARchipseeker_young	GO:0072594	establishment of protein localization to organelle	24/919	418/29008	0.0040163	0.0421128	0.0315234	Man1a/Tek/E2f3/Cacng4/Ift122/Rab3gap2/Cct5/Tram1l1/Ywhaz/Ryr2/Nutf2/Prickle1/Bbc3/Prkd1/Pml/Hcls1/Timm13/Smurf1/Sorl1/Zdhhc15/Fbxw7/Agap3/Syk/Pex26	24
OLIGO	DARchipseeker_young	GO:0070371	ERK1 and ERK2 cascade	21/919	349/29008	0.00404544	0.0421267	0.0315338	Tek/Ackr3/Trpv4/Npy/Cd74/Cxcl12/Timp3/Fgf20/Avp/Hmgcr/Ywhaz/Nrxn1/Dusp1/Fbxw7/Dcc/Dusp10/Syk/Ephb2/Fbln1/Fgfr3/Prkcz	21
OLIGO	DARchipseeker_young	GO:0048008	platelet-derived growth factor receptor signaling pathway	7/919	64/29008	0.00405096	0.0421267	0.0315338	Plat/Inppl1/Cspg4/Zfand5/Hip1/Fer/Iqgap1	7
OLIGO	DARchipseeker_young	GO:0050435	amyloid-beta metabolic process	7/919	64/29008	0.00405096	0.0421267	0.0315338	Slc2a13/Ntrk2/Rtn2/Psen2/Bace2/Casp3/Sorl1	7
OLIGO	DARchipseeker_young	GO:0060999	positive regulation of dendritic spine development	7/919	64/29008	0.00405096	0.0421267	0.0315338	Cux2/Opa1/Palm/Lrp8/Cpeb3/Ephb2/Mapkapk5	7
OLIGO	DARchipseeker_young	GO:0045444	fat cell differentiation	17/919	260/29008	0.0040711	0.0422491	0.0316255	Sirt2/Prdm16/Adrb2/Trpv4/Trio/Lrp6/Ncor2/Plcb1/Ctbp2/Bmp7/Fto/Trim32/Opa3/Zbtb7c/Ctbp1/Dusp10/Gdf6	17
OLIGO	DARchipseeker_young	GO:0008277	regulation of G protein-coupled receptor signaling pathway	11/919	136/29008	0.00408511	0.0422499	0.031626	Plce1/Pde4d/Adrb2/Kctd8/Pde10a/Mgll/Rgs9/Arrdc3/Plcb1/Dnm1/Gas2l2	11
OLIGO	DARchipseeker_young	GO:0051569	regulation of histone H3-K4 methylation	5/919	34/29008	0.00409625	0.0422499	0.031626	Kmt2e/Ctnnb1/Auts2/Paxip1/Ctr9	5
OLIGO	DARchipseeker_young	GO:0060479	lung cell differentiation	5/919	34/29008	0.00409625	0.0422499	0.031626	Thrb/Ascl1/Ncor2/Ctnnb1/Thra	5
OLIGO	DARchipseeker_young	GO:0001938	positive regulation of endothelial cell proliferation	9/919	99/29008	0.00421312	0.0433668	0.0324621	Jcad/Cxcl12/Dicer1/Adora2b/Sema5a/Prkd1/Cdh13/Fgfr3/Rptor	9
OLIGO	DARchipseeker_young	GO:0048839	inner ear development	15/919	218/29008	0.00422907	0.0434425	0.0325188	Foxg1/Chd7/Pou3f4/Dicer1/Fgf20/Adgrv1/Lgr5/Ift27/Clrn1/Ahi1/Abr/Celsr1/Col11a1/Ephb2/Fgfr3	15
OLIGO	DARchipseeker_young	GO:0002263	cell activation involved in immune response	20/919	328/29008	0.00427878	0.0438598	0.0328312	Gadd45g/Cd74/Lcp1/Vamp2/Adora2b/Ywhaz/Dock10/Cd180/Ndfip1/Psen2/Cx3cr1/Abr/Paxip1/Slc15a4/Mlh1/Fer/Plcl2/Syk/Ccr6/Prkcz	20
OLIGO	DARchipseeker_young	GO:0000394	RNA splicing, via endonucleolytic cleavage and ligation	3/919	11/29008	0.0043221	0.0438598	0.0328312	Trpt1/Tsen2/Ddx1	3
OLIGO	DARchipseeker_young	GO:0045924	regulation of female receptivity	3/919	11/29008	0.0043221	0.0438598	0.0328312	Thrb/Avp/Thra	3
OLIGO	DARchipseeker_young	GO:0048505	regulation of timing of cell differentiation	3/919	11/29008	0.0043221	0.0438598	0.0328312	Serpine2/Ascl1/Sox5	3
OLIGO	DARchipseeker_young	GO:0072497	mesenchymal stem cell differentiation	3/919	11/29008	0.0043221	0.0438598	0.0328312	Fzd1/Ctnnb1/Sox5	3
OLIGO	DARchipseeker_young	GO:1903431	positive regulation of cell maturation	3/919	11/29008	0.0043221	0.0438598	0.0328312	Sirt2/Opa1/Runx1	3
OLIGO	DARchipseeker_young	GO:0007157	heterophilic cell-cell adhesion via plasma membrane cell adhesion molecules	6/919	49/29008	0.00435648	0.0438598	0.0328312	Tenm3/Igsf21/Vcam1/Nrxn1/Nectin1/Cdh4	6
OLIGO	DARchipseeker_young	GO:0016601	Rac protein signal transduction	6/919	49/29008	0.00435648	0.0438598	0.0328312	Eps8/Arhgap24/Auts2/Elmo1/Rhou/Cdh13	6
OLIGO	DARchipseeker_young	GO:0019098	reproductive behavior	6/919	49/29008	0.00435648	0.0438598	0.0328312	Thrb/Brinp1/Avp/Thra/Npas3/Dmrta1	6
OLIGO	DARchipseeker_young	GO:0035196	production of miRNAs involved in gene silencing by miRNA	6/919	49/29008	0.00435648	0.0438598	0.0328312	Bcdin3d/Dicer1/Ncor2/Srrt/Nr2f1/Ago4	6
OLIGO	DARchipseeker_young	GO:0022406	membrane docking	8/919	82/29008	0.00444511	0.0445745	0.0333661	Pdzd8/Vamp2/Ctbp2/Nrxn1/Nsf/Psen2/Stxbp3/Exoc4	8
OLIGO	DARchipseeker_young	GO:0043279	response to alkaloid	8/919	82/29008	0.00444511	0.0445745	0.0333661	Cacng4/Slc1a1/Cnr1/Sdk1/Adgrl3/Adra1b/Ryr2/Casp3	8
OLIGO	DARchipseeker_young	GO:0044782	cilium organization	22/919	375/29008	0.00445991	0.0446345	0.033411	Bbs10/2700049A03Rik/Kctd17/Ak7/Ulk4/Ift122/Sdccag8/Wdr11/Dnah17/Crocc/Ift27/Dnai1/Cep126/Ahi1/Unc119b/Tbc1d7/Ptpdc1/Septin9/Dnai2/Armc9/Ehd4/Ift43	22
OLIGO	DARchipseeker_young	GO:0006397	mRNA processing	26/919	469/29008	0.00447757	0.0447226	0.033477	Elavl4/Khdrbs2/Adarb2/Celf2/Qk/Sart3/Rbfox1/Sf3a3/Srrt/Plcb1/Srpk2/Cstf2t/Hnrnph1/Nova2/Strap/Iws1/Cpeb3/Lsm3/Tsen2/Nsrp1/Esrp2/Lmntd2/Ctr9/Sympk/Ddx1/Rbm4b	26
OLIGO	DARchipseeker_young	GO:0051048	negative regulation of secretion	14/919	199/29008	0.004618	0.0460343	0.0344588	Pde3b/Cnr1/Stk39/Pde8b/Cd74/Pde4c/Hmgcr/Cartpt/Trim9/Abr/Npvf/Stxbp3/Htr6/Rptor	14
OLIGO	DARchipseeker_young	GO:0017121	plasma membrane phospholipid scrambling	4/919	22/29008	0.00464189	0.0461813	0.0345689	1700057G04Rik/Xkr6/Plscr5/Ano6	4
OLIGO	DARchipseeker_young	GO:0035116	embryonic hindlimb morphogenesis	5/919	35/29008	0.00465638	0.0462275	0.0346035	Chd7/Rarb/Dicer1/Lrp6/Ctnnb1	5
OLIGO	DARchipseeker_young	GO:1901653	cellular response to peptide	19/919	308/29008	0.00466483	0.0462275	0.0346035	Kank1/Pde3b/Mdm2/Adrb2/Opa1/Inppl1/Vcam1/Vamp2/Pdk2/Ctnnb1/Plcb1/Dnai1/Sgk1/Fer/Sorl1/Leprot/Bglap/Prkcz/Sesn3	19
OLIGO	DARchipseeker_young	GO:0009100	glycoprotein metabolic process	20/919	331/29008	0.00472811	0.046763	0.0350043	Man1a/Tmtc1/St6gal2/St6galnac4/Pawr/Lmf1/Galnt18/Gfpt2/Rpn1/Ctnnb1/Plcb1/Serp2/Fbxo17/Bace2/Fbxo27/Xxylt1/Col11a1/Chsy3/Xylt1/Phlda1	20
OLIGO	DARchipseeker_young	GO:0044774	mitotic DNA integrity checkpoint signaling	8/919	83/29008	0.00478594	0.0470256	0.0352009	Mdm2/Map3k20/Pml/Ppp2r5c/Mus81/Sox4/Cradd/Rint1	8
OLIGO	DARchipseeker_young	GO:0043542	endothelial cell migration	15/919	221/29008	0.00479418	0.0470256	0.0352009	Jcad/Tek/Map2k5/Angpt4/Dicer1/Amotl1/Adora2b/Nr2f2/Rhob/Sema5a/Slit2/Prkd1/Paxip1/Fbxw7/Cdh13	15
OLIGO	DARchipseeker_young	GO:0060993	kidney morphogenesis	9/919	101/29008	0.00480803	0.0470256	0.0352009	Greb1l/Gcnt4/Tshz3/Ctnnb1/Nog/Bmp7/Ahi1/Sox4/Klhl3	9
OLIGO	DARchipseeker_young	GO:0090630	activation of GTPase activity	9/919	101/29008	0.00480803	0.0470256	0.0352009	Arhgap24/Rabgap1l/Coro1c/Sgsm2/Arhgap29/Rap1gap/Tbc1d9/Abr/Tbc1d7	9
OLIGO	DARchipseeker_young	GO:0097061	dendritic spine organization	9/919	101/29008	0.00480803	0.0470256	0.0352009	Cux2/Opa1/Dock10/Tanc2/Lrp8/Zdhhc15/Zfp365/Ctnnd2/Ephb2	9
OLIGO	DARchipseeker_young	GO:0030330	DNA damage response, signal transduction by p53 class mediator	7/919	66/29008	0.0048105	0.0470256	0.0352009	Mdm2/Cd74/Pml/Paxip1/Ppp2r5c/Sox4/Cradd	7
OLIGO	DARchipseeker_young	GO:0046578	regulation of Ras protein signal transduction	14/919	200/29008	0.00482516	0.047072	0.0352356	Kank1/Eps8/Plce1/Arhgap24/Adgrg1/Trim67/Adra1b/Auts2/Arhgef3/Psd3/Dennd4a/Dlc1/Ephb2/Dennd4b	14
OLIGO	DARchipseeker_young	GO:0034248	regulation of cellular amide metabolic process	25/919	448/29008	0.00483387	0.047072	0.0352356	Slc2a13/Elavl4/Ntrk2/Secisbp2/Qk/Eif4g3/Per1/Hnrnpd/Pdk2/Gzmb/Rtn2/Fto/Mex3d/Cpeb3/Lrpprc/Casp3/Pml/Gtpbp2/Mlh1/Ago4/Sorl1/Sox4/Rbm4b/Mapkapk5/Ybx2	25
OLIGO	DARchipseeker_young	GO:0051054	positive regulation of DNA metabolic process	15/919	222/29008	0.00499562	0.0485536	0.0363447	Terf2/Cct5/Fmn2/Hnrnpd/Ctnnb1/Tnks2/Zcwpw1/Pml/Rfc2/Paxip1/Mlh1/Eya2/Mapkapk5/Arid2/Slf1	15
OLIGO	DARchipseeker_young	GO:0022409	positive regulation of cell-cell adhesion	18/919	288/29008	0.00507083	0.04919	0.036821	Pde4d/Pawr/Cd74/Vcam1/Runx1/Cd83/Rap1gap/Bmp7/Ank3/Il12rb1/Tjp1/Sox4/Il6st/Zmiz1/Dusp10/Syk/Traf6/Prkcz	18
OLIGO	DARchipseeker_young	GO:0032868	response to insulin	16/919	244/29008	0.00508348	0.0492182	0.0368422	Kank1/Pde3b/Trpv4/Opa1/Inppl1/Vamp2/Pdk2/Plcb1/Dnai1/Sgk1/Stxbp3/Fer/Sorl1/Bglap/Prkcz/Sesn3	16
OLIGO	DARchipseeker_young	GO:0001704	formation of primary germ layer	9/919	102/29008	0.00512894	0.0495634	0.0371005	Kdm6b/Ctnnb1/Nog/Bmp7/Col5a1/Ctr9/Dusp1/Exoc4/Arid1a	9
OLIGO	DARchipseeker_aged	GO:0001667	ameboidal-type cell migration	74/1556	444/29008	2.97575e-18	1.70361e-14	1.13861e-14	Tgfbr3/Pmp22/Sdc4/Nr4a1/Prox1/Rras/Appl2/Schip1/Dock5/Plpp3/Plxnd1/Mapre2/Card10/Nrp2/Sema6d/Pik3cb/Foxp1/Anxa1/Bcas3/Pdlim1/Map4k4/Dab2ip/Lefty1/Nfe2l2/Iqsec1/Apoe/Syne2/Sema4b/Itgb4/Sema4c/Rcc2/Tns1/Amotl2/Cap1/Mef2c/Klf4/Prkca/Fgf1/Rhoj/Epb41l4b/Wasf2/Sirt1/Rin2/Syde1/Sema3a/Smurf2/Notch1/Clasp1/Fgf7/Ago2/Enpp2/Cdh13/Pik3cd/Jup/Capn7/Rreb1/Scarb1/Sash1/Stard13/Rtn4/Efna1/Sema6a/Edn2/Pten/Zeb2/…	74
OLIGO	DARchipseeker_aged	GO:0007409	axonogenesis	74/1556	487/29008	5.35776e-16	1.53366e-12	1.02502e-12	Unc5d/Pmp22/Cacna1a/B4galt6/Cntn4/Rgma/Barhl2/Plxnd1/Hsp90ab1/Mycbp2/Olfm1/Nrp2/Sema6d/Sin3a/Foxp1/Tenm2/Dip2b/Ephb2/Crmp1/Arhgef28/Ngfr/Fgfr2/Apoe/Igf1r/Sema4b/Prtg/Mag/Sema4c/Efna5/Plxnb3/Arhgap35/Dpysl2/Raph1/Spg11/Mef2c/Prkca/Actbl2/App/Lgr4/Scn1b/Nkx2-9/Flot1/Ncam1/Sema3a/Cobl/Septin7/Gli2/Notch1/Vim/Bcl11b/Psen1/Ctnna2/Atl1/Dst/Nr4a3/Rtn4/Tubb3/Efna1/Sipa1l1/Sema6a/Ephb1/Rab10/Gfra3/Edn2/Pl…	74
OLIGO	DARchipseeker_aged	GO:0007015	actin filament organization	70/1556	453/29008	1.39226e-15	2.65689e-12	1.77574e-12	Itgb5/Sdc4/Prox1/Pls1/Mad2l2/Nf2/Rnd3/Nedd9/Baiap2l2/Cotl1/Arhgef10/Fscn1/Map3k1/Ermn/Pdlim1/Fermt2/Fmn1/Prkn/Cryaa/Pacsin1/Fam171a1/Gas2l1/Pdlim4/Cracd/Arhgap35/Shroom2/Msrb1/Prkci/Fam107a/Gsn/Mical3/Tjp1/Wasf2/Limch1/Dpysl3/Nphs1/Sptbn1/Cobl/Aif1l/Pik3r1/Clasp1/Plekhg2/Actn1/Pick1/Ap1ar/Pakap/Myo1c/Ctnna2/Arhgap12/Myo1d/Whamm/Wasf3/Rapgef3/Rasa1/Myadm/Sh3kbp1/S1pr1/Arap1/Arhgef18/Ssh1/Mcu/Tpm1/…	70
OLIGO	DARchipseeker_aged	GO:0034329	cell junction assembly	68/1556	439/29008	3.14817e-15	4.50582e-12	3.01148e-12	Pmp22/Sdc4/Cacna1a/Snca/Cdh8/Dnm3/Apod/Farp1/Ptprj/Setd5/Plxnd1/Grid2/Adgrl2/Ugt8a/Pcdhb16/Sdk2/Fscn1/Cdh1/Bcas3/Map4k4/Ephb2/Fermt2/Fmn1/Heg1/Pkp4/Itgb4/Lrfn4/Nrxn3/Rcc2/Efna5/Lamc1/Tns1/St8sia2/Mef2c/Prkca/Fam107a/App/Gpm6b/Tjp1/Thsd1/Limch1/Flot1/Lingo2/Tbcd/Cdh20/Pik3r1/Thbs2/Afdn/Clasp1/Bcr/Actn1/Enpp2/Vps35/Myo1c/Dst/Jup/Whamm/Sipa1l1/Ephb1/Eef2k/Cadm1/Pten/Nrxn2/Mapt/Efnb1/Gjb6/Gsk3b/Taok2	68
OLIGO	DARchipseeker_aged	GO:0010563	negative regulation of phosphorus metabolic process	67/1556	453/29008	4.9338e-14	4.70767e-11	3.14638e-11	Irf1/Socs3/Snca/Bdkrb2/Rassf2/Nupr1/Prpsap1/Ptprt/Camk2n1/Nf2/Plpp3/Trib1/Ptprj/Lrrk1/Smad6/Pik3cb/Dnaja1/Cactin/Mir26a-1/Ephb2/Dab2ip/Hdac4/Heg1/Lats2/Apoe/Prkn/Lpcat1/Dusp26/Pdgfa/Prkca/Stat3/Prkar1b/Fbxo7/Bdkrb1/Sirt1/Rtraf/Cblb/Slc27a1/Irs2/Dynll1/Deptor/Ppp2r5a/Arrb2/Psen1/Atxn1/Dusp19/Gfra2/Ensa/Tardbp/Myadm/Men1/Wnk1/Gnai2/Ctdsp2/Sh3bp5/Pten/Mapt/Spred1/Ctdspl/Lpin1/Macroh2a1/Ibtk/Cry2/Inp…	67
OLIGO	DARchipseeker_aged	GO:0045936	negative regulation of phosphate metabolic process	67/1556	453/29008	4.9338e-14	4.70767e-11	3.14638e-11	Irf1/Socs3/Snca/Bdkrb2/Rassf2/Nupr1/Prpsap1/Ptprt/Camk2n1/Nf2/Plpp3/Trib1/Ptprj/Lrrk1/Smad6/Pik3cb/Dnaja1/Cactin/Mir26a-1/Ephb2/Dab2ip/Hdac4/Heg1/Lats2/Apoe/Prkn/Lpcat1/Dusp26/Pdgfa/Prkca/Stat3/Prkar1b/Fbxo7/Bdkrb1/Sirt1/Rtraf/Cblb/Slc27a1/Irs2/Dynll1/Deptor/Ppp2r5a/Arrb2/Psen1/Atxn1/Dusp19/Gfra2/Ensa/Tardbp/Myadm/Men1/Wnk1/Gnai2/Ctdsp2/Sh3bp5/Pten/Mapt/Spred1/Ctdspl/Lpin1/Macroh2a1/Ibtk/Cry2/Inp…	67
OLIGO	DARchipseeker_aged	GO:0009896	positive regulation of catabolic process	70/1556	494/29008	1.14476e-13	9.36253e-11	6.25747e-11	Apoc2/Snca/Bag3/Mylip/Nupr1/Zfp36l2/Rgma/Trib1/Trib2/Snx1/Sh3bp4/Grsf1/Gclc/Zbtb20/Dab2ip/Svip/Tmem259/Apoe/Rbx1/Prkn/Samd4/Csnk1e/Nkd1/Lpcat1/Gsk3a/Bcl2l11/Fmr1/Rnf152/Qk/Sgta/App/Tbk1/Fbxo7/Agbl4/Myc/Nod1/Sirt1/Tnrc6c/Foxo1/Cblb/Msn/Klhl40/Irs2/Cnot2/Pafah1b2/Adora1/Smurf2/P2rx7/Akt2/Ago2/Vps35/Mettl14/Psen1/Foxo3/Faf1/Mettl16/Kcne2/Trim14/Pan3/Tardbp/Dnajb2/Il33/Ddit3/Pten/Rdx/Btg2/Vgll4/Gsk3b…	70
OLIGO	DARchipseeker_aged	GO:0010631	epithelial cell migration	52/1556	306/29008	1.42801e-13	1.00636e-10	6.726e-11	Tgfbr3/Nr4a1/Prox1/Rras/Dock5/Plpp3/Plxnd1/Mapre2/Card10/Pik3cb/Foxp1/Anxa1/Bcas3/Map4k4/Dab2ip/Nfe2l2/Iqsec1/Apoe/Mef2c/Klf4/Prkca/Fgf1/Rhoj/Epb41l4b/Sirt1/Rin2/Sema3a/Notch1/Clasp1/Fgf7/Enpp2/Cdh13/Pik3cd/Jup/Capn7/Rreb1/Scarb1/Sash1/Stard13/Rtn4/Efna1/Edn2/Pten/Zeb2/Spred1/Robo1/Dock1/Sparc/Hbegf/Bcar1/Apoh/Gadd45a	52
OLIGO	DARchipseeker_aged	GO:0022604	regulation of cell morphogenesis	55/1556	337/29008	1.59405e-13	1.00636e-10	6.726e-11	Slc23a2/Bcl9l/Rnd3/Dock5/Nedd9/Plxnd1/Anxa1/Ermn/Ephb2/Fermt2/Syne3/Prkn/Fam171a1/Prag1/Rcc2/Efna5/Plxnb3/Arhgap35/Cdc42se2/Rhoj/Epb41l2/Fmnl2/Slc9a3r1/Cux1/Msn/Afdn/Enpp2/Ap1ar/Pakap/Myh14/Rreb1/Wasf3/Gna13/Rtn4/Tbc1d24/Myadm/Sh3kbp1/Arap1/Ankrd27/Eef2k/Limd1/Arhgef18/Plxna2/Tpm1/Cdc42se1/Dnm1l/Rdx/Rhoq/Capzb/Gas7/Dock1/Plxna3/Sparc/Taok2/Bcar1	55
OLIGO	DARchipseeker_aged	GO:0090132	epithelium migration	52/1556	308/29008	1.86256e-13	1.00636e-10	6.726e-11	Tgfbr3/Nr4a1/Prox1/Rras/Dock5/Plpp3/Plxnd1/Mapre2/Card10/Pik3cb/Foxp1/Anxa1/Bcas3/Map4k4/Dab2ip/Nfe2l2/Iqsec1/Apoe/Mef2c/Klf4/Prkca/Fgf1/Rhoj/Epb41l4b/Sirt1/Rin2/Sema3a/Notch1/Clasp1/Fgf7/Enpp2/Cdh13/Pik3cd/Jup/Capn7/Rreb1/Scarb1/Sash1/Stard13/Rtn4/Efna1/Edn2/Pten/Zeb2/Spred1/Robo1/Dock1/Sparc/Hbegf/Bcar1/Apoh/Gadd45a	52
OLIGO	DARchipseeker_aged	GO:0010632	regulation of epithelial cell migration	45/1556	241/29008	2.04142e-13	1.00636e-10	6.726e-11	Tgfbr3/Prox1/Rras/Dock5/Plpp3/Mapre2/Card10/Pik3cb/Foxp1/Anxa1/Bcas3/Map4k4/Dab2ip/Nfe2l2/Iqsec1/Apoe/Mef2c/Klf4/Prkca/Fgf1/Rhoj/Epb41l4b/Sirt1/Rin2/Sema3a/Notch1/Clasp1/Fgf7/Enpp2/Pik3cd/Jup/Capn7/Rreb1/Sash1/Stard13/Rtn4/Efna1/Pten/Spred1/Dock1/Sparc/Hbegf/Bcar1/Apoh/Gadd45a	45
OLIGO	DARchipseeker_aged	GO:0050808	synapse organization	69/1556	489/29008	2.10939e-13	1.00636e-10	6.726e-11	Pmp22/Ndrg2/Cacna1a/Snca/Cdh8/Dnm3/Ptprt/Adam10/Farp1/Setd5/Plxnd1/Grid2/Adgrl2/Nrp2/Pcdhb16/Sdk2/Tanc1/Cdh1/Mesd/Ephb2/Dab2ip/Etv5/Itsn1/Fgfr2/Apoe/Tanc2/Igf1r/Lrfn4/Nrxn3/Tnc/Slc6a1/Efna5/St8sia2/Mef2c/Prkca/Fmr1/App/Sybu/Chd4/Wasf2/Lingo2/Septin7/Pik3r1/Thbs2/Afdn/Abhd17c/Pick1/Vps35/Tubb5/Nfia/Psen1/Ctnna2/Wasf3/Efna1/Sipa1l1/Septin11/Ephb1/Eef2k/Ssh1/Cadm1/Pten/Tmem108/Dnm1l/Nrxn2/Mapt/Efnb1…	69
OLIGO	DARchipseeker_aged	GO:0090130	tissue migration	52/1556	310/29008	2.42296e-13	1.04033e-10	6.95308e-11	Tgfbr3/Nr4a1/Prox1/Rras/Dock5/Plpp3/Plxnd1/Mapre2/Card10/Pik3cb/Foxp1/Anxa1/Bcas3/Map4k4/Dab2ip/Nfe2l2/Iqsec1/Apoe/Mef2c/Klf4/Prkca/Fgf1/Rhoj/Epb41l4b/Sirt1/Rin2/Sema3a/Notch1/Clasp1/Fgf7/Enpp2/Cdh13/Pik3cd/Jup/Capn7/Rreb1/Scarb1/Sash1/Stard13/Rtn4/Efna1/Edn2/Pten/Zeb2/Spred1/Robo1/Dock1/Sparc/Hbegf/Bcar1/Apoh/Gadd45a	52
OLIGO	DARchipseeker_aged	GO:0031331	positive regulation of cellular catabolic process	63/1556	425/29008	2.54404e-13	1.04033e-10	6.95308e-11	Apoc2/Snca/Bag3/Nupr1/Zfp36l2/Rgma/Trib1/Trib2/Sh3bp4/Grsf1/Gclc/Zbtb20/Dab2ip/Svip/Tmem259/Apoe/Rbx1/Prkn/Samd4/Csnk1e/Gsk3a/Bcl2l11/Fmr1/Rnf152/Qk/Sgta/App/Tbk1/Fbxo7/Agbl4/Myc/Nod1/Sirt1/Tnrc6c/Foxo1/Msn/Klhl40/Irs2/Cnot2/Pafah1b2/P2rx7/Akt2/Ago2/Vps35/Mettl14/Psen1/Foxo3/Faf1/Mettl16/Kcne2/Trim14/Pan3/Tardbp/Dnajb2/Il33/Ddit3/Pten/Rdx/Btg2/Vgll4/Gsk3b/Tnrc6b/Apoh	63
OLIGO	DARchipseeker_aged	GO:0032970	regulation of actin filament-based process	62/1556	416/29008	3.08519e-13	1.17751e-10	7.86993e-11	Sdc4/Prox1/Ank2/Nf2/Pam/Rnd3/Baiap2l2/Cotl1/Arhgef10/Fxyd1/Fscn1/Map3k1/Bcas3/Fermt2/Fmn1/Prkn/Pde4b/Pdlim4/Cracd/Efna5/Arhgef19/Arhgap35/Shroom2/Mef2c/Fam107a/Gsn/Gata4/Ccl27a/Gpm6b/Tjp1/Wasf2/Limch1/Nphs1/Akap6/Atp1a1/Sptbn1/Pik3r1/Adora1/Clasp1/Plekhg2/Pick1/Ap1ar/Cacna1c/Myo1c/Ctnna2/Jup/Whamm/Wasf3/Rapgef3/Rasa1/Myadm/S1pr1/Arap1/Arhgef18/Ssh1/Tpm1/Rdx/Capzb/Frmd6/Stmn1/Plekhh2/Taok2	62
OLIGO	DARchipseeker_aged	GO:0042326	negative regulation of phosphorylation	60/1556	396/29008	3.60645e-13	1.27412e-10	8.51559e-11	Irf1/Socs3/Snca/Bdkrb2/Rassf2/Nupr1/Prpsap1/Ptprt/Camk2n1/Nf2/Plpp3/Trib1/Ptprj/Lrrk1/Smad6/Pik3cb/Dnaja1/Cactin/Mir26a-1/Ephb2/Dab2ip/Hdac4/Heg1/Lats2/Apoe/Prkn/Dusp26/Prkca/Stat3/Prkar1b/Fbxo7/Bdkrb1/Sirt1/Rtraf/Cblb/Irs2/Dynll1/Deptor/Ppp2r5a/Arrb2/Psen1/Atxn1/Dusp19/Gfra2/Tardbp/Myadm/Men1/Wnk1/Ctdsp2/Sh3bp5/Pten/Mapt/Spred1/Ctdspl/Macroh2a1/Ibtk/Inpp5f/Fkbp8/Gsk3b/Gadd45a	60
OLIGO	DARchipseeker_aged	GO:0042063	gliogenesis	55/1556	344/29008	3.7834e-13	1.27412e-10	8.51559e-11	Pmp22/Sox6/Pou3f1/B4galt6/Il34/Nf2/Plpp3/Ptprj/Sun1/Gpr37l1/Arhgef10/Anxa1/Lgi4/Dbi/Dab2ip/Tmem98/Etv5/Nfix/Sh3tc2/Kcnj10/Zcchc24/Syne2/Mag/Itgb4/Gpc1/Id4/Efemp1/Prkci/Qk/Stat3/App/Myc/Hdac11/Afdn/Sox5/Notch1/Idh2/Akt2/Vim/Pick1/Enpp2/Mettl14/Fa2h/Psen1/Atxn1/Rela/Sox13/Wasf3/Rtn4/Dlx1/Il33/Gpr157/Pten/Zmiz1/Il6st	55
OLIGO	DARchipseeker_aged	GO:0031589	cell-substrate adhesion	57/1556	366/29008	4.37502e-13	1.3915e-10	9.30012e-11	Itgb5/Sdc4/Spock1/Acer2/Rras/Apod/Edil3/Dock5/Ptprj/Nedd9/Smad6/Sned1/Epdr1/Pik3cb/Bcas3/Map4k4/Itgb6/Fermt2/Fmn1/Rsu1/Itgb4/Rcc2/Efna5/Lamc1/Bcl2l11/Nid1/Fam107a/Gpm6b/Thsd1/Limch1/Rin2/Pik3r1/Notch1/Clasp1/Bcr/Actn1/Enpp2/Cdh13/Ap1ar/Fbln2/Jup/Rreb1/Itgb8/Whamm/Plau/Rasa1/Myadm/Efna1/Men1/Tyro3/Ephb1/Pten/Itga8/Dock1/Gsk3b/Taok2/Bcar1	57
OLIGO	DARchipseeker_aged	GO:0007264	small GTPase mediated signal transduction	62/1556	425/29008	8.07492e-13	2.4331e-10	1.62617e-10	Psd2/Sh2b2/Rras/Rnd3/Dgki/Dock5/Vav2/Mapre2/Arhgef10/Pik3cb/Ksr1/Map4k4/Ephb2/Dab2ip/Arhgef28/Rap2a/Rasa3/Heg1/Itsn1/Iqsec1/Garnl3/Ngfr/Apoe/Rsu1/Prag1/Rasgrp3/Sipa1l2/Arhgap35/Cdc42se2/Gpr17/Trim28/Rhoj/Myo9b/Wasf2/Flot1/Syde1/Garre1/Eps8l3/Notch1/Bcr/Abca1/Cdc42bpa/Ywhaq/Cdh13/Arhgap12/Rapgef3/Stard13/Srgap1/Gna13/Rtn4/Sipa1l1/Arhgef18/Cdc42se1/Rab4b/Dock2/Robo1/Rhoq/Ralgps1/Dock1/Stmn1/Arhgap2…	62
OLIGO	DARchipseeker_aged	GO:0040013	negative regulation of locomotion	54/1556	341/29008	9.16334e-13	2.62301e-10	1.75309e-10	Tgfbr3/Cited2/Rras/Ptprt/Apod/Trib1/Ptprj/Card10/Olfm1/Sema6d/Nav3/Mitf/Cdh1/Dab2ip/Rap2a/Nfe2l2/Ngfr/Apoe/Sema4b/Sema4c/Plxnb3/Mef2c/Klf4/Stat3/Limch1/Dpysl3/Slc9a3r1/Sema3a/Abhd6/Adora1/Afdn/Notch1/Clasp1/Idh2/Bcr/Srgap3/Frmd5/Ap1ar/Foxo3/Jup/Stard13/Srgap1/Gna13/Sema6a/Stk24/Il33/Tpm1/Pten/Spred1/Robo1/Plxna3/Gsk3b/Apoh/Gadd45a	54
OLIGO	DARchipseeker_aged	GO:0031346	positive regulation of cell projection organization	63/1556	441/29008	1.35738e-12	3.70049e-10	2.47323e-10	Fut9/Cpeb1/Dnm3/Rgma/Creb3l2/Plxnd1/Fscn1/Bcas3/Gprc5b/Ephb2/Dab2ip/Hdac4/Nfe2l2/Ngfr/Apoe/Pacsin1/Igf1r/Efna5/Plxnb3/Arhgap35/Septin9/Efemp1/Prkci/Fmr1/Fez1/Qk/Serpini1/Scn1b/Wasf2/Dpysl3/Sirt1/Cux1/Kctd17/Cobl/Septin7/Eps8l3/Pik3r1/Afdn/Itpr1/Dynll1/P2rx7/Eef1a1/Enpp2/Atf1/Rreb1/Atp7a/Dzip1/Rtn4/Tbc1d24/Arap1/Ankrd27/Stk24/Eef2k/Kidins220/Tmem106b/Plxna2/Zeb2/Dnm1l/Mapt/Robo1/Rhoq/Plxna3/Gsk3b	63
OLIGO	DARchipseeker_aged	GO:0051271	negative regulation of cellular component movement	51/1556	315/29008	1.66008e-12	4.31997e-10	2.88726e-10	Tgfbr3/Cited2/Rras/Ptprt/Apod/Trib1/Ptprj/Card10/Olfm1/Sema6d/Nav3/Mitf/Cdh1/Dab2ip/Rap2a/Nfe2l2/Ngfr/Apoe/Plxnb3/Mef2c/Klf4/Stat3/Limch1/Dpysl3/Slc9a3r1/Sema3a/Abhd6/Adora1/Afdn/Notch1/Clasp1/Idh2/Bcr/Actn1/Srgap3/Frmd5/Ap1ar/Foxo3/Jup/Stard13/Srgap1/Gna13/Stk24/Il33/Tpm1/Pten/Spred1/Robo1/Gsk3b/Apoh/Gadd45a	51
OLIGO	DARchipseeker_aged	GO:2000146	negative regulation of cell motility	50/1556	306/29008	1.92632e-12	4.79486e-10	3.20466e-10	Tgfbr3/Cited2/Rras/Ptprt/Apod/Trib1/Ptprj/Card10/Olfm1/Sema6d/Nav3/Mitf/Cdh1/Dab2ip/Rap2a/Nfe2l2/Ngfr/Apoe/Plxnb3/Mef2c/Klf4/Stat3/Limch1/Dpysl3/Slc9a3r1/Sema3a/Abhd6/Adora1/Afdn/Notch1/Clasp1/Idh2/Bcr/Srgap3/Frmd5/Ap1ar/Foxo3/Jup/Stard13/Srgap1/Gna13/Stk24/Il33/Tpm1/Pten/Spred1/Robo1/Gsk3b/Apoh/Gadd45a	50
OLIGO	DARchipseeker_aged	GO:0150115	cell-substrate junction organization	27/1556	102/29008	2.85964e-12	6.82143e-10	4.55912e-10	Sdc4/Apod/Ptprj/Mapre2/Bcas3/Map4k4/Fermt2/Fmn1/Iqsec1/Itgb4/Rcc2/Efna5/Lamc1/Tns1/Fam107a/Gpm6b/Thsd1/Limch1/Pik3r1/Clasp1/Bcr/Actn1/Enpp2/Dst/Whamm/Pten/Taok2	27
OLIGO	DARchipseeker_aged	GO:0030336	negative regulation of cell migration	48/1556	293/29008	4.83457e-12	1.10712e-09	7.39944e-10	Tgfbr3/Cited2/Rras/Ptprt/Apod/Trib1/Ptprj/Card10/Olfm1/Sema6d/Nav3/Mitf/Cdh1/Dab2ip/Rap2a/Nfe2l2/Ngfr/Apoe/Plxnb3/Mef2c/Klf4/Stat3/Limch1/Dpysl3/Slc9a3r1/Sema3a/Abhd6/Adora1/Afdn/Notch1/Clasp1/Idh2/Bcr/Srgap3/Foxo3/Jup/Stard13/Srgap1/Gna13/Stk24/Il33/Tpm1/Pten/Spred1/Robo1/Gsk3b/Apoh/Gadd45a	48
OLIGO	DARchipseeker_aged	GO:0071560	cellular response to transforming growth factor beta stimulus	41/1556	226/29008	6.24799e-12	1.32677e-09	8.86748e-10	Itgb5/Tgfbr3/Sox6/Smad5/Cited2/Zfp36l2/Appl2/Fos/Bcl9l/Snx1/Hsp90ab1/Smad6/Htra1/Map3k1/Itgb6/Fermt2/Wfikkn2/Lats2/Htra3/Igf1r/Mef2c/Tab1/Stat3/Sirt1/Sox5/Smurf2/Mtmr4/Mir145b/Arrb2/Itgb8/Men1/Dlx1/Hipk2/Zeb1/Zeb2/Spred1/Itga8/Fut8/Wwox/Nr3c1/Zmiz1	41
OLIGO	DARchipseeker_aged	GO:0043087	regulation of GTPase activity	51/1556	326/29008	6.25725e-12	1.32677e-09	8.86748e-10	Asap2/Rgma/Dgki/Nedd9/Sh3bp4/Plxnd1/Vav2/Mapre2/Arhgef10/Tbc1d10b/Bcas3/Map4k4/Tbc1d4/Dab2ip/Fermt2/Gpr137b/Rasa3/Iqsec1/Pkp4/Garnl3/Rsu1/Rasgrp3/Rcc2/Efna5/Plxnb3/Sipa1l2/Arhgef19/Arhgap35/Myo9b/Cblb/Afdn/Bcr/Akt2/Sgsm1/Arrb2/Arhgap12/Rapgef3/Rasa1/Sipa1l1/S1pr1/Arap1/Wnk1/Plxna2/Rdx/Evi5l/Adap1/Stmn1/Plxna3/Asap1/Gsk3b/Dock9	51
OLIGO	DARchipseeker_aged	GO:1901653	cellular response to peptide	49/1556	308/29008	8.6983e-12	1.77849e-09	1.18866e-09	Irf1/Nr4a1/Cacna1a/Socs3/Cpeb1/Sh2b2/Appl2/Ano1/Slc39a14/Ptprj/Tbc1d4/Nfe2l2/Inhbb/Ngfr/Igf1r/Gsk3a/Pdk4/Prkci/Prkca/Anxa5/Stat3/Dnai1/App/Syap1/Nod1/Sirt1/Foxo1/Slc27a1/Irs2/Pik3r1/Atp2b1/Akt2/Vim/Myo1c/Psen1/Nr4a3/Ccnd3/Soga1/Rela/Gnai2/Rab10/Pten/Rhoq/Ncoa5/Lpin1/Gsk3b/Bcar1/Uchl3/Grb14	49
OLIGO	DARchipseeker_aged	GO:0070997	neuron death	60/1556	428/29008	1.0336e-11	1.99762e-09	1.33511e-09	Map3k5/Cacna1a/Snca/Nupr1/Fos/Slc23a2/Meak7/Hsp90ab1/Grid2/Dio3/Gclc/Grik2/Kdm2b/Retreg1/Hdac4/Itsn1/Tmem259/Ngfr/Apoe/Prkn/Mag/Gsk3a/St8sia2/Bcl2l11/Prkci/Mef2c/Fmr1/Stat3/App/Fbxo7/Tmtc4/Vegfb/Sirt1/Adora1/Itpr1/Oxr1/Akt2/Arrb2/Vps35/Ncoa7/Psen1/Foxo3/Inpp5a/Nr4a3/Atp7a/Plau/Map2k7/Tbc1d24/Dlx1/Hipk2/Tyro3/Ephb1/Ssh1/Ddit3/Mapt/Btg2/Map3k11/Xrcc2/Nr3c1/Gsk3b	60
OLIGO	DARchipseeker_aged	GO:1901214	regulation of neuron death	56/1556	384/29008	1.04679e-11	1.99762e-09	1.33511e-09	Map3k5/Cacna1a/Snca/Nupr1/Fos/Slc23a2/Meak7/Hsp90ab1/Grid2/Gclc/Grik2/Kdm2b/Retreg1/Hdac4/Itsn1/Tmem259/Ngfr/Apoe/Prkn/Mag/Gsk3a/St8sia2/Bcl2l11/Prkci/Mef2c/Fmr1/Stat3/App/Fbxo7/Vegfb/Sirt1/Adora1/Itpr1/Oxr1/Arrb2/Vps35/Ncoa7/Psen1/Foxo3/Inpp5a/Nr4a3/Atp7a/Map2k7/Tbc1d24/Dlx1/Hipk2/Tyro3/Ephb1/Ssh1/Ddit3/Mapt/Btg2/Map3k11/Xrcc2/Nr3c1/Gsk3b	56
OLIGO	DARchipseeker_aged	GO:0071559	response to transforming growth factor beta	41/1556	230/29008	1.11778e-11	2.06429e-09	1.37967e-09	Itgb5/Tgfbr3/Sox6/Smad5/Cited2/Zfp36l2/Appl2/Fos/Bcl9l/Snx1/Hsp90ab1/Smad6/Htra1/Map3k1/Itgb6/Fermt2/Wfikkn2/Lats2/Htra3/Igf1r/Mef2c/Tab1/Stat3/Sirt1/Sox5/Smurf2/Mtmr4/Mir145b/Arrb2/Itgb8/Men1/Dlx1/Hipk2/Zeb1/Zeb2/Spred1/Itga8/Fut8/Wwox/Nr3c1/Zmiz1	41
OLIGO	DARchipseeker_aged	GO:1901652	response to peptide	58/1556	412/29008	1.92435e-11	3.44278e-09	2.30099e-09	Tgfbr3/Irf1/Nr4a1/Serpina3n/Cacna1a/Socs3/Cpeb1/Sh2b2/Appl2/Ano1/Slc39a14/Meak7/Pld1/Ptprj/Anxa1/Tbc1d4/Sort1/Nfe2l2/Inhbb/Ngfr/Igf1r/Gsk3a/Pdk4/Prkci/Prkca/Anxa5/Stat3/Dnai1/App/Syap1/Nod1/Sirt1/Foxo1/Slc27a1/Irs2/Pik3r1/Notch1/Atp2b1/Akt2/Vim/Myo1c/Psen1/Nr4a3/Ccnd3/Soga1/Rela/Gnai2/Rab10/Pten/Rhoq/Ncoa5/Gatm/Lpin1/Cry2/Gsk3b/Bcar1/Uchl3/Grb14	58
OLIGO	DARchipseeker_aged	GO:0071900	regulation of protein serine/threonine kinase activity	52/1556	349/29008	2.54027e-11	4.40698e-09	2.94541e-09	Pmp22/Map3k5/Snca/Pik3r5/Il34/Prox1/Cbs/Trib1/Trib2/Ptprj/Gab1/Hsp90ab1/Pik3cb/Dnaja1/Map3k1/Ksr1/Pim1/Dab2ip/Fermt2/Heg1/Lats2/Apoe/Parp16/Pdgfa/Tab1/Traf2/App/Prkar1b/Fgf1/Syap1/Fbxo7/Sirt1/Akap6/Slc27a1/P2rx7/Psen1/Dipk2a/Tgfa/Dusp19/Telo2/Ccnd1/Ccnd3/Map2k7/Sash1/Men1/Pten/Zeb2/Robo1/Map3k11/Macroh2a1/Gsk3b/Gadd45a	52
OLIGO	DARchipseeker_aged	GO:0050767	regulation of neurogenesis	61/1556	451/29008	3.16574e-11	5.33055e-09	3.56268e-09	Il34/Rgma/Appl2/Nf2/Bhlhe41/Dct/Plxnd1/Gpr37l1/Sema6d/Bhlhe40/Dip2b/Ephb2/Tmem98/Etv5/Apoe/Ppp3ca/Zcchc24/Sema4b/Prtg/Mag/Sema4c/Id4/Efna5/Plxnb3/Sox2/Prkci/Fmr1/Jade2/Qk/Myc/Cux1/Sema3a/Afdn/Notch1/Idh2/Vim/Enpp2/Psen1/Atxn1/Spen/Rela/B2m/Rtn4/Tbc1d24/Chd7/Dlx1/Sema6a/Ankrd27/Eef2k/Il33/Plxna2/Pten/Zeb2/Dnm1l/Mapt/Robo1/Hes6/Xrcc2/Plxna3/Gsk3b/Il6st	61
OLIGO	DARchipseeker_aged	GO:0060560	developmental growth involved in morphogenesis	45/1556	280/29008	4.31729e-11	7.00725e-09	4.68331e-09	Rgma/Slc23a2/Barhl2/Hsp90ab1/Olfm1/Nrp2/Sema6d/Sin3a/Dip2b/Fmn1/Fgfr2/Apoe/Prkn/Sema4b/Nkd1/Mag/Sema4c/Tnc/Efna5/St8sia2/Dpysl2/Raph1/Spg11/Jade2/Trim28/App/Fgf1/Sema3a/Cobl/Septin7/Afdn/Notch1/Rarg/Rtn4/S1pr1/Sema6a/Cadm1/Edn2/Slc12a2/Zeb2/Tmem108/Mapt/Robo1/Plxna3/Gsk3b	45
OLIGO	DARchipseeker_aged	GO:0007178	transmembrane receptor protein serine/threonine kinase signaling pathway	55/1556	387/29008	4.40631e-11	7.00725e-09	4.68331e-09	Itgb5/Tgfbr3/Smad5/Cited2/Rgma/Appl2/Fos/Bcl9l/Snx1/Hsp90ab1/Smad6/Htra1/Map3k1/Sfrp4/Itgb6/Fermt2/Rbpms/Lefty1/Wfikkn2/Rgmb/Lats2/Inhbb/Htra3/Fstl3/Crim1/Btbd11/Hivep1/Jade2/Tab1/Stat3/Gata4/Sirt1/Sptbn1/Comp/Ppm1l/Smurf2/Notch1/Mtmr4/Vim/Mir145b/Arrb2/Pakap/Itgb8/Men1/Dlx1/Hipk2/Zeb1/Zeb2/Spred1/Itga8/Sostdc1/Fut8/Fkbp8/Zmiz1/Rbm14	55
OLIGO	DARchipseeker_aged	GO:0050803	regulation of synapse structure or activity	44/1556	271/29008	5.02523e-11	7.77553e-09	5.19679e-09	Snca/Cdh8/Dnm3/Ptprt/Adam10/Farp1/Setd5/Grid2/Adgrl2/Nrp2/Tanc1/Ephb2/Dab2ip/Etv5/Itsn1/Apoe/Tanc2/Lrfn4/Efna5/St8sia2/Mef2c/Prkca/Fmr1/App/Sybu/Lingo2/Pik3r1/Thbs2/Afdn/Abhd17c/Pick1/Vps35/Tubb5/Ctnna2/Efna1/Sipa1l1/Septin11/Ephb1/Eef2k/Pten/Dnm1l/Sparc/Gsk3b/Taok2	44
OLIGO	DARchipseeker_aged	GO:0008360	regulation of cell shape	32/1556	157/29008	5.60425e-11	8.28243e-09	5.53558e-09	Rnd3/Plxnd1/Anxa1/Ermn/Fermt2/Syne3/Fam171a1/Prag1/Plxnb3/Arhgap35/Cdc42se2/Rhoj/Epb41l2/Fmnl2/Slc9a3r1/Msn/Pakap/Myh14/Wasf3/Gna13/Sh3kbp1/Arap1/Limd1/Arhgef18/Plxna2/Tpm1/Cdc42se1/Rdx/Rhoq/Gas7/Plxna3/Taok2	32
OLIGO	DARchipseeker_aged	GO:0060070	canonical Wnt signaling pathway	47/1556	303/29008	5.64218e-11	8.28243e-09	5.53558e-09	Tmem64/Mad2l2/Bcl9l/Plpp3/Lrrk1/Mitf/Cdh1/Sfrp4/Gprc5b/Dab2ip/Lats2/Fgfr2/Apoe/Prkn/Wnt5b/Csnk1e/Nkd1/Gsk3a/Sox2/Klf4/App/Lgr4/Myc/Tnks/Slc9a3r1/Foxo1/Thra/Notch1/Ppm1b/Jade1/Vps35/Psen1/Foxo3/Tbl1xr1/Rnf220/Wnt6/Sox13/Wnk1/Limd1/Ddit3/Wls/Tle3/Pten/Zeb2/Sostdc1/Mgat3/Gsk3b	47
OLIGO	DARchipseeker_aged	GO:0051056	regulation of small GTPase mediated signal transduction	40/1556	233/29008	6.60642e-11	9.45544e-09	6.31957e-09	Psd2/Sh2b2/Dgki/Mapre2/Arhgef10/Pik3cb/Map4k4/Ephb2/Dab2ip/Arhgef28/Rasa3/Heg1/Iqsec1/Garnl3/Ngfr/Apoe/Prag1/Sipa1l2/Arhgap35/Cdc42se2/Gpr17/Myo9b/Flot1/Syde1/Eps8l3/Notch1/Bcr/Abca1/Cdc42bpa/Arhgap12/Stard13/Rtn4/Sipa1l1/Arhgef18/Cdc42se1/Dock2/Robo1/Ralgps1/Stmn1/Arhgap26	40
OLIGO	DARchipseeker_aged	GO:0007160	cell-matrix adhesion	39/1556	225/29008	8.47051e-11	1.18277e-08	7.90509e-09	Itgb5/Sdc4/Acer2/Rras/Apod/Ptprj/Sned1/Epdr1/Pik3cb/Bcas3/Map4k4/Itgb6/Fermt2/Fmn1/Itgb4/Rcc2/Efna5/Bcl2l11/Nid1/Fam107a/Gpm6b/Thsd1/Limch1/Rin2/Pik3r1/Clasp1/Bcr/Actn1/Enpp2/Cdh13/Jup/Itgb8/Whamm/Plau/Rasa1/Pten/Itga8/Gsk3b/Taok2	39
OLIGO	DARchipseeker_aged	GO:0010810	regulation of cell-substrate adhesion	39/1556	226/29008	9.71544e-11	1.32431e-08	8.85104e-09	Sdc4/Spock1/Acer2/Rras/Apod/Edil3/Dock5/Ptprj/Nedd9/Pik3cb/Bcas3/Map4k4/Fermt2/Fmn1/Rsu1/Rcc2/Efna5/Nid1/Fam107a/Gpm6b/Limch1/Rin2/Pik3r1/Notch1/Clasp1/Enpp2/Cdh13/Ap1ar/Fbln2/Jup/Rreb1/Plau/Rasa1/Myadm/Men1/Pten/Dock1/Gsk3b/Bcar1	39
OLIGO	DARchipseeker_aged	GO:1902903	regulation of supramolecular fiber organization	54/1556	388/29008	1.4637e-10	1.94876e-08	1.30246e-08	Sdc4/Snca/Prox1/Nf2/Baiap2l2/Cotl1/Arhgef10/Dysf/Nav3/Map3k1/Fermt2/Fmn1/Apoe/Prkn/Eml2/Gas2l1/Pdlim4/Cracd/Arhgap35/Shroom2/Mef2c/Hspg2/App/Gsn/Tjp1/Wasf2/Limch1/Nphs1/Sptbn1/Tbcd/Pik3r1/Clasp1/Plekhg2/Pick1/Ap1ar/Myo1c/Psen1/Ctnna2/Whamm/Wasf3/Rapgef3/Rasa1/Myadm/S1pr1/Arap1/Arhgef18/Mid1ip1/Ssh1/Tpm1/Rdx/Mapt/Capzb/Stmn1/Plekhh2	54
OLIGO	DARchipseeker_aged	GO:0007044	cell-substrate junction assembly	24/1556	96/29008	1.68449e-10	2.19175e-08	1.46486e-08	Sdc4/Apod/Ptprj/Bcas3/Map4k4/Fermt2/Fmn1/Itgb4/Rcc2/Efna5/Lamc1/Tns1/Fam107a/Gpm6b/Thsd1/Limch1/Clasp1/Bcr/Actn1/Enpp2/Dst/Whamm/Pten/Taok2	24
OLIGO	DARchipseeker_aged	GO:0032956	regulation of actin cytoskeleton organization	52/1556	368/29008	1.83622e-10	2.33608e-08	1.56133e-08	Sdc4/Prox1/Nf2/Pam/Rnd3/Baiap2l2/Cotl1/Arhgef10/Fscn1/Map3k1/Bcas3/Fermt2/Fmn1/Prkn/Pdlim4/Cracd/Efna5/Arhgef19/Arhgap35/Shroom2/Mef2c/Fam107a/Gsn/Ccl27a/Gpm6b/Tjp1/Wasf2/Limch1/Nphs1/Sptbn1/Pik3r1/Clasp1/Plekhg2/Pick1/Ap1ar/Myo1c/Ctnna2/Whamm/Wasf3/Rapgef3/Rasa1/Myadm/S1pr1/Arap1/Arhgef18/Ssh1/Tpm1/Rdx/Capzb/Stmn1/Plekhh2/Taok2	52
OLIGO	DARchipseeker_aged	GO:0016055	Wnt signaling pathway	59/1556	449/29008	2.11681e-10	2.63451e-08	1.76078e-08	Ndrg2/Tmem64/Mad2l2/Bcl9l/Plpp3/Lrrk1/Rnf43/Mitf/Cdh1/Shisa2/Sfrp4/Mesd/Gprc5b/Dab2ip/Fermt2/Lats2/Fgfr2/Apoe/Prkn/Wnt5b/Csnk1e/Nkd1/Amotl2/Gsk3a/Sox2/Klf4/App/Lgr4/Ccn4/Myc/Tnks/Slc9a3r1/Foxo1/Thra/Notch1/Ppm1b/Jade1/Vps35/Psen1/Foxo3/Tbl1xr1/Rnf220/Wnt6/Ccnd1/Sox13/Grk6/Wnk1/Calcoco1/Limd1/Ddit3/Wls/Tle3/Pten/Zeb2/Sostdc1/Wwox/Mgat3/Vgll4/Gsk3b	59
OLIGO	DARchipseeker_aged	GO:0050807	regulation of synapse organization	42/1556	263/29008	2.33363e-10	2.84256e-08	1.89983e-08	Snca/Cdh8/Dnm3/Ptprt/Adam10/Farp1/Setd5/Grid2/Adgrl2/Nrp2/Tanc1/Ephb2/Dab2ip/Etv5/Itsn1/Apoe/Tanc2/Lrfn4/Efna5/St8sia2/Mef2c/Prkca/Fmr1/App/Lingo2/Pik3r1/Thbs2/Afdn/Abhd17c/Vps35/Tubb5/Ctnna2/Efna1/Sipa1l1/Septin11/Ephb1/Eef2k/Pten/Dnm1l/Sparc/Gsk3b/Taok2	42
OLIGO	DARchipseeker_aged	GO:0001933	negative regulation of protein phosphorylation	50/1556	349/29008	2.51175e-10	2.94885e-08	1.97087e-08	Irf1/Socs3/Snca/Bdkrb2/Rassf2/Ptprt/Camk2n1/Nf2/Plpp3/Trib1/Ptprj/Lrrk1/Smad6/Pik3cb/Dnaja1/Cactin/Mir26a-1/Ephb2/Dab2ip/Heg1/Lats2/Apoe/Prkn/Dusp26/Prkca/Prkar1b/Fbxo7/Bdkrb1/Sirt1/Rtraf/Cblb/Deptor/Arrb2/Psen1/Dusp19/Gfra2/Tardbp/Myadm/Men1/Ctdsp2/Sh3bp5/Pten/Spred1/Ctdspl/Macroh2a1/Ibtk/Inpp5f/Fkbp8/Gsk3b/Gadd45a	50
OLIGO	DARchipseeker_aged	GO:0198738	cell-cell signaling by wnt	59/1556	451/29008	2.52391e-10	2.94885e-08	1.97087e-08	Ndrg2/Tmem64/Mad2l2/Bcl9l/Plpp3/Lrrk1/Rnf43/Mitf/Cdh1/Shisa2/Sfrp4/Mesd/Gprc5b/Dab2ip/Fermt2/Lats2/Fgfr2/Apoe/Prkn/Wnt5b/Csnk1e/Nkd1/Amotl2/Gsk3a/Sox2/Klf4/App/Lgr4/Ccn4/Myc/Tnks/Slc9a3r1/Foxo1/Thra/Notch1/Ppm1b/Jade1/Vps35/Psen1/Foxo3/Tbl1xr1/Rnf220/Wnt6/Ccnd1/Sox13/Grk6/Wnk1/Calcoco1/Limd1/Ddit3/Wls/Tle3/Pten/Zeb2/Sostdc1/Wwox/Mgat3/Vgll4/Gsk3b	59
OLIGO	DARchipseeker_aged	GO:0071375	cellular response to peptide hormone stimulus	42/1556	264/29008	2.63364e-10	3.01551e-08	2.01542e-08	Irf1/Nr4a1/Socs3/Cpeb1/Sh2b2/Appl2/Slc39a14/Ptprj/Tbc1d4/Nfe2l2/Inhbb/Igf1r/Gsk3a/Pdk4/Prkci/Prkca/Anxa5/Stat3/Dnai1/Syap1/Sirt1/Foxo1/Slc27a1/Irs2/Pik3r1/Atp2b1/Akt2/Myo1c/Nr4a3/Ccnd3/Soga1/Rela/Gnai2/Rab10/Pten/Rhoq/Ncoa5/Lpin1/Gsk3b/Bcar1/Uchl3/Grb14	42
OLIGO	DARchipseeker_aged	GO:0048638	regulation of developmental growth	55/1556	406/29008	2.76907e-10	3.10842e-08	2.07752e-08	Tgfbr3/Prox1/Hopx/Pls1/Cited2/Rgma/Ghrh/Slc23a2/Barhl2/Dio3/Olfm1/Sema6d/Sin3a/Foxp1/Dip2b/Pim1/Lats2/Fgfr2/Apoe/Prkn/Igf1r/Sema4b/Nkd1/Mag/Sema4c/Myod1/Efna5/Gsk3a/Dpysl2/Bcl2l11/Mef2c/Stat3/App/Gata4/Ccn4/Sirt1/Akap6/Ncam1/Sema3a/Afdn/Notch1/Cacna1c/Spr/Rtn4/Chd7/Men1/Sema6a/Sav1/Pten/Col14a1/Mapt/Plxna3/Vgll4/Nr3c1/Gsk3b	55
OLIGO	DARchipseeker_aged	GO:0043434	response to peptide hormone	50/1556	351/29008	3.07718e-10	3.3281e-08	2.22434e-08	Tgfbr3/Irf1/Nr4a1/Serpina3n/Socs3/Cpeb1/Sh2b2/Appl2/Slc39a14/Meak7/Pld1/Ptprj/Anxa1/Tbc1d4/Sort1/Nfe2l2/Inhbb/Igf1r/Gsk3a/Pdk4/Prkci/Prkca/Anxa5/Stat3/Dnai1/Syap1/Sirt1/Foxo1/Slc27a1/Irs2/Pik3r1/Atp2b1/Akt2/Myo1c/Nr4a3/Ccnd3/Soga1/Rela/Gnai2/Rab10/Pten/Rhoq/Ncoa5/Gatm/Lpin1/Cry2/Gsk3b/Bcar1/Uchl3/Grb14	50
OLIGO	DARchipseeker_aged	GO:0010001	glial cell differentiation	41/1556	255/29008	3.08104e-10	3.3281e-08	2.22434e-08	Pmp22/Sox6/Pou3f1/B4galt6/Il34/Plpp3/Ptprj/Gpr37l1/Arhgef10/Lgi4/Tmem98/Nfix/Sh3tc2/Kcnj10/Mag/Itgb4/Gpc1/Id4/Qk/Stat3/App/Hdac11/Afdn/Sox5/Notch1/Akt2/Vim/Pick1/Enpp2/Mettl14/Fa2h/Psen1/Rela/Sox13/Wasf3/Rtn4/Dlx1/Il33/Gpr157/Pten/Il6st	41
OLIGO	DARchipseeker_aged	GO:0007265	Ras protein signal transduction	48/1556	330/29008	3.39287e-10	3.59707e-08	2.40411e-08	Psd2/Sh2b2/Rras/Dgki/Mapre2/Arhgef10/Pik3cb/Ksr1/Map4k4/Ephb2/Dab2ip/Arhgef28/Rap2a/Rasa3/Heg1/Iqsec1/Ngfr/Apoe/Rsu1/Prag1/Rasgrp3/Arhgap35/Cdc42se2/Gpr17/Trim28/Rhoj/Myo9b/Wasf2/Flot1/Syde1/Garre1/Eps8l3/Notch1/Bcr/Abca1/Cdh13/Rapgef3/Stard13/Srgap1/Gna13/Rtn4/Arhgef18/Cdc42se1/Rab4b/Dock2/Robo1/Ralgps1/Stmn1	48
OLIGO	DARchipseeker_aged	GO:0010639	negative regulation of organelle organization	51/1556	364/29008	3.71887e-10	3.87101e-08	2.58719e-08	Snca/Mad2l1/Nupr1/Gclc/Dysf/Nav3/Map3k1/Tbc1d4/Tex14/Fgfr2/Prkn/Eml2/Gas2l1/Cracd/Setmar/Shroom2/Fez1/Gsn/Tjp1/Tnks/Wasf2/Cep97/Mad1l1/Sptbn1/Tbcd/Pik3r1/Clasp1/Pick1/Arrb2/Ctnna2/Myadm/S1pr1/Arap1/Ankrd27/Limk2/Arhgef18/Mid1ip1/Ssh1/Tmem39a/Tpm1/Oma1/Dnm1l/Rdx/Mapt/Capzb/Evi5l/Map4/Stmn1/H3f3a/Fbxo5/Plekhh2	51
OLIGO	DARchipseeker_aged	GO:0021953	central nervous system neuron differentiation	36/1556	207/29008	4.04743e-10	4.13777e-08	2.76549e-08	Cacna1a/Lmo4/B4galt6/Spock1/Prox1/Hsp90ab1/Grid2/Mycbp2/Nrp2/Sin3a/Ephb2/Arhgef28/Nfix/Fgfr2/Id4/Zswim6/Arhgap35/Sox2/Prkca/Scn1b/Agbl4/Slc4a10/Sema3a/Gli2/Sox5/Bcl11b/Psen1/Atp7a/B2m/Dlx1/Ephb1/Pten/Zeb2/Btg2/Plxna3/Zmiz1	36
OLIGO	DARchipseeker_aged	GO:0032869	cellular response to insulin stimulus	36/1556	208/29008	4.64548e-10	4.66585e-08	3.11843e-08	Socs3/Cpeb1/Sh2b2/Appl2/Slc39a14/Ptprj/Tbc1d4/Inhbb/Igf1r/Gsk3a/Pdk4/Prkci/Prkca/Dnai1/Syap1/Sirt1/Foxo1/Slc27a1/Irs2/Pik3r1/Atp2b1/Akt2/Myo1c/Ccnd3/Soga1/Rela/Gnai2/Rab10/Pten/Rhoq/Ncoa5/Lpin1/Gsk3b/Bcar1/Uchl3/Grb14	36
OLIGO	DARchipseeker_aged	GO:0033674	positive regulation of kinase activity	57/1556	435/29008	4.76266e-10	4.70107e-08	3.14197e-08	Sdc4/Map3k5/Snca/Lmo4/Pik3r5/Il34/Prox1/Rassf2/Tlr1/Nedd9/Vav2/Gab1/Hsp90ab1/Card10/Map3k1/Fgfr4/Ang/Pim1/Gprc5b/Ephb2/Dab2ip/Fermt2/Fgfr2/Igf1r/Parp16/Pdgfa/Tab1/Traf2/App/Fgf1/Syap1/Sirt1/Btc/Akap6/Slc27a1/Adora1/P2rx7/Arrb2/Dlg3/Psen1/Dipk2a/Tgfa/Dusp19/Telo2/Ccnd1/Ccnd3/Map2k7/Sash1/Efna1/Tyro3/Ephb1/Camkk1/Zeb2/Robo1/Map3k11/Hbegf/Tab2	57
OLIGO	DARchipseeker_aged	GO:0051017	actin filament bundle assembly	32/1556	172/29008	6.52383e-10	6.33032e-08	4.23089e-08	Itgb5/Sdc4/Pls1/Nf2/Baiap2l2/Arhgef10/Fscn1/Map3k1/Pdlim1/Fermt2/Prkn/Fam171a1/Pdlim4/Fam107a/Tjp1/Wasf2/Limch1/Dpysl3/Aif1l/Pik3r1/Clasp1/Actn1/Rapgef3/S1pr1/Arap1/Arhgef18/Tpm1/Rdx/Gas7/Phactr1/Pcdh15/Stmn1	32
OLIGO	DARchipseeker_aged	GO:0031345	negative regulation of cell projection organization	36/1556	211/29008	6.9823e-10	6.66227e-08	4.45275e-08	Pmp22/Spock1/Mylip/Dnm3/Rgma/Sema6d/Dip2b/Ephb2/Crmp1/Ngfr/Apoe/Ppp3ca/Sema4b/Prag1/Mag/Sema4c/Plxnb3/Gsk3a/Efemp1/Dpysl3/Cep97/Sema3a/Vim/Psen1/B2m/Rtn4/Efna1/Sema6a/Limk2/Pten/Capzb/Evi5l/Map4/Plxna3/Inpp5f/Gsk3b	36
OLIGO	DARchipseeker_aged	GO:0032535	regulation of cellular component size	55/1556	417/29008	7.52486e-10	7.06226e-08	4.72008e-08	Pls1/Rgma/Barhl2/Hsp90ab1/Baiap2l2/Olfm1/Cotl1/Sema6d/Sin3a/Arhgap5/Map3k1/Dip2b/Fmn1/Apoe/Sema4b/Mag/Sema4c/Cracd/Efna5/Arhgap35/Dpysl2/Shroom2/Slc12a8/Gsn/Wasf2/Nphs1/Slc9a3r1/Inf2/Sptbn1/Sema3a/P2rx7/Plekhg2/Pick1/Deptor/Ap1ar/Myo1c/Ctnna2/Atp7a/Whamm/Wasf3/Rapgef3/Rasa1/Rtn4/Myadm/Sema6a/Ssh1/Slc12a2/Tpm1/Pten/Rdx/Mapt/Capzb/Plxna3/Plekhh2/Gsk3b	55
OLIGO	DARchipseeker_aged	GO:0048588	developmental cell growth	42/1556	275/29008	9.51566e-10	8.78663e-08	5.87257e-08	Rgma/Slc23a2/Barhl2/Hsp90ab1/Olfm1/Nrp2/Sema6d/Sin3a/Foxp1/Dip2b/Apoe/Prkn/Sema4b/Mag/Sema4c/Efna5/Gsk3a/St8sia2/Dpysl2/Raph1/Spg11/Jade2/App/Gata4/Ccn4/Sirt1/Akap6/Sema3a/Cobl/Septin7/Afdn/Rarg/Rtn4/Sema6a/Edn2/Zeb2/Col14a1/Tmem108/Mapt/Plxna3/Nr3c1/Gsk3b	42
OLIGO	DARchipseeker_aged	GO:0010634	positive regulation of epithelial cell migration	30/1556	156/29008	9.70889e-10	8.82276e-08	5.89671e-08	Prox1/Rras/Dock5/Plpp3/Mapre2/Pik3cb/Foxp1/Anxa1/Bcas3/Map4k4/Nfe2l2/Iqsec1/Prkca/Fgf1/Rhoj/Epb41l4b/Sirt1/Rin2/Clasp1/Fgf7/Enpp2/Pik3cd/Capn7/Rreb1/Sash1/Rtn4/Dock1/Sparc/Hbegf/Bcar1	30
OLIGO	DARchipseeker_aged	GO:0032868	response to insulin	39/1556	244/29008	9.88215e-10	8.8399e-08	5.90816e-08	Socs3/Cpeb1/Sh2b2/Appl2/Slc39a14/Meak7/Ptprj/Tbc1d4/Sort1/Inhbb/Igf1r/Gsk3a/Pdk4/Prkci/Prkca/Dnai1/Syap1/Sirt1/Foxo1/Slc27a1/Irs2/Pik3r1/Atp2b1/Akt2/Myo1c/Ccnd3/Soga1/Rela/Gnai2/Rab10/Pten/Rhoq/Ncoa5/Lpin1/Cry2/Gsk3b/Bcar1/Uchl3/Grb14	39
OLIGO	DARchipseeker_aged	GO:0061572	actin filament bundle organization	32/1556	175/29008	1.02655e-09	9.04152e-08	6.04292e-08	Itgb5/Sdc4/Pls1/Nf2/Baiap2l2/Arhgef10/Fscn1/Map3k1/Pdlim1/Fermt2/Prkn/Fam171a1/Pdlim4/Fam107a/Tjp1/Wasf2/Limch1/Dpysl3/Aif1l/Pik3r1/Clasp1/Actn1/Rapgef3/S1pr1/Arap1/Arhgef18/Tpm1/Rdx/Gas7/Phactr1/Pcdh15/Stmn1	32
OLIGO	DARchipseeker_aged	GO:0007179	transforming growth factor beta receptor signaling pathway	33/1556	186/29008	1.26687e-09	1.09892e-07	7.34464e-08	Itgb5/Tgfbr3/Smad5/Cited2/Appl2/Fos/Bcl9l/Snx1/Hsp90ab1/Smad6/Htra1/Map3k1/Itgb6/Fermt2/Wfikkn2/Lats2/Htra3/Tab1/Stat3/Sirt1/Smurf2/Mtmr4/Mir145b/Arrb2/Itgb8/Men1/Hipk2/Zeb1/Zeb2/Spred1/Itga8/Fut8/Zmiz1	33
OLIGO	DARchipseeker_aged	GO:0042176	regulation of protein catabolic process	52/1556	389/29008	1.35616e-09	1.15881e-07	7.74495e-08	Snca/Mylip/Mad2l1/Nupr1/Rgma/Mad2l2/Trib1/Trib2/Snx1/Hsp90ab1/Mycbp2/Gclc/Dysf/Cdh1/Dab2ip/Svip/Tmem259/Apoe/Rybp/Rbx1/Prkn/Csnk1e/Nkd1/Lpcat1/Gsk3a/Fmr1/Sgta/App/Agbl4/Foxo1/Cblb/Msn/Klhl40/Smurf2/Azin2/Vps35/Psen1/Faf1/Kcne2/Rela/Efna1/Hipk2/Dnajb2/Il33/Pten/Anks1/Dlgap1/Rdx/Senp1/Mgat3/Vgll4/Gsk3b	52
OLIGO	DARchipseeker_aged	GO:0060828	regulation of canonical Wnt signaling pathway	39/1556	247/29008	1.41789e-09	1.19374e-07	7.97839e-08	Tmem64/Mad2l2/Lrrk1/Cdh1/Sfrp4/Gprc5b/Dab2ip/Lats2/Fgfr2/Apoe/Prkn/Wnt5b/Csnk1e/Nkd1/Gsk3a/Sox2/App/Lgr4/Tnks/Slc9a3r1/Foxo1/Thra/Notch1/Ppm1b/Jade1/Vps35/Psen1/Foxo3/Tbl1xr1/Rnf220/Sox13/Wnk1/Limd1/Ddit3/Wls/Tle3/Zeb2/Sostdc1/Gsk3b	39
OLIGO	DARchipseeker_aged	GO:0060537	muscle tissue development	60/1556	486/29008	1.73956e-09	1.44333e-07	9.64654e-08	Tgfbr3/Pmp22/Nr4a1/Sox6/Prox1/Csrp1/Cited2/Nupr1/Fos/Schip1/Bcl9l/Megf10/Foxp1/Dysf/Pim1/Hdac4/Heg1/Fgfr2/Ppp3ca/Gpc1/Myod1/Gsk3a/Mef2c/Hspg2/Fgf1/Gata4/Ccn4/Myc/Sirt1/Nphs1/Akap6/Flot1/Ncam1/Klhl40/Notch1/Csrp2/Arrb2/Myh14/Dipk2a/Maff/Zbtb18/Chd7/S1pr1/Nr1d2/Ephb1/Flnb/Rxrb/Sav1/Tpm1/Pten/Tnni1/Mrtfb/Col14a1/Itga8/Btg2/Arid1a/Vgll4/Nr3c1/Gsk3b/Hivep3	60
OLIGO	DARchipseeker_aged	GO:0045860	positive regulation of protein kinase activity	49/1556	358/29008	1.81986e-09	1.48838e-07	9.94763e-08	Sdc4/Map3k5/Snca/Pik3r5/Il34/Prox1/Rassf2/Tlr1/Nedd9/Gab1/Hsp90ab1/Card10/Map3k1/Ang/Pim1/Gprc5b/Dab2ip/Fermt2/Parp16/Pdgfa/Tab1/Traf2/App/Fgf1/Syap1/Sirt1/Btc/Akap6/Slc27a1/Adora1/P2rx7/Arrb2/Dlg3/Psen1/Dipk2a/Tgfa/Dusp19/Telo2/Ccnd1/Ccnd3/Map2k7/Sash1/Efna1/Camkk1/Zeb2/Robo1/Map3k11/Hbegf/Tab2	49
OLIGO	DARchipseeker_aged	GO:1901888	regulation of cell junction assembly	36/1556	220/29008	2.25246e-09	1.80393e-07	1.20566e-07	Sdc4/Snca/Apod/Farp1/Ptprj/Setd5/Grid2/Adgrl2/Bcas3/Map4k4/Ephb2/Fermt2/Fmn1/Lrfn4/Rcc2/Efna5/St8sia2/Mef2c/Prkca/Fam107a/App/Gpm6b/Tjp1/Limch1/Flot1/Lingo2/Pik3r1/Thbs2/Clasp1/Enpp2/Myo1c/Sipa1l1/Ephb1/Eef2k/Pten/Gsk3b	36
OLIGO	DARchipseeker_aged	GO:0046578	regulation of Ras protein signal transduction	34/1556	200/29008	2.26869e-09	1.80393e-07	1.20566e-07	Psd2/Sh2b2/Dgki/Mapre2/Arhgef10/Pik3cb/Map4k4/Ephb2/Dab2ip/Arhgef28/Rasa3/Heg1/Iqsec1/Ngfr/Apoe/Prag1/Arhgap35/Cdc42se2/Gpr17/Myo9b/Flot1/Syde1/Eps8l3/Notch1/Bcr/Abca1/Stard13/Rtn4/Arhgef18/Cdc42se1/Dock2/Robo1/Ralgps1/Stmn1	34
OLIGO	DARchipseeker_aged	GO:0006979	response to oxidative stress	53/1556	407/29008	2.40377e-09	1.88515e-07	1.25994e-07	Ercc6l2/Map3k5/Snca/Txn1/Fos/Apod/Meak7/Gab1/Pxdn/Gclc/Gpr37l1/Pde8a/Txnip/Sin3a/Foxp1/Anxa1/Nme5/Gpx4/Rbpms/Etv5/Nfe2l2/Gpr37/Ngfr/Apoe/Prkn/Cryaa/Fancc/Wrn/Prkca/App/Gata4/Fbxo7/Msra/Sirt1/Foxo1/Oxr1/Ncoa7/Psen1/Foxo3/Thg1l/Nr4a3/Rela/Atp7a/Tbc1d24/Stk24/Ndufs8/Mapt/Aifm2/Fut8/Macroh2a1/Mgat3/Aldh2/Lig1	53
OLIGO	DARchipseeker_aged	GO:0043542	endothelial cell migration	36/1556	221/29008	2.5539e-09	1.97582e-07	1.32054e-07	Nr4a1/Prox1/Rras/Plpp3/Plxnd1/Card10/Pik3cb/Foxp1/Anxa1/Bcas3/Dab2ip/Nfe2l2/Apoe/Mef2c/Klf4/Prkca/Fgf1/Rhoj/Sirt1/Rin2/Notch1/Cdh13/Pik3cd/Jup/Scarb1/Sash1/Stard13/Efna1/Edn2/Pten/Spred1/Robo1/Sparc/Bcar1/Apoh/Gadd45a	36
OLIGO	DARchipseeker_aged	GO:0030111	regulation of Wnt signaling pathway	45/1556	317/29008	2.6231e-09	2.0023e-07	1.33824e-07	Tmem64/Mad2l2/Plpp3/Lrrk1/Rnf43/Cdh1/Shisa2/Sfrp4/Gprc5b/Dab2ip/Lats2/Fgfr2/Apoe/Prkn/Wnt5b/Csnk1e/Nkd1/Gsk3a/Sox2/App/Lgr4/Ccn4/Tnks/Slc9a3r1/Foxo1/Thra/Notch1/Ppm1b/Jade1/Vps35/Psen1/Foxo3/Tbl1xr1/Rnf220/Sox13/Wnk1/Limd1/Ddit3/Wls/Tle3/Zeb2/Sostdc1/Wwox/Vgll4/Gsk3b	45
OLIGO	DARchipseeker_aged	GO:0033002	muscle cell proliferation	39/1556	255/29008	3.59376e-09	2.67199e-07	1.78583e-07	Tgfbr3/Ndrg2/Cited2/Apod/Trib1/Megf10/Foxp1/Ang/Pim1/Hdac4/Fgfr2/Apoe/Igf1r/Mef2c/Klf4/Prkca/Stat3/Fgf1/Gata4/Ccn4/Myc/Sirt1/Ncam1/Pik3r1/Notch1/Cdh13/Dipk2a/Nr4a3/Gna13/S1pr1/Ephb1/Gnai2/Rxrb/Sav1/Tpm1/Pten/Vgll4/Hbegf/Gsk3b	39
OLIGO	DARchipseeker_aged	GO:1901215	negative regulation of neuron death	39/1556	255/29008	3.59376e-09	2.67199e-07	1.78583e-07	Cacna1a/Snca/Slc23a2/Meak7/Hsp90ab1/Gclc/Grik2/Kdm2b/Retreg1/Itsn1/Tmem259/Ngfr/Apoe/Prkn/Mag/Prkci/Mef2c/Fmr1/Stat3/App/Fbxo7/Vegfb/Sirt1/Itpr1/Oxr1/Arrb2/Vps35/Ncoa7/Psen1/Inpp5a/Nr4a3/Atp7a/Tbc1d24/Dlx1/Hipk2/Tyro3/Btg2/Xrcc2/Gsk3b	39
OLIGO	DARchipseeker_aged	GO:0071902	positive regulation of protein serine/threonine kinase activity	34/1556	206/29008	4.96914e-09	3.64722e-07	2.43763e-07	Map3k5/Snca/Pik3r5/Il34/Prox1/Gab1/Hsp90ab1/Map3k1/Pim1/Dab2ip/Fermt2/Parp16/Pdgfa/Tab1/Traf2/App/Fgf1/Syap1/Sirt1/Akap6/Slc27a1/P2rx7/Psen1/Dipk2a/Tgfa/Dusp19/Telo2/Ccnd1/Ccnd3/Map2k7/Sash1/Zeb2/Robo1/Map3k11	34
OLIGO	DARchipseeker_aged	GO:0016358	dendrite development	44/1556	313/29008	5.32111e-09	3.85612e-07	2.57725e-07	Cacna1a/Dnm3/Adam10/Farp1/Csmd3/Ephb2/Dab2ip/Fmn1/Rap2a/Itsn1/Iqsec1/Ngfr/Apoe/Tanc2/Pacsin1/Ppp3ca/Gsk3a/Mef2c/Fmr1/App/Cux1/Sema3a/Cobl/Septin7/Afdn/Psen1/Ctnna2/Atp7a/Tbc1d24/Efna1/Sipa1l1/Ankrd27/Ephb1/Eef2k/Kidins220/Tmem106b/Pten/Dnm1l/Robo1/Phactr1/Asap1/Nr3c1/Gsk3b/Taok2	44
OLIGO	DARchipseeker_aged	GO:1902904	negative regulation of supramolecular fiber organization	31/1556	177/29008	5.48289e-09	3.9237e-07	2.62241e-07	Snca/Dysf/Nav3/Map3k1/Apoe/Prkn/Eml2/Gas2l1/Cracd/Shroom2/Hspg2/Gsn/Tjp1/Wasf2/Sptbn1/Tbcd/Pik3r1/Clasp1/Pick1/Ctnna2/Myadm/S1pr1/Arap1/Arhgef18/Mid1ip1/Ssh1/Tpm1/Rdx/Capzb/Stmn1/Plekhh2	31
OLIGO	DARchipseeker_aged	GO:0051348	negative regulation of transferase activity	39/1556	259/29008	5.6245e-09	3.97534e-07	2.65693e-07	Mad2l1/Prpsap1/Mad2l2/Ptprt/Camk2n1/Nf2/Trib1/Ptprj/Pik3cb/Dnaja1/Ephb2/Dab2ip/Heg1/Lats2/Apoe/Prkn/Gsk3a/Dusp26/Prkca/Prkar1b/Fbxo7/Sirt1/Rtraf/Cblb/Irs2/Deptor/Ppp2r5a/Psen1/Dusp19/Men1/Wnk1/Sh3bp5/Pten/Mapt/Spred1/Macroh2a1/Fbxo5/Gsk3b/Gadd45a	39
OLIGO	DARchipseeker_aged	GO:0055017	cardiac muscle tissue growth	24/1556	113/29008	5.82931e-09	4.06985e-07	2.72009e-07	Tgfbr3/Cited2/Foxp1/Pim1/Heg1/Fgfr2/Gsk3a/Mef2c/Fgf1/Gata4/Ccn4/Sirt1/Akap6/Ncam1/Notch1/Dipk2a/S1pr1/Rxrb/Sav1/Pten/Col14a1/Vgll4/Nr3c1/Gsk3b	24
OLIGO	DARchipseeker_aged	GO:0060419	heart growth	25/1556	123/29008	7.32418e-09	5.05192e-07	3.37646e-07	Tgfbr3/Prox1/Cited2/Foxp1/Pim1/Heg1/Fgfr2/Gsk3a/Mef2c/Fgf1/Gata4/Ccn4/Sirt1/Akap6/Ncam1/Notch1/Dipk2a/S1pr1/Rxrb/Sav1/Pten/Col14a1/Vgll4/Nr3c1/Gsk3b	25
OLIGO	DARchipseeker_aged	GO:0045732	positive regulation of protein catabolic process	35/1556	221/29008	8.97476e-09	6.11673e-07	4.08813e-07	Mylip/Nupr1/Rgma/Trib1/Trib2/Snx1/Gclc/Dab2ip/Tmem259/Apoe/Rbx1/Prkn/Csnk1e/Nkd1/Lpcat1/Gsk3a/Fmr1/Sgta/App/Agbl4/Foxo1/Cblb/Msn/Klhl40/Smurf2/Vps35/Psen1/Faf1/Kcne2/Dnajb2/Il33/Pten/Rdx/Vgll4/Gsk3b	35
OLIGO	DARchipseeker_aged	GO:0030900	forebrain development	51/1556	400/29008	9.78437e-09	6.59006e-07	4.40448e-07	Pou3f1/Prox1/Ccdc85c/Ghrh/Nf2/Dct/Sun1/Nrp2/Kdm2b/Sin3a/Ephb2/Dbi/Dab2ip/Tacc1/Fgfr2/Syne2/Id4/Zswim6/Arhgap35/Sox2/App/Slc4a10/Ncam1/Sema3a/Gli2/Afdn/Notch1/Aplp2/Bcl11b/Mettl14/Psen1/Nr4a3/Zbtb18/Atp7a/B2m/Rtn4/Chd7/Dlx1/Tyro3/Pten/Mrtfb/Zeb2/Tmem108/Robo1/Btg2/Arid1a/Phactr1/Rpgrip1l/Plxna3/Zmiz1/Gsk3b	51
OLIGO	DARchipseeker_aged	GO:0010977	negative regulation of neuron projection development	29/1556	162/29008	1.01384e-08	6.69151e-07	4.47228e-07	Pmp22/Spock1/Mylip/Dnm3/Rgma/Sema6d/Dip2b/Ephb2/Crmp1/Ngfr/Apoe/Sema4b/Prag1/Mag/Sema4c/Gsk3a/Efemp1/Dpysl3/Sema3a/Vim/Psen1/B2m/Rtn4/Efna1/Sema6a/Pten/Plxna3/Inpp5f/Gsk3b	29
OLIGO	DARchipseeker_aged	GO:0046486	glycerolipid metabolic process	49/1556	377/29008	1.01688e-08	6.69151e-07	4.47228e-07	Socs3/Apoc2/Cds1/Lclat1/Efr3b/Pld1/Dgki/Mboat1/Ttc7/Apobr/Pik3cb/Ang/Dbi/Chpt1/Apoe/Dgkd/Lpcat1/Plaat3/Apob/Gal3st1/Tmem150a/Pdgfa/Pigv/Mboat2/Mtmr10/Sirt1/Slc27a1/Abhd3/Abhd6/Synj2/Pik3r1/Mtmr4/Fgf7/Enpp2/Inpp5a/Tbl1xr1/Pik3cd/Scarb1/Pip4p2/Pten/Gdpd1/Dgat1/Agpat2/Lpin1/Pla2g4a/Pik3c2b/Inpp5f/Il6st/Apoh	49
OLIGO	DARchipseeker_aged	GO:0014706	striated muscle tissue development	56/1556	461/29008	1.07439e-08	6.98966e-07	4.67155e-07	Tgfbr3/Pmp22/Nr4a1/Sox6/Prox1/Cited2/Nupr1/Fos/Bcl9l/Megf10/Foxp1/Dysf/Pim1/Hdac4/Heg1/Fgfr2/Ppp3ca/Gpc1/Myod1/Gsk3a/Mef2c/Hspg2/Fgf1/Gata4/Ccn4/Myc/Sirt1/Nphs1/Akap6/Flot1/Ncam1/Klhl40/Notch1/Arrb2/Myh14/Dipk2a/Maff/Zbtb18/Chd7/S1pr1/Nr1d2/Ephb1/Flnb/Rxrb/Sav1/Tpm1/Pten/Tnni1/Mrtfb/Col14a1/Btg2/Arid1a/Vgll4/Nr3c1/Gsk3b/Hivep3	56
OLIGO	DARchipseeker_aged	GO:0007411	axon guidance	38/1556	255/29008	1.1739e-08	7.55119e-07	5.04685e-07	Unc5d/Cntn4/Plxnd1/Mycbp2/Nrp2/Sema6d/Foxp1/Tenm2/Ephb2/Crmp1/Ngfr/Sema4b/Prtg/Sema4c/Efna5/Plxnb3/Arhgap35/Dpysl2/Mef2c/App/Lgr4/Scn1b/Flot1/Ncam1/Sema3a/Gli2/Notch1/Bcl11b/Nr4a3/Tubb3/Efna1/Sema6a/Ephb1/Gfra3/Plxna2/Efnb1/Robo1/Plxna3	38
OLIGO	DARchipseeker_aged	GO:0090287	regulation of cellular response to growth factor stimulus	42/1556	299/29008	1.20358e-08	7.65613e-07	5.11699e-07	Tgfbr3/Cited2/Rgma/Bcl9l/Snx1/Fam20c/Hsp90ab1/Smad6/Pik3cb/Htra1/Shisa2/Sfrp4/Dab2ip/Wfikkn2/Lats2/Ngfr/Htra3/Fstl3/Gpc1/Crim1/Epn2/Fgf1/Gata4/Vegfb/Sirt1/Smurf2/Notch1/Cnmd/Myo1c/Men1/Dlx1/Hipk2/Sema6a/Zeb1/Zeb2/Tmem108/Spred1/Itga8/Robo1/Sostdc1/Fkbp8/Fgfrl1	42
OLIGO	DARchipseeker_aged	GO:0007416	synapse assembly	32/1556	193/29008	1.24345e-08	7.8228e-07	5.22838e-07	Cacna1a/Snca/Dnm3/Farp1/Setd5/Plxnd1/Grid2/Adgrl2/Pcdhb16/Sdk2/Cdh1/Ephb2/Lrfn4/Nrxn3/Efna5/St8sia2/Mef2c/Prkca/App/Lingo2/Pik3r1/Thbs2/Vps35/Sipa1l1/Ephb1/Eef2k/Cadm1/Pten/Nrxn2/Mapt/Efnb1/Gsk3b	32
OLIGO	DARchipseeker_aged	GO:0097485	neuron projection guidance	38/1556	256/29008	1.30838e-08	8.14183e-07	5.44161e-07	Unc5d/Cntn4/Plxnd1/Mycbp2/Nrp2/Sema6d/Foxp1/Tenm2/Ephb2/Crmp1/Ngfr/Sema4b/Prtg/Sema4c/Efna5/Plxnb3/Arhgap35/Dpysl2/Mef2c/App/Lgr4/Scn1b/Flot1/Ncam1/Sema3a/Gli2/Notch1/Bcl11b/Nr4a3/Tubb3/Efna1/Sema6a/Ephb1/Gfra3/Plxna2/Efnb1/Robo1/Plxna3	38
OLIGO	DARchipseeker_aged	GO:0042692	muscle cell differentiation	53/1556	428/29008	1.38e-08	8.49519e-07	5.67778e-07	Pmp22/Krt8/Sox6/Prox1/Hopx/Ank2/Csrp1/Flnc/Bhlhe41/Smad6/Megf10/Foxp1/Dysf/Tanc1/Wfikkn2/Hdac4/Sort1/Fgfr2/Ppp3ca/Barx2/Sema4c/Myod1/Gsk3a/Mef2c/Qk/Epc1/Gata4/Ccn4/Sirt1/Nphs1/Akap6/Flot1/Klhl40/Comp/Thra/Notch1/Stim1/Csrp2/Actn1/Arrb2/Setd3/Zeb1/Rxrb/Tpm1/Mrtfb/Col14a1/Itga8/Capzb/Arid1a/H3f3a/Nr3c1/Gsk3b/Adamts5	53
OLIGO	DARchipseeker_aged	GO:0110053	regulation of actin filament organization	40/1556	279/29008	1.4901e-08	9.07535e-07	6.06553e-07	Sdc4/Nf2/Baiap2l2/Cotl1/Arhgef10/Map3k1/Fermt2/Fmn1/Prkn/Pdlim4/Cracd/Arhgap35/Shroom2/Gsn/Tjp1/Wasf2/Limch1/Nphs1/Sptbn1/Pik3r1/Clasp1/Plekhg2/Pick1/Ap1ar/Myo1c/Ctnna2/Whamm/Wasf3/Rapgef3/Rasa1/Myadm/S1pr1/Arap1/Arhgef18/Ssh1/Tpm1/Rdx/Capzb/Stmn1/Plekhh2	40
OLIGO	DARchipseeker_aged	GO:0036473	cell death in response to oxidative stress	22/1556	101/29008	1.52363e-08	9.18188e-07	6.13673e-07	Map3k5/Txn1/Meak7/Gpr37l1/Pde8a/Foxp1/Nme5/Nfe2l2/Gpr37/Prkn/App/Gata4/Fbxo7/Sirt1/Oxr1/Ncoa7/Foxo3/Nr4a3/Tbc1d24/Stk24/Mapt/Aldh2	22
OLIGO	DARchipseeker_aged	GO:0150116	regulation of cell-substrate junction organization	18/1556	69/29008	1.54225e-08	9.19725e-07	6.147e-07	Sdc4/Apod/Ptprj/Mapre2/Bcas3/Map4k4/Fermt2/Fmn1/Iqsec1/Rcc2/Efna5/Fam107a/Gpm6b/Limch1/Pik3r1/Clasp1/Enpp2/Pten	18
OLIGO	DARchipseeker_aged	GO:0033673	negative regulation of kinase activity	35/1556	226/29008	1.61702e-08	9.54377e-07	6.3786e-07	Prpsap1/Ptprt/Camk2n1/Nf2/Trib1/Ptprj/Pik3cb/Dnaja1/Ephb2/Dab2ip/Heg1/Lats2/Apoe/Prkn/Dusp26/Prkca/Prkar1b/Fbxo7/Sirt1/Rtraf/Cblb/Irs2/Deptor/Ppp2r5a/Psen1/Dusp19/Men1/Wnk1/Sh3bp5/Pten/Mapt/Spred1/Macroh2a1/Gsk3b/Gadd45a	35
OLIGO	DARchipseeker_aged	GO:0021954	central nervous system neuron development	21/1556	93/29008	1.64015e-08	9.5815e-07	6.40382e-07	B4galt6/Hsp90ab1/Mycbp2/Nrp2/Ephb2/Arhgef28/Fgfr2/Arhgap35/Prkca/Scn1b/Agbl4/Slc4a10/Sema3a/Gli2/Atp7a/Ephb1/Pten/Zeb2/Btg2/Plxna3/Zmiz1	21
OLIGO	DARchipseeker_aged	GO:0001952	regulation of cell-matrix adhesion	25/1556	128/29008	1.70857e-08	9.88036e-07	6.60356e-07	Sdc4/Acer2/Rras/Apod/Ptprj/Pik3cb/Bcas3/Map4k4/Fermt2/Fmn1/Rcc2/Efna5/Fam107a/Gpm6b/Limch1/Rin2/Pik3r1/Clasp1/Enpp2/Cdh13/Jup/Plau/Rasa1/Pten/Gsk3b	25
OLIGO	DARchipseeker_aged	GO:0030178	negative regulation of Wnt signaling pathway	29/1556	167/29008	2.05537e-08	1.1767e-06	7.86451e-07	Tmem64/Mad2l2/Rnf43/Cdh1/Shisa2/Sfrp4/Dab2ip/Lats2/Apoe/Prkn/Wnt5b/Csnk1e/Nkd1/Gsk3a/Sox2/App/Slc9a3r1/Foxo1/Notch1/Jade1/Foxo3/Sox13/Limd1/Ddit3/Tle3/Sostdc1/Wwox/Vgll4/Gsk3b	29
OLIGO	DARchipseeker_aged	GO:0048041	focal adhesion assembly	20/1556	86/29008	2.10123e-08	1.19104e-06	7.96035e-07	Sdc4/Apod/Ptprj/Bcas3/Map4k4/Fermt2/Fmn1/Rcc2/Efna5/Fam107a/Gpm6b/Thsd1/Limch1/Clasp1/Bcr/Actn1/Enpp2/Whamm/Pten/Taok2	20
OLIGO	DARchipseeker_aged	GO:0031032	actomyosin structure organization	33/1556	210/29008	2.86691e-08	1.60912e-06	1.07546e-06	Itgb5/Sdc4/Krt8/Prox1/Myo18a/Csrp1/Nf2/Arhgef10/Foxp1/Pdlim1/Fermt2/Fam171a1/Pdlim4/Mef2c/Tjp1/Epb41l2/Epb41l4b/Wasf2/Limch1/Pik3r1/Clasp1/Csrp2/Cdc42bpa/Frmd5/Myh14/Rapgef3/S1pr1/Arap1/Arhgef18/Tpm1/Phactr1/Frmd6/Stmn1	33
OLIGO	DARchipseeker_aged	GO:0051402	neuron apoptotic process	42/1556	309/29008	3.14829e-08	1.7499e-06	1.16955e-06	Cacna1a/Snca/Nupr1/Hsp90ab1/Grid2/Dio3/Gclc/Grik2/Kdm2b/Retreg1/Hdac4/Itsn1/Ngfr/Apoe/Prkn/Mag/Gsk3a/Bcl2l11/Prkci/Mef2c/Fmr1/App/Tmtc4/Vegfb/Sirt1/Oxr1/Akt2/Arrb2/Psen1/Foxo3/Nr4a3/Atp7a/Map2k7/Dlx1/Hipk2/Tyro3/Ddit3/Btg2/Map3k11/Xrcc2/Nr3c1/Gsk3b	42
OLIGO	DARchipseeker_aged	GO:0043254	regulation of protein-containing complex assembly	54/1556	451/29008	3.20027e-08	1.76169e-06	1.17743e-06	Snca/Lmo4/Dnajc15/Fnip1/Baiap2l2/Smad6/Cotl1/Nav3/Fscn1/Map3k1/Dab2ip/Svip/Fermt2/Fmn1/Lefty1/Apoe/Eml2/Cracd/Stxbp6/Bcl2l11/Traf2/Gsn/Wasf2/Nphs1/Msn/Sptbn1/Ncam1/Tbcd/Thra/Abca1/Plekhg2/Pick1/Vps35/Ap1ar/Myo1c/Faf1/Ctnna2/Bik/Whamm/Wasf3/Rasa1/Myadm/Ankrd27/Ankra2/Ssh1/Tpm1/Rdx/Mapt/Capzb/Ice1/Stmn1/Asap1/Vdac2/Gsk3b	54
OLIGO	DARchipseeker_aged	GO:0019216	regulation of lipid metabolic process	48/1556	379/29008	3.26087e-08	1.77795e-06	1.1883e-06	Apoc2/Snca/Dnajc15/Prox1/Appl2/Apod/Vav2/Zbtb20/Anxa1/Fgfr4/Dbi/Dab2ip/Apoe/Igf1r/Lpcat1/Apob/Angptl4/Abcg1/Pdk4/Pdgfa/Psapl1/App/Fgf1/Sirt1/Atp1a1/Slc27a1/Irs2/Abhd6/Adora1/Thra/Mtmr4/Akt2/Ppp2r5a/Bcl11b/Elovl5/Tbl1xr1/Nr4a3/Scarb1/Nr1d2/Mid1ip1/Lonp2/Dgat1/Lpin1/Macroh2a1/Pla2g4a/Nr3c1/Crtc3/Apoh	48
OLIGO	DARchipseeker_aged	GO:0043523	regulation of neuron apoptotic process	39/1556	276/29008	3.35711e-08	1.81316e-06	1.21183e-06	Cacna1a/Snca/Nupr1/Hsp90ab1/Grid2/Gclc/Grik2/Kdm2b/Retreg1/Hdac4/Itsn1/Ngfr/Apoe/Prkn/Mag/Gsk3a/Bcl2l11/Prkci/Mef2c/Fmr1/App/Vegfb/Sirt1/Oxr1/Arrb2/Psen1/Foxo3/Nr4a3/Atp7a/Map2k7/Dlx1/Hipk2/Tyro3/Ddit3/Btg2/Map3k11/Xrcc2/Nr3c1/Gsk3b	39
OLIGO	DARchipseeker_aged	GO:0062197	cellular response to chemical stress	44/1556	333/29008	3.48298e-08	1.86356e-06	1.24551e-06	Ercc6l2/Map3k5/Snca/Bdkrb2/Txn1/Fos/Meak7/Gpr37l1/Pde8a/Sin3a/Foxp1/Anxa1/Dysf/Dnaja1/Nme5/Etv5/Nfe2l2/Gpr37/Ngfr/Prkn/Efhd1/Fancc/App/Gata4/Fbxo7/Msra/Sirt1/Foxo1/Lrrc8d/Oxr1/Ncoa7/Foxo3/Nr4a3/Rela/Atp7a/Tbc1d24/Stk24/Ddit3/Mapt/Aifm2/Fut8/Mgat3/Aldh2/Relb	44
OLIGO	DARchipseeker_aged	GO:0006688	glycosphingolipid biosynthetic process	11/1556	26/29008	3.73593e-08	1.98039e-06	1.3236e-06	B4galt6/A4galt/Ugt8a/St3gal1/St3gal2/St8sia2/Gal3st1/Ugcg/Fa2h/B3galt1/St8sia5	11
OLIGO	DARchipseeker_aged	GO:0030258	lipid modification	33/1556	213/29008	4.07392e-08	2.13974e-06	1.4301e-06	Hacl1/Ggta1/Appl2/Apod/Dgki/Plpp3/Mboat1/Dbi/Apoe/Dgkd/St3gal2/Abcg1/Pdk4/Mboat2/Mtmr10/Irs2/Synj2/Mtmr4/Akt2/Hao1/Fa2h/Acads/Inpp5a/Acoxl/Nr4a3/B3galt1/Pip4p2/Auh/Lonp2/Pten/Dgat1/Glt6d1/Inpp5f	33
OLIGO	DARchipseeker_aged	GO:1903364	positive regulation of cellular protein catabolic process	26/1556	143/29008	4.16115e-08	2.16569e-06	1.44744e-06	Nupr1/Trib1/Trib2/Gclc/Dab2ip/Tmem259/Apoe/Rbx1/Prkn/Csnk1e/Gsk3a/Fmr1/Sgta/Agbl4/Msn/Klhl40/Vps35/Psen1/Faf1/Kcne2/Dnajb2/Il33/Pten/Rdx/Vgll4/Gsk3b	26
OLIGO	DARchipseeker_aged	GO:1903362	regulation of cellular protein catabolic process	36/1556	246/29008	4.53403e-08	2.3385e-06	1.56294e-06	Mylip/Nupr1/Trib1/Trib2/Hsp90ab1/Gclc/Dab2ip/Svip/Tmem259/Apoe/Rybp/Rbx1/Prkn/Csnk1e/Gsk3a/Fmr1/Sgta/Agbl4/Msn/Klhl40/Vps35/Psen1/Faf1/Kcne2/Efna1/Hipk2/Dnajb2/Il33/Pten/Anks1/Dlgap1/Rdx/Senp1/Mgat3/Vgll4/Gsk3b	36
OLIGO	DARchipseeker_aged	GO:0060079	excitatory postsynaptic potential	20/1556	90/29008	4.76761e-08	2.41545e-06	1.61437e-06	Begain/Snca/Dgki/Grid2/Grik2/Igsf11/Ngfr/Prkn/Ppp3ca/Mef2c/App/Adora1/Afdn/Atxn1/Tbc1d24/Grik1/Ssh1/Pten/Tmem108/Gsk3b	20
OLIGO	DARchipseeker_aged	GO:1900407	regulation of cellular response to oxidative stress	20/1556	90/29008	4.76761e-08	2.41545e-06	1.61437e-06	Txn1/Meak7/Gpr37l1/Pde8a/Foxp1/Nme5/Nfe2l2/Gpr37/Prkn/App/Gata4/Fbxo7/Sirt1/Oxr1/Ncoa7/Foxo3/Nr4a3/Tbc1d24/Aifm2/Fut8	20
OLIGO	DARchipseeker_aged	GO:0014855	striated muscle cell proliferation	19/1556	82/29008	5.02085e-08	2.52143e-06	1.68521e-06	Tgfbr3/Cited2/Megf10/Foxp1/Pim1/Fgfr2/Mef2c/Stat3/Fgf1/Gata4/Sirt1/Ncam1/Notch1/Dipk2a/Ephb1/Rxrb/Sav1/Pten/Vgll4	19
OLIGO	DARchipseeker_aged	GO:0010594	regulation of endothelial cell migration	29/1556	174/29008	5.24838e-08	2.59295e-06	1.733e-06	Prox1/Rras/Plpp3/Card10/Pik3cb/Foxp1/Anxa1/Bcas3/Dab2ip/Nfe2l2/Apoe/Mef2c/Klf4/Prkca/Fgf1/Rhoj/Sirt1/Rin2/Notch1/Pik3cd/Jup/Sash1/Stard13/Efna1/Spred1/Sparc/Bcar1/Apoh/Gadd45a	29
OLIGO	DARchipseeker_aged	GO:1902882	regulation of response to oxidative stress	21/1556	99/29008	5.25383e-08	2.59295e-06	1.733e-06	Txn1/Meak7/Gpr37l1/Pde8a/Foxp1/Nme5/Nfe2l2/Gpr37/Prkn/App/Gata4/Fbxo7/Sirt1/Oxr1/Ncoa7/Foxo3/Nr4a3/Tbc1d24/Aifm2/Fut8/Macroh2a1	21
OLIGO	DARchipseeker_aged	GO:0035265	organ growth	33/1556	216/29008	5.74478e-08	2.81101e-06	1.87875e-06	Tgfbr3/Prox1/Cited2/Foxp1/Pim1/Heg1/Lats2/Fgfr2/Gsk3a/Bcl2l11/Mef2c/Psapl1/Fgf1/Gata4/Ccn4/Sirt1/Akap6/Ncam1/Comp/Notch1/Fgf7/Cacna1c/Dipk2a/Rarg/Men1/S1pr1/Rxrb/Sav1/Pten/Col14a1/Vgll4/Nr3c1/Gsk3b	33
OLIGO	DARchipseeker_aged	GO:0051258	protein polymerization	40/1556	293/29008	5.88984e-08	2.85757e-06	1.90986e-06	Snca/Baiap2l2/Cotl1/Ube2s/Nav3/Gpx4/Map3k1/Fmn1/Prkn/Eml2/Cracd/Msrb1/Fam107a/Gsn/Wasf2/Nphs1/Sptbn1/Cobl/Tbcd/Clasp1/Plekhg2/Pick1/Ap1ar/Myo1c/Ctnna2/Whamm/Wasf3/Rasa1/Myadm/Mid1ip1/Ssh1/Tpm1/Dnm1l/Rdx/Mapt/Capzb/Gas7/Stmn1/Vdac2/Fbxo5	40
OLIGO	DARchipseeker_aged	GO:0051494	negative regulation of cytoskeleton organization	29/1556	175/29008	5.97252e-08	2.87333e-06	1.9204e-06	Snca/Dysf/Nav3/Map3k1/Prkn/Eml2/Gas2l1/Cracd/Shroom2/Gsn/Tjp1/Wasf2/Sptbn1/Tbcd/Pik3r1/Clasp1/Pick1/Ctnna2/Myadm/S1pr1/Arap1/Arhgef18/Mid1ip1/Ssh1/Tpm1/Rdx/Capzb/Stmn1/Plekhh2	29
OLIGO	DARchipseeker_aged	GO:0034504	protein localization to nucleus	42/1556	317/29008	6.55024e-08	3.12501e-06	2.08861e-06	Bcl3/Dclk3/Bag3/Appl2/Txn1/Apod/Nf2/Hsp90ab1/Card10/Sun1/Txnip/Sin3a/Polr1a/Cdh1/Tmem98/Fermt2/Lats2/Ngfr/Ppp3ca/Syne2/Wrn/Stat3/Trim28/App/Sirt1/Pik3r1/Notch1/Akt2/Tor1aip2/Psen1/Jup/Otud7b/Ing1/Hdgf/Tardbp/Zbtb16/Kpna3/Ipo8/Tor1aip1/Limk2/Cry2/Gsk3b	42
OLIGO	DARchipseeker_aged	GO:1903202	negative regulation of oxidative stress-induced cell death	15/1556	53/29008	7.41201e-08	3.48651e-06	2.33021e-06	Txn1/Meak7/Gpr37l1/Pde8a/Nme5/Nfe2l2/Gpr37/Prkn/Gata4/Fbxo7/Sirt1/Oxr1/Ncoa7/Nr4a3/Tbc1d24	15
OLIGO	DARchipseeker_aged	GO:0030048	actin filament-based movement	24/1556	128/29008	7.43534e-08	3.48651e-06	2.33021e-06	Myrip/Ank2/Cacna1g/Epdr1/Fxyd1/Pde4b/Syne2/Gsn/Gata4/Scn1b/Myo9b/Wasf2/Limch1/Akap6/Atp1a1/Adora1/Cacna1c/Myo1c/Myh14/Jup/Myo1d/Kcne2/Tpm1/Frmd6	24
OLIGO	DARchipseeker_aged	GO:0006650	glycerophospholipid metabolic process	38/1556	273/29008	7.49066e-08	3.48651e-06	2.33021e-06	Socs3/Cds1/Lclat1/Efr3b/Pld1/Dgki/Mboat1/Ttc7/Pik3cb/Dbi/Chpt1/Dgkd/Lpcat1/Plaat3/Tmem150a/Pdgfa/Pigv/Mboat2/Mtmr10/Slc27a1/Abhd3/Abhd6/Synj2/Pik3r1/Mtmr4/Fgf7/Enpp2/Inpp5a/Pik3cd/Scarb1/Pip4p2/Pten/Gdpd1/Agpat2/Lpin1/Pla2g4a/Pik3c2b/Inpp5f	38
OLIGO	DARchipseeker_aged	GO:0031532	actin cytoskeleton reorganization	22/1556	110/29008	7.78568e-08	3.5946e-06	2.40246e-06	Nedd9/Gab1/Baiap2l2/Anxa1/Cdh1/Bcas3/Rap2a/Pdlim4/Gsn/Ccl27a/Tjp1/Syde1/Fgf7/Cdc42bpa/Whamm/Rapgef3/Sipa1l1/S1pr1/Mcu/Phactr1/Lpin1/Bcar1	22
OLIGO	DARchipseeker_aged	GO:0006665	sphingolipid metabolic process	25/1556	138/29008	8.10814e-08	3.71353e-06	2.48195e-06	Abca8a/B4galt6/Acer2/A4galt/Cers4/Plpp3/Ugt8a/St3gal1/Asah2/St3gal2/St8sia2/Gal3st1/Cerkl/Psapl1/Spns2/Sgms1/P2rx7/Ugcg/Enpp2/Elovl5/Fa2h/Itgb8/B3galt1/St8sia5/Cerk	25
OLIGO	DARchipseeker_aged	GO:0120032	regulation of plasma membrane bounded cell projection assembly	31/1556	199/29008	9.14014e-08	4.15296e-06	2.77564e-06	Dnm3/Pld1/Fscn1/Bcas3/Ephb2/Hdac4/Syne2/Rcc2/Plxnb3/Arhgap35/Septin9/Fmr1/Wasf2/Dpysl3/Cep97/Kctd17/Cobl/Septin7/Eps8l3/Pik3r1/Dynll1/P2rx7/Atp7a/Dzip1/Arap1/Limk2/Rdx/Rhoq/Capzb/Evi5l/Map4	31
OLIGO	DARchipseeker_aged	GO:0051962	positive regulation of nervous system development	45/1556	359/29008	1.17573e-07	5.30004e-06	3.54229e-06	Il34/Dct/Plxnd1/Grid2/Adgrl2/Ephb2/Etv5/Apoe/Mag/Efna5/Plxnb3/St8sia2/Sox2/Prkci/Prkca/Fmr1/Jade2/Qk/Myc/Cux1/Lingo2/Pik3r1/Thbs2/Afdn/Notch1/Vim/Enpp2/Atxn1/Spen/Rela/Rtn4/Tbc1d24/Ankrd27/Ephb1/Eef2k/Il33/Plxna2/Zeb2/Dnm1l/Mapt/Robo1/Xrcc2/Plxna3/Gsk3b/Il6st	45
OLIGO	DARchipseeker_aged	GO:0006644	phospholipid metabolic process	45/1556	360/29008	1.27523e-07	5.70368e-06	3.81207e-06	Abca8a/Socs3/Apoc2/Snca/Cds1/Lclat1/Efr3b/Pld1/Dgki/Plpp3/Mboat1/Ttc7/Pik3cb/Dbi/Chpt1/Dgkd/Lpcat1/Plaat3/Mvk/Tmem150a/Pdgfa/Pigv/Mboat2/Mtmr10/Sgms1/Slc27a1/Abhd3/Abhd6/Synj2/Pik3r1/Mtmr4/Fgf7/Enpp2/Inpp5a/Pik3cd/Agpat4/Scarb1/Pip4p2/Pten/Gdpd1/Agpat2/Lpin1/Pla2g4a/Pik3c2b/Inpp5f	45
OLIGO	DARchipseeker_aged	GO:0060491	regulation of cell projection assembly	31/1556	202/29008	1.29261e-07	5.73657e-06	3.83405e-06	Dnm3/Pld1/Fscn1/Bcas3/Ephb2/Hdac4/Syne2/Rcc2/Plxnb3/Arhgap35/Septin9/Fmr1/Wasf2/Dpysl3/Cep97/Kctd17/Cobl/Septin7/Eps8l3/Pik3r1/Dynll1/P2rx7/Atp7a/Dzip1/Arap1/Limk2/Rdx/Rhoq/Capzb/Evi5l/Map4	31
OLIGO	DARchipseeker_aged	GO:0010976	positive regulation of neuron projection development	33/1556	224/29008	1.38593e-07	6.10343e-06	4.07924e-06	Fut9/Cpeb1/Rgma/Creb3l2/Gprc5b/Ephb2/Dab2ip/Nfe2l2/Ngfr/Apoe/Pacsin1/Igf1r/Plxnb3/Arhgap35/Prkci/Fez1/Qk/Serpini1/Scn1b/Dpysl3/Sirt1/Cobl/Afdn/Itpr1/Eef1a1/Atf1/Rtn4/Stk24/Eef2k/Kidins220/Tmem106b/Dnm1l/Mapt	33
OLIGO	DARchipseeker_aged	GO:1903201	regulation of oxidative stress-induced cell death	18/1556	79/29008	1.47711e-07	6.4553e-06	4.31441e-06	Txn1/Meak7/Gpr37l1/Pde8a/Foxp1/Nme5/Nfe2l2/Gpr37/Prkn/App/Gata4/Fbxo7/Sirt1/Oxr1/Ncoa7/Foxo3/Nr4a3/Tbc1d24	18
OLIGO	DARchipseeker_aged	GO:0090090	negative regulation of canonical Wnt signaling pathway	24/1556	133/29008	1.57992e-07	6.85232e-06	4.57976e-06	Tmem64/Mad2l2/Cdh1/Sfrp4/Dab2ip/Lats2/Apoe/Prkn/Wnt5b/Nkd1/Gsk3a/Sox2/App/Slc9a3r1/Foxo1/Notch1/Jade1/Foxo3/Sox13/Limd1/Ddit3/Tle3/Sostdc1/Gsk3b	24
OLIGO	DARchipseeker_aged	GO:0045862	positive regulation of proteolysis	44/1556	351/29008	1.61583e-07	6.92695e-06	4.62964e-06	Map3k5/Snca/Acer2/Asph/Nupr1/Rgma/Trib1/Trib2/Gclc/F12/Fgfr4/Dab2ip/Tmem259/Ngfr/Apoe/Rbx1/Prkn/Csnk1e/Gsk3a/Bcl2l11/Fmr1/Sgta/Stat3/App/Gsn/Agbl4/Myc/Nod1/Sirt1/Klhl40/Aph1b/Psen1/Gramd4/Kcne2/Efna1/Eno1/Men1/Dnajb2/Il33/Pten/Senp1/Robo1/Gsk3b/Tank	44
OLIGO	DARchipseeker_aged	GO:0099173	postsynapse organization	31/1556	204/29008	1.62133e-07	6.92695e-06	4.62964e-06	Ndrg2/Dnm3/Adam10/Farp1/Grid2/Nrp2/Tanc1/Mesd/Ephb2/Etv5/Apoe/Tanc2/Igf1r/Lrfn4/App/Wasf2/Septin7/Afdn/Abhd17c/Pick1/Vps35/Efna1/Sipa1l1/Ephb1/Eef2k/Ssh1/Cadm1/Pten/Tmem108/Dnm1l/Nrxn2	31
OLIGO	DARchipseeker_aged	GO:0046328	regulation of JNK cascade	25/1556	143/29008	1.66145e-07	7.04578e-06	4.70906e-06	Map3k5/Eda2r/Rassf2/Grik2/Dnaja1/Map3k1/Sfrp4/Map4k4/Dab2ip/Rap2a/Igf1r/Traf2/App/Nod1/Fktn/Lmnb1/Dusp19/Map2k7/Men1/Hipk2/Ephb1/Cdc42se1/Map3k11/Taok2/Gadd45a	25
OLIGO	DARchipseeker_aged	GO:0034599	cellular response to oxidative stress	37/1556	271/29008	1.81891e-07	7.6568e-06	5.11744e-06	Ercc6l2/Map3k5/Snca/Txn1/Fos/Meak7/Gpr37l1/Pde8a/Sin3a/Foxp1/Anxa1/Nme5/Etv5/Nfe2l2/Gpr37/Ngfr/Prkn/Fancc/App/Gata4/Fbxo7/Msra/Sirt1/Foxo1/Oxr1/Ncoa7/Foxo3/Nr4a3/Rela/Atp7a/Tbc1d24/Stk24/Mapt/Aifm2/Fut8/Mgat3/Aldh2	37
OLIGO	DARchipseeker_aged	GO:0046620	regulation of organ growth	23/1556	125/29008	1.97339e-07	8.24647e-06	5.51155e-06	Tgfbr3/Prox1/Cited2/Foxp1/Pim1/Lats2/Fgfr2/Gsk3a/Bcl2l11/Mef2c/Gata4/Ccn4/Sirt1/Akap6/Ncam1/Notch1/Cacna1c/Men1/Sav1/Pten/Col14a1/Vgll4/Nr3c1	23
OLIGO	DARchipseeker_aged	GO:0042391	regulation of membrane potential	53/1556	465/29008	2.12601e-07	8.81987e-06	5.89478e-06	Pmp22/Begain/Cacna1a/Snca/Ank2/Tmem135/Ano1/Dgki/Grid2/Gclc/Cacna1g/Grik2/Foxp1/Fxyd1/Slc4a8/Igsf11/Nr3c2/Ngfr/Prkn/Kcnq3/Ppp3ca/Kcnj10/Mef2c/Abcb5/Fmr1/Rnf122/App/Scn1b/Myc/Atp1b3/Akap6/Atp1a1/Adora1/Afdn/P2rx7/Akt2/Cacna1c/Psen1/Atxn1/Fhl4/Myh14/Jup/Kcne2/B2m/Tbc1d24/Kcnk1/Grik1/Ssh1/Kcnh5/Pten/Tmem108/Mapt/Gsk3b	53
OLIGO	DARchipseeker_aged	GO:0048813	dendrite morphogenesis	29/1556	186/29008	2.30502e-07	9.49371e-06	6.34514e-06	Cacna1a/Dnm3/Adam10/Farp1/Ephb2/Fmn1/Rap2a/Tanc2/Ppp3ca/Cux1/Sema3a/Septin7/Afdn/Ctnna2/Atp7a/Tbc1d24/Efna1/Sipa1l1/Ankrd27/Ephb1/Eef2k/Kidins220/Tmem106b/Pten/Dnm1l/Robo1/Phactr1/Gsk3b/Taok2	29
OLIGO	DARchipseeker_aged	GO:0008286	insulin receptor signaling pathway	23/1556	127/29008	2.65909e-07	1.08738e-05	7.26751e-06	Socs3/Sh2b2/Slc39a14/Ptprj/Igf1r/Gsk3a/Pdk4/Prkca/Dnai1/Sirt1/Foxo1/Irs2/Pik3r1/Akt2/Ccnd3/Soga1/Rela/Gnai2/Rhoq/Ncoa5/Gsk3b/Bcar1/Grb14	23
OLIGO	DARchipseeker_aged	GO:0007162	negative regulation of cell adhesion	40/1556	310/29008	2.71603e-07	1.10279e-05	7.37049e-06	Sdc4/Irf1/Spock1/Acer2/Mad2l2/Apod/Adam10/Nf2/Cbfb/Epcam/Plxnd1/Anxa1/Cdh1/Bcas3/Ephb2/Tnc/Rcc2/Efna5/Plxnb3/Klf4/Fam107a/Cbll1/Cblb/Mad1l1/Pik3r1/Notch1/Spaca7/Enpp2/Cdh13/Ap1ar/Rasa1/Myadm/Men1/Sema6a/Wnk1/Plxna2/Pten/Rdx/Plxna3/Bcar1	40
OLIGO	DARchipseeker_aged	GO:0035023	regulation of Rho protein signal transduction	19/1556	91/29008	2.91532e-07	1.17537e-05	7.85558e-06	Arhgef10/Arhgef28/Heg1/Ngfr/Apoe/Prag1/Arhgap35/Cdc42se2/Gpr17/Myo9b/Flot1/Eps8l3/Bcr/Abca1/Stard13/Arhgef18/Cdc42se1/Robo1/Stmn1	19
OLIGO	DARchipseeker_aged	GO:0106027	neuron projection organization	21/1556	109/29008	2.96726e-07	1.18794e-05	7.93963e-06	Pls1/Dnm3/Adam10/Tanc1/Ephb2/Apoe/Tanc2/Igf1r/App/Septin7/Afdn/Pick1/Vps35/Psen1/Efna1/Sipa1l1/Ephb1/Eef2k/Pten/Dnm1l/Gsk3b	21
OLIGO	DARchipseeker_aged	GO:0099565	chemical synaptic transmission, postsynaptic	20/1556	100/29008	2.9997e-07	1.19259e-05	7.97069e-06	Begain/Snca/Dgki/Grid2/Grik2/Igsf11/Ngfr/Prkn/Ppp3ca/Mef2c/App/Adora1/Afdn/Atxn1/Tbc1d24/Grik1/Ssh1/Pten/Tmem108/Gsk3b	20
OLIGO	DARchipseeker_aged	GO:0002064	epithelial cell development	36/1556	266/29008	3.29653e-07	1.30156e-05	8.69901e-06	Clic5/Prox1/Pls1/Slc4a5/Bfsp2/Adamtsl4/Fosl2/Ccm2/Spdef/Cdh1/Map3k1/Heg1/Fgfr2/Cryaa/Vezf1/Tjp1/Fasn/Slc9a3r1/Msn/Afdn/Notch1/Cnmd/Vim/Jmjd1c/Bcl11b/Col15a1/Rarg/Tjp2/Rapgef3/Myadm/Flnb/Yipf6/Rdx/Pcdh15/Frmd6/Il6st	36
OLIGO	DARchipseeker_aged	GO:0030148	sphingolipid biosynthetic process	19/1556	92/29008	3.49072e-07	1.3503e-05	9.02473e-06	Abca8a/B4galt6/Acer2/A4galt/Cers4/Ugt8a/St3gal1/Asah2/St3gal2/St8sia2/Gal3st1/Cerkl/Sgms1/P2rx7/Ugcg/Elovl5/Fa2h/B3galt1/St8sia5	19
OLIGO	DARchipseeker_aged	GO:0060420	regulation of heart growth	19/1556	92/29008	3.49072e-07	1.3503e-05	9.02473e-06	Tgfbr3/Prox1/Cited2/Foxp1/Pim1/Fgfr2/Gsk3a/Mef2c/Gata4/Ccn4/Sirt1/Akap6/Ncam1/Notch1/Sav1/Pten/Col14a1/Vgll4/Nr3c1	19
OLIGO	DARchipseeker_aged	GO:0097581	lamellipodium organization	19/1556	92/29008	3.49072e-07	1.3503e-05	9.02473e-06	Pmp22/Snx1/Vav2/Fscn1/Hdac4/Plxnb3/Snx2/Myo9b/Wasf2/Pik3r1/Enpp2/Cdh13/Rreb1/Atp7a/Whamm/Wasf3/S1pr1/Capzb/Ablim2	19
OLIGO	DARchipseeker_aged	GO:0055021	regulation of cardiac muscle tissue growth	18/1556	84/29008	3.95208e-07	1.5185e-05	1.01489e-05	Tgfbr3/Cited2/Foxp1/Pim1/Fgfr2/Gsk3a/Mef2c/Gata4/Ccn4/Sirt1/Akap6/Ncam1/Notch1/Sav1/Pten/Col14a1/Vgll4/Nr3c1	18
OLIGO	DARchipseeker_aged	GO:0007254	JNK cascade	27/1556	170/29008	4.07154e-07	1.55397e-05	1.0386e-05	Map3k5/Eda2r/Rassf2/Trib1/Grik2/Dnaja1/Map3k1/Sfrp4/Map4k4/Dab2ip/Rap2a/Igf1r/Traf2/App/Nod1/Nphs1/Fktn/Lmnb1/Dusp19/Map2k7/Men1/Hipk2/Ephb1/Cdc42se1/Map3k11/Taok2/Gadd45a	27
OLIGO	DARchipseeker_aged	GO:0001558	regulation of cell growth	51/1556	450/29008	4.26167e-07	1.61577e-05	1.0799e-05	Rgma/Mad2l2/Slc23a2/Adam10/Nf2/Ptprj/Barhl2/Sh3bp4/Olfm1/Sema6d/Kdm2b/Sin3a/Foxp1/Dip2b/Dab2ip/Il9/Apoe/Prkn/Cryaa/Rbbp7/Sema4b/Mag/Gas2l1/Sema4c/Efna5/Gsk3a/Dpysl2/Fam107a/Sertad1/Ccn4/Bdkrb1/Osgin2/Sirt1/Akap6/Sema3a/Afdn/Fhl4/Rtn4/Eno1/Sertad3/Sema6a/Dnajb2/Col14a1/Mapt/Plxna3/H3f3a/Vgll4/Nr3c1/Cirbp/Hbegf/Gsk3b	51
OLIGO	DARchipseeker_aged	GO:0048732	gland development	53/1556	477/29008	4.74432e-07	1.78692e-05	1.19429e-05	Tgfbr3/Lmo4/Prox1/Cited2/Ghrh/Plxnd1/Anxa1/Arhgap5/Cdh1/Etv5/Fgfr2/Igf1r/Tnc/Id4/Lbh/Arhgap35/Pdgfa/Sox2/Bcl2l11/Psapl1/Fgf1/Fasn/Slc9a3r1/Mad1l1/Msn/Sema3a/Irs2/Cobl/Gli2/Thra/Notch1/Itpr1/Fgf7/Bcl11b/Fa2h/Psen1/Tgfa/Rreb1/Rarg/Ccnd1/Rela/Plau/Rtn4/Cadm1/Wls/Slc12a2/Pten/Mrtfb/Robo1/Sostdc1/Rpgrip1l/Nr3c1/Hoxa3	53
OLIGO	DARchipseeker_aged	GO:0010720	positive regulation of cell development	45/1556	378/29008	5.15644e-07	1.92945e-05	1.28955e-05	Il34/Dock5/Trib1/Dct/Nedd9/Plxnd1/Ephb2/Fermt2/Etv5/Apoe/Mag/Myod1/Efna5/Plxnb3/Sox2/Prkci/Fmr1/Jade2/Qk/Myc/Cux1/Afdn/Notch1/Vim/Enpp2/Atxn1/Spen/Rreb1/Rela/Rtn4/Tbc1d24/Myadm/Ankrd27/Eef2k/Il33/Plxna2/Zeb2/Dnm1l/Mapt/Robo1/Xrcc2/Dock1/Plxna3/Gsk3b/Il6st	45
OLIGO	DARchipseeker_aged	GO:0045444	fat cell differentiation	35/1556	260/29008	5.4329e-07	2.0197e-05	1.34987e-05	Glis1/Nr4a1/Cebpd/Tmem64/Cds1/Sh2b2/Zfp36l2/Trib2/Smad6/Nudt7/Dysf/Retreg1/Pim1/Fermt2/Sort1/Inhbb/Wnt5b/Id4/Klf4/Syap1/Ccn4/Sirt1/Foxo1/Tbl1xr1/Rreb1/Nr4a3/Ccnd1/Sox13/Zbtb16/Ddit3/Sav1/Lpin1/Ebf2/Gsk3b/Uchl3	35
OLIGO	DARchipseeker_aged	GO:0010812	negative regulation of cell-substrate adhesion	15/1556	61/29008	5.57682e-07	2.05983e-05	1.37669e-05	Spock1/Acer2/Apod/Bcas3/Rcc2/Efna5/Fam107a/Pik3r1/Notch1/Enpp2/Ap1ar/Rasa1/Men1/Pten/Bcar1	15
OLIGO	DARchipseeker_aged	GO:0010721	negative regulation of cell development	30/1556	205/29008	5.83634e-07	2.14186e-05	1.43152e-05	Rgma/Appl2/Gpr37l1/Sema6d/Dip2b/Ephb2/Tmem98/Ppp3ca/Sema4b/Prtg/Mag/Sema4c/Id4/Rcc2/Efna5/Sema3a/Notch1/Idh2/Ap1ar/Psen1/Tjp2/B2m/Rtn4/Dlx1/Sema6a/Pten/Plxna3/Gsk3b/Bcar1/Grb14	30
OLIGO	DARchipseeker_aged	GO:0001654	eye development	49/1556	430/29008	6.0748e-07	2.21517e-05	1.48052e-05	Prox1/Gpd2/Cited2/Nf2/Slc4a5/Maf/Bfsp2/Dio3/Irx6/Kdm2b/Sdk2/Mitf/Map3k1/Ephb2/Ttll5/Inhbb/Fgfr2/Cryaa/Megf11/Lpcat1/Plaat3/Arhgap35/Shroom2/Sox2/Prkci/Abcb5/Klf4/Stat3/Rhoj/Meis2/Atoh7/Vim/Bcl11b/Cacna1c/Rarg/Chd7/Dlx1/Hipk2/Pds5b/Ephb1/Zeb1/Limk2/Zeb2/Spred1/Arid1a/Rpgrip1l/Pds5a/Fkbp8/Uchl3	49
OLIGO	DARchipseeker_aged	GO:0021872	forebrain generation of neurons	15/1556	62/29008	6.9935e-07	2.53404e-05	1.69363e-05	Prox1/Dct/Nrp2/Fgfr2/Zswim6/Sox2/Slc4a10/Sema3a/Bcl11b/Mettl14/Atp7a/B2m/Dlx1/Plxna3/Zmiz1	15
OLIGO	DARchipseeker_aged	GO:0150063	visual system development	49/1556	433/29008	7.45138e-07	2.68297e-05	1.79317e-05	Prox1/Gpd2/Cited2/Nf2/Slc4a5/Maf/Bfsp2/Dio3/Irx6/Kdm2b/Sdk2/Mitf/Map3k1/Ephb2/Ttll5/Inhbb/Fgfr2/Cryaa/Megf11/Lpcat1/Plaat3/Arhgap35/Shroom2/Sox2/Prkci/Abcb5/Klf4/Stat3/Rhoj/Meis2/Atoh7/Vim/Bcl11b/Cacna1c/Rarg/Chd7/Dlx1/Hipk2/Pds5b/Ephb1/Zeb1/Limk2/Zeb2/Spred1/Arid1a/Rpgrip1l/Pds5a/Fkbp8/Uchl3	49
OLIGO	DARchipseeker_aged	GO:0022612	gland morphogenesis	25/1556	155/29008	8.0444e-07	2.87839e-05	1.92378e-05	Prox1/Plxnd1/Cdh1/Etv5/Fgfr2/Igf1r/Tnc/Id4/Pdgfa/Fgf1/Slc9a3r1/Msn/Sema3a/Gli2/Notch1/Itpr1/Fgf7/Tgfa/Rarg/Plau/Rtn4/Slc12a2/Robo1/Sostdc1/Nr3c1	25
OLIGO	DARchipseeker_aged	GO:0061448	connective tissue development	37/1556	288/29008	8.35113e-07	2.96958e-05	1.98472e-05	Col2a1/Sox6/Lncpint/Smad5/Creb3l2/Slc39a14/Cbs/Maf/Snx19/Barx2/Plaat3/Id4/Efemp1/Mef2c/Prkca/Mboat2/Hspg2/Ccn4/Sirt1/Comp/Gli2/Sox5/Thra/Notch1/Cnmd/Tbl1xr1/Rarg/Itgb8/Selenom/Chsy1/Rela/Atp7a/Zbtb16/Mir140/Zeb1/Ebf2/Hoxa3	37
OLIGO	DARchipseeker_aged	GO:0060078	regulation of postsynaptic membrane potential	21/1556	116/29008	8.73915e-07	3.08508e-05	2.06192e-05	Begain/Snca/Dgki/Grid2/Grik2/Igsf11/Nr3c2/Ngfr/Prkn/Ppp3ca/Mef2c/App/Adora1/Afdn/Atxn1/Tbc1d24/Grik1/Ssh1/Pten/Tmem108/Gsk3b	21
OLIGO	DARchipseeker_aged	GO:0043405	regulation of MAP kinase activity	29/1556	198/29008	8.78371e-07	3.08508e-05	2.06192e-05	Map3k5/Pik3r5/Il34/Cbs/Trib1/Trib2/Ptprj/Gab1/Pik3cb/Dnaja1/Map3k1/Ksr1/Dab2ip/Apoe/Pdgfa/Tab1/Traf2/App/Fgf1/P2rx7/Psen1/Tgfa/Dusp19/Map2k7/Sash1/Zeb2/Robo1/Map3k11/Gsk3b	29
OLIGO	DARchipseeker_aged	GO:0045926	negative regulation of growth	35/1556	266/29008	9.34929e-07	3.2637e-05	2.1813e-05	Cited2/Rgma/Nf2/Ptprj/Sh3bp4/Sema6d/Foxp1/Dip2b/Dab2ip/Rbbp7/Sema4b/Nkd1/Mag/Gas2l1/Sema4c/Gsk3a/Sertad1/Bdkrb1/Osgin2/Sirt1/Sema3a/Notch1/Fhl4/Rtn4/Eno1/Men1/Sertad3/Sema6a/Dnajb2/Sav1/Pten/Plxna3/Vgll4/Cirbp/Gsk3b	35
OLIGO	DARchipseeker_aged	GO:0048880	sensory system development	49/1556	437/29008	9.74392e-07	3.36185e-05	2.2469e-05	Prox1/Gpd2/Cited2/Nf2/Slc4a5/Maf/Bfsp2/Dio3/Irx6/Kdm2b/Sdk2/Mitf/Map3k1/Ephb2/Ttll5/Inhbb/Fgfr2/Cryaa/Megf11/Lpcat1/Plaat3/Arhgap35/Shroom2/Sox2/Prkci/Abcb5/Klf4/Stat3/Rhoj/Meis2/Atoh7/Vim/Bcl11b/Cacna1c/Rarg/Chd7/Dlx1/Hipk2/Pds5b/Ephb1/Zeb1/Limk2/Zeb2/Spred1/Arid1a/Rpgrip1l/Pds5a/Fkbp8/Uchl3	49
OLIGO	DARchipseeker_aged	GO:0035914	skeletal muscle cell differentiation	18/1556	89/29008	9.7607e-07	3.36185e-05	2.2469e-05	Nr4a1/Cited2/Nupr1/Fos/Bcl9l/Megf10/Gpc1/Myod1/Mef2c/Gata4/Myc/Klhl40/Notch1/Maff/Nr1d2/Ephb1/Btg2/Hivep3	18
OLIGO	DARchipseeker_aged	GO:0009266	response to temperature stimulus	26/1556	167/29008	9.80661e-07	3.36185e-05	2.2469e-05	Pmp22/Cdh8/Bag3/Appl2/Tmem135/Ano1/Hsp90ab1/Gclc/Grik2/Dnaja1/Rasa3/Acot11/Ngfr/Rbbp7/Pde4b/Fgf1/Slc27a1/Adora1/Thra/Arrb2/Aldh18a1/Rbm3/Map2k7/Ephb1/Mapt/Cirbp	26
OLIGO	DARchipseeker_aged	GO:0043500	muscle adaptation	22/1556	127/29008	1.0559e-06	3.59822e-05	2.40488e-05	Foxp1/Hdac4/Ppp3ca/Myod1/Gsk3a/Mef2c/Klf4/Prkca/Gsn/Gata4/Ccn4/Sirt1/Foxo1/Akap6/Notch1/Foxo3/Nr4a3/Tnni1/Gatm/Inpp5f/Nr3c1/Gsk3b	22
OLIGO	DARchipseeker_aged	GO:0051893	regulation of focal adhesion assembly	15/1556	64/29008	1.08348e-06	3.64878e-05	2.43867e-05	Sdc4/Apod/Ptprj/Bcas3/Map4k4/Fermt2/Fmn1/Rcc2/Efna5/Fam107a/Gpm6b/Limch1/Clasp1/Enpp2/Pten	15
OLIGO	DARchipseeker_aged	GO:0090109	regulation of cell-substrate junction assembly	15/1556	64/29008	1.08348e-06	3.64878e-05	2.43867e-05	Sdc4/Apod/Ptprj/Bcas3/Map4k4/Fermt2/Fmn1/Rcc2/Efna5/Fam107a/Gpm6b/Limch1/Clasp1/Enpp2/Pten	15
OLIGO	DARchipseeker_aged	GO:0070302	regulation of stress-activated protein kinase signaling cascade	29/1556	201/29008	1.20297e-06	4.02749e-05	2.69178e-05	Map3k5/Eda2r/Rassf2/Grik2/Dnaja1/Map3k1/Sfrp4/Map4k4/Dab2ip/Rap2a/Igf1r/Sema4c/Traf2/App/Nod1/Fktn/Foxo1/Lmnb1/Dusp19/Rnf13/Map2k7/Sash1/Men1/Hipk2/Ephb1/Cdc42se1/Map3k11/Taok2/Gadd45a	29
OLIGO	DARchipseeker_aged	GO:0007266	Rho protein signal transduction	23/1556	138/29008	1.21979e-06	4.06006e-05	2.71355e-05	Arhgef10/Arhgef28/Heg1/Ngfr/Apoe/Prag1/Arhgap35/Cdc42se2/Gpr17/Rhoj/Myo9b/Flot1/Eps8l3/Bcr/Abca1/Cdh13/Stard13/Srgap1/Gna13/Arhgef18/Cdc42se1/Robo1/Stmn1	23
OLIGO	DARchipseeker_aged	GO:0071526	semaphorin-plexin signaling pathway	13/1556	49/29008	1.23969e-06	4.10245e-05	2.74188e-05	Plxnd1/Nrp2/Sema6d/Crmp1/Sema4b/Sema4c/Plxnb3/Mef2c/Ncam1/Sema3a/Sema6a/Plxna2/Plxna3	13
OLIGO	DARchipseeker_aged	GO:0050678	regulation of epithelial cell proliferation	46/1556	403/29008	1.26785e-06	4.17152e-05	2.78805e-05	Tgfbr3/Nr4a1/Prox1/Nupr1/Foxp1/Dysf/Htra1/Cdh1/Ang/Dab2ip/Ngfr/Fgfr2/Apoe/Plxnb3/Thbs4/Sox2/Mef2c/Prkca/Stat3/Fgf1/Vegfb/Myc/Sirt1/Nkx2-9/Cdc25a/Notch1/Itpr1/Cnmd/Fgf7/Bcl11b/Cdh13/Pik3cd/Tgfa/Rreb1/Nr4a3/Ccnd1/Atp7a/B2m/Plau/Rtn4/Men1/Sav1/Pten/Robo1/Sparc/Apoh	46
OLIGO	DARchipseeker_aged	GO:1901342	regulation of vasculature development	38/1556	306/29008	1.3886e-06	4.5324e-05	3.02924e-05	Rras/Adam10/Plxnd1/Gab1/Pik3cb/Dab2ip/Nfe2l2/Ngfr/Epn2/Klf4/Prkca/Stat3/Fgf1/Gata4/Tjp1/Rhoj/Vegfb/Sirt1/Thbs2/Cnmd/Stim1/Ago2/Enpp2/Pik3cd/Jup/Itgb8/Sash1/Rapgef3/Stard13/Rtn4/Efna1/Hipk2/Sema6a/Slc12a2/Spred1/Sparc/Apoh/Gadd45a	38
OLIGO	DARchipseeker_aged	GO:0001503	ossification	47/1556	417/29008	1.39337e-06	4.5324e-05	3.02924e-05	Tgfbr3/Col2a1/Glis1/Cebpd/Tmem64/Smad5/Rassf2/Cbfb/Cbs/Fam20c/Smad6/Mesd/Fermt2/Klf10/Hdac4/Sort1/Fgfr2/Fstl3/Crim1/Id4/Bmp2k/Sox2/Mef2c/Hspg2/Lgr4/Dnm3os/Gpm6b/Ccn4/Comp/Gli2/Thra/Notch1/Cnmd/P2rx7/Atp2b1/Chsy1/Zbtb16/Men1/S1pr1/Bcor/Limd1/Pdlim7/Wwox/H3f3a/Fbxo5/Gsk3b/Il6st	47
OLIGO	DARchipseeker_aged	GO:0006469	negative regulation of protein kinase activity	29/1556	203/29008	1.4774e-06	4.75531e-05	3.17822e-05	Ptprt/Camk2n1/Nf2/Trib1/Ptprj/Pik3cb/Dnaja1/Ephb2/Dab2ip/Heg1/Lats2/Apoe/Dusp26/Prkca/Prkar1b/Fbxo7/Sirt1/Rtraf/Cblb/Deptor/Psen1/Dusp19/Men1/Sh3bp5/Pten/Spred1/Macroh2a1/Gsk3b/Gadd45a	29
OLIGO	DARchipseeker_aged	GO:0042593	glucose homeostasis	36/1556	283/29008	1.47851e-06	4.75531e-05	3.17822e-05	Cacna1a/Sh2b2/Appl2/Ano1/Camk2n1/Slc39a14/Ptprj/Adcy5/Sin3a/Zbtb20/Fgfr4/Gprc5b/Rab11fip5/Ngfr/Prkn/Igf1r/Ppp3ca/Efna5/Abcg1/Pdk4/Stat3/Ccn4/Sybu/Sirt1/Foxo1/Lrrc8d/Foxk2/Pik3r1/Pim3/Cacna1c/Foxo3/Aspscr1/Sstr5/Mcu/Ncoa5/Cry2	36
OLIGO	DARchipseeker_aged	GO:0048511	rhythmic process	38/1556	307/29008	1.5043e-06	4.81124e-05	3.2156e-05	Prox1/Ghrh/Cavin3/Schip1/Bhlhe41/Per3/Mycbp2/Sin3a/Anxa1/Bhlhe40/Nfya/Klf10/Fbxl21/Ngfr/Igf1r/Csnk1e/Id4/Tef/Lgr4/Sirt1/Adora1/Atoh7/Arrb2/Enpp2/Foxo3/Dpyd/Tardbp/Nr1d2/Tyro3/Gpr157/Edn2/Pten/Dnm1l/Kdm8/Pla2g4a/Cry2/Relb/Gsk3b	38
OLIGO	DARchipseeker_aged	GO:0043547	positive regulation of GTPase activity	32/1556	237/29008	1.53187e-06	4.87219e-05	3.25634e-05	Asap2/Rgma/Nedd9/Mapre2/Arhgef10/Tbc1d10b/Bcas3/Map4k4/Tbc1d4/Fermt2/Iqsec1/Pkp4/Garnl3/Rsu1/Rcc2/Sipa1l2/Arhgef19/Arhgap35/Myo9b/Afdn/Bcr/Akt2/Sgsm1/Rapgef3/Rasa1/Sipa1l1/S1pr1/Arap1/Evi5l/Asap1/Gsk3b/Dock9	32
OLIGO	DARchipseeker_aged	GO:1903034	regulation of response to wounding	26/1556	171/29008	1.55252e-06	4.9106e-05	3.28201e-05	Rgma/Plpp3/Anxa1/F12/Ephb2/Fermt2/Nfe2l2/Apoe/Igf1r/Pdgfa/Klf4/Anxa5/Ccn4/Vegfb/Pros1/Clasp1/Rreb1/Atp7a/Plau/Rtn4/Stk24/Slc12a2/Pten/Inpp5f/Hbegf/Apoh	26
OLIGO	DARchipseeker_aged	GO:0043010	camera-type eye development	44/1556	381/29008	1.56696e-06	4.92905e-05	3.29434e-05	Prox1/Gpd2/Cited2/Nf2/Slc4a5/Maf/Bfsp2/Dio3/Irx6/Kdm2b/Sdk2/Mitf/Map3k1/Ephb2/Ttll5/Fgfr2/Cryaa/Megf11/Lpcat1/Plaat3/Arhgap35/Shroom2/Sox2/Klf4/Rhoj/Atoh7/Vim/Bcl11b/Cacna1c/Rarg/Chd7/Dlx1/Hipk2/Pds5b/Ephb1/Zeb1/Limk2/Zeb2/Spred1/Arid1a/Rpgrip1l/Pds5a/Fkbp8/Uchl3	44
OLIGO	DARchipseeker_aged	GO:0033500	carbohydrate homeostasis	36/1556	284/29008	1.60725e-06	5.02814e-05	3.36057e-05	Cacna1a/Sh2b2/Appl2/Ano1/Camk2n1/Slc39a14/Ptprj/Adcy5/Sin3a/Zbtb20/Fgfr4/Gprc5b/Rab11fip5/Ngfr/Prkn/Igf1r/Ppp3ca/Efna5/Abcg1/Pdk4/Stat3/Ccn4/Sybu/Sirt1/Foxo1/Lrrc8d/Foxk2/Pik3r1/Pim3/Cacna1c/Foxo3/Aspscr1/Sstr5/Mcu/Ncoa5/Cry2	36
OLIGO	DARchipseeker_aged	GO:0060038	cardiac muscle cell proliferation	15/1556	66/29008	1.64742e-06	5.12579e-05	3.42583e-05	Tgfbr3/Cited2/Foxp1/Pim1/Fgfr2/Mef2c/Fgf1/Gata4/Ncam1/Notch1/Dipk2a/Rxrb/Sav1/Pten/Vgll4	15
OLIGO	DARchipseeker_aged	GO:0050673	epithelial cell proliferation	51/1556	471/29008	1.66664e-06	5.15758e-05	3.44708e-05	Tgfbr3/Nr4a1/Prox1/Nupr1/Pik3cb/Foxp1/Dysf/Htra1/Cdh1/Ang/Dab2ip/Ngfr/Fgfr2/Apoe/Ehf/Plxnb3/Thbs4/Sox2/Mef2c/Prkca/Stat3/Lgr4/Fgf1/Vegfb/Myc/Sirt1/Nkx2-9/Cdc25a/Notch1/Itpr1/Cnmd/Fgf7/Bcl11b/Cdh13/Psen1/Pik3cd/Tgfa/Rreb1/Nr4a3/Ccnd1/Scarb1/Atp7a/B2m/Plau/Rtn4/Men1/Sav1/Pten/Robo1/Sparc/Apoh	51
OLIGO	DARchipseeker_aged	GO:0019827	stem cell population maintenance	26/1556	172/29008	1.73691e-06	5.34613e-05	3.5731e-05	Prox1/Zfp36l2/Sall4/Bcl9l/Kdm2b/Nfya/Klf10/Tead3/Smc3/Fancc/Lbh/Sox2/Klf4/Stat3/Myc/Foxo1/Cnot2/Setd1a/Jmjd1c/Kdm3a/Mettl14/Dis3l2/Foxo3/Sav1/Arid1a/Rif1	26
OLIGO	DARchipseeker_aged	GO:0021955	central nervous system neuron axonogenesis	12/1556	43/29008	1.76497e-06	5.40345e-05	3.6114e-05	B4galt6/Hsp90ab1/Mycbp2/Ephb2/Arhgef28/Arhgap35/Prkca/Scn1b/Gli2/Ephb1/Pten/Zeb2	12
OLIGO	DARchipseeker_aged	GO:1903828	negative regulation of cellular protein localization	22/1556	131/29008	1.81051e-06	5.51338e-05	3.68488e-05	Dclk3/Bag3/Txn1/Apod/Sin3a/Dnaja1/Polr1a/Cdh1/Tmem98/Svip/Lats2/App/Gpm6b/Sirt1/Abhd17c/Ppp2r5a/Vps35/Otud7b/Mapt/Rhoq/Macroh2a1/Gsk3b	22
OLIGO	DARchipseeker_aged	GO:0050769	positive regulation of neurogenesis	37/1556	298/29008	1.90901e-06	5.78258e-05	3.8648e-05	Il34/Dct/Plxnd1/Ephb2/Etv5/Apoe/Mag/Efna5/Plxnb3/Sox2/Prkci/Fmr1/Jade2/Qk/Myc/Cux1/Afdn/Notch1/Vim/Enpp2/Atxn1/Spen/Rela/Rtn4/Tbc1d24/Ankrd27/Eef2k/Il33/Plxna2/Zeb2/Dnm1l/Mapt/Robo1/Xrcc2/Plxna3/Gsk3b/Il6st	37
OLIGO	DARchipseeker_aged	GO:0043524	negative regulation of neuron apoptotic process	27/1556	184/29008	1.99091e-06	5.99892e-05	4.00939e-05	Cacna1a/Snca/Hsp90ab1/Gclc/Grik2/Kdm2b/Retreg1/Itsn1/Ngfr/Apoe/Prkn/Mag/Prkci/Mef2c/Fmr1/Vegfb/Sirt1/Oxr1/Arrb2/Psen1/Nr4a3/Atp7a/Dlx1/Hipk2/Tyro3/Btg2/Xrcc2	27
OLIGO	DARchipseeker_aged	GO:0021879	forebrain neuron differentiation	13/1556	51/29008	2.03372e-06	6.09582e-05	4.07416e-05	Prox1/Nrp2/Fgfr2/Zswim6/Sox2/Slc4a10/Sema3a/Bcl11b/Atp7a/B2m/Dlx1/Plxna3/Zmiz1	13
OLIGO	DARchipseeker_aged	GO:0010656	negative regulation of muscle cell apoptotic process	14/1556	59/29008	2.10173e-06	6.26689e-05	4.18849e-05	Bag3/Nupr1/Ghrh/Nfe2l2/Igf1r/Qk/Gata4/Sirt1/Pik3r1/Arrb2/Dipk2a/Rapgef3/Gsk3b/Apoh	14
OLIGO	DARchipseeker_aged	GO:0010256	endomembrane system organization	52/1556	488/29008	2.12744e-06	6.31068e-05	4.21775e-05	Myo18a/Ank2/Tmed10/A4galt/Ccdc136/Baiap2l2/Rab43/Sun1/Dysf/Snx19/Stx6/Bcas3/Kifc3/Sh3tc2/Prkn/Pacsin1/Syne2/Surf4/Tram2/Snap29/Abcg1/Fhip1b/Atp8b5/Ticam2/Sgta/Gsn/Slc9a3r1/Sptbn1/Flot1/Trappc8/P2rx7/Clasp1/Akt2/Abca1/Ugcg/Tor1aip2/Fa2h/Tmcc1/Tram1/Atl1/Arl1/Whamm/Tardbp/Rtn4/Reep3/Tor1aip1/Micall1/Rab10/Cdan1/Pten/Asap1/AU040320	52
OLIGO	DARchipseeker_aged	GO:0008154	actin polymerization or depolymerization	30/1556	218/29008	2.16301e-06	6.3831e-05	4.26616e-05	Baiap2l2/Cotl1/Map3k1/Fmn1/Cracd/Arhgap35/Shroom2/Msrb1/Fam107a/Gsn/Mical3/Wasf2/Nphs1/Sptbn1/Cobl/Plekhg2/Pick1/Ap1ar/Myo1c/Ctnna2/Whamm/Wasf3/Rasa1/Myadm/Ssh1/Tpm1/Rdx/Capzb/Gas7/Plekhh2	30
OLIGO	DARchipseeker_aged	GO:0050770	regulation of axonogenesis	27/1556	185/29008	2.21366e-06	6.49909e-05	4.34368e-05	Cacna1a/Rgma/Plxnd1/Sema6d/Dip2b/Ephb2/Apoe/Sema4b/Mag/Sema4c/Efna5/Plxnb3/Arhgap35/Sema3a/Vim/Psen1/Rtn4/Efna1/Sipa1l1/Sema6a/Plxna2/Pten/Zeb2/Mapt/Robo1/Plxna3/Gsk3b	27
OLIGO	DARchipseeker_aged	GO:0120034	positive regulation of plasma membrane bounded cell projection assembly	20/1556	113/29008	2.27893e-06	6.65657e-05	4.44893e-05	Dnm3/Fscn1/Bcas3/Hdac4/Arhgap35/Septin9/Fmr1/Wasf2/Dpysl3/Kctd17/Cobl/Septin7/Eps8l3/Pik3r1/Dynll1/P2rx7/Atp7a/Dzip1/Arap1/Rhoq	20
OLIGO	DARchipseeker_aged	GO:0035329	hippo signaling	11/1556	37/29008	2.39282e-06	6.94178e-05	4.63955e-05	Schip1/Nf2/Tead3/Lats2/Amotl2/Mob3b/Limd1/Sav1/Mob1a/Tial1/Vgll4	11
OLIGO	DARchipseeker_aged	GO:1903829	positive regulation of cellular protein localization	35/1556	277/29008	2.40083e-06	6.94178e-05	4.63955e-05	Bag3/Pls1/Mtcl1/Gnai1/Meak7/Hsp90ab1/Card10/Cdh1/Mesd/Ephb2/Fermt2/Gpr137b/Ngfr/Prkn/Gsk3a/Prkci/Trim28/Epb41l2/Msn/Sptbn1/Pik3r1/Abhd17c/Akt2/Myo1c/Psen1/Jup/Cct3/Tardbp/Rtn4/Limk2/Ssh1/Rdx/Mapt/Mgat3/Gsk3b	35
OLIGO	DARchipseeker_aged	GO:0090288	negative regulation of cellular response to growth factor stimulus	19/1556	104/29008	2.48268e-06	7.14238e-05	4.77362e-05	Smad6/Pik3cb/Htra1/Shisa2/Dab2ip/Ngfr/Htra3/Fstl3/Gpc1/Crim1/Epn2/Smurf2/Notch1/Cnmd/Dlx1/Hipk2/Sema6a/Sostdc1/Fgfrl1	19
OLIGO	DARchipseeker_aged	GO:0030099	myeloid cell differentiation	47/1556	426/29008	2.51969e-06	7.21262e-05	4.82057e-05	Tgfbr3/Sox6/Tmem64/Smad5/Il34/Rassf2/Cited2/Fos/Cbfb/Trib1/Lrrk1/Fam20c/Foxp1/Mitf/Itgb6/Gpr137b/Klf10/Fam210b/Gas2l1/Fstl3/Mef2c/Prkca/Stat3/App/Ccn4/Meis2/Fasn/Myc/Wasf2/Sirt1/Sh3pxd2a/Pik3r1/Thra/Setd1a/Actn1/Psen1/Foxo3/Rarg/Itgb8/Tjp2/B2m/Zbtb16/Gabpa/Senp1/Relb/Glo1/Gsk3b	47
OLIGO	DARchipseeker_aged	GO:0045765	regulation of angiogenesis	37/1556	302/29008	2.62191e-06	7.46787e-05	4.99116e-05	Rras/Plxnd1/Gab1/Pik3cb/Dab2ip/Nfe2l2/Ngfr/Epn2/Klf4/Prkca/Stat3/Fgf1/Gata4/Tjp1/Rhoj/Vegfb/Sirt1/Thbs2/Cnmd/Stim1/Ago2/Enpp2/Pik3cd/Jup/Itgb8/Sash1/Rapgef3/Stard13/Rtn4/Efna1/Hipk2/Sema6a/Slc12a2/Spred1/Sparc/Apoh/Gadd45a	37
OLIGO	DARchipseeker_aged	GO:0098727	maintenance of cell number	26/1556	176/29008	2.69368e-06	7.63431e-05	5.10241e-05	Prox1/Zfp36l2/Sall4/Bcl9l/Kdm2b/Nfya/Klf10/Tead3/Smc3/Fancc/Lbh/Sox2/Klf4/Stat3/Myc/Foxo1/Cnot2/Setd1a/Jmjd1c/Kdm3a/Mettl14/Dis3l2/Foxo3/Sav1/Arid1a/Rif1	26
OLIGO	DARchipseeker_aged	GO:0032872	regulation of stress-activated MAPK cascade	28/1556	198/29008	2.72427e-06	7.68296e-05	5.13493e-05	Map3k5/Eda2r/Rassf2/Grik2/Dnaja1/Map3k1/Sfrp4/Map4k4/Dab2ip/Rap2a/Igf1r/Sema4c/Traf2/App/Nod1/Fktn/Foxo1/Lmnb1/Dusp19/Map2k7/Sash1/Men1/Hipk2/Ephb1/Cdc42se1/Map3k11/Taok2/Gadd45a	28
OLIGO	DARchipseeker_aged	GO:0055001	muscle cell development	30/1556	221/29008	2.87431e-06	8.06639e-05	5.39119e-05	Pmp22/Krt8/Prox1/Ank2/Csrp1/Flnc/Smad6/Megf10/Foxp1/Dysf/Wfikkn2/Hdac4/Ppp3ca/Myod1/Gsk3a/Mef2c/Gata4/Ccn4/Sirt1/Akap6/Klhl40/Comp/Notch1/Csrp2/Actn1/Tpm1/Col14a1/Capzb/Nr3c1/Gsk3b	30
OLIGO	DARchipseeker_aged	GO:1902883	negative regulation of response to oxidative stress	10/1556	31/29008	3.01119e-06	8.35263e-05	5.5825e-05	Txn1/Gpr37l1/Pde8a/Nfe2l2/Gpr37/Fbxo7/Oxr1/Ncoa7/Nr4a3/Macroh2a1	10
OLIGO	DARchipseeker_aged	GO:0030038	contractile actin filament bundle assembly	20/1556	115/29008	3.02008e-06	8.35263e-05	5.5825e-05	Itgb5/Sdc4/Nf2/Arhgef10/Pdlim1/Fermt2/Fam171a1/Pdlim4/Tjp1/Wasf2/Limch1/Pik3r1/Clasp1/Rapgef3/S1pr1/Arap1/Arhgef18/Tpm1/Phactr1/Stmn1	20
OLIGO	DARchipseeker_aged	GO:0043149	stress fiber assembly	20/1556	115/29008	3.02008e-06	8.35263e-05	5.5825e-05	Itgb5/Sdc4/Nf2/Arhgef10/Pdlim1/Fermt2/Fam171a1/Pdlim4/Tjp1/Wasf2/Limch1/Pik3r1/Clasp1/Rapgef3/S1pr1/Arap1/Arhgef18/Tpm1/Phactr1/Stmn1	20
OLIGO	DARchipseeker_aged	GO:0048738	cardiac muscle tissue development	34/1556	269/29008	3.30105e-06	9.08581e-05	6.07252e-05	Tgfbr3/Sox6/Prox1/Cited2/Foxp1/Pim1/Heg1/Fgfr2/Myod1/Gsk3a/Mef2c/Hspg2/Fgf1/Gata4/Ccn4/Sirt1/Akap6/Ncam1/Notch1/Arrb2/Dipk2a/Chd7/S1pr1/Rxrb/Sav1/Tpm1/Pten/Tnni1/Mrtfb/Col14a1/Arid1a/Vgll4/Nr3c1/Gsk3b	34
OLIGO	DARchipseeker_aged	GO:0043409	negative regulation of MAPK cascade	27/1556	189/29008	3.35299e-06	9.18463e-05	6.13857e-05	Ndrg2/Camk2n1/Nf2/Ptprj/Pik3cb/Dnaja1/Sfrp4/Ephb2/Dab2ip/Apoe/Igf1r/Dusp26/Klf4/Prkca/Fktn/Slc9a3r1/Foxo1/P2rx7/Dusp19/Efna1/Men1/Sema6a/Vrk3/Pten/Cdc42se1/Spred1/Gsk3b	27
OLIGO	DARchipseeker_aged	GO:0051216	cartilage development	29/1556	212/29008	3.58137e-06	9.71017e-05	6.48981e-05	Col2a1/Sox6/Smad5/Creb3l2/Slc39a14/Cbs/Maf/Snx19/Barx2/Efemp1/Mef2c/Prkca/Mboat2/Hspg2/Ccn4/Comp/Gli2/Sox5/Thra/Cnmd/Rarg/Itgb8/Chsy1/Rela/Atp7a/Zbtb16/Mir140/Zeb1/Hoxa3	29
OLIGO	DARchipseeker_aged	GO:0060538	skeletal muscle organ development	29/1556	212/29008	3.58137e-06	9.71017e-05	6.48981e-05	Pmp22/Nr4a1/Cited2/Nupr1/Fos/Bcl9l/Megf10/Foxp1/Dysf/Hdac4/Ppp3ca/Gpc1/Myod1/Mef2c/Gata4/Myc/Nphs1/Flot1/Klhl40/Notch1/Myh14/Maff/Zbtb18/Nr1d2/Ephb1/Flnb/Btg2/Hivep3/Fgfrl1	29
OLIGO	DARchipseeker_aged	GO:0070252	actin-mediated cell contraction	18/1556	97/29008	3.59573e-06	9.71017e-05	6.48981e-05	Ank2/Cacna1g/Epdr1/Fxyd1/Pde4b/Gsn/Gata4/Scn1b/Myo9b/Limch1/Akap6/Atp1a1/Adora1/Cacna1c/Jup/Kcne2/Tpm1/Frmd6	18
OLIGO	DARchipseeker_aged	GO:0007519	skeletal muscle tissue development	28/1556	201/29008	3.66737e-06	9.85714e-05	6.58804e-05	Pmp22/Nr4a1/Cited2/Nupr1/Fos/Bcl9l/Megf10/Foxp1/Dysf/Hdac4/Ppp3ca/Gpc1/Myod1/Mef2c/Gata4/Myc/Nphs1/Flot1/Klhl40/Notch1/Myh14/Maff/Zbtb18/Nr1d2/Ephb1/Flnb/Btg2/Hivep3	28
OLIGO	DARchipseeker_aged	GO:0045785	positive regulation of cell adhesion	50/1556	471/29008	3.68783e-06	9.86581e-05	6.59383e-05	Sdc4/Irf1/Cited2/Rras/Cbfb/Edil3/Dock5/Plpp3/Ptprj/Nedd9/Megf10/Anxa1/Dysf/Cdh1/Map4k4/Fermt2/Fmn1/Rsu1/Ppp3ca/Fstl3/Dusp26/Sox2/Prkca/Nid1/Magi1/Nfkbiz/Tjp1/Epb41l4b/Rin2/Flot1/Afdn/Enpp2/Cdh13/Frmd5/Fbln2/Jup/Apbb1ip/Rreb1/Nr4a3/Rela/Sox13/B2m/Zbtb16/Myadm/Tpm1/Efnb1/Dock1/Zmiz1/Gsk3b/Il6st	50
OLIGO	DARchipseeker_aged	GO:0008361	regulation of cell size	29/1556	213/29008	3.93665e-06	0.000104339	6.97354e-05	Rgma/Barhl2/Hsp90ab1/Olfm1/Sema6d/Sin3a/Arhgap5/Dip2b/Apoe/Sema4b/Mag/Sema4c/Efna5/Dpysl2/Slc12a8/Slc9a3r1/Sema3a/P2rx7/Deptor/Atp7a/Rapgef3/Rtn4/Sema6a/Slc12a2/Pten/Rdx/Mapt/Plxna3/Gsk3b	29
OLIGO	DARchipseeker_aged	GO:0098742	cell-cell adhesion via plasma-membrane adhesion molecules	29/1556	213/29008	3.93665e-06	0.000104339	6.97354e-05	Unc5d/Cdh8/Ptprt/Epcam/Pcdhb14/Grid2/Pik3cb/Pcdhb16/Sdk2/Tenm2/Cdh1/Igsf11/Prtg/Mag/Lrfn4/Efna5/Plxnb3/Klf4/Pcdh1/Cdh20/Cdh13/Myadm/Wnk1/Cadm3/Cadm1/Robo1/Pcdh15/Taok2/Fgfrl1	29
OLIGO	DARchipseeker_aged	GO:0014812	muscle cell migration	20/1556	117/29008	3.97347e-06	0.00010483	7.00633e-05	Dock5/Trib1/Megf10/Sema6d/Anxa1/Hdac4/Nfe2l2/Pdgfa/Thbs4/Mef2c/Ccn4/Myc/Nr4a3/Atp7a/Plau/Rapgef3/Gna13/Ssh1/Tpm1/Il6st	20
OLIGO	DARchipseeker_aged	GO:0030308	negative regulation of cell growth	28/1556	202/29008	4.04291e-06	0.000106173	7.09608e-05	Rgma/Nf2/Ptprj/Sh3bp4/Sema6d/Foxp1/Dip2b/Dab2ip/Rbbp7/Sema4b/Mag/Gas2l1/Sema4c/Gsk3a/Sertad1/Bdkrb1/Osgin2/Sirt1/Sema3a/Fhl4/Rtn4/Eno1/Sertad3/Sema6a/Dnajb2/Plxna3/Vgll4/Cirbp	28
OLIGO	DARchipseeker_aged	GO:0006643	membrane lipid metabolic process	26/1556	180/29008	4.1129e-06	0.000107518	7.18597e-05	Abca8a/B4galt6/Acer2/A4galt/Cers4/Plpp3/Ugt8a/St3gal1/Asah2/St3gal2/St8sia2/Gal3st1/Cerkl/Pigv/Psapl1/Spns2/Sgms1/P2rx7/Ugcg/Enpp2/Elovl5/Fa2h/Itgb8/B3galt1/St8sia5/Cerk	26
OLIGO	DARchipseeker_aged	GO:0016311	dephosphorylation	40/1556	345/29008	4.1699e-06	0.000108512	7.25244e-05	Eya4/Pxylp1/Ptprt/Plpp3/Ptprj/Hsp90ab1/Dusp23/Pdp1/Ppp3ca/Ppp2r2c/Ppp4r2/Dusp26/Ppp2r5c/Mef2c/Mtmr10/Pdp2/Synj2/Cdc25a/Adora1/Ppm1l/Mtmr4/Ppm1b/Ppp2r5a/Inpp5a/Dusp19/Pp2d1/Ensa/Ppp1r17/Slc39a10/Pip4p2/Gnai2/Ctdsp2/Ssh1/Vrk3/Ppp4r1/Pten/Lpin1/Ppm1h/Cry2/Inpp5f	40
OLIGO	DARchipseeker_aged	GO:1903050	regulation of proteolysis involved in cellular protein catabolic process	29/1556	214/29008	4.324e-06	0.000112013	7.48643e-05	Nupr1/Trib1/Trib2/Hsp90ab1/Gclc/Dab2ip/Svip/Tmem259/Apoe/Rybp/Rbx1/Prkn/Csnk1e/Gsk3a/Fmr1/Sgta/Agbl4/Klhl40/Psen1/Kcne2/Efna1/Hipk2/Dnajb2/Il33/Pten/Anks1/Dlgap1/Senp1/Gsk3b	29
OLIGO	DARchipseeker_aged	GO:0014013	regulation of gliogenesis	21/1556	128/29008	4.51976e-06	0.000116034	7.75517e-05	Il34/Nf2/Gpr37l1/Tmem98/Etv5/Zcchc24/Mag/Id4/Prkci/Qk/Myc/Notch1/Idh2/Vim/Enpp2/Atxn1/Rela/Rtn4/Dlx1/Il33/Il6st	21
OLIGO	DARchipseeker_aged	GO:0060996	dendritic spine development	21/1556	128/29008	4.51976e-06	0.000116034	7.75517e-05	Dnm3/Adam10/Ephb2/Itsn1/Iqsec1/Ngfr/Apoe/Tanc2/Mef2c/Fmr1/Septin7/Afdn/Psen1/Efna1/Sipa1l1/Ephb1/Eef2k/Pten/Dnm1l/Asap1/Nr3c1	21
OLIGO	DARchipseeker_aged	GO:0007163	establishment or maintenance of cell polarity	30/1556	226/29008	4.55261e-06	0.000116356	7.77666e-05	Myo18a/Mad2l1/Mtcl1/Rnd3/Insc/Hsp90ab1/Fscn1/Bcas3/Pdlim1/Frmd4b/Igf1r/Syne2/Amotl2/Arhgap35/Prkci/Fez1/Gsn/Myo9b/Slc9a3r1/Msn/Prickle2/Clasp1/Dlg3/Dst/Ephb1/Rab10/Dock2/Map4/Rpgrip1l/Gsk3b	30
OLIGO	DARchipseeker_aged	GO:0051098	regulation of binding	44/1556	397/29008	4.62788e-06	0.000117754	7.87011e-05	Tgfbr3/Hopx/Rgma/Mad2l2/Txn1/Plxnd1/Hsp90ab1/Sin3a/Dysf/Crmp1/Wfikkn2/Hdac4/Tex14/Apoe/Prkn/Ppp3ca/Myod1/Klf4/Fmr1/Trim28/App/Myc/Tnks/Sirt1/Cln5/Cblb/Flot1/Aplp2/Arrb2/Psen1/Rnf220/B2m/Rapgef3/Dzip1/Eno1/Men1/Hipk2/Dnajb2/Ddit3/Slpi/Ifit2/Stmn1/Ebf2/Gsk3b	44
OLIGO	DARchipseeker_aged	GO:0006687	glycosphingolipid metabolic process	12/1556	47/29008	4.92486e-06	0.000124756	8.33809e-05	B4galt6/A4galt/Ugt8a/St3gal1/St3gal2/St8sia2/Gal3st1/Ugcg/Fa2h/Itgb8/B3galt1/St8sia5	12
OLIGO	DARchipseeker_aged	GO:0007517	muscle organ development	41/1556	360/29008	4.95942e-06	0.000125078	8.35961e-05	Tgfbr3/Pmp22/Nr4a1/Prox1/Cited2/Nupr1/Fos/Bcl9l/Megf10/Foxp1/Dysf/Hdac4/Heg1/Fgfr2/Ppp3ca/Gpc1/Myod1/Mef2c/Gata4/Myc/Sirt1/Nphs1/Prr14/Flot1/Klhl40/Notch1/Myh14/Maff/Zbtb18/Chd7/S1pr1/Nr1d2/Ephb1/Flnb/Jph1/Tpm1/Tnni1/Mrtfb/Btg2/Hivep3/Fgfrl1	41
OLIGO	DARchipseeker_aged	GO:1901216	positive regulation of neuron death	21/1556	129/29008	5.12891e-06	0.000128785	8.60738e-05	Map3k5/Snca/Nupr1/Fos/Grik2/Hdac4/Ngfr/Apoe/Gsk3a/St8sia2/Bcl2l11/App/Adora1/Foxo3/Map2k7/Ssh1/Ddit3/Mapt/Map3k11/Nr3c1/Gsk3b	21
OLIGO	DARchipseeker_aged	GO:0009895	negative regulation of catabolic process	37/1556	311/29008	5.21424e-06	0.000130356	8.71237e-05	Snca/Mad2l1/Nupr1/Mad2l2/Hsp90ab1/Mycbp2/Dysf/Dbi/Dab2ip/Svip/Hdac4/Rybp/Fmr1/Fez1/Qk/Sgta/Traf2/Stat3/Gata4/Klhl40/Foxk2/Adora1/Azin2/Vps35/Psen1/Tent2/Mettl16/Rela/Tardbp/Efna1/Hipk2/Tmem39a/Anks1/Senp1/Mgat3/Cirbp/Crtc3	37
OLIGO	DARchipseeker_aged	GO:0051547	regulation of keratinocyte migration	7/1556	15/29008	5.54112e-06	0.000137926	9.21829e-05	Mapre2/Map4k4/Iqsec1/Epb41l4b/Fgf7/Pten/Hbegf	7
OLIGO	DARchipseeker_aged	GO:0008654	phospholipid biosynthetic process	29/1556	217/29008	5.70547e-06	0.000141402	9.45061e-05	Abca8a/Socs3/Cds1/Lclat1/Efr3b/Pld1/Dgki/Mboat1/Ttc7/Pik3cb/Chpt1/Dgkd/Lpcat1/Plaat3/Mvk/Tmem150a/Pdgfa/Pigv/Mboat2/Sgms1/Slc27a1/Pik3r1/Fgf7/Pik3cd/Agpat4/Agpat2/Lpin1/Pla2g4a/Pik3c2b	29
OLIGO	DARchipseeker_aged	GO:0018212	peptidyl-tyrosine modification	38/1556	325/29008	5.89363e-06	0.000145263	9.7087e-05	Irf1/Socs3/Il34/Nf2/Plpp3/Ptprj/Nedd9/Lrrk1/Fgfr4/Gprc5b/Ephb2/Il9/Fgfr2/Igf1r/Efna5/Pdgfa/Efemp1/Thbs4/Prkca/App/Vegfb/Btc/Cblb/Adora1/Fgf7/Aplp2/Arrb2/Enpp2/Dlg3/Psen1/Tgfa/Rasa1/Efna1/Tpst1/Sh3bp5/Inpp5f/Hbegf/Il6st	38
OLIGO	DARchipseeker_aged	GO:1900180	regulation of protein localization to nucleus	23/1556	151/29008	5.91202e-06	0.000145263	9.7087e-05	Dclk3/Bag3/Apod/Nf2/Hsp90ab1/Card10/Sin3a/Polr1a/Cdh1/Tmem98/Fermt2/Lats2/Ngfr/Trim28/App/Sirt1/Pik3r1/Psen1/Jup/Otud7b/Tardbp/Limk2/Gsk3b	23
OLIGO	DARchipseeker_aged	GO:0021543	pallium development	24/1556	162/29008	6.11326e-06	0.000148929	9.95373e-05	Prox1/Ccdc85c/Nf2/Sun1/Dab2ip/Tacc1/Syne2/Id4/Sox2/Afdn/Psen1/Nr4a3/Zbtb18/Rtn4/Dlx1/Pten/Zeb2/Tmem108/Robo1/Btg2/Phactr1/Plxna3/Zmiz1/Gsk3b	24
OLIGO	DARchipseeker_aged	GO:0050768	negative regulation of neurogenesis	24/1556	162/29008	6.11326e-06	0.000148929	9.95373e-05	Rgma/Appl2/Gpr37l1/Sema6d/Dip2b/Ephb2/Tmem98/Ppp3ca/Sema4b/Prtg/Mag/Sema4c/Id4/Sema3a/Notch1/Idh2/Psen1/B2m/Rtn4/Dlx1/Sema6a/Pten/Plxna3/Gsk3b	24
OLIGO	DARchipseeker_aged	GO:0042552	myelination	25/1556	173/29008	6.2003e-06	0.00015041	0.000100527	Pmp22/Pou3f1/B4galt6/Ugt8a/Arhgef10/Marveld1/Lgi4/Tmem98/Ngfr/Sh3tc2/Kcnj10/Mag/Itgb4/Gpc1/Id4/Gal3st1/Qk/Akt2/Fa2h/Rarg/Wasf3/Mir140/Rxrb/Pten/Lpin1	25
OLIGO	DARchipseeker_aged	GO:0097061	dendritic spine organization	18/1556	101/29008	6.51661e-06	0.000157416	0.000105209	Dnm3/Adam10/Tanc1/Ephb2/Apoe/Tanc2/Igf1r/App/Septin7/Afdn/Pick1/Vps35/Efna1/Sipa1l1/Ephb1/Eef2k/Pten/Dnm1l	18
OLIGO	DARchipseeker_aged	GO:0009991	response to extracellular stimulus	43/1556	391/29008	7.18506e-06	0.000172834	0.000115514	Map3k5/Clic5/Dnajc15/Fnip1/Appl2/Tmem135/Ghrh/Fos/Meak7/Cbs/Pim1/Bcas3/Cadps2/Klf10/Nfe2l2/Inhbb/Apoe/Krt20/Gas2l1/Myod1/Angptl4/Pdk4/Wrn/Arhgap35/Rnf152/Fam107a/Sirt1/Foxo1/Foxk2/P2rx7/Pick1/Bche/Foxo3/Tbl1xr1/Dpyd/Pdia3/Stk24/Ddit3/Vps41/Oma1/Mapt/Gatm/Pik3c2b	43
OLIGO	DARchipseeker_aged	GO:0061351	neural precursor cell proliferation	27/1556	197/29008	7.38193e-06	0.000176827	0.000118182	Prox1/Appl2/Nf2/Dct/Gpr37l1/Kdm2b/Zfp503/Tacc1/Tead3/Ngfr/Fgfr2/Rsu1/Id4/Sox2/Foxo1/Gli2/Afdn/Sox5/Notch1/Setd1a/Foxo3/Paupar/Ephb1/Gnai2/Rab10/Zeb2/Btg2	27
OLIGO	DARchipseeker_aged	GO:0042177	negative regulation of protein catabolic process	20/1556	122/29008	7.65744e-06	0.000182662	0.000122082	Snca/Mad2l1/Mad2l2/Hsp90ab1/Mycbp2/Dysf/Dab2ip/Svip/Rybp/Sgta/Klhl40/Azin2/Vps35/Psen1/Rela/Efna1/Hipk2/Anks1/Senp1/Mgat3	20
OLIGO	DARchipseeker_aged	GO:0060421	positive regulation of heart growth	12/1556	49/29008	7.87133e-06	0.000186212	0.000124455	Tgfbr3/Prox1/Pim1/Fgfr2/Mef2c/Gata4/Ccn4/Sirt1/Akap6/Ncam1/Notch1/Nr3c1	12
OLIGO	DARchipseeker_aged	GO:0090659	walking behavior	12/1556	49/29008	7.87133e-06	0.000186212	0.000124455	Pmp22/Cacna1a/Kcnj10/Spg11/Oxr1/Arrb2/Cacna1c/Chd7/Hipk2/Mapt/Pcdh15/Uchl3	12
OLIGO	DARchipseeker_aged	GO:0007626	locomotory behavior	33/1556	268/29008	8.00821e-06	0.000188671	0.000126099	Pmp22/Cacna1a/Snca/Npas3/Adcy5/Nav2/Selenop/Lgi4/Gprc5b/Etv5/Gpr37/Apoe/Fign/Prkn/Kcnj10/Spg11/App/Slc4a10/Oxr1/Aplp2/Arrb2/Vps35/Aph1b/Cacna1c/Atxn1/Atp7a/Chd7/Hipk2/Pten/Mapt/Pcdh15/Inpp5f/Uchl3	33
OLIGO	DARchipseeker_aged	GO:0051222	positive regulation of protein transport	37/1556	317/29008	8.08689e-06	0.000189744	0.000126816	Myrip/Bag3/Myo18a/Asph/Tmed10/Mtcl1/Ano1/Camk2n1/Hsp90ab1/Tmem30b/Cdh1/Ang/Bcas3/Edem1/Prkn/Gsk3a/Abcg1/Trim28/App/Sybu/Sirt1/Irs2/Pik3r1/P2rx7/Akt2/Vps35/Myo1c/Psen1/Jup/Rapgef3/Tardbp/Wls/Mcu/Psmd9/Dnm1l/Ice1/Gsk3b	37
OLIGO	DARchipseeker_aged	GO:0007272	ensheathment of neurons	25/1556	176/29008	8.43589e-06	0.000196323	0.000131213	Pmp22/Pou3f1/B4galt6/Ugt8a/Arhgef10/Marveld1/Lgi4/Tmem98/Ngfr/Sh3tc2/Kcnj10/Mag/Itgb4/Gpc1/Id4/Gal3st1/Qk/Akt2/Fa2h/Rarg/Wasf3/Mir140/Rxrb/Pten/Lpin1	25
OLIGO	DARchipseeker_aged	GO:0008366	axon ensheathment	25/1556	176/29008	8.43589e-06	0.000196323	0.000131213	Pmp22/Pou3f1/B4galt6/Ugt8a/Arhgef10/Marveld1/Lgi4/Tmem98/Ngfr/Sh3tc2/Kcnj10/Mag/Itgb4/Gpc1/Id4/Gal3st1/Qk/Akt2/Fa2h/Rarg/Wasf3/Mir140/Rxrb/Pten/Lpin1	25
OLIGO	DARchipseeker_aged	GO:1901990	regulation of mitotic cell cycle phase transition	35/1556	293/29008	8.47591e-06	0.000196456	0.000131302	Mad2l1/Zfp36l2/Appl2/Sin3a/Anxa1/Mir26a-1/Tex14/Rad17/Rcc2/Ppp2r5c/Klf4/Tpra1/Aven/Fam107a/App/Fbxo7/Mad1l1/Lmnb1/Cdc25a/Nacc2/Rad51b/Jade1/Fhl4/Ccnd1/Ccnd3/Men1/Ctdsp2/Kcnh5/Pten/Rdx/Ctdspl/Anapc5/Nabp2/Fbxo5/Taok2	35
OLIGO	DARchipseeker_aged	GO:0021537	telencephalon development	32/1556	257/29008	8.66552e-06	0.000199384	0.000133259	Prox1/Ccdc85c/Nf2/Sun1/Kdm2b/Ephb2/Dbi/Dab2ip/Tacc1/Syne2/Id4/Zswim6/Sox2/Sema3a/Afdn/Bcl11b/Psen1/Nr4a3/Zbtb18/Rtn4/Chd7/Dlx1/Pten/Zeb2/Tmem108/Robo1/Btg2/Phactr1/Rpgrip1l/Plxna3/Zmiz1/Gsk3b	32
OLIGO	DARchipseeker_aged	GO:1903052	positive regulation of proteolysis involved in cellular protein catabolic process	20/1556	123/29008	8.68862e-06	0.000199384	0.000133259	Nupr1/Trib1/Trib2/Gclc/Dab2ip/Tmem259/Rbx1/Prkn/Csnk1e/Gsk3a/Fmr1/Sgta/Agbl4/Klhl40/Psen1/Kcne2/Dnajb2/Il33/Pten/Gsk3b	20
OLIGO	DARchipseeker_aged	GO:0060998	regulation of dendritic spine development	16/1556	84/29008	8.70673e-06	0.000199384	0.000133259	Dnm3/Ephb2/Itsn1/Ngfr/Apoe/Tanc2/Mef2c/Fmr1/Afdn/Psen1/Efna1/Eef2k/Pten/Dnm1l/Asap1/Nr3c1	16
OLIGO	DARchipseeker_aged	GO:0038127	ERBB signaling pathway	19/1556	113/29008	8.80137e-06	0.000200748	0.000134171	Rassf2/Ptprj/Gab1/Dab2ip/Dgkd/Sh3tc2/Efemp1/Btc/Fam83b/Cblb/Adora1/Cdh13/Psen1/Tgfa/Rtn4/Mvb12b/Hbegf/Fam83a/Bcar1	19
OLIGO	DARchipseeker_aged	GO:0051961	negative regulation of nervous system development	24/1556	166/29008	9.35108e-06	0.00021244	0.000141985	Rgma/Appl2/Gpr37l1/Sema6d/Dip2b/Ephb2/Tmem98/Ppp3ca/Sema4b/Prtg/Mag/Sema4c/Id4/Sema3a/Notch1/Idh2/Psen1/B2m/Rtn4/Dlx1/Sema6a/Pten/Plxna3/Gsk3b	24
OLIGO	DARchipseeker_aged	GO:0014009	glial cell proliferation	13/1556	58/29008	9.48893e-06	0.00021472	0.000143509	Pmp22/Il34/Nf2/Lgi4/Dbi/Etv5/Prkci/Myc/Notch1/Idh2/Vim/Atxn1/Il33	13
OLIGO	DARchipseeker_aged	GO:0014910	regulation of smooth muscle cell migration	17/1556	94/29008	9.52774e-06	0.000214749	0.000143528	Dock5/Trib1/Sema6d/Hdac4/Nfe2l2/Pdgfa/Mef2c/Ccn4/Myc/Nr4a3/Atp7a/Plau/Rapgef3/Gna13/Ssh1/Tpm1/Il6st	17
OLIGO	DARchipseeker_aged	GO:0051153	regulation of striated muscle cell differentiation	18/1556	104/29008	9.95361e-06	0.000223468	0.000149356	Sox6/Prox1/Hopx/Bhlhe41/Foxp1/Hdac4/Myod1/Gsk3a/Mef2c/Epc1/Ccn4/Sirt1/Akap6/Thra/Notch1/Arrb2/Nr3c1/Gsk3b	18
OLIGO	DARchipseeker_aged	GO:0051146	striated muscle cell differentiation	37/1556	320/29008	1.00148e-05	0.000223575	0.000149427	Pmp22/Krt8/Sox6/Prox1/Hopx/Csrp1/Bhlhe41/Foxp1/Dysf/Tanc1/Hdac4/Sort1/Ppp3ca/Barx2/Myod1/Gsk3a/Mef2c/Epc1/Gata4/Ccn4/Sirt1/Nphs1/Akap6/Flot1/Klhl40/Thra/Notch1/Stim1/Csrp2/Arrb2/Rxrb/Tpm1/Col14a1/Arid1a/Nr3c1/Gsk3b/Adamts5	37
OLIGO	DARchipseeker_aged	GO:0032231	regulation of actin filament bundle assembly	19/1556	114/29008	1.00365e-05	0.000223575	0.000149427	Sdc4/Nf2/Arhgef10/Map3k1/Fermt2/Prkn/Pdlim4/Tjp1/Wasf2/Limch1/Pik3r1/Clasp1/Rapgef3/S1pr1/Arap1/Arhgef18/Tpm1/Rdx/Stmn1	19
OLIGO	DARchipseeker_aged	GO:0031667	response to nutrient levels	40/1556	358/29008	1.01653e-05	0.000224916	0.000150323	Map3k5/Clic5/Dnajc15/Fnip1/Appl2/Tmem135/Ghrh/Meak7/Cbs/Pim1/Bcas3/Cadps2/Klf10/Nfe2l2/Inhbb/Apoe/Krt20/Gas2l1/Myod1/Angptl4/Pdk4/Wrn/Rnf152/Fam107a/Sirt1/Foxo1/Foxk2/Pick1/Bche/Foxo3/Tbl1xr1/Dpyd/Pdia3/Stk24/Ddit3/Vps41/Oma1/Mapt/Gatm/Pik3c2b	40
OLIGO	DARchipseeker_aged	GO:0010506	regulation of autophagy	32/1556	259/29008	1.01752e-05	0.000224916	0.000150323	Snca/Bag3/Acer2/Nupr1/Mtcl1/Sh3bp4/Svip/Gpr137b/Prkn/Gsk3a/Bcl2l11/Fez1/Rnf152/Stat3/Dram1/Tbk1/Gata4/Fbxo7/Nod1/Sirt1/Foxo1/Foxk2/Pafah1b2/Mtmr4/Foxo3/Soga1/Trim14/Ddit3/Tmem39a/Dnm1l/Mapt/Gsk3b	32
OLIGO	DARchipseeker_aged	GO:0008544	epidermis development	38/1556	333/29008	1.03591e-05	0.000227226	0.000151867	Clic5/Lncpint/Pou3f1/Pls1/Gab1/Fosl2/Jag2/Txnip/Anxa1/Sfrp4/Dbi/Lats2/Ngfr/Fgfr2/Igf1r/Barx2/Pdgfa/Klf4/Lgr4/Slc9a3r1/Cux1/Gli2/Notch1/Bcr/Fgf7/Ugcg/Bcl11b/Fa2h/Psen1/Ppl/Maff/Rela/Atp7a/Flnb/Sav1/Sostdc1/Macroh2a1/Pcdh15	38
OLIGO	DARchipseeker_aged	GO:1904951	positive regulation of establishment of protein localization	38/1556	333/29008	1.03591e-05	0.000227226	0.000151867	Myrip/Bag3/Myo18a/Asph/Tmed10/Mtcl1/Ano1/Camk2n1/Hsp90ab1/Tmem30b/Cdh1/Ang/Bcas3/Edem1/Prkn/Gsk3a/Abcg1/Trim28/App/Sybu/Sirt1/Irs2/Pik3r1/P2rx7/Akt2/Vps35/Myo1c/Psen1/Jup/Cct3/Rapgef3/Tardbp/Wls/Mcu/Psmd9/Dnm1l/Ice1/Gsk3b	38
OLIGO	DARchipseeker_aged	GO:0031098	stress-activated protein kinase signaling cascade	31/1556	248/29008	1.09943e-05	0.000239324	0.000159953	Map3k5/Eda2r/Rassf2/Trib1/Grik2/Dnaja1/Map3k1/Sfrp4/Map4k4/Dab2ip/Rap2a/Igf1r/Sema4c/Traf2/App/Nod1/Nphs1/Fktn/Foxo1/Lmnb1/Dusp19/Rnf13/Map2k7/Sash1/Men1/Hipk2/Ephb1/Cdc42se1/Map3k11/Taok2/Gadd45a	31
OLIGO	DARchipseeker_aged	GO:1903320	regulation of protein modification by small protein conjugation or removal	31/1556	248/29008	1.09943e-05	0.000239324	0.000159953	Mad2l1/Mad2l2/Trib1/Trib2/Hsp90ab1/Mycbp2/Gclc/Ube2s/Dysf/Dnaja1/Peli3/Hdac4/Rbx1/Prkn/Otub2/Gsk3a/Fam107a/Nmi/Cblb/Klhl40/Ndfip2/Arrb2/Psen1/Rela/Sash1/Dnajb2/Wdr70/Pten/Zmiz1/Fbxo5/Tank	31
OLIGO	DARchipseeker_aged	GO:0002062	chondrocyte differentiation	19/1556	115/29008	1.14251e-05	0.00024687	0.000164996	Col2a1/Sox6/Creb3l2/Slc39a14/Maf/Snx19/Efemp1/Mef2c/Prkca/Mboat2/Hspg2/Ccn4/Comp/Gli2/Sox5/Rarg/Chsy1/Rela/Zbtb16	19
OLIGO	DARchipseeker_aged	GO:0001824	blastocyst development	23/1556	157/29008	1.14272e-05	0.00024687	0.000164996	Tgfbr3/Hopx/Cited2/Sall4/Gins1/Cdh1/Lats2/Tm4sf1/Dcpp1/Klf4/Tjp1/Agbl4/Prickle2/Cnot2/Rad51b/Tbl1xr1/Rtn4/Slc35e2/Gabpa/Bcor/Hs3st6/Hbegf/Mxi1	23
OLIGO	DARchipseeker_aged	GO:0018108	peptidyl-tyrosine phosphorylation	37/1556	322/29008	1.15258e-05	0.000248065	0.000165795	Irf1/Socs3/Il34/Nf2/Plpp3/Ptprj/Nedd9/Lrrk1/Fgfr4/Gprc5b/Ephb2/Il9/Fgfr2/Igf1r/Efna5/Pdgfa/Efemp1/Thbs4/Prkca/App/Vegfb/Btc/Cblb/Adora1/Fgf7/Aplp2/Arrb2/Enpp2/Dlg3/Psen1/Tgfa/Rasa1/Efna1/Sh3bp5/Inpp5f/Hbegf/Il6st	37
OLIGO	DARchipseeker_aged	GO:0003012	muscle system process	45/1556	425/29008	1.18242e-05	0.000252587	0.000168817	Nr4a1/Smad5/Bdkrb2/Ank2/Dock5/Cacna1g/Foxp1/Fxyd1/Hdac4/Pde4b/Ppp3ca/Myod1/Gsk3a/Mef2c/Klf4/Prkca/Gsn/Gata4/Ccn4/Scn1b/Vegfb/Sirt1/Foxo1/Akap6/Atp1a1/Comp/Adora1/Notch1/Atp2b1/Cacna1c/Foxo3/Myh14/Jup/Setd3/Nr4a3/Kcne2/Eno1/Edn2/Tpm1/Tnni1/Col14a1/Gatm/Inpp5f/Nr3c1/Gsk3b	45
OLIGO	DARchipseeker_aged	GO:0051090	regulation of DNA-binding transcription factor activity	45/1556	425/29008	1.18242e-05	0.000252587	0.000168817	Tgfbr3/Bcl3/Eda2r/Prox1/Nupr1/Mad2l2/Plpp3/Trib1/Trib2/Slco3a1/Bhlhe40/Trim25/Sfrp4/Cactin/Pim1/Dab2ip/Hdac4/Igf1r/Ppp3ca/Prkci/Klf4/Traf2/Stat3/Ptma/App/Nod1/Sirt1/Flot1/Thra/Arrb2/Faf1/Jup/Rbck1/Rnf220/Rtkn2/Rlim/Trim14/Rela/Men1/Hipk2/Ddit3/Sav1/Pten/Hes6/Crtc3	45
OLIGO	DARchipseeker_aged	GO:0030041	actin filament polymerization	26/1556	191/29008	1.22261e-05	0.000260203	0.000173907	Baiap2l2/Cotl1/Map3k1/Fmn1/Cracd/Msrb1/Fam107a/Gsn/Wasf2/Nphs1/Sptbn1/Cobl/Plekhg2/Pick1/Ap1ar/Myo1c/Ctnna2/Whamm/Wasf3/Rasa1/Myadm/Ssh1/Tpm1/Rdx/Capzb/Gas7	26
OLIGO	DARchipseeker_aged	GO:0042060	wound healing	40/1556	361/29008	1.23803e-05	0.000262507	0.000175447	Sdc4/Plpp3/Ptprj/Pik3cb/Anxa1/Dysf/F12/Map3k1/Ephb2/Itgb6/Fermt2/Nfe2l2/Apoe/Arhgef19/Arhgap35/Pdgfa/Prkca/Anxa5/Fgf1/Gata4/Ccn4/Vegfb/Epb41l4b/Pros1/Comp/Clasp1/Fgf7/Ppl/Dst/Rreb1/Plau/Gna13/Tyro3/Slc12a2/Scnn1g/Tpm1/Pten/Pla2g4a/Hbegf/Apoh	40
OLIGO	DARchipseeker_aged	GO:0001570	vasculogenesis	17/1556	96/29008	1.27405e-05	0.000269149	0.000179886	Tgfbr3/Cited2/Rras/Ptprj/Ccm2/Heg1/Fgfr2/Qk/Fgf1/Gata4/Rin2/Notch1/Itgb8/Rtn4/Spred1/Zmiz1/Brpf1	17
OLIGO	DARchipseeker_aged	GO:0051403	stress-activated MAPK cascade	30/1556	238/29008	1.28402e-05	0.000270257	0.000180627	Map3k5/Eda2r/Rassf2/Trib1/Grik2/Dnaja1/Map3k1/Sfrp4/Map4k4/Dab2ip/Rap2a/Igf1r/Sema4c/Traf2/App/Nod1/Nphs1/Fktn/Foxo1/Lmnb1/Dusp19/Map2k7/Sash1/Men1/Hipk2/Ephb1/Cdc42se1/Map3k11/Taok2/Gadd45a	30
OLIGO	DARchipseeker_aged	GO:1990138	neuron projection extension	27/1556	203/29008	1.28997e-05	0.000270515	0.0001808	Slc23a2/Barhl2/Hsp90ab1/Olfm1/Nrp2/Sema6d/Sin3a/Dip2b/Apoe/Prkn/Sema4b/Mag/Sema4c/St8sia2/Dpysl2/Raph1/Spg11/Jade2/Sema3a/Afdn/Rtn4/Sema6a/Edn2/Tmem108/Mapt/Plxna3/Gsk3b	27
OLIGO	DARchipseeker_aged	GO:0048709	oligodendrocyte differentiation	19/1556	116/29008	1.29839e-05	0.000271288	0.000181316	Sox6/B4galt6/Il34/Ptprj/Tmem98/Kcnj10/Mag/Id4/Qk/Hdac11/Sox5/Notch1/Enpp2/Fa2h/Sox13/Wasf3/Dlx1/Il33/Pten	19
OLIGO	DARchipseeker_aged	GO:0006470	protein dephosphorylation	30/1556	239/29008	1.39427e-05	0.000290263	0.000193998	Eya4/Ptprt/Ptprj/Hsp90ab1/Dusp23/Pdp1/Ppp3ca/Ppp2r2c/Ppp4r2/Dusp26/Ppp2r5c/Pdp2/Cdc25a/Adora1/Ppm1l/Mtmr4/Ppm1b/Ppp2r5a/Dusp19/Pp2d1/Ensa/Slc39a10/Gnai2/Ctdsp2/Ssh1/Vrk3/Ppp4r1/Pten/Ppm1h/Cry2	30
OLIGO	DARchipseeker_aged	GO:0035924	cellular response to vascular endothelial growth factor stimulus	13/1556	60/29008	1.40576e-05	0.000291594	0.000194888	Nr4a1/Gab1/Nrp2/Pik3cb/Anxa1/Dab2ip/Vegfb/Notch1/Myo1c/Pik3cd/Rela/Sema6a/Robo1	13
OLIGO	DARchipseeker_aged	GO:0070507	regulation of microtubule cytoskeleton organization	23/1556	159/29008	1.41097e-05	0.000291618	0.000194904	Snca/Gnai1/Mapre2/Dysf/Nav3/Eml2/Gas2l1/Efna5/Eml3/Map9/Fam107a/Cep97/Stmn4/Cep70/Tbcd/Clasp1/Phldb1/Dst/Mid1ip1/Mapt/Capzb/Stmn1/Gsk3b	23
OLIGO	DARchipseeker_aged	GO:0046467	membrane lipid biosynthetic process	20/1556	127/29008	1.41834e-05	0.000292087	0.000195217	Abca8a/B4galt6/Acer2/A4galt/Cers4/Ugt8a/St3gal1/Asah2/St3gal2/St8sia2/Gal3st1/Cerkl/Pigv/Sgms1/P2rx7/Ugcg/Elovl5/Fa2h/B3galt1/St8sia5	20
OLIGO	DARchipseeker_aged	GO:0006672	ceramide metabolic process	17/1556	97/29008	1.46838e-05	0.000301307	0.000201379	B4galt6/Acer2/Cers4/Plpp3/Ugt8a/St3gal1/Asah2/St3gal2/St8sia2/Gal3st1/Sgms1/P2rx7/Ugcg/Fa2h/Itgb8/B3galt1/Cerk	17
OLIGO	DARchipseeker_aged	GO:0007389	pattern specification process	49/1556	482/29008	1.48073e-05	0.000302757	0.000202348	Asph/Cited2/Hoxa4/Bhlhe41/Grsf1/Smad6/Nrp2/Kdm2b/Bhlhe40/Fgfr4/Lefty1/Fgfr2/Pcsk6/Dnai2/Mef2c/Dnai1/Fgf1/Gata4/Ssbp3/Meis2/Sema3a/Cobl/Gli2/Notch1/Psen1/Rnf220/Wnt6/Rarg/Chsy1/Zbtb16/Dlx1/Hipk2/Bcor/Zeb1/Ddit3/Wls/Plxna2/Nme7/Zeb2/Efnb1/Robo1/Hes6/Btg2/Sostdc1/Rpgrip1l/Xrcc2/Pds5a/Fkbp8/Hoxa3	49
OLIGO	DARchipseeker_aged	GO:1901800	positive regulation of proteasomal protein catabolic process	18/1556	107/29008	1.49346e-05	0.000304273	0.000203361	Nupr1/Trib1/Trib2/Gclc/Dab2ip/Tmem259/Rbx1/Prkn/Csnk1e/Gsk3a/Fmr1/Sgta/Klhl40/Psen1/Kcne2/Dnajb2/Il33/Gsk3b	18
OLIGO	DARchipseeker_aged	GO:0045747	positive regulation of Notch signaling pathway	11/1556	44/29008	1.51749e-05	0.000308049	0.000205885	Jag2/Epn2/Bmp2k/Sox2/Stat3/Notch1/Tspan5/Robo1/Zmiz1/Enho/Il6st	11
OLIGO	DARchipseeker_aged	GO:1902285	semaphorin-plexin signaling pathway involved in neuron projection guidance	7/1556	17/29008	1.52276e-05	0.000308049	0.000205885	Plxnd1/Nrp2/Plxnb3/Mef2c/Sema3a/Plxna2/Plxna3	7
OLIGO	DARchipseeker_aged	GO:0043491	protein kinase B signaling	27/1556	205/29008	1.54437e-05	0.000311322	0.000208072	Rras/Cavin3/Ptprj/Hsp90ab1/Pik3cb/Fermt2/Itsn1/Ngfr/Igf1r/Pdgfa/Klf4/Gata4/Vegfb/Sirt1/Slc9a3r1/Them4/Akt2/Arrb2/Pik3cd/Rtn4/Tyro3/Ddit3/Pten/Phlda3/Pik3c2b/Inpp5f/Hbegf	27
OLIGO	DARchipseeker_aged	GO:0003002	regionalization	41/1556	379/29008	1.71722e-05	0.00034495	0.000230548	Cited2/Hoxa4/Bhlhe41/Grsf1/Smad6/Nrp2/Kdm2b/Bhlhe40/Fgfr4/Lefty1/Fgfr2/Pcsk6/Mef2c/Fgf1/Gata4/Ssbp3/Sema3a/Cobl/Gli2/Notch1/Psen1/Rnf220/Rarg/Chsy1/Zbtb16/Dlx1/Hipk2/Ddit3/Wls/Plxna2/Nme7/Zeb2/Robo1/Hes6/Btg2/Sostdc1/Rpgrip1l/Xrcc2/Pds5a/Fkbp8/Hoxa3	41
OLIGO	DARchipseeker_aged	GO:0051147	regulation of muscle cell differentiation	22/1556	150/29008	1.72437e-05	0.000345176	0.000230699	Sox6/Prox1/Hopx/Bhlhe41/Megf10/Foxp1/Hdac4/Fgfr2/Myod1/Gsk3a/Mef2c/Epc1/Ccn4/Sirt1/Akap6/Thra/Notch1/Arrb2/Setd3/Zeb1/Nr3c1/Gsk3b	22
OLIGO	DARchipseeker_aged	GO:0050730	regulation of peptidyl-tyrosine phosphorylation	32/1556	266/29008	1.75553e-05	0.000350009	0.000233929	Irf1/Socs3/Il34/Nf2/Plpp3/Ptprj/Nedd9/Lrrk1/Gprc5b/Il9/Efna5/Pdgfa/Thbs4/Prkca/App/Vegfb/Btc/Cblb/Adora1/Fgf7/Aplp2/Arrb2/Enpp2/Dlg3/Psen1/Tgfa/Rasa1/Efna1/Sh3bp5/Inpp5f/Hbegf/Il6st	32
OLIGO	DARchipseeker_aged	GO:0070306	lens fiber cell differentiation	10/1556	37/29008	1.76075e-05	0.000350009	0.000233929	Prox1/Nf2/Maf/Bfsp2/Fgfr2/Cryaa/Plaat3/Vim/Zeb2/Spred1	10
OLIGO	DARchipseeker_aged	GO:0044772	mitotic cell cycle phase transition	43/1556	406/29008	1.81854e-05	0.000360246	0.000240771	Mad2l1/Zfp36l2/Appl2/Ube2s/Sin3a/Anxa1/Mir26a-1/Fbxl21/Tex14/Lats2/Rad17/Ppp3ca/Id4/Rcc2/Ppp2r5c/Klf4/Tpra1/Aven/Fam107a/App/Fbxo7/Mad1l1/Lmnb1/Cdc25a/Clasp1/Nacc2/Rad51b/Jade1/Fhl4/Kat14/Ccnd1/Ccnd3/Men1/Ctdsp2/Kcnh5/Pten/Rdx/Kdm8/Ctdspl/Anapc5/Nabp2/Fbxo5/Taok2	43
OLIGO	DARchipseeker_aged	GO:0060043	regulation of cardiac muscle cell proliferation	12/1556	53/29008	1.86515e-05	0.000368207	0.000246092	Tgfbr3/Cited2/Foxp1/Pim1/Fgfr2/Mef2c/Gata4/Ncam1/Notch1/Sav1/Pten/Vgll4	12
OLIGO	DARchipseeker_aged	GO:0021782	glial cell development	19/1556	119/29008	1.88694e-05	0.000371228	0.000248111	Pmp22/Pou3f1/B4galt6/Arhgef10/Lgi4/Sh3tc2/Kcnj10/Mag/Itgb4/Id4/App/Hdac11/Akt2/Vim/Pick1/Fa2h/Psen1/Wasf3/Pten	19
OLIGO	DARchipseeker_aged	GO:0030010	establishment of cell polarity	22/1556	151/29008	1.91763e-05	0.000373464	0.000249605	Myo18a/Mad2l1/Insc/Hsp90ab1/Fscn1/Bcas3/Frmd4b/Igf1r/Amotl2/Prkci/Fez1/Gsn/Myo9b/Slc9a3r1/Msn/Prickle2/Clasp1/Ephb1/Rab10/Dock2/Map4/Gsk3b	22
OLIGO	DARchipseeker_aged	GO:0031333	negative regulation of protein-containing complex assembly	22/1556	151/29008	1.91763e-05	0.000373464	0.000249605	Snca/Lmo4/Dnajc15/Smad6/Svip/Lefty1/Eml2/Cracd/Gsn/Sptbn1/Tbcd/Thra/Vps35/Myadm/Ankrd27/Ssh1/Tpm1/Rdx/Capzb/Stmn1/Vdac2/Gsk3b	22
OLIGO	DARchipseeker_aged	GO:0090257	regulation of muscle system process	31/1556	255/29008	1.91787e-05	0.000373464	0.000249605	Nr4a1/Ank2/Dock5/Foxp1/Fxyd1/Hdac4/Pde4b/Ppp3ca/Gsk3a/Mef2c/Klf4/Prkca/Gata4/Ccn4/Sirt1/Foxo1/Akap6/Atp1a1/Adora1/Notch1/Atp2b1/Cacna1c/Foxo3/Jup/Setd3/Nr4a3/Eno1/Edn2/Tnni1/Nr3c1/Gsk3b	31
OLIGO	DARchipseeker_aged	GO:0043406	positive regulation of MAP kinase activity	20/1556	130/29008	2.01721e-05	0.000391475	0.000261643	Map3k5/Pik3r5/Il34/Gab1/Map3k1/Dab2ip/Pdgfa/Tab1/Traf2/App/Fgf1/P2rx7/Psen1/Tgfa/Dusp19/Map2k7/Sash1/Zeb2/Robo1/Map3k11	20
OLIGO	DARchipseeker_aged	GO:0016570	histone modification	47/1556	461/29008	2.03843e-05	0.000394257	0.000263502	Eya4/Snca/Hopx/Setd5/Kdm2b/Sin3a/Hdac4/Rybp/Otub2/Baz1b/Ctcf/Myod1/Setmar/Zzz3/Akap8/Prkca/Fmr1/Jade2/Epc1/App/Kansl1/Hdac11/Sirt1/Kansl2/Pim3/Phf1/Setd1a/Jmjd1c/Kdm3a/Jade1/Pcgf5/Tbl1xr1/Kat14/Msl1/Wbp2/Men1/Ing3/Wdr70/Bcor/Rnf8/Kdm8/Lpin1/Macroh2a1/Morf4l2/Brpf1/Nnmt/Rif1	47
OLIGO	DARchipseeker_aged	GO:0007346	regulation of mitotic cell cycle	47/1556	462/29008	2.1539e-05	0.000415188	0.000277492	Mad2l1/Zfp36l2/Appl2/Sin3a/Anxa1/Mir26a-1/Tex14/Fgfr2/Rad17/Igf1r/Rcc2/Setmar/Ppp2r5c/Klf4/Prkca/Tpra1/Aven/Fam107a/App/Fbxo7/Meis2/Myc/Sirt1/Slc9a3r1/Btc/Mad1l1/Lmnb1/Cdc25a/Pim3/Nacc2/Rad51b/Jade1/Fhl4/Tgfa/Ccnd1/Ccnd3/Men1/Ctdsp2/Kcnh5/Pten/Rdx/Btg2/Ctdspl/Anapc5/Nabp2/Fbxo5/Taok2	47
OLIGO	DARchipseeker_aged	GO:0110020	regulation of actomyosin structure organization	18/1556	110/29008	2.2036e-05	0.000423342	0.000282942	Sdc4/Prox1/Nf2/Arhgef10/Fermt2/Pdlim4/Mef2c/Tjp1/Wasf2/Limch1/Pik3r1/Clasp1/Rapgef3/S1pr1/Arap1/Arhgef18/Tpm1/Stmn1	18
OLIGO	DARchipseeker_aged	GO:0003015	heart process	30/1556	245/29008	2.25779e-05	0.000432303	0.000288931	Smad5/Hopx/Ank2/Cacna1g/Fxyd1/Hdac4/Pde4b/Gsk3a/Prkca/Gsn/Gata4/Scn1b/Vegfb/Sirt1/Akap6/Atp1a1/Sema3a/Pik3r1/Adora1/Thra/Cacna1c/Adra1d/Jup/Kcne2/Gnai2/Edn2/Tpm1/Tnni1/Dnm1l/Hbegf	30
OLIGO	DARchipseeker_aged	GO:0048675	axon extension	21/1556	142/29008	2.33776e-05	0.00044569	0.000297878	Barhl2/Hsp90ab1/Olfm1/Nrp2/Sema6d/Sin3a/Dip2b/Apoe/Sema4b/Mag/Sema4c/Dpysl2/Raph1/Spg11/Sema3a/Rtn4/Sema6a/Edn2/Mapt/Plxna3/Gsk3b	21
OLIGO	DARchipseeker_aged	GO:0006325	chromatin organization	48/1556	477/29008	2.34328e-05	0.00044569	0.000297878	Eya4/Setd5/Kdm2b/Gpx4/Hdac4/Rbbp7/Baz1b/Ctcf/Smarca5/Setmar/Rsbn1/Epc1/Ptma/Trim28/Kansl1/Myc/Kmt5a/Chd4/Hdac11/Sirt1/Kansl2/Aebp2/Phf1/Setd1a/Jmjd1c/Kdm3a/Tbl1xr1/Msl1/Emsy/Rela/Brd2/Chd7/Men1/Ing3/Bcor/Bcorl1/Cdan1/Chd1l/Arid1a/Rnf8/Kdm8/Macroh2a1/H3f3a/Nr3c1/Epc2/Morf4l2/Brpf1/Rif1	48
OLIGO	DARchipseeker_aged	GO:0006914	autophagy	45/1556	437/29008	2.37111e-05	0.000448007	0.000299427	Pmp22/Snca/Bag3/Acer2/Nupr1/Mtcl1/Sh3bp4/Atg101/Rab43/Pik3cb/Retreg1/Svip/Gpr137b/Prkn/Itgb4/Snap29/Gsk3a/Bcl2l11/Fez1/Rnf152/Stat3/Dram1/Tbk1/Gata4/Fbxo7/Nod1/Sirt1/Foxo1/Trappc8/Foxk2/Pafah1b2/Mtmr4/Psen1/Foxo3/Soga1/Trim14/Pacs2/Atg10/Ddit3/Tmem39a/Vps41/Dnm1l/Mapt/Pik3c2b/Gsk3b	45
OLIGO	DARchipseeker_aged	GO:0061919	process utilizing autophagic mechanism	45/1556	437/29008	2.37111e-05	0.000448007	0.000299427	Pmp22/Snca/Bag3/Acer2/Nupr1/Mtcl1/Sh3bp4/Atg101/Rab43/Pik3cb/Retreg1/Svip/Gpr137b/Prkn/Itgb4/Snap29/Gsk3a/Bcl2l11/Fez1/Rnf152/Stat3/Dram1/Tbk1/Gata4/Fbxo7/Nod1/Sirt1/Foxo1/Trappc8/Foxk2/Pafah1b2/Mtmr4/Psen1/Foxo3/Soga1/Trim14/Pacs2/Atg10/Ddit3/Tmem39a/Vps41/Dnm1l/Mapt/Pik3c2b/Gsk3b	45
OLIGO	DARchipseeker_aged	GO:0055023	positive regulation of cardiac muscle tissue growth	11/1556	46/29008	2.39116e-05	0.000450309	0.000300965	Tgfbr3/Pim1/Fgfr2/Mef2c/Gata4/Ccn4/Sirt1/Akap6/Ncam1/Notch1/Nr3c1	11
OLIGO	DARchipseeker_aged	GO:0051963	regulation of synapse assembly	19/1556	121/29008	2.40191e-05	0.00045085	0.000301327	Snca/Farp1/Setd5/Grid2/Adgrl2/Ephb2/Lrfn4/Efna5/St8sia2/Mef2c/Prkca/App/Lingo2/Pik3r1/Thbs2/Sipa1l1/Ephb1/Eef2k/Gsk3b	19
OLIGO	DARchipseeker_aged	GO:0032271	regulation of protein polymerization	29/1556	234/29008	2.44901e-05	0.000458135	0.000306196	Snca/Baiap2l2/Cotl1/Nav3/Map3k1/Fmn1/Eml2/Cracd/Gsn/Wasf2/Nphs1/Sptbn1/Tbcd/Plekhg2/Pick1/Ap1ar/Myo1c/Ctnna2/Whamm/Wasf3/Rasa1/Myadm/Ssh1/Tpm1/Rdx/Mapt/Capzb/Stmn1/Vdac2	29
OLIGO	DARchipseeker_aged	GO:0010633	negative regulation of epithelial cell migration	14/1556	72/29008	2.45673e-05	0.000458135	0.000306196	Tgfbr3/Card10/Dab2ip/Apoe/Mef2c/Klf4/Sema3a/Notch1/Jup/Stard13/Pten/Spred1/Apoh/Gadd45a	14
OLIGO	DARchipseeker_aged	GO:0099175	regulation of postsynapse organization	18/1556	111/29008	2.49979e-05	0.000464653	0.000310552	Dnm3/Adam10/Grid2/Nrp2/Tanc1/Ephb2/Apoe/Tanc2/Lrfn4/App/Afdn/Abhd17c/Vps35/Efna1/Sipa1l1/Eef2k/Pten/Dnm1l	18
OLIGO	DARchipseeker_aged	GO:0044770	cell cycle phase transition	49/1556	492/29008	2.53374e-05	0.000465491	0.000311112	Prox1/Mad2l1/Zfp36l2/Appl2/Ube2s/Sin3a/Anxa1/Mir26a-1/Fbxl21/Tex14/Lats2/Rad17/Ppp3ca/Id4/Rcc2/Setmar/Akap8/Ppp2r5c/Klf4/Tpra1/Aven/Fam107a/App/Fbxo7/Mad1l1/Lmnb1/Cdc25a/Clasp1/Nacc2/Rad51b/Jade1/Fhl4/Kat14/Ccnd1/Ccnd3/Men1/Ctdsp2/Kcnh5/Pten/Rdx/Kdm8/Map3k11/Ctdspl/Macroh2a1/Anapc5/Nabp2/Cirbp/Fbxo5/Taok2	49
OLIGO	DARchipseeker_aged	GO:0050905	neuromuscular process	26/1556	199/29008	2.53608e-05	0.000465491	0.000311112	Pmp22/Clic5/Nr4a1/Cacna1a/Tmem150c/Grid2/Mycbp2/Npas3/Adcy5/Prkn/Sox2/App/Comp/Itpr1/Bcr/Aplp2/Vps35/Aph1b/Ctnna2/Myh14/Spr/Nr4a3/Hipk2/Pten/Tnni1/Pcdh15	26
OLIGO	DARchipseeker_aged	GO:1902115	regulation of organelle assembly	26/1556	199/29008	2.53608e-05	0.000465491	0.000311112	Sdc4/Nupr1/Grid2/Fscn1/Syne2/Lrfn4/Eml3/Arhgap35/Septin9/Fez1/Gsn/Cep97/Kctd17/Msn/Cnot2/Septin7/Dynll1/Pan3/Dzip1/Sipa1l1/Limk2/Tmem39a/Rdx/Evi5l/Map4/Asap1	26
OLIGO	DARchipseeker_aged	GO:0043502	regulation of muscle adaptation	17/1556	101/29008	2.53683e-05	0.000465491	0.000311112	Foxp1/Hdac4/Ppp3ca/Gsk3a/Mef2c/Klf4/Prkca/Ccn4/Sirt1/Foxo1/Akap6/Notch1/Foxo3/Nr4a3/Tnni1/Nr3c1/Gsk3b	17
OLIGO	DARchipseeker_aged	GO:0060047	heart contraction	29/1556	235/29008	2.65311e-05	0.000485273	0.000324333	Smad5/Hopx/Ank2/Cacna1g/Fxyd1/Hdac4/Pde4b/Gsk3a/Prkca/Gsn/Gata4/Scn1b/Vegfb/Sirt1/Akap6/Atp1a1/Sema3a/Pik3r1/Adora1/Thra/Cacna1c/Adra1d/Jup/Kcne2/Edn2/Tpm1/Tnni1/Dnm1l/Hbegf	29
OLIGO	DARchipseeker_aged	GO:2001222	regulation of neuron migration	12/1556	55/29008	2.77698e-05	0.000506312	0.000338395	Unc5d/Olfm1/Cdh1/Dab2ip/Zswim6/Stat3/Sema3a/Ctnna2/Tbc1d24/Sema6a/Phactr1/Gsk3b	12
OLIGO	DARchipseeker_aged	GO:0062013	positive regulation of small molecule metabolic process	23/1556	166/29008	2.85771e-05	0.000519378	0.000347127	Apoc2/Snca/Zbtb20/Anxa1/Prkn/Abcg1/Stat3/App/Fgf1/Myc/Sirt1/Foxo1/Irs2/P2rx7/Akt2/Elovl5/Psen1/Nr4a3/Eno1/Mid1ip1/Dgat1/Pla2g4a/Nnmt	23
OLIGO	DARchipseeker_aged	GO:0032232	negative regulation of actin filament bundle assembly	10/1556	39/29008	2.91318e-05	0.000525225	0.000351035	Map3k1/Prkn/Tjp1/Wasf2/Pik3r1/Clasp1/S1pr1/Arap1/Arhgef18/Stmn1	10
OLIGO	DARchipseeker_aged	GO:0051549	positive regulation of keratinocyte migration	6/1556	13/29008	2.91996e-05	0.000525225	0.000351035	Mapre2/Map4k4/Iqsec1/Epb41l4b/Fgf7/Hbegf	6
OLIGO	DARchipseeker_aged	GO:0048008	platelet-derived growth factor receptor signaling pathway	13/1556	64/29008	2.92658e-05	0.000525225	0.000351035	Snca/Schip1/Apod/Ptprj/Gab1/Txnip/Pdgfa/Slc9a3r1/Cblb/Bcr/Nr4a3/Pten/Bcar1	13
OLIGO	DARchipseeker_aged	GO:0050435	amyloid-beta metabolic process	13/1556	64/29008	2.92658e-05	0.000525225	0.000351035	Tmed10/Adam10/Olfm1/Apoe/Gsk3a/Abcg1/Nat8f4/Aph1b/Psen1/Rela/Rtn4/Efna1/Mgat3	13
OLIGO	DARchipseeker_aged	GO:0050708	regulation of protein secretion	34/1556	298/29008	2.96745e-05	0.00052993	0.00035418	Myrip/Myo18a/Tmed10/Ano1/Camk2n1/Pam/Adcy5/Anxa1/Ang/Rab11fip5/Inhbb/Apoe/Prkn/Ppp3ca/Krt20/Efna5/Abcg1/Anxa5/Sybu/Sirt1/Irs2/Pim3/P2rx7/Idh2/Pick1/Vps35/Ensa/Tardbp/Wls/Slc12a2/Sstr5/Mcu/Psmd9/Dnm1l	34
OLIGO	DARchipseeker_aged	GO:0007628	adult walking behavior	11/1556	47/29008	2.97131e-05	0.00052993	0.00035418	Pmp22/Cacna1a/Kcnj10/Oxr1/Arrb2/Cacna1c/Chd7/Hipk2/Mapt/Pcdh15/Uchl3	11
OLIGO	DARchipseeker_aged	GO:0040029	regulation of gene expression, epigenetic	19/1556	123/29008	3.03894e-05	0.000540309	0.000361117	Hdac4/Ctcf/Gsk3a/Smarca5/Epc1/Trim28/Sertad1/Sirt1/Setd1a/Pcgf5/Rlim/Wbp2/Cggbp1/Macroh2a1/H3f3a/Nr3c1/Zmiz1/Gsk3b/Rif1	19
OLIGO	DARchipseeker_aged	GO:0048660	regulation of smooth muscle cell proliferation	24/1556	178/29008	3.04866e-05	0.000540358	0.00036115	Ndrg2/Apod/Trib1/Foxp1/Ang/Hdac4/Fgfr2/Apoe/Igf1r/Mef2c/Klf4/Prkca/Ccn4/Myc/Pik3r1/Cdh13/Nr4a3/Gna13/S1pr1/Gnai2/Tpm1/Pten/Hbegf/Gsk3b	24
OLIGO	DARchipseeker_aged	GO:0043433	negative regulation of DNA-binding transcription factor activity	23/1556	167/29008	3.14847e-05	0.000556327	0.000371822	Bcl3/Prox1/Nupr1/Mad2l2/Trib1/Trib2/Bhlhe40/Sfrp4/Cactin/Pim1/Dab2ip/Hdac4/Igf1r/Klf4/Sirt1/Thra/Arrb2/Faf1/Rbck1/Rlim/Men1/Ddit3/Hes6	23
OLIGO	DARchipseeker_aged	GO:0007173	epidermal growth factor receptor signaling pathway	17/1556	103/29008	3.29462e-05	0.000578579	0.000386694	Rassf2/Ptprj/Gab1/Dab2ip/Dgkd/Efemp1/Btc/Fam83b/Cblb/Adora1/Cdh13/Psen1/Tgfa/Mvb12b/Hbegf/Fam83a/Bcar1	17
OLIGO	DARchipseeker_aged	GO:0014909	smooth muscle cell migration	17/1556	103/29008	3.29462e-05	0.000578579	0.000386694	Dock5/Trib1/Sema6d/Hdac4/Nfe2l2/Pdgfa/Mef2c/Ccn4/Myc/Nr4a3/Atp7a/Plau/Rapgef3/Gna13/Ssh1/Tpm1/Il6st	17
OLIGO	DARchipseeker_aged	GO:0043583	ear development	30/1556	250/29008	3.32197e-05	0.000581598	0.000388712	Col2a1/Eya4/Sdc4/Clic5/Cebpd/Prox1/Pls1/Adam10/Maf/Jag2/Ccm2/Cdh1/Ephb2/Fgfr2/Shroom2/Sox2/Bcl2l11/Myc/Slc9a3r1/Cux1/Gli2/Notch1/Bcr/Nr4a3/Chd7/Zeb1/Itga8/Rpgrip1l/Pcdh15/Gjb6	30
OLIGO	DARchipseeker_aged	GO:0031396	regulation of protein ubiquitination	27/1556	214/29008	3.35123e-05	0.000584918	0.000390931	Mad2l1/Mad2l2/Trib1/Trib2/Hsp90ab1/Mycbp2/Gclc/Ube2s/Dysf/Dnaja1/Peli3/Rbx1/Prkn/Otub2/Gsk3a/Fam107a/Nmi/Cblb/Klhl40/Ndfip2/Arrb2/Psen1/Sash1/Dnajb2/Wdr70/Pten/Fbxo5	27
OLIGO	DARchipseeker_aged	GO:0002573	myeloid leukocyte differentiation	29/1556	238/29008	3.36136e-05	0.000584918	0.000390931	Tmem64/Il34/Rassf2/Cited2/Fos/Trib1/Lrrk1/Fam20c/Foxp1/Mitf/Itgb6/Gpr137b/Klf10/Fstl3/Mef2c/Prkca/App/Ccn4/Fasn/Myc/Sirt1/Sh3pxd2a/Pik3r1/Psen1/Itgb8/Tjp2/Relb/Glo1/Gsk3b	29
OLIGO	DARchipseeker_aged	GO:0030032	lamellipodium assembly	14/1556	74/29008	3.3911e-05	0.000586379	0.000391908	Pmp22/Vav2/Fscn1/Hdac4/Plxnb3/Wasf2/Pik3r1/Cdh13/Atp7a/Whamm/Wasf3/S1pr1/Capzb/Ablim2	14
OLIGO	DARchipseeker_aged	GO:1903036	positive regulation of response to wounding	14/1556	74/29008	3.3911e-05	0.000586379	0.000391908	Plpp3/Anxa1/F12/Fermt2/Nfe2l2/Igf1r/Ccn4/Vegfb/Rreb1/Atp7a/Rtn4/Stk24/Hbegf/Apoh	14
OLIGO	DARchipseeker_aged	GO:1901890	positive regulation of cell junction assembly	19/1556	124/29008	3.41073e-05	0.000586379	0.000391908	Sdc4/Ptprj/Grid2/Adgrl2/Map4k4/Ephb2/Fermt2/Fmn1/Efna5/St8sia2/Prkca/Flot1/Lingo2/Pik3r1/Thbs2/Enpp2/Ephb1/Eef2k/Gsk3b	19
OLIGO	DARchipseeker_aged	GO:1903844	regulation of cellular response to transforming growth factor beta stimulus	19/1556	124/29008	3.41073e-05	0.000586379	0.000391908	Tgfbr3/Cited2/Bcl9l/Snx1/Hsp90ab1/Smad6/Htra1/Wfikkn2/Lats2/Htra3/Sirt1/Smurf2/Men1/Dlx1/Hipk2/Zeb1/Zeb2/Spred1/Itga8	19
OLIGO	DARchipseeker_aged	GO:0008064	regulation of actin polymerization or depolymerization	25/1556	191/29008	3.4897e-05	0.000598159	0.000399781	Baiap2l2/Cotl1/Map3k1/Fmn1/Cracd/Arhgap35/Shroom2/Gsn/Wasf2/Nphs1/Sptbn1/Plekhg2/Pick1/Ap1ar/Myo1c/Ctnna2/Whamm/Wasf3/Rasa1/Myadm/Ssh1/Tpm1/Rdx/Capzb/Plekhh2	25
OLIGO	DARchipseeker_aged	GO:0050679	positive regulation of epithelial cell proliferation	27/1556	215/29008	3.64001e-05	0.000622061	0.000415756	Nr4a1/Prox1/Foxp1/Dysf/Htra1/Ang/Fgfr2/Plxnb3/Thbs4/Prkca/Stat3/Fgf1/Vegfb/Myc/Sirt1/Cdc25a/Notch1/Itpr1/Fgf7/Cdh13/Pik3cd/Tgfa/Rreb1/Nr4a3/Ccnd1/Atp7a/Rtn4	27
OLIGO	DARchipseeker_aged	GO:0051495	positive regulation of cytoskeleton organization	28/1556	227/29008	3.65372e-05	0.000622547	0.00041608	Sdc4/Prox1/Nf2/Baiap2l2/Arhgef10/Nav3/Map3k1/Bcas3/Fermt2/Fmn1/Pdlim4/Cracd/Gsn/Ccl27a/Wasf2/Limch1/Nphs1/P2rx7/Pick1/Ap1ar/Myo1c/Ctnna2/Whamm/Wasf3/Rapgef3/Tpm1/Mapt/Plxna3	28
OLIGO	DARchipseeker_aged	GO:0034205	amyloid-beta formation	11/1556	48/29008	3.66895e-05	0.000623285	0.000416574	Tmed10/Adam10/Olfm1/Apoe/Gsk3a/Abcg1/Aph1b/Psen1/Rela/Rtn4/Efna1	11
OLIGO	DARchipseeker_aged	GO:0015849	organic acid transport	35/1556	314/29008	3.72165e-05	0.000630368	0.000421308	Cacna1a/Snca/Bdkrb2/Slc6a9/Slc3a2/Slc23a2/Slc25a48/Abcc4/Anxa1/Fxyd1/Slc16a7/Apoe/Kcnj10/Slc6a1/Dpysl2/Slc38a10/Abcc5/Slc7a15/Slco2b1/Myc/Slc9a3r1/Slc27a1/Lrrc8d/Irs2/Adora1/P2rx7/Akt2/Slc25a45/Psen1/Slc5a6/Slc15a4/Grik1/Slc12a2/Pla2g4a/Nr3c1	35
OLIGO	DARchipseeker_aged	GO:0002088	lens development in camera-type eye	16/1556	94/29008	3.77344e-05	0.000637255	0.000425911	Prox1/Cited2/Nf2/Maf/Bfsp2/Fgfr2/Cryaa/Plaat3/Shroom2/Sox2/Vim/Hipk2/Pds5b/Zeb2/Spred1/Pds5a	16
OLIGO	DARchipseeker_aged	GO:0042982	amyloid precursor protein metabolic process	14/1556	75/29008	3.9655e-05	0.00066772	0.000446272	Tmed10/Adam10/Olfm1/Apoe/Gsk3a/Abcg1/App/Necab3/Ago2/Aph1b/Psen1/Rela/Rtn4/Efna1	14
OLIGO	DARchipseeker_aged	GO:0061136	regulation of proteasomal protein catabolic process	24/1556	181/29008	4.01475e-05	0.000674031	0.00045049	Nupr1/Trib1/Trib2/Hsp90ab1/Gclc/Dab2ip/Svip/Tmem259/Apoe/Rybp/Rbx1/Prkn/Csnk1e/Gsk3a/Fmr1/Sgta/Klhl40/Psen1/Kcne2/Dnajb2/Il33/Dlgap1/Senp1/Gsk3b	24
OLIGO	DARchipseeker_aged	GO:0090092	regulation of transmembrane receptor protein serine/threonine kinase signaling pathway	30/1556	253/29008	4.16104e-05	0.000696548	0.000465539	Tgfbr3/Cited2/Rgma/Bcl9l/Snx1/Hsp90ab1/Smad6/Htra1/Sfrp4/Rbpms/Lefty1/Wfikkn2/Lats2/Inhbb/Htra3/Fstl3/Crim1/Gata4/Sirt1/Smurf2/Notch1/Men1/Dlx1/Hipk2/Zeb1/Zeb2/Spred1/Itga8/Sostdc1/Fkbp8	30
OLIGO	DARchipseeker_aged	GO:0050805	negative regulation of synaptic transmission	15/1556	85/29008	4.23384e-05	0.000706669	0.000472304	Gnai1/Dgki/Grid2/Grik2/Prkn/Slc6a1/Fmr1/Abhd6/Adora1/Pick1/Bche/Grik1/Gnai2/Pten/Mapt	15
OLIGO	DARchipseeker_aged	GO:0050920	regulation of chemotaxis	28/1556	229/29008	4.28032e-05	0.000709644	0.000474292	Il34/Adam10/Ptprj/Mycbp2/Sema6d/Dysf/Sema4b/Sema4c/Thbs4/Prkca/App/Fgf1/Ccl27a/Vegfb/Sema3a/Notch1/Akt2/Dapk2/Cdh13/S1pr1/Sema6a/Wnk1/Edn2/Mcu/Dnm1l/Robo1/Mpp1/Plxna3	28
OLIGO	DARchipseeker_aged	GO:0150117	positive regulation of cell-substrate junction organization	9/1556	33/29008	4.28886e-05	0.000709644	0.000474292	Sdc4/Ptprj/Mapre2/Map4k4/Fermt2/Fmn1/Iqsec1/Pik3r1/Enpp2	9
OLIGO	DARchipseeker_aged	GO:2000108	positive regulation of leukocyte apoptotic process	9/1556	33/29008	4.28886e-05	0.000709644	0.000474292	Fnip1/Pik3cb/Anxa1/Mef2c/Myc/Sirt1/P2rx7/Pik3cd/Nr4a3	9
OLIGO	DARchipseeker_aged	GO:0060541	respiratory system development	31/1556	266/29008	4.36282e-05	0.000719802	0.000481081	Hopx/Ano1/Insc/Foxp1/Spdef/Fgfr4/Itgb6/Heg1/Fgfr2/Tnc/Pdgfa/Sox2/Tab1/Fgf1/Gata4/Nkx2-9/Cux1/Gli2/Thra/Notch1/Fgf7/Tns3/Atxn1/Rarg/Atp7a/Chd7/Sav1/Edn2/Rpgrip1l/Sparc/Fgfrl1	31
OLIGO	DARchipseeker_aged	GO:0034976	response to endoplasmic reticulum stress	30/1556	254/29008	4.4807e-05	0.000737126	0.00049266	Pmp22/Map3k5/Nupr1/Creb3l2/Trim25/Dab2ip/Svip/Nfe2l2/Tmem259/Edem1/Prkn/Parp16/Thbs4/Bcl2l11/Sgta/App/Tmtc4/Sirt1/Flot1/Pik3r1/Itpr1/Manf/Ccnd1/Pdia3/Dnajb2/Fbxo6/Atg10/Ddit3/Ube2j2/Gsk3b	30
OLIGO	DARchipseeker_aged	GO:0030832	regulation of actin filament length	25/1556	194/29008	4.53483e-05	0.000743894	0.000497183	Baiap2l2/Cotl1/Map3k1/Fmn1/Cracd/Arhgap35/Shroom2/Gsn/Wasf2/Nphs1/Sptbn1/Plekhg2/Pick1/Ap1ar/Myo1c/Ctnna2/Whamm/Wasf3/Rasa1/Myadm/Ssh1/Tpm1/Rdx/Capzb/Plekhh2	25
OLIGO	DARchipseeker_aged	GO:0043534	blood vessel endothelial cell migration	18/1556	116/29008	4.58006e-05	0.000749167	0.000500707	Nr4a1/Card10/Anxa1/Nfe2l2/Apoe/Mef2c/Klf4/Prkca/Rhoj/Sirt1/Notch1/Jup/Scarb1/Stard13/Efna1/Spred1/Robo1/Gadd45a	18
OLIGO	DARchipseeker_aged	GO:0043393	regulation of protein binding	27/1556	218/29008	4.64615e-05	0.000757812	0.000506485	Tgfbr3/Hopx/Rgma/Plxnd1/Hsp90ab1/Dysf/Crmp1/Wfikkn2/Hdac4/Tex14/Apoe/Prkn/App/Myc/Cblb/Flot1/Aplp2/Arrb2/Psen1/B2m/Dzip1/Men1/Hipk2/Dnajb2/Slpi/Ifit2/Gsk3b	27
OLIGO	DARchipseeker_aged	GO:0046323	glucose import	15/1556	86/29008	4.87672e-05	0.00079316	0.00053011	Sh2b2/Appl2/Sort1/Nfe2l2/Gsk3a/Prkci/Prkca/Myc/Slc27a1/Irs2/Akt2/Rasa1/Aspscr1/Rab4b/Rhoq	15
OLIGO	DARchipseeker_aged	GO:0031668	cellular response to extracellular stimulus	28/1556	231/29008	5.00236e-05	0.00081129	0.000542227	Map3k5/Dnajc15/Fnip1/Fos/Cbs/Pim1/Cadps2/Klf10/Nfe2l2/Inhbb/Krt20/Gas2l1/Myod1/Angptl4/Pdk4/Wrn/Arhgap35/Rnf152/Fam107a/Sirt1/Foxo1/P2rx7/Pick1/Foxo3/Pdia3/Stk24/Vps41/Pik3c2b	28
OLIGO	DARchipseeker_aged	GO:0045637	regulation of myeloid cell differentiation	27/1556	219/29008	5.03343e-05	0.000814023	0.000544054	Tmem64/Il34/Rassf2/Fos/Trib1/Foxp1/Mitf/Gpr137b/Klf10/Fam210b/Gas2l1/Fstl3/Mef2c/Prkca/Stat3/Meis2/Myc/Pik3r1/Setd1a/Foxo3/Rarg/Tjp2/B2m/Zbtb16/Gabpa/Senp1/Gsk3b	27
OLIGO	DARchipseeker_aged	GO:0016485	protein processing	30/1556	256/29008	5.1875e-05	0.000836576	0.000559127	Atp23/Asph/Adam10/Chst8/F12/Cdh1/Tmem98/Pcsk6/Pcsk2/Xpnpep3/Fmr1/Gsn/Myc/Cln5/Pitrm1/Comp/P2rx7/Sec11c/Cpd/Vps35/Aph1b/Ldlrad3/Psen1/Scg5/Plau/Eno1/Yme1l1/Lonp2/Oma1/Apoh	30
OLIGO	DARchipseeker_aged	GO:0042594	response to starvation	24/1556	184/29008	5.24753e-05	0.000839537	0.000561106	Map3k5/Dnajc15/Fnip1/Bcas3/Cadps2/Klf10/Nfe2l2/Inhbb/Krt20/Gas2l1/Myod1/Angptl4/Pdk4/Wrn/Rnf152/Sirt1/Foxo1/Foxk2/Pick1/Foxo3/Stk24/Ddit3/Vps41/Pik3c2b	24
OLIGO	DARchipseeker_aged	GO:0048659	smooth muscle cell proliferation	24/1556	184/29008	5.24753e-05	0.000839537	0.000561106	Ndrg2/Apod/Trib1/Foxp1/Ang/Hdac4/Fgfr2/Apoe/Igf1r/Mef2c/Klf4/Prkca/Ccn4/Myc/Pik3r1/Cdh13/Nr4a3/Gna13/S1pr1/Gnai2/Tpm1/Pten/Hbegf/Gsk3b	24
OLIGO	DARchipseeker_aged	GO:0044321	response to leptin	7/1556	20/29008	5.26452e-05	0.000839537	0.000561106	Inhbb/Stat3/Sirt1/Ugcg/Nr4a3/Ccnd1/Pten	7
OLIGO	DARchipseeker_aged	GO:0051546	keratinocyte migration	7/1556	20/29008	5.26452e-05	0.000839537	0.000561106	Mapre2/Map4k4/Iqsec1/Epb41l4b/Fgf7/Pten/Hbegf	7
OLIGO	DARchipseeker_aged	GO:0032102	negative regulation of response to external stimulus	41/1556	398/29008	5.3033e-05	0.000843372	0.00056367	Rnf125/Socs3/Rgma/Trib1/Grid2/Trafd1/Sema6d/F12/Htra1/Cactin/Apoe/Sema4b/Sema4c/Mvk/Pdgfa/Gpr17/Anxa5/Nmi/Pros1/Sema3a/Adora1/Notch1/Clasp1/Bcr/Ppm1b/Arrb2/Vps35/Aph1b/Ctnna2/Plau/Psma1/Rtn4/Sema6a/Nr1d2/Tyro3/Slc12a2/Pten/Robo1/Plxna3/Inpp5f/Apoh	41
OLIGO	DARchipseeker_aged	GO:0061097	regulation of protein tyrosine kinase activity	14/1556	77/29008	5.37456e-05	0.000852337	0.000569661	Il34/Nedd9/Gprc5b/App/Btc/Cblb/Adora1/Aplp2/Dlg3/Psen1/Tgfa/Efna1/Sh3bp5/Hbegf	14
OLIGO	DARchipseeker_aged	GO:0010811	positive regulation of cell-substrate adhesion	20/1556	139/29008	5.3997e-05	0.000853958	0.000570744	Sdc4/Rras/Edil3/Dock5/Ptprj/Nedd9/Map4k4/Fermt2/Fmn1/Rsu1/Nid1/Rin2/Enpp2/Cdh13/Fbln2/Jup/Rreb1/Myadm/Dock1/Gsk3b	20
OLIGO	DARchipseeker_aged	GO:1902905	positive regulation of supramolecular fiber organization	26/1556	208/29008	5.44456e-05	0.000857107	0.000572849	Sdc4/Prox1/Nf2/Baiap2l2/Arhgef10/Nav3/Map3k1/Fermt2/Fmn1/Pdlim4/Cracd/App/Gsn/Wasf2/Limch1/Nphs1/Pick1/Ap1ar/Myo1c/Psen1/Ctnna2/Whamm/Wasf3/Rapgef3/Tpm1/Mapt	26
OLIGO	DARchipseeker_aged	GO:0001649	osteoblast differentiation	27/1556	220/29008	5.44955e-05	0.000857107	0.000572849	Tgfbr3/Glis1/Cebpd/Tmem64/Smad5/Rassf2/Cbfb/Fam20c/Smad6/Fermt2/Hdac4/Crim1/Id4/Sox2/Mef2c/Lgr4/Ccn4/Gli2/Notch1/Men1/Limd1/Pdlim7/Wwox/H3f3a/Fbxo5/Gsk3b/Il6st	27
OLIGO	DARchipseeker_aged	GO:0051896	regulation of protein kinase B signaling	23/1556	173/29008	5.52298e-05	0.000866276	0.000578977	Rras/Cavin3/Ptprj/Hsp90ab1/Pik3cb/Fermt2/Itsn1/Ngfr/Igf1r/Pdgfa/Klf4/Gata4/Vegfb/Sirt1/Slc9a3r1/Arrb2/Pik3cd/Rtn4/Ddit3/Pten/Phlda3/Inpp5f/Hbegf	23
OLIGO	DARchipseeker_aged	GO:1903205	regulation of hydrogen peroxide-induced cell death	9/1556	34/29008	5.55633e-05	0.000869125	0.000580882	Txn1/Gpr37l1/Pde8a/Foxp1/Nfe2l2/Gpr37/Fbxo7/Foxo3/Nr4a3	9
OLIGO	DARchipseeker_aged	GO:0046330	positive regulation of JNK cascade	16/1556	97/29008	5.6046e-05	0.000874287	0.000584332	Map3k5/Eda2r/Rassf2/Map3k1/Map4k4/Dab2ip/Traf2/App/Nod1/Lmnb1/Dusp19/Map2k7/Hipk2/Map3k11/Taok2/Gadd45a	16
OLIGO	DARchipseeker_aged	GO:0071496	cellular response to external stimulus	33/1556	295/29008	5.70552e-05	0.000887611	0.000593237	Map3k5/Dnajc15/Bag3/Fnip1/Fos/Cbs/Tmem150c/Mir26a-1/Pim1/Cadps2/Klf10/Nfe2l2/Inhbb/Krt20/Gas2l1/Myod1/Angptl4/Pdk4/Wrn/Arhgap35/Rnf152/Fam107a/Sirt1/Foxo1/Atp1a1/P2rx7/Pick1/Foxo3/Pdia3/Stk24/Vps41/Pik3c2b/Gsk3b	33
OLIGO	DARchipseeker_aged	GO:0046513	ceramide biosynthetic process	13/1556	68/29008	5.72362e-05	0.000888014	0.000593506	B4galt6/Cers4/Ugt8a/St3gal1/Asah2/St3gal2/St8sia2/Gal3st1/Sgms1/P2rx7/Ugcg/Fa2h/B3galt1	13
OLIGO	DARchipseeker_aged	GO:0051155	positive regulation of striated muscle cell differentiation	12/1556	59/29008	5.80943e-05	0.000895795	0.000598706	Prox1/Hopx/Myod1/Mef2c/Epc1/Ccn4/Sirt1/Akap6/Thra/Arrb2/Nr3c1/Gsk3b	12
OLIGO	DARchipseeker_aged	GO:0014037	Schwann cell differentiation	10/1556	42/29008	5.82071e-05	0.000895795	0.000598706	Pmp22/Pou3f1/Arhgef10/Lgi4/Sh3tc2/Itgb4/Gpc1/Akt2/Fa2h/Rela	10
OLIGO	DARchipseeker_aged	GO:1900181	negative regulation of protein localization to nucleus	10/1556	42/29008	5.82071e-05	0.000895795	0.000598706	Dclk3/Apod/Sin3a/Polr1a/Tmem98/Lats2/App/Sirt1/Otud7b/Gsk3b	10
OLIGO	DARchipseeker_aged	GO:0048639	positive regulation of developmental growth	27/1556	221/29008	5.89638e-05	0.000905007	0.000604863	Tgfbr3/Prox1/Hopx/Pls1/Ghrh/Slc23a2/Dio3/Pim1/Fgfr2/Apoe/Prkn/Igf1r/Myod1/Efna5/Mef2c/Gata4/Ccn4/Sirt1/Akap6/Ncam1/Afdn/Notch1/Rtn4/Chd7/Mapt/Nr3c1/Gsk3b	27
OLIGO	DARchipseeker_aged	GO:0048640	negative regulation of developmental growth	19/1556	129/29008	5.9474e-05	0.000910398	0.000608466	Cited2/Rgma/Sema6d/Foxp1/Dip2b/Sema4b/Nkd1/Mag/Sema4c/Gsk3a/Sema3a/Rtn4/Men1/Sema6a/Sav1/Pten/Plxna3/Vgll4/Gsk3b	19
OLIGO	DARchipseeker_aged	GO:0010971	positive regulation of G2/M transition of mitotic cell cycle	8/1556	27/29008	5.97137e-05	0.000911629	0.000609289	Sin3a/Rcc2/App/Lmnb1/Cdc25a/Rad51b/Ccnd1/Fbxo5	8
OLIGO	DARchipseeker_aged	GO:0051235	maintenance of location	36/1556	335/29008	6.2546e-05	0.000952329	0.000636491	Mest/Snca/Fth1/Cds1/Asph/Ank2/Txn1/Tmem135/Itpr2/Sun1/Dysf/Igsf11/Dbi/Hilpda/Apoe/Apob/Abcg1/Gsn/Bdkrb1/Sirt1/Mad1l1/Akap6/Thra/Itpr1/P2rx7/Ftl1/Psen1/Faf1/Rbck1/Scarb1/Dzip1/Chd7/Ddit3/Dgat1/Ibtk/Cry2	36
OLIGO	DARchipseeker_aged	GO:0003018	vascular process in circulatory system	28/1556	234/29008	6.29235e-05	0.000955535	0.000638634	Tgfbr3/Bdkrb2/Cbs/Dock5/Ptprj/Smad6/Gclc/Cacna1g/Smtnl2/Fermt2/Apoe/Arhgap35/Tjp1/Sirt1/Plvap/Slc27a1/Comp/Adora1/Atp2b1/Bcr/Cacna1c/Adra1d/Manf/Slc5a6/Tjp2/Tbxas1/Edn2/Nr3c1	28
OLIGO	DARchipseeker_aged	GO:0051492	regulation of stress fiber assembly	16/1556	98/29008	6.36868e-05	0.000964568	0.000644671	Sdc4/Nf2/Arhgef10/Fermt2/Pdlim4/Tjp1/Wasf2/Limch1/Pik3r1/Clasp1/Rapgef3/S1pr1/Arap1/Arhgef18/Tpm1/Stmn1	16
OLIGO	DARchipseeker_aged	GO:0018205	peptidyl-lysine modification	39/1556	375/29008	6.49618e-05	0.000981283	0.000655843	Snca/Setd5/Sin3a/Dip2b/Hdac4/Ctcf/Myod1/Setmar/Zzz3/Jade2/Epc1/Nat8f4/Trim28/App/Kansl1/Kmt5a/Sirt1/Kansl2/Phf1/Setd1a/Kdm3a/Jade1/Setd3/Kat14/Msl1/Rela/Atp7a/Wbp2/Men1/Ing3/Bcor/Senp1/Macroh2a1/Eef1akmt2/Zmiz1/Morf4l2/Brpf1/Nnmt/Rif1	39
OLIGO	DARchipseeker_aged	GO:0003279	cardiac septum development	19/1556	130/29008	6.62014e-05	0.000994282	0.00066453	Tgfbr3/Lmo4/Prox1/Ank2/Cited2/Sall4/Plxnd1/Smad6/Nrp2/Heg1/Fgfr2/Tab1/Gata4/Cntrl/Notch1/Chd7/Sav1/Robo1/Fgfrl1	19
OLIGO	DARchipseeker_aged	GO:0061041	regulation of wound healing	19/1556	130/29008	6.62014e-05	0.000994282	0.00066453	Plpp3/Anxa1/F12/Ephb2/Fermt2/Nfe2l2/Apoe/Pdgfa/Anxa5/Ccn4/Vegfb/Pros1/Clasp1/Rreb1/Plau/Slc12a2/Pten/Hbegf/Apoh	19
OLIGO	DARchipseeker_aged	GO:2001233	regulation of apoptotic signaling pathway	41/1556	402/29008	6.63433e-05	0.000994282	0.00066453	Col2a1/Pmp22/Eya4/Bdkrb2/Nupr1/Gclc/Pik3cb/Dnaja1/Peli3/Nme5/Dab2ip/Il9/Nfe2l2/Inhbb/Ngfr/Prkn/Bcl2l11/Traf2/Gata4/Myc/Sirt1/Slc9a3r1/Sgms1/Nacc2/Dapk2/Deptor/Arrb2/Psen1/Faf1/Rbck1/Rtkn2/Pdia3/Rela/Eno1/Gnai2/Ddit3/Pten/Dnm1l/Wwox/Vdac2/Gsk3b	41
OLIGO	DARchipseeker_aged	GO:0086003	cardiac muscle cell contraction	13/1556	69/29008	6.7093e-05	0.00100289	0.000670284	Ank2/Cacna1g/Fxyd1/Pde4b/Gsn/Gata4/Scn1b/Akap6/Atp1a1/Adora1/Cacna1c/Jup/Kcne2	13
OLIGO	DARchipseeker_aged	GO:0010595	positive regulation of endothelial cell migration	17/1556	109/29008	6.90576e-05	0.00102758	0.000686783	Prox1/Rras/Plpp3/Pik3cb/Foxp1/Anxa1/Bcas3/Nfe2l2/Prkca/Fgf1/Rhoj/Sirt1/Rin2/Pik3cd/Sash1/Sparc/Bcar1	17
OLIGO	DARchipseeker_aged	GO:0042987	amyloid precursor protein catabolic process	12/1556	60/29008	6.91034e-05	0.00102758	0.000686783	Tmed10/Adam10/Olfm1/Apoe/Gsk3a/Abcg1/App/Aph1b/Psen1/Rela/Rtn4/Efna1	12
OLIGO	DARchipseeker_aged	GO:0043537	negative regulation of blood vessel endothelial cell migration	9/1556	35/29008	7.1253e-05	0.0010568	0.000706312	Card10/Apoe/Mef2c/Klf4/Notch1/Jup/Stard13/Spred1/Gadd45a	9
OLIGO	DARchipseeker_aged	GO:1901987	regulation of cell cycle phase transition	39/1556	378/29008	7.71327e-05	0.00114105	0.00076262	Prox1/Mad2l1/Zfp36l2/Appl2/Sin3a/Anxa1/Mir26a-1/Tex14/Rad17/Rcc2/Setmar/Ppp2r5c/Klf4/Tpra1/Aven/Fam107a/App/Fbxo7/Mad1l1/Lmnb1/Cdc25a/Nacc2/Rad51b/Jade1/Fhl4/Ccnd1/Ccnd3/Men1/Ctdsp2/Kcnh5/Pten/Rdx/Ctdspl/Macroh2a1/Anapc5/Nabp2/Cirbp/Fbxo5/Taok2	39
OLIGO	DARchipseeker_aged	GO:0021859	pyramidal neuron differentiation	6/1556	15/29008	7.75974e-05	0.00114496	0.000765238	Unc5d/Fgfr2/Slc4a10/Atp7a/Plxna3/Zmiz1	6
OLIGO	DARchipseeker_aged	GO:0050771	negative regulation of axonogenesis	13/1556	70/29008	7.83887e-05	0.00115366	0.000771053	Rgma/Sema6d/Dip2b/Ephb2/Sema4b/Mag/Sema4c/Sema3a/Psen1/Rtn4/Sema6a/Pten/Plxna3	13
OLIGO	DARchipseeker_aged	GO:0007176	regulation of epidermal growth factor-activated receptor activity	8/1556	28/29008	7.96807e-05	0.00116967	0.000781753	App/Btc/Cblb/Adora1/Aplp2/Psen1/Tgfa/Hbegf	8
OLIGO	DARchipseeker_aged	GO:0010769	regulation of cell morphogenesis involved in differentiation	18/1556	121/29008	8.07069e-05	0.00117869	0.000787781	Dock5/Nedd9/Ephb2/Fermt2/Rcc2/Efna5/Cux1/Afdn/Enpp2/Ap1ar/Rreb1/Tbc1d24/Myadm/Ankrd27/Eef2k/Dnm1l/Dock1/Bcar1	18
OLIGO	DARchipseeker_aged	GO:0017015	regulation of transforming growth factor beta receptor signaling pathway	18/1556	121/29008	8.07069e-05	0.00117869	0.000787781	Tgfbr3/Cited2/Bcl9l/Snx1/Hsp90ab1/Smad6/Htra1/Wfikkn2/Lats2/Htra3/Sirt1/Smurf2/Men1/Hipk2/Zeb1/Zeb2/Spred1/Itga8	18
OLIGO	DARchipseeker_aged	GO:0046488	phosphatidylinositol metabolic process	20/1556	143/29008	8.10228e-05	0.00118029	0.000788852	Socs3/Cds1/Lclat1/Efr3b/Ttc7/Pik3cb/Tmem150a/Pdgfa/Pigv/Mtmr10/Slc27a1/Synj2/Pik3r1/Mtmr4/Inpp5a/Pik3cd/Pip4p2/Pten/Pik3c2b/Inpp5f	20
OLIGO	DARchipseeker_aged	GO:0009247	glycolipid biosynthetic process	12/1556	61/29008	8.1865e-05	0.00118954	0.000795029	B4galt6/A4galt/Ugt8a/St3gal1/St3gal2/St8sia2/Gal3st1/Pigv/Ugcg/Fa2h/B3galt1/St8sia5	12
OLIGO	DARchipseeker_aged	GO:0045165	cell fate commitment	32/1556	288/29008	8.34005e-05	0.00120878	0.00080789	Glis1/Sox6/Lmo4/Smad5/Prox1/Barhl2/Jag2/Spdef/Mitf/Tead3/Lats2/Fgfr2/Wnt5b/Myod1/Sox2/Mef2c/Stat3/Gata4/Prickle2/Gli2/Sox5/Notch1/Bcl11b/Psen1/Wnt6/Sox13/Men1/Dlx1/Rab10/Sostdc1/Ebf2/Fkbp8	32
OLIGO	DARchipseeker_aged	GO:0009306	protein secretion	40/1556	393/29008	8.45972e-05	0.00122303	0.000817413	Myrip/Myo18a/Tmed10/Ano1/Camk2n1/Pam/Adcy5/Anxa1/Snx19/Ang/Rab11fip5/Inhbb/Apoe/Prkn/Ppp3ca/Krt20/Efna5/Abcg1/Anxa5/Sybu/Sirt1/Irs2/Comp/Pim3/P2rx7/Idh2/Abca1/Pick1/Vps35/Cacna1c/Ensa/Tardbp/Rab10/Wls/Slc12a2/Sstr5/Mcu/Psmd9/Dnm1l/Dgat1	40
OLIGO	DARchipseeker_aged	GO:0015833	peptide transport	34/1556	314/29008	8.50174e-05	0.00122601	0.000819404	Myrip/Ghrh/Ano1/Camk2n1/Adcy5/Slco3a1/Anxa1/Snx19/Rab11fip5/Itsn1/Inhbb/Prkn/Ppp3ca/Efna5/Abcg1/Anxa5/Abcc5/Sybu/Sirt1/Slc9a3r1/Irs2/Pim3/Adora1/Abca1/Pick1/Cacna1c/Ensa/Slc15a4/Tardbp/Chd7/Sstr5/Mcu/Psmd9/Dgat1	34
OLIGO	DARchipseeker_aged	GO:0008344	adult locomotory behavior	17/1556	111/29008	8.71757e-05	0.00125397	0.000838095	Pmp22/Cacna1a/Snca/Lgi4/Prkn/Kcnj10/App/Oxr1/Arrb2/Cacna1c/Atxn1/Chd7/Hipk2/Mapt/Pcdh15/Inpp5f/Uchl3	17
OLIGO	DARchipseeker_aged	GO:0030534	adult behavior	24/1556	190/29008	8.77483e-05	0.00125904	0.000841485	Pmp22/Cacna1a/Snca/Lgi4/Prkn/Kcnj10/Nrxn3/App/Oxr1/Arrb2/Cacna1c/Atxn1/Nr4a3/Chd7/Hipk2/Grik1/Pten/Zfhx2/Nrxn2/Mapt/Pcdh15/Aldh2/Inpp5f/Uchl3	24
OLIGO	DARchipseeker_aged	GO:0046890	regulation of lipid biosynthetic process	25/1556	202/29008	8.82787e-05	0.00126349	0.000844456	Apoc2/Prox1/Zbtb20/Anxa1/Fgfr4/Dbi/Apoe/Igf1r/Lpcat1/Apob/Abcg1/Pdk4/Pdgfa/Fgf1/Sirt1/Atp1a1/Slc27a1/Abhd6/Elovl5/Scarb1/Mid1ip1/Dgat1/Lpin1/Pla2g4a/Nr3c1	25
OLIGO	DARchipseeker_aged	GO:0050919	negative chemotaxis	10/1556	44/29008	8.90004e-05	0.00126748	0.000847124	Nrp2/Sema6d/Sema4b/Sema4c/Pdgfa/Lgr4/Sema3a/Sema6a/Robo1/Plxna3	10
OLIGO	DARchipseeker_aged	GO:0061098	positive regulation of protein tyrosine kinase activity	10/1556	44/29008	8.90004e-05	0.00126748	0.000847124	Il34/Nedd9/Gprc5b/App/Btc/Adora1/Dlg3/Tgfa/Efna1/Hbegf	10
OLIGO	DARchipseeker_aged	GO:0035592	establishment of protein localization to extracellular region	40/1556	394/29008	8.93878e-05	0.00126984	0.000848699	Myrip/Myo18a/Tmed10/Ano1/Camk2n1/Pam/Adcy5/Anxa1/Snx19/Ang/Rab11fip5/Inhbb/Apoe/Prkn/Ppp3ca/Krt20/Efna5/Abcg1/Anxa5/Sybu/Sirt1/Irs2/Comp/Pim3/P2rx7/Idh2/Abca1/Pick1/Vps35/Cacna1c/Ensa/Tardbp/Rab10/Wls/Slc12a2/Sstr5/Mcu/Psmd9/Dnm1l/Dgat1	40
OLIGO	DARchipseeker_aged	GO:0003158	endothelium development	19/1556	133/29008	9.06043e-05	0.00128076	0.000856001	Prox1/Foxp1/Ccm2/Heg1/Vezf1/Fgf1/Tjp1/Fasn/Msn/Afdn/Notch1/Cnmd/Col15a1/Tjp2/Rapgef3/Stard13/Myadm/Zeb1/Rdx	19
OLIGO	DARchipseeker_aged	GO:0070304	positive regulation of stress-activated protein kinase signaling cascade	19/1556	133/29008	9.06043e-05	0.00128076	0.000856001	Map3k5/Eda2r/Rassf2/Map3k1/Map4k4/Dab2ip/Sema4c/Traf2/App/Nod1/Lmnb1/Dusp19/Rnf13/Map2k7/Sash1/Hipk2/Map3k11/Taok2/Gadd45a	19
OLIGO	DARchipseeker_aged	GO:0032922	circadian regulation of gene expression	13/1556	71/29008	9.12945e-05	0.00128172	0.000856638	Cavin3/Bhlhe41/Per3/Mycbp2/Bhlhe40/Ngfr/Csnk1e/Id4/Lgr4/Sirt1/Kdm8/Cry2/Relb	13
OLIGO	DARchipseeker_aged	GO:0034121	regulation of toll-like receptor signaling pathway	13/1556	71/29008	9.12945e-05	0.00128172	0.000856638	Irf1/Tlr1/Appl2/Cactin/Dab2ip/App/Lgr4/Flot1/Arrb2/Gramd4/Slc15a4/Rtn4/Tyro3	13
OLIGO	DARchipseeker_aged	GO:1903522	regulation of blood circulation	30/1556	264/29008	9.13433e-05	0.00128172	0.000856638	Hopx/Ank2/Dock5/Smad6/Cacna1g/Smtnl2/Fxyd1/Hdac4/Pde4b/Gsk3a/Prkca/App/Gata4/Scn1b/Sirt1/Akap6/Atp1a1/Sema3a/Pik3r1/Adora1/Thra/Atp2b1/Cacna1c/Adra1d/Jup/Kcne2/Tbxas1/Edn2/Tpm1/Hbegf	30
OLIGO	DARchipseeker_aged	GO:0051650	establishment of vesicle localization	21/1556	156/29008	9.53642e-05	0.00133487	0.00089216	Stard3nl/Myrip/Snca/Dnm3/Dync1i1/Tmed10/Tbc1d23/Fgfr2/Tanc2/Dpysl2/Shroom2/Spg11/Sybu/Clasp1/Ap1ar/Myo1c/Psen1/Kif13a/Dipk2a/Myo1d/Limk2	21
OLIGO	DARchipseeker_aged	GO:0046622	positive regulation of organ growth	12/1556	62/29008	9.66037e-05	0.00134892	0.000901552	Tgfbr3/Prox1/Pim1/Fgfr2/Mef2c/Gata4/Ccn4/Sirt1/Akap6/Ncam1/Notch1/Nr3c1	12
OLIGO	DARchipseeker_aged	GO:0002040	sprouting angiogenesis	18/1556	123/29008	0.000100214	0.00139593	0.000932971	Nr4a1/Card10/Pik3cb/Anxa1/Ngfr/Epn2/Klf4/Fgf1/Tjp1/Rhoj/Vegfb/Notch1/Cdh13/Stard13/Rtn4/Sema6a/Spred1/Robo1	18
OLIGO	DARchipseeker_aged	GO:0042886	amide transport	36/1556	343/29008	0.00010127	0.00140722	0.000940517	Myrip/Ghrh/Ano1/Camk2n1/Adcy5/Slco3a1/Anxa1/Snx19/Rab11fip5/Itsn1/Inhbb/Prkn/Ppp3ca/Efna5/Abcg1/Anxa5/Abcc5/Sybu/Sirt1/Slc9a3r1/Slc27a1/Irs2/Pim3/Adora1/Abca1/Pick1/Cacna1c/Slc5a6/Ensa/Slc15a4/Tardbp/Chd7/Sstr5/Mcu/Psmd9/Dgat1	36
OLIGO	DARchipseeker_aged	GO:0008356	asymmetric cell division	7/1556	22/29008	0.000105357	0.00145356	0.00097149	Insc/Etv5/Tead3/Cntrl/Sox5/Zbtb16/Rab10	7
OLIGO	DARchipseeker_aged	GO:0031579	membrane raft organization	7/1556	22/29008	0.000105357	0.00145356	0.00097149	Pmp22/Rftn1/Gsn/Flot1/Fa2h/Myadm/Dock2	7
OLIGO	DARchipseeker_aged	GO:0045664	regulation of neuron differentiation	28/1556	241/29008	0.000105367	0.00145356	0.00097149	Prox1/Cntn4/Tcf12/Gpr37l1/Sin3a/Gprc5b/Etv5/Ngfr/Mag/Id4/Dpysl2/Sox2/Mef2c/Fmr1/Fez1/App/Gli2/Sox5/Notch1/Bcl11b/Foxo3/B2m/Rtn4/Dlx1/Zeb1/Pten/Zfhx2/Gsk3b	28
OLIGO	DARchipseeker_aged	GO:0009100	glycoprotein metabolic process	35/1556	331/29008	0.000108385	0.0014916	0.000996915	Col2a1/Fut9/Ggta1/Acer2/Spock3/Dse/Pxylp1/Chst8/St3gal1/Dpy19l1/Edem1/Pcsk6/Gpc1/St3gal2/St8sia2/B3galnt1/Tmtc4/Vegfb/Necab3/Slc4a10/Fktn/Dsel/Ago2/St3gal5/Psen1/B3galt1/Chsy1/Galnt7/Atp7a/Fbxo6/Il33/St8sia5/Fut8/Mgat3/Hbegf	35
OLIGO	DARchipseeker_aged	GO:1901991	negative regulation of mitotic cell cycle phase transition	22/1556	169/29008	0.000108807	0.00149381	0.000998393	Mad2l1/Zfp36l2/Mir26a-1/Tex14/Rad17/Ppp2r5c/Klf4/Tpra1/Aven/Fam107a/Fbxo7/Mad1l1/Nacc2/Jade1/Fhl4/Ccnd1/Ctdsp2/Pten/Ctdspl/Nabp2/Fbxo5/Taok2	22
OLIGO	DARchipseeker_aged	GO:0014015	positive regulation of gliogenesis	14/1556	82/29008	0.000109531	0.00150016	0.00100264	Il34/Etv5/Mag/Prkci/Qk/Myc/Notch1/Vim/Enpp2/Atxn1/Rela/Rtn4/Il33/Il6st	14
OLIGO	DARchipseeker_aged	GO:0060979	vasculogenesis involved in coronary vascular morphogenesis	6/1556	16/29008	0.00011852	0.0016117	0.00107718	Tgfbr3/Fgfr2/Fgf1/Gata4/Notch1/Spred1	6
OLIGO	DARchipseeker_aged	GO:0072673	lamellipodium morphogenesis	6/1556	16/29008	0.00011852	0.0016117	0.00107718	Snx1/Snx2/Myo9b/Wasf2/Enpp2/Rreb1	6
OLIGO	DARchipseeker_aged	GO:1902287	semaphorin-plexin signaling pathway involved in axon guidance	6/1556	16/29008	0.00011852	0.0016117	0.00107718	Plxnd1/Plxnb3/Mef2c/Sema3a/Plxna2/Plxna3	6
OLIGO	DARchipseeker_aged	GO:0031334	positive regulation of protein-containing complex assembly	28/1556	243/29008	0.000121491	0.00164417	0.00109888	Snca/Fnip1/Baiap2l2/Nav3/Fscn1/Map3k1/Dab2ip/Fermt2/Fmn1/Cracd/Bcl2l11/Gsn/Wasf2/Nphs1/Msn/Abca1/Pick1/Ap1ar/Myo1c/Faf1/Ctnna2/Bik/Whamm/Wasf3/Mapt/Ice1/Asap1/Gsk3b	28
OLIGO	DARchipseeker_aged	GO:0043543	protein acylation	28/1556	243/29008	0.000121491	0.00164417	0.00109888	Snca/Nupr1/Zdhhc14/Setd5/Sin3a/Dip2b/Ctcf/Myod1/Zdhhc13/Zzz3/Jade2/Epc1/Nat8f4/App/Kansl1/Sirt1/Kansl2/Zdhhc23/Ppm1b/Jade1/Kat14/Msl1/Rapgef3/Wbp2/Ing3/Morf4l2/Gsk3b/Brpf1	28
OLIGO	DARchipseeker_aged	GO:0098656	anion transmembrane transport	24/1556	194/29008	0.000121769	0.00164417	0.00109888	Slc6a9/Slc3a2/Ano1/Slc23a2/Slc25a42/Fxyd1/Slc4a8/Slc16a7/Kcnj10/Slc6a1/Slc12a8/Prkca/Abcc5/Myc/Slc27a1/Lrrc8d/Psen1/Slc5a6/Slc15a4/Grk6/Lrrc8b/Best1/Slc12a2/Vdac2	24
OLIGO	DARchipseeker_aged	GO:0043588	skin development	32/1556	294/29008	0.000122878	0.00165251	0.00110446	Lncpint/Pou3f1/Fosl2/Txnip/Anxa1/Dbi/Itgb6/Lats2/Ngfr/Fgfr2/Itgb4/Barx2/Pdgfa/Lgr4/Comp/Gli2/Notch1/Bcr/Fgf7/Ugcg/Bcl11b/Fa2h/Psen1/Ppl/Jup/Rela/Atp7a/Flnb/Sav1/Sostdc1/Macroh2a1/Stmn1	32
OLIGO	DARchipseeker_aged	GO:0043535	regulation of blood vessel endothelial cell migration	15/1556	93/29008	0.000123021	0.00165251	0.00110446	Card10/Anxa1/Nfe2l2/Apoe/Mef2c/Klf4/Prkca/Rhoj/Sirt1/Notch1/Jup/Stard13/Efna1/Spred1/Gadd45a	15
OLIGO	DARchipseeker_aged	GO:0097193	intrinsic apoptotic signaling pathway	33/1556	307/29008	0.000123252	0.00165251	0.00110446	Bcl3/Map3k5/Eda2r/Bdkrb2/Nupr1/Pik3cb/Dnaja1/Nme5/Dab2ip/Nfe2l2/Prkn/Ppp2r5c/Bcl2l11/Prkca/Myc/Sirt1/Slc9a3r1/Pik3r1/Itpr1/Nacc2/Dapk2/Rtkn2/Eno1/Hipk2/Stk24/Ddit3/Dnm1l/Mapt/Phlda3/Wwox/Aldh2/Vdac2/Gsk3b	33
OLIGO	DARchipseeker_aged	GO:0071692	protein localization to extracellular region	40/1556	401/29008	0.000130417	0.00173625	0.00116042	Myrip/Myo18a/Tmed10/Ano1/Camk2n1/Pam/Adcy5/Anxa1/Snx19/Ang/Rab11fip5/Inhbb/Apoe/Prkn/Ppp3ca/Krt20/Efna5/Abcg1/Anxa5/Sybu/Sirt1/Irs2/Comp/Pim3/P2rx7/Idh2/Abca1/Pick1/Vps35/Cacna1c/Ensa/Tardbp/Rab10/Wls/Slc12a2/Sstr5/Mcu/Psmd9/Dnm1l/Dgat1	40
OLIGO	DARchipseeker_aged	GO:0045927	positive regulation of growth	34/1556	321/29008	0.000130585	0.00173625	0.00116042	Tgfbr3/Prox1/Hopx/Pls1/Ghrh/Slc23a2/Adam10/Dio3/Kdm2b/Pim1/Il9/Fgfr2/Apoe/Prkn/Cryaa/Igf1r/Myod1/Efna5/Mef2c/Rftn1/Gata4/Ccn4/Sirt1/Akap6/Ncam1/Afdn/Notch1/Rtn4/Chd7/Mapt/H3f3a/Nr3c1/Hbegf/Gsk3b	34
OLIGO	DARchipseeker_aged	GO:0006638	neutral lipid metabolic process	20/1556	148/29008	0.000131227	0.00173625	0.00116042	Apoc2/Snca/Dgki/Apobr/Ang/Dbi/Apoe/Dgkd/Plaat3/Apob/Sirt1/Slc27a1/Abhd6/Tbl1xr1/Scarb1/Dgat1/Lpin1/Pla2g4a/Il6st/Apoh	20
OLIGO	DARchipseeker_aged	GO:0045598	regulation of fat cell differentiation	20/1556	148/29008	0.000131227	0.00173625	0.00116042	Tmem64/Cds1/Zfp36l2/Trib2/Pim1/Fermt2/Sort1/Wnt5b/Id4/Syap1/Ccn4/Sirt1/Foxo1/Rreb1/Sox13/Zbtb16/Ddit3/Sav1/Lpin1/Uchl3	20
OLIGO	DARchipseeker_aged	GO:0045834	positive regulation of lipid metabolic process	23/1556	183/29008	0.000131554	0.00173625	0.00116042	Apoc2/Vav2/Zbtb20/Anxa1/Dbi/Apoe/Igf1r/Angptl4/Abcg1/App/Fgf1/Slc27a1/Irs2/Abhd6/Adora1/Akt2/Elovl5/Nr4a3/Scarb1/Mid1ip1/Dgat1/Pla2g4a/Apoh	23
OLIGO	DARchipseeker_aged	GO:0003300	cardiac muscle hypertrophy	16/1556	104/29008	0.000131789	0.00173625	0.00116042	Foxp1/Ppp3ca/Gsk3a/Mef2c/Prkca/Gata4/Ccn4/Sirt1/Foxo1/Akap6/Notch1/Nr4a3/Col14a1/Inpp5f/Nr3c1/Gsk3b	16
OLIGO	DARchipseeker_aged	GO:0001764	neuron migration	24/1556	195/29008	0.000131924	0.00173625	0.00116042	Unc5d/Spock1/Barhl2/Olfm1/Nrp2/Tubb2a/Cdh1/Dab2ip/Zswim6/Mef2c/Stat3/Fktn/Sema3a/Psen1/Ctnna2/Tbc1d24/Sema6a/Gfra3/Mrtfb/Mapt/Phactr1/AU040320/Zmiz1/Gsk3b	24
OLIGO	DARchipseeker_aged	GO:0008016	regulation of heart contraction	24/1556	195/29008	0.000131924	0.00173625	0.00116042	Hopx/Ank2/Cacna1g/Fxyd1/Hdac4/Pde4b/Gsk3a/Prkca/Gata4/Scn1b/Sirt1/Akap6/Atp1a1/Sema3a/Pik3r1/Adora1/Thra/Cacna1c/Adra1d/Jup/Kcne2/Edn2/Tpm1/Hbegf	24
OLIGO	DARchipseeker_aged	GO:0051898	negative regulation of protein kinase B signaling	10/1556	46/29008	0.000132594	0.00174106	0.00116364	Cavin3/Ptprj/Pik3cb/Igf1r/Klf4/Sirt1/Slc9a3r1/Ddit3/Pten/Phlda3	10
OLIGO	DARchipseeker_aged	GO:0001505	regulation of neurotransmitter levels	29/1556	257/29008	0.000134128	0.00175717	0.00117441	Nr4a1/Cacna1a/Snca/Slc6a9/Dgki/Slc4a8/Cadps2/Nr3c2/Prkn/Kcnj10/Nrxn3/Slc6a1/Snap29/Syp/Ncs1/Mef2c/Prkca/Fmr1/Gpm6b/Flot1/Syde1/P2rx7/Maob/Bche/Psen1/Dnm1l/Nrxn2/Prima1/Gsk3b	29
OLIGO	DARchipseeker_aged	GO:1902751	positive regulation of cell cycle G2/M phase transition	8/1556	30/29008	0.000136326	0.00177782	0.00118821	Sin3a/Rcc2/App/Lmnb1/Cdc25a/Rad51b/Ccnd1/Fbxo5	8
OLIGO	DARchipseeker_aged	GO:1904752	regulation of vascular associated smooth muscle cell migration	8/1556	30/29008	0.000136326	0.00177782	0.00118821	Dock5/Nfe2l2/Mef2c/Nr4a3/Atp7a/Gna13/Ssh1/Tpm1	8
OLIGO	DARchipseeker_aged	GO:0010596	negative regulation of endothelial cell migration	11/1556	55/29008	0.000137593	0.00179028	0.00119654	Card10/Dab2ip/Apoe/Mef2c/Klf4/Notch1/Jup/Stard13/Spred1/Apoh/Gadd45a	11
OLIGO	DARchipseeker_aged	GO:0031330	negative regulation of cellular catabolic process	28/1556	245/29008	0.000139787	0.0018147	0.00121286	Snca/Nupr1/Hsp90ab1/Dbi/Dab2ip/Svip/Rybp/Fmr1/Fez1/Qk/Sgta/Traf2/Stat3/Gata4/Klhl40/Foxk2/Vps35/Psen1/Tent2/Mettl16/Tardbp/Efna1/Hipk2/Tmem39a/Anks1/Senp1/Mgat3/Cirbp	28
OLIGO	DARchipseeker_aged	GO:0001885	endothelial cell development	13/1556	74/29008	0.000141622	0.0018217	0.00121754	Ccm2/Heg1/Vezf1/Tjp1/Fasn/Msn/Afdn/Cnmd/Col15a1/Tjp2/Rapgef3/Myadm/Rdx	13
OLIGO	DARchipseeker_aged	GO:0010611	regulation of cardiac muscle hypertrophy	13/1556	74/29008	0.000141622	0.0018217	0.00121754	Foxp1/Ppp3ca/Gsk3a/Mef2c/Prkca/Ccn4/Sirt1/Foxo1/Akap6/Notch1/Nr4a3/Nr3c1/Gsk3b	13
OLIGO	DARchipseeker_aged	GO:0001953	negative regulation of cell-matrix adhesion	9/1556	38/29008	0.000142236	0.0018217	0.00121754	Acer2/Apod/Bcas3/Rcc2/Fam107a/Pik3r1/Enpp2/Rasa1/Pten	9
OLIGO	DARchipseeker_aged	GO:0033028	myeloid cell apoptotic process	9/1556	38/29008	0.000142236	0.0018217	0.00121754	Pik3cb/Anxa1/Mef2c/Sirt1/Thra/Pik3cd/Plekho2/Pten/Apoh	9
OLIGO	DARchipseeker_aged	GO:0036474	cell death in response to hydrogen peroxide	9/1556	38/29008	0.000142236	0.0018217	0.00121754	Txn1/Gpr37l1/Pde8a/Foxp1/Nfe2l2/Gpr37/Fbxo7/Foxo3/Nr4a3	9
OLIGO	DARchipseeker_aged	GO:0086004	regulation of cardiac muscle cell contraction	9/1556	38/29008	0.000142236	0.0018217	0.00121754	Ank2/Fxyd1/Pde4b/Gata4/Akap6/Atp1a1/Adora1/Cacna1c/Jup	9
OLIGO	DARchipseeker_aged	GO:0016050	vesicle organization	31/1556	284/29008	0.0001477	0.00188746	0.00126149	Sdc4/Snca/Myo18a/Dnm3/Tmed10/Ccdc136/Anxa1/Dysf/Snx19/Stx6/Tbc1d4/Sort1/Prkn/Snap29/Abcg1/Fhip1b/Stxbp6/Shroom2/Spg11/Prkci/P2rx7/Akt2/Abca1/Kif13a/Tmcc1/Ankrd27/Vps41/Zeb2/Pla2g4a/AU040320/Fbxo5	31
OLIGO	DARchipseeker_aged	GO:0010660	regulation of muscle cell apoptotic process	15/1556	95/29008	0.000157228	0.00200474	0.00133987	Bag3/Nupr1/Ghrh/Nfe2l2/Igf1r/Qk/Gata4/Sirt1/Pik3r1/Arrb2/Dipk2a/Rapgef3/Pten/Gsk3b/Apoh	15
OLIGO	DARchipseeker_aged	GO:0007623	circadian rhythm	26/1556	222/29008	0.000160514	0.0020421	0.00136484	Prox1/Ghrh/Cavin3/Bhlhe41/Per3/Mycbp2/Sin3a/Bhlhe40/Klf10/Fbxl21/Ngfr/Csnk1e/Id4/Lgr4/Sirt1/Adora1/Atoh7/Dpyd/Tardbp/Nr1d2/Gpr157/Pten/Kdm8/Cry2/Relb/Gsk3b	26
OLIGO	DARchipseeker_aged	GO:0051149	positive regulation of muscle cell differentiation	13/1556	75/29008	0.000163002	0.00206457	0.00137986	Prox1/Hopx/Myod1/Mef2c/Epc1/Ccn4/Sirt1/Akap6/Thra/Arrb2/Setd3/Nr3c1/Gsk3b	13
OLIGO	DARchipseeker_aged	GO:1901184	regulation of ERBB signaling pathway	13/1556	75/29008	0.000163002	0.00206457	0.00137986	Ptprj/Dab2ip/Dgkd/Sh3tc2/Btc/Cblb/Adora1/Cdh13/Psen1/Tgfa/Rtn4/Mvb12b/Hbegf	13
OLIGO	DARchipseeker_aged	GO:2000058	regulation of ubiquitin-dependent protein catabolic process	21/1556	162/29008	0.000163854	0.00207078	0.00138401	Trib1/Trib2/Hsp90ab1/Gclc/Svip/Rybp/Rbx1/Prkn/Csnk1e/Gsk3a/Sgta/Agbl4/Klhl40/Psen1/Hipk2/Dnajb2/Il33/Pten/Anks1/Senp1/Gsk3b	21
OLIGO	DARchipseeker_aged	GO:0045833	negative regulation of lipid metabolic process	16/1556	106/29008	0.000165583	0.00208803	0.00139554	Apoc2/Prox1/Appl2/Apod/Dbi/Dab2ip/Apoe/Lpcat1/Pdgfa/Sirt1/Atp1a1/Slc27a1/Adora1/Ppp2r5a/Lpin1/Crtc3	16
OLIGO	DARchipseeker_aged	GO:0030833	regulation of actin filament polymerization	22/1556	174/29008	0.000167102	0.00210254	0.00140524	Baiap2l2/Cotl1/Map3k1/Fmn1/Cracd/Gsn/Wasf2/Nphs1/Sptbn1/Plekhg2/Pick1/Ap1ar/Myo1c/Ctnna2/Whamm/Wasf3/Rasa1/Myadm/Ssh1/Tpm1/Rdx/Capzb	22
OLIGO	DARchipseeker_aged	GO:0032388	positive regulation of intracellular transport	23/1556	186/29008	0.000168054	0.00210669	0.00140801	Bag3/Asph/Scp2d1/Mtcl1/Hsp90ab1/Tmem30b/Cdh1/Bcas3/Edem1/Gsk3a/Fez1/Trim28/Msn/Pik3r1/Akt2/Myo1c/Psen1/Jup/Rapgef3/Tardbp/Rdx/Ice1/Gsk3b	23
OLIGO	DARchipseeker_aged	GO:0061387	regulation of extent of cell growth	18/1556	128/29008	0.000168168	0.00210669	0.00140801	Rgma/Barhl2/Olfm1/Sema6d/Sin3a/Dip2b/Apoe/Sema4b/Mag/Sema4c/Efna5/Dpysl2/Sema3a/Rtn4/Sema6a/Mapt/Plxna3/Gsk3b	18
OLIGO	DARchipseeker_aged	GO:0000209	protein polyubiquitination	28/1556	248/29008	0.000171858	0.00214822	0.00143577	Rnf125/Marchf1/Cbfb/Ube2s/Dysf/Peli3/Map3k1/Rbx1/Prkn/Otub2/Marchf8/Rnf216/Jade2/Rnf152/Traf2/Nhlrc3/Nmi/Ifi27/Tnks/Smurf2/Rbck1/Znrf1/Trim14/Peli2/Sash1/Rnf8/Ube2j2/Anapc5	28
OLIGO	DARchipseeker_aged	GO:0044320	cellular response to leptin stimulus	6/1556	17/29008	0.000174861	0.00217041	0.0014506	Inhbb/Stat3/Sirt1/Ugcg/Nr4a3/Pten	6
OLIGO	DARchipseeker_aged	GO:0061000	negative regulation of dendritic spine development	6/1556	17/29008	0.000174861	0.00217041	0.0014506	Dnm3/Ngfr/Apoe/Efna1/Pten/Asap1	6
OLIGO	DARchipseeker_aged	GO:2000047	regulation of cell-cell adhesion mediated by cadherin	6/1556	17/29008	0.000174861	0.00217041	0.0014506	Mad2l2/Epcam/Tjp1/Flot1/Afdn/Notch1	6
OLIGO	DARchipseeker_aged	GO:0034260	negative regulation of GTPase activity	8/1556	31/29008	0.000175149	0.00217041	0.0014506	Sh3bp4/Bcas3/Dab2ip/Rcc2/Plxnb3/Arrb2/Wnk1/Rdx	8
OLIGO	DARchipseeker_aged	GO:0031669	cellular response to nutrient levels	24/1556	199/29008	0.000180484	0.00223169	0.00149155	Map3k5/Dnajc15/Fnip1/Pim1/Cadps2/Klf10/Nfe2l2/Inhbb/Krt20/Gas2l1/Myod1/Angptl4/Pdk4/Wrn/Rnf152/Fam107a/Sirt1/Foxo1/Pick1/Foxo3/Pdia3/Stk24/Vps41/Pik3c2b	24
OLIGO	DARchipseeker_aged	GO:0051648	vesicle localization	22/1556	175/29008	0.00018162	0.00224089	0.0014977	Stard3nl/Myrip/Snca/Dnm3/Dync1i1/Tmed10/Tbc1d23/Fgfr2/Tanc2/Dpysl2/Shroom2/Spg11/Sybu/Clasp1/Ap1ar/Myo1c/Psen1/Kif13a/Dipk2a/Myo1d/Limk2/Pten	22
OLIGO	DARchipseeker_aged	GO:0045786	negative regulation of cell cycle	37/1556	367/29008	0.000185184	0.00227995	0.00152381	Nr4a1/Prox1/Mad2l1/Nupr1/Zfp36l2/Camk2n1/Mir26a-1/Dab2ip/Tex14/Lats2/Fgfr2/Rad17/Plaat3/Setmar/Ppp2r5c/Klf4/Tpra1/Aven/Fam107a/Fbxo7/Tnks/Slc9a3r1/Mad1l1/Nacc2/Jade1/Fhl4/Ccnd1/Men1/Ctdsp2/Pten/Btg2/Ctdspl/Macroh2a1/Nabp2/Fbxo5/Taok2/Grb14	37
OLIGO	DARchipseeker_aged	GO:1903204	negative regulation of oxidative stress-induced neuron death	7/1556	24/29008	0.00019453	0.00237357	0.00158638	Meak7/Prkn/Fbxo7/Oxr1/Ncoa7/Nr4a3/Tbc1d24	7
OLIGO	DARchipseeker_aged	GO:1990000	amyloid fibril formation	7/1556	24/29008	0.00019453	0.00237357	0.00158638	Apoe/Hspg2/App/Gsn/Psen1/B2m/Mapt	7
OLIGO	DARchipseeker_aged	GO:0006865	amino acid transport	21/1556	164/29008	0.000194812	0.00237357	0.00158638	Cacna1a/Snca/Slc6a9/Slc3a2/Slc25a48/Kcnj10/Slc6a1/Dpysl2/Slc38a10/Slc7a15/Myc/Slc9a3r1/Lrrc8d/Adora1/P2rx7/Slc25a45/Psen1/Slc15a4/Grik1/Slc12a2/Nr3c1	21
OLIGO	DARchipseeker_aged	GO:0009267	cellular response to starvation	21/1556	164/29008	0.000194812	0.00237357	0.00158638	Map3k5/Dnajc15/Fnip1/Cadps2/Klf10/Nfe2l2/Inhbb/Krt20/Gas2l1/Myod1/Angptl4/Pdk4/Wrn/Rnf152/Sirt1/Foxo1/Pick1/Foxo3/Stk24/Vps41/Pik3c2b	21
OLIGO	DARchipseeker_aged	GO:0003205	cardiac chamber development	24/1556	200/29008	0.00019486	0.00237357	0.00158638	Tgfbr3/Lmo4/Prox1/Ank2/Cited2/Sall4/Plxnd1/Smad6/Nrp2/Heg1/Fgfr2/Gsk3a/Mef2c/Tab1/Gata4/Cntrl/Notch1/Chd7/Sav1/Tpm1/Tnni1/Robo1/Arid1a/Fgfrl1	24
OLIGO	DARchipseeker_aged	GO:0043161	proteasome-mediated ubiquitin-dependent protein catabolic process	41/1556	423/29008	0.000200232	0.00243381	0.00162665	Pmp22/Trib1/Trib2/Hsp90ab1/Gclc/Ube2s/Trim25/Svip/Fbxl21/Nfe2l2/Rybp/Edem1/Rbx1/Prkn/Csnk1e/Fbxl19/Gsk3a/Ppp2r5c/Rnf216/Sgta/Rnf122/Nhlrc3/Ifi27/Sirt1/Klhl15/Kctd17/Klhl40/Smurf2/Arrb2/Psen1/Tbl1xr1/Rbck1/Znrf1/Dnajb2/Fbxo6/Il33/Ddit3/Senp1/Ube2j2/Anapc5/Gsk3b	41
OLIGO	DARchipseeker_aged	GO:0045216	cell-cell junction organization	25/1556	213/29008	0.000205445	0.00249101	0.00166487	Pmp22/Cdh8/Adam10/Nf2/Ugt8a/Ccm2/Fscn1/Cdh1/Ephb2/Fermt2/Kifc3/Heg1/Pkp4/Shroom2/Prkci/Prkca/Tjp1/Tbcd/Cdh20/Afdn/Myo1c/Jup/Tjp2/Rdx/Gjb6	25
OLIGO	DARchipseeker_aged	GO:0062012	regulation of small molecule metabolic process	37/1556	369/29008	0.000206297	0.00249101	0.00166487	Cacna1a/Apoc2/Snca/Prox1/Nupr1/Appl2/Zbtb20/Anxa1/Fgfr4/Dbi/Hdac4/Apoe/Prkn/Apob/Abcg1/Pdk4/Stat3/App/Fgf1/Myc/Sirt1/Foxo1/Irs2/Foxk2/P2rx7/Akt2/Elovl5/Psen1/Nr4a3/Soga1/Eno1/Mid1ip1/Lonp2/Dgat1/Pla2g4a/Nr3c1/Nnmt	37
OLIGO	DARchipseeker_aged	GO:0014897	striated muscle hypertrophy	16/1556	108/29008	0.000206678	0.00249101	0.00166487	Foxp1/Ppp3ca/Gsk3a/Mef2c/Prkca/Gata4/Ccn4/Sirt1/Foxo1/Akap6/Notch1/Nr4a3/Col14a1/Inpp5f/Nr3c1/Gsk3b	16
OLIGO	DARchipseeker_aged	GO:0071901	negative regulation of protein serine/threonine kinase activity	16/1556	108/29008	0.000206678	0.00249101	0.00166487	Ptprj/Pik3cb/Dnaja1/Dab2ip/Heg1/Lats2/Apoe/Prkar1b/Fbxo7/Sirt1/Dusp19/Men1/Pten/Macroh2a1/Gsk3b/Gadd45a	16
OLIGO	DARchipseeker_aged	GO:0015749	monosaccharide transmembrane transport	17/1556	119/29008	0.00020814	0.00250337	0.00167313	Sh2b2/Appl2/Slc23a2/Sort1/Nfe2l2/Gsk3a/Prkci/Prkca/Myc/Slc27a1/Irs2/Akt2/Nr4a3/Rasa1/Aspscr1/Rab4b/Rhoq	17
OLIGO	DARchipseeker_aged	GO:0006473	protein acetylation	24/1556	201/29008	0.000210241	0.00252333	0.00168648	Snca/Nupr1/Setd5/Sin3a/Dip2b/Ctcf/Myod1/Zzz3/Jade2/Epc1/Nat8f4/App/Kansl1/Sirt1/Kansl2/Jade1/Kat14/Msl1/Rapgef3/Wbp2/Ing3/Morf4l2/Gsk3b/Brpf1	24
OLIGO	DARchipseeker_aged	GO:0071383	cellular response to steroid hormone stimulus	21/1556	165/29008	0.000212139	0.00253872	0.00169676	Zfp36l2/Foxp1/Anxa1/Dnaja1/Nr3c2/Myod1/Lbh/Fam107a/Sirt1/Atp1a1/Cnot2/Kdm3a/Wbp2/Calcoco1/Sstr5/Scnn1g/Zfp366/Arid1a/Cry2/Nr3c1/Zmiz1	21
OLIGO	DARchipseeker_aged	GO:0000302	response to reactive oxygen species	23/1556	189/29008	0.000213246	0.00253872	0.00169676	Ercc6l2/Map3k5/Txn1/Fos/Apod/Gpr37l1/Pde8a/Foxp1/Anxa1/Nme5/Nfe2l2/Gpr37/Cryaa/Fancc/Prkca/Fbxo7/Sirt1/Foxo3/Nr4a3/Rela/Atp7a/Stk24/Lig1	23
OLIGO	DARchipseeker_aged	GO:0031644	regulation of nervous system process	23/1556	189/29008	0.000213246	0.00253872	0.00169676	Begain/Igsf11/Tmem98/Ngfr/Prkn/Kcnj10/Mag/Fmr1/App/Ncam1/Adora1/Afdn/Wasf3/Rtn4/Tbc1d24/Ssh1/Il33/Pten/Dlgap1/Zfhx2/Tmem108/Lpin1/Gsk3b	23
OLIGO	DARchipseeker_aged	GO:0014743	regulation of muscle hypertrophy	13/1556	77/29008	0.000214184	0.00253872	0.00169676	Foxp1/Ppp3ca/Gsk3a/Mef2c/Prkca/Ccn4/Sirt1/Foxo1/Akap6/Notch1/Nr4a3/Nr3c1/Gsk3b	13
OLIGO	DARchipseeker_aged	GO:1902807	negative regulation of cell cycle G1/S phase transition	13/1556	77/29008	0.000214184	0.00253872	0.00169676	Mir26a-1/Ppp2r5c/Klf4/Fam107a/Fbxo7/Nacc2/Jade1/Fhl4/Ccnd1/Men1/Ctdsp2/Pten/Ctdspl	13
OLIGO	DARchipseeker_aged	GO:1903363	negative regulation of cellular protein catabolic process	13/1556	77/29008	0.000214184	0.00253872	0.00169676	Hsp90ab1/Dab2ip/Svip/Rybp/Sgta/Klhl40/Vps35/Psen1/Efna1/Hipk2/Anks1/Senp1/Mgat3	13
OLIGO	DARchipseeker_aged	GO:1903580	positive regulation of ATP metabolic process	9/1556	40/29008	0.000216576	0.00256177	0.00171216	Nupr1/Zbtb20/Prkn/Stat3/App/Myc/P2rx7/Psen1/Eno1	9
OLIGO	DARchipseeker_aged	GO:0022011	myelination in peripheral nervous system	8/1556	32/29008	0.000222617	0.00261165	0.0017455	Pmp22/Pou3f1/Arhgef10/Lgi4/Sh3tc2/Itgb4/Akt2/Fa2h	8
OLIGO	DARchipseeker_aged	GO:0032292	peripheral nervous system axon ensheathment	8/1556	32/29008	0.000222617	0.00261165	0.0017455	Pmp22/Pou3f1/Arhgef10/Lgi4/Sh3tc2/Itgb4/Akt2/Fa2h	8
OLIGO	DARchipseeker_aged	GO:0051125	regulation of actin nucleation	8/1556	32/29008	0.000222617	0.00261165	0.0017455	Fmn1/Gsn/Wasf2/Pick1/Ap1ar/Ctnna2/Whamm/Wasf3	8
OLIGO	DARchipseeker_aged	GO:1904738	vascular associated smooth muscle cell migration	8/1556	32/29008	0.000222617	0.00261165	0.0017455	Dock5/Nfe2l2/Mef2c/Nr4a3/Atp7a/Gna13/Ssh1/Tpm1	8
OLIGO	DARchipseeker_aged	GO:0006820	anion transport	46/1556	495/29008	0.000223555	0.00261728	0.00174927	Clic5/Cacna1a/Snca/Bdkrb2/Slc6a9/Slc3a2/Ano1/Slc23a2/Abcc4/Slc4a5/Slco3a1/Slc25a42/Anxa1/Fxyd1/Slc4a8/Sfrp4/Fgfr4/Slc16a7/Kcnj10/Slc6a1/Dpysl2/Slc12a8/Prkca/Abcc5/Slco2b1/Myc/Slc4a10/Slc9a3r1/Slc27a1/Lrrc8d/Adora1/P2rx7/Psen1/Slc5a6/Ttyh2/Kcne2/Slc15a4/Grk6/Lrrc8b/Abcc10/Best1/Grik1/Slc12a2/Pla2g4a/Vdac2/Nr3c1	46
OLIGO	DARchipseeker_aged	GO:0032874	positive regulation of stress-activated MAPK cascade	18/1556	131/29008	0.000225948	0.00263452	0.00176079	Map3k5/Eda2r/Rassf2/Map3k1/Map4k4/Dab2ip/Sema4c/Traf2/App/Nod1/Lmnb1/Dusp19/Map2k7/Sash1/Hipk2/Map3k11/Taok2/Gadd45a	18
OLIGO	DARchipseeker_aged	GO:0060048	cardiac muscle contraction	18/1556	131/29008	0.000225948	0.00263452	0.00176079	Smad5/Ank2/Cacna1g/Fxyd1/Hdac4/Pde4b/Gsn/Gata4/Scn1b/Vegfb/Akap6/Atp1a1/Adora1/Cacna1c/Jup/Kcne2/Tpm1/Tnni1	18
OLIGO	DARchipseeker_aged	GO:0034219	carbohydrate transmembrane transport	17/1556	120/29008	0.000230565	0.00267574	0.00178833	Sh2b2/Appl2/Slc23a2/Sort1/Nfe2l2/Gsk3a/Prkci/Prkca/Myc/Slc27a1/Irs2/Akt2/Nr4a3/Rasa1/Aspscr1/Rab4b/Rhoq	17
OLIGO	DARchipseeker_aged	GO:2000177	regulation of neural precursor cell proliferation	17/1556	120/29008	0.000230565	0.00267574	0.00178833	Prox1/Appl2/Nf2/Dct/Gpr37l1/Kdm2b/Ngfr/Rsu1/Sox2/Foxo1/Gli2/Afdn/Notch1/Setd1a/Foxo3/Gnai2/Btg2	17
OLIGO	DARchipseeker_aged	GO:0031111	negative regulation of microtubule polymerization or depolymerization	10/1556	49/29008	0.000230884	0.00267574	0.00178833	Snca/Dysf/Nav3/Eml2/Gas2l1/Tbcd/Clasp1/Mid1ip1/Capzb/Stmn1	10
OLIGO	DARchipseeker_aged	GO:0003281	ventricular septum development	14/1556	88/29008	0.000237427	0.00274599	0.00183529	Tgfbr3/Lmo4/Prox1/Cited2/Sall4/Smad6/Heg1/Fgfr2/Gata4/Cntrl/Notch1/Sav1/Robo1/Fgfrl1	14
OLIGO	DARchipseeker_aged	GO:0043954	cellular component maintenance	12/1556	68/29008	0.000241987	0.0027931	0.00186677	Tanc1/Fermt2/Kifc3/Apoe/Igf1r/Shroom2/App/Tjp1/Afdn/Pick1/Vps35/Cadm1	12
OLIGO	DARchipseeker_aged	GO:0035330	regulation of hippo signaling	6/1556	18/29008	0.00025041	0.00288451	0.00192787	Schip1/Nf2/Mob3b/Limd1/Tial1/Vgll4	6
OLIGO	DARchipseeker_aged	GO:0062207	regulation of pattern recognition receptor signaling pathway	15/1556	99/29008	0.00025101	0.00288561	0.0019286	Rnf125/Irf1/Tlr1/Appl2/Peli3/Cactin/Dab2ip/App/Lgr4/Flot1/Arrb2/Gramd4/Slc15a4/Rtn4/Tyro3	15
OLIGO	DARchipseeker_aged	GO:0090596	sensory organ morphogenesis	33/1556	319/29008	0.000251844	0.0028894	0.00193113	Col2a1/Eya4/Clic5/Prox1/Pls1/Cited2/Dio3/Irx6/Kdm2b/Sdk2/Ephb2/Fgfr2/Cryaa/Megf11/Shroom2/Sox2/Prkci/Stat3/Myc/Slc9a3r1/Gli2/Bcr/Nr4a3/Rarg/Chd7/Hipk2/Ephb1/Zeb1/Itga8/Arid1a/Rpgrip1l/Pcdh15/Gjb6	33
OLIGO	DARchipseeker_aged	GO:0014896	muscle hypertrophy	16/1556	110/29008	0.000256346	0.00293336	0.00196052	Foxp1/Ppp3ca/Gsk3a/Mef2c/Prkca/Gata4/Ccn4/Sirt1/Foxo1/Akap6/Notch1/Nr4a3/Col14a1/Inpp5f/Nr3c1/Gsk3b	16
OLIGO	DARchipseeker_aged	GO:0044331	cell-cell adhesion mediated by cadherin	7/1556	25/29008	0.000257726	0.00293336	0.00196052	Mad2l2/Epcam/Cdh1/Tjp1/Flot1/Afdn/Notch1	7
OLIGO	DARchipseeker_aged	GO:1901032	negative regulation of response to reactive oxygen species	7/1556	25/29008	0.000257726	0.00293336	0.00196052	Txn1/Gpr37l1/Pde8a/Nfe2l2/Gpr37/Fbxo7/Nr4a3	7
OLIGO	DARchipseeker_aged	GO:1903206	negative regulation of hydrogen peroxide-induced cell death	7/1556	25/29008	0.000257726	0.00293336	0.00196052	Txn1/Gpr37l1/Pde8a/Nfe2l2/Gpr37/Fbxo7/Nr4a3	7
OLIGO	DARchipseeker_aged	GO:0090316	positive regulation of intracellular protein transport	19/1556	144/29008	0.000261411	0.0029694	0.00198461	Bag3/Asph/Mtcl1/Hsp90ab1/Tmem30b/Cdh1/Bcas3/Edem1/Gsk3a/Trim28/Pik3r1/Akt2/Myo1c/Psen1/Jup/Rapgef3/Tardbp/Ice1/Gsk3b	19
OLIGO	DARchipseeker_aged	GO:0001825	blastocyst formation	11/1556	59/29008	0.000264375	0.00298545	0.00199533	Hopx/Cited2/Cdh1/Lats2/Tm4sf1/Tjp1/Prickle2/Cnot2/Rtn4/Gabpa/Mxi1	11
OLIGO	DARchipseeker_aged	GO:1900024	regulation of substrate adhesion-dependent cell spreading	11/1556	59/29008	0.000264375	0.00298545	0.00199533	Dock5/Nedd9/Fermt2/Rcc2/Efna5/Enpp2/Ap1ar/Rreb1/Myadm/Dock1/Bcar1	11
OLIGO	DARchipseeker_aged	GO:1901031	regulation of response to reactive oxygen species	9/1556	41/29008	0.000264388	0.00298545	0.00199533	Txn1/Gpr37l1/Pde8a/Foxp1/Nfe2l2/Gpr37/Fbxo7/Foxo3/Nr4a3	9
OLIGO	DARchipseeker_aged	GO:0051047	positive regulation of secretion	40/1556	415/29008	0.000266865	0.00300749	0.00201006	Myrip/Sdc4/Snca/Myo18a/Tmed10/Ghrh/Ano1/Camk2n1/Cacna1g/Slc4a8/Fgfr4/Ang/Cadps2/Itsn1/Inhbb/Prkn/Slc6a1/Abcg1/Ncs1/Dpysl2/Prkca/Sybu/Sirt1/Irs2/Adora1/P2rx7/Clasp1/Vps35/Tardbp/Rtn4/Grik1/Gnai2/Wls/Edn2/Slc12a2/Mcu/Psmd9/Dnm1l/Pla2g4a/Nr3c1	40
OLIGO	DARchipseeker_aged	GO:0008593	regulation of Notch signaling pathway	14/1556	89/29008	0.000268031	0.00301469	0.00201488	Adam10/Jag2/Prag1/Epn2/Bmp2k/Sox2/Stat3/Notch1/Dlx1/Tspan5/Robo1/Zmiz1/Enho/Il6st	14
OLIGO	DARchipseeker_aged	GO:0099003	vesicle-mediated transport in synapse	28/1556	255/29008	0.000273459	0.00306971	0.00205165	Cacna1a/Snca/Dnm3/Pld1/Dgki/Slc4a8/Cadps2/Nr3c2/Itsn1/Iqsec1/Pacsin1/Nrxn3/Snap29/Syp/Ncs1/Prkca/Fmr1/Prkar1b/Syde1/Synj2/P2rx7/Pick1/Vps35/Psen1/Tbc1d24/Pten/Dnm1l/Gsk3b	28
OLIGO	DARchipseeker_aged	GO:0030522	intracellular receptor signaling pathway	25/1556	217/29008	0.000274094	0.00307082	0.00205239	Rnf125/Cited2/Foxp1/Dnaja1/Peli3/Pim1/Nr3c2/Lbh/Stat3/Sirt1/Cnot2/Thra/Kdm3a/Rarg/Cyp2j6/Slc15a4/Rela/Wbp2/Calcoco1/Rxrb/Zfp366/Arid1a/Cry2/Nr3c1/Zmiz1	25
OLIGO	DARchipseeker_aged	GO:0034332	adherens junction organization	10/1556	50/29008	0.000274867	0.00307347	0.00205416	Cdh8/Adam10/Cdh1/Fermt2/Kifc3/Tjp1/Tbcd/Cdh20/Afdn/Rdx	10
OLIGO	DARchipseeker_aged	GO:1903532	positive regulation of secretion by cell	36/1556	361/29008	0.000277229	0.00309097	0.00206585	Myrip/Sdc4/Snca/Myo18a/Tmed10/Ghrh/Ano1/Camk2n1/Cacna1g/Slc4a8/Fgfr4/Ang/Cadps2/Itsn1/Inhbb/Prkn/Abcg1/Ncs1/Dpysl2/Prkca/Sybu/Sirt1/Irs2/P2rx7/Clasp1/Vps35/Tardbp/Rtn4/Wls/Edn2/Slc12a2/Mcu/Psmd9/Dnm1l/Pla2g4a/Nr3c1	36
OLIGO	DARchipseeker_aged	GO:0022411	cellular component disassembly	39/1556	402/29008	0.000277512	0.00309097	0.00206585	Asph/Mapre2/Dysf/Nav3/Fscn1/Retreg1/Fgfr4/Map4k4/Iqsec1/Prkn/Igf1r/Gas2l1/Plaat3/Cracd/Lamc1/Snap29/Gsk3a/Shroom2/Gsn/Fbxo7/Mical3/Myc/Sptbn1/Flot1/Stmn4/Septin7/Pik3r1/Clasp1/Blcap/Mid1ip1/Tmem39a/Tpm1/Dnm1l/Rdx/Capzb/Arid1a/Stmn1/Plekhh2/Adamts5	39
OLIGO	DARchipseeker_aged	GO:0033032	regulation of myeloid cell apoptotic process	8/1556	33/29008	0.000280131	0.00310804	0.00207726	Pik3cb/Anxa1/Mef2c/Sirt1/Thra/Pik3cd/Pten/Apoh	8
OLIGO	DARchipseeker_aged	GO:0051497	negative regulation of stress fiber assembly	8/1556	33/29008	0.000280131	0.00310804	0.00207726	Tjp1/Wasf2/Pik3r1/Clasp1/S1pr1/Arap1/Arhgef18/Stmn1	8
OLIGO	DARchipseeker_aged	GO:0010657	muscle cell apoptotic process	15/1556	100/29008	0.000280878	0.00311031	0.00207878	Bag3/Nupr1/Ghrh/Nfe2l2/Igf1r/Qk/Gata4/Sirt1/Pik3r1/Arrb2/Dipk2a/Rapgef3/Pten/Gsk3b/Apoh	15
OLIGO	DARchipseeker_aged	GO:0051604	protein maturation	33/1556	321/29008	0.000282257	0.00311954	0.00208495	Atp23/Asph/Adam10/Chst8/F12/Cdh1/Tspan17/Tmem98/Pcsk6/Pcsk2/Xpnpep3/Mms19/Fmr1/Gsn/Myc/Cln5/Pitrm1/Comp/P2rx7/Sec11c/Cpd/Vps35/Aph1b/Ldlrad3/Psen1/Scg5/Plau/Eno1/Yme1l1/Tspan5/Lonp2/Oma1/Apoh	33
OLIGO	DARchipseeker_aged	GO:0010948	negative regulation of cell cycle process	30/1556	282/29008	0.000292543	0.00322699	0.00215677	Prox1/Mad2l1/Zfp36l2/Mir26a-1/Dab2ip/Tex14/Fgfr2/Rad17/Setmar/Ppp2r5c/Klf4/Tpra1/Aven/Fam107a/Fbxo7/Tnks/Mad1l1/Nacc2/Jade1/Fhl4/Ccnd1/Men1/Ctdsp2/Pten/Ctdspl/Macroh2a1/Nabp2/Fbxo5/Taok2/Grb14	30
OLIGO	DARchipseeker_aged	GO:0048839	inner ear development	25/1556	218/29008	0.00029414	0.00323837	0.00216437	Col2a1/Sdc4/Clic5/Cebpd/Prox1/Pls1/Adam10/Maf/Jag2/Ccm2/Cdh1/Ephb2/Fgfr2/Sox2/Slc9a3r1/Cux1/Gli2/Notch1/Bcr/Nr4a3/Chd7/Zeb1/Itga8/Rpgrip1l/Pcdh15	25
OLIGO	DARchipseeker_aged	GO:0045930	negative regulation of mitotic cell cycle	26/1556	231/29008	0.000302332	0.00332217	0.00222038	Mad2l1/Zfp36l2/Mir26a-1/Tex14/Fgfr2/Rad17/Setmar/Ppp2r5c/Klf4/Tpra1/Aven/Fam107a/Fbxo7/Slc9a3r1/Mad1l1/Nacc2/Jade1/Fhl4/Ccnd1/Ctdsp2/Pten/Btg2/Ctdspl/Nabp2/Fbxo5/Taok2	26
OLIGO	DARchipseeker_aged	GO:0006639	acylglycerol metabolic process	19/1556	146/29008	0.000312507	0.00342085	0.00228633	Apoc2/Dgki/Apobr/Ang/Dbi/Apoe/Dgkd/Plaat3/Apob/Sirt1/Slc27a1/Abhd6/Tbl1xr1/Scarb1/Dgat1/Lpin1/Pla2g4a/Il6st/Apoh	19
OLIGO	DARchipseeker_aged	GO:0044839	cell cycle G2/M phase transition	19/1556	146/29008	0.000312507	0.00342085	0.00228633	Sin3a/Fbxl21/Rad17/Rcc2/Akap8/Aven/App/Lmnb1/Cdc25a/Rad51b/Fhl4/Kat14/Ccnd1/Kcnh5/Kdm8/Macroh2a1/Nabp2/Fbxo5/Taok2	19
OLIGO	DARchipseeker_aged	GO:0090630	activation of GTPase activity	15/1556	101/29008	0.000313757	0.00342798	0.0022911	Nedd9/Arhgef10/Tbc1d10b/Bcas3/Tbc1d4/Garnl3/Rcc2/Sipa1l2/Arhgef19/Bcr/Akt2/Sgsm1/Rasa1/Sipa1l1/Evi5l	15
OLIGO	DARchipseeker_aged	GO:0007156	homophilic cell adhesion via plasma membrane adhesion molecules	16/1556	112/29008	0.000316026	0.00344454	0.00230217	Cdh8/Ptprt/Pcdhb14/Pik3cb/Sdk2/Cdh1/Igsf11/Prtg/Plxnb3/Pcdh1/Cdh20/Cdh13/Cadm3/Cadm1/Robo1/Pcdh15	16
OLIGO	DARchipseeker_aged	GO:0006475	internal protein amino acid acetylation	20/1556	158/29008	0.000319023	0.00344454	0.00230217	Snca/Setd5/Sin3a/Ctcf/Myod1/Zzz3/Jade2/Epc1/Nat8f4/App/Kansl1/Sirt1/Kansl2/Jade1/Kat14/Msl1/Wbp2/Ing3/Morf4l2/Brpf1	20
OLIGO	DARchipseeker_aged	GO:0018393	internal peptidyl-lysine acetylation	20/1556	158/29008	0.000319023	0.00344454	0.00230217	Snca/Setd5/Sin3a/Ctcf/Myod1/Zzz3/Jade2/Epc1/Nat8f4/App/Kansl1/Sirt1/Kansl2/Jade1/Kat14/Msl1/Wbp2/Ing3/Morf4l2/Brpf1	20
OLIGO	DARchipseeker_aged	GO:0046324	regulation of glucose import	12/1556	70/29008	0.000320273	0.00344454	0.00230217	Sh2b2/Appl2/Nfe2l2/Gsk3a/Prkci/Prkca/Myc/Irs2/Akt2/Rasa1/Aspscr1/Rhoq	12
OLIGO	DARchipseeker_aged	GO:0048168	regulation of neuronal synaptic plasticity	12/1556	70/29008	0.000320273	0.00344454	0.00230217	Snca/Cpeb1/Grik2/Ephb2/Kcnj10/Syp/Fmr1/App/Syap1/Slc4a10/Grik1/Gsk3b	12
OLIGO	DARchipseeker_aged	GO:2000134	negative regulation of G1/S transition of mitotic cell cycle	12/1556	70/29008	0.000320273	0.00344454	0.00230217	Mir26a-1/Ppp2r5c/Klf4/Fam107a/Fbxo7/Nacc2/Jade1/Fhl4/Ccnd1/Ctdsp2/Pten/Ctdspl	12
OLIGO	DARchipseeker_aged	GO:0038084	vascular endothelial growth factor signaling pathway	9/1556	42/29008	0.00032062	0.00344454	0.00230217	Gab1/Nrp2/Pik3cb/Dab2ip/Vegfb/Myo1c/Pik3cd/Sema6a/Robo1	9
OLIGO	DARchipseeker_aged	GO:0018394	peptidyl-lysine acetylation	21/1556	170/29008	0.000320689	0.00344454	0.00230217	Snca/Setd5/Sin3a/Dip2b/Ctcf/Myod1/Zzz3/Jade2/Epc1/Nat8f4/App/Kansl1/Sirt1/Kansl2/Jade1/Kat14/Msl1/Wbp2/Ing3/Morf4l2/Brpf1	21
OLIGO	DARchipseeker_aged	GO:1903531	negative regulation of secretion by cell	21/1556	170/29008	0.000320689	0.00344454	0.00230217	Snca/Anxa1/Rab11fip5/Inhbb/Apoe/Prkn/Ppp3ca/Tcp11/Fmr1/Anxa5/Sirt1/Pim3/Adora1/Notch1/Idh2/Bcr/Maob/Gnai2/Edn2/Psmd9/Cry2	21
OLIGO	DARchipseeker_aged	GO:0032409	regulation of transporter activity	31/1556	297/29008	0.00032674	0.00350297	0.00234122	Cacna1a/Snca/Fxyd3/Asph/Ank2/Slc6a9/Dysf/Fxyd1/Pim1/Ephb2/Fxyd7/Pde4b/Mef2c/Prkca/Fmr1/App/Scn1b/Atp1b3/Slc9a3r1/Akap6/Stim1/Ndfip2/Fhl4/Kcne2/Atp7a/Grk6/Rapgef3/Wnk1/Slc5a11/Kcnab1/Pten	31
OLIGO	DARchipseeker_aged	GO:0090407	organophosphate biosynthetic process	44/1556	476/29008	0.000339097	0.00361946	0.00241907	Tpk1/Abca8a/Socs3/Snca/Cds1/Lclat1/Efr3b/Prpsap1/Pld1/Dgki/Mboat1/Ttc7/Adcy5/Pik3cb/Nme5/Chpt1/Dgkd/Prkn/Lpcat1/Plaat3/Pth2/Mvk/Pdk4/Tmem150a/Pdgfa/Pigv/Mboat2/Stat3/Myc/Sgms1/Ippk/Slc27a1/Pik3r1/Idh2/Fgf7/Pik3cd/Agpat4/Eno1/Nme7/Agpat2/Lpin1/Pla2g4a/Pik3c2b/Qprt	44
OLIGO	DARchipseeker_aged	GO:0043242	negative regulation of protein-containing complex disassembly	14/1556	91/29008	0.000339502	0.00361946	0.00241907	Dysf/Nav3/Gas2l1/Cracd/Shroom2/Gsn/Sptbn1/Clasp1/Mid1ip1/Tmem39a/Tpm1/Rdx/Capzb/Plekhh2	14
OLIGO	DARchipseeker_aged	GO:1903578	regulation of ATP metabolic process	14/1556	91/29008	0.000339502	0.00361946	0.00241907	Dnajc15/Nupr1/Zbtb20/Hdac4/Prkn/Stat3/App/Myc/P2rx7/Psen1/Cox7a2l/Atp7a/Eno1/Dnm1l	14
OLIGO	DARchipseeker_aged	GO:0051261	protein depolymerization	17/1556	124/29008	0.000342597	0.00364566	0.00243658	Asph/Dysf/Nav3/Gas2l1/Cracd/Shroom2/Gsn/Mical3/Sptbn1/Stmn4/Clasp1/Mid1ip1/Tpm1/Rdx/Capzb/Stmn1/Plekhh2	17
OLIGO	DARchipseeker_aged	GO:0035148	tube formation	22/1556	183/29008	0.00034383	0.003652	0.00244082	Sdc4/Lmo4/Cited2/Sall4/Rgma/Kdm2b/Cdh1/Bcas3/Dab2ip/Fgfr2/Sema4c/Arhgap35/Bcl2l11/Cobl/Notch1/Pik3cd/Wnt6/Rarg/Brd2/Zeb2/Arid1a/Brpf1	22
OLIGO	DARchipseeker_aged	GO:0030324	lung development	26/1556	233/29008	0.000345904	0.00365771	0.00244464	Hopx/Insc/Foxp1/Spdef/Fgfr4/Itgb6/Heg1/Fgfr2/Tnc/Pdgfa/Sox2/Tab1/Fgf1/Gata4/Nkx2-9/Cux1/Gli2/Thra/Notch1/Fgf7/Tns3/Atxn1/Atp7a/Sav1/Edn2/Sparc	26
OLIGO	DARchipseeker_aged	GO:0045920	negative regulation of exocytosis	8/1556	34/29008	0.000349228	0.00365771	0.00244464	Snca/Anxa1/Prkn/Tcp11/Fmr1/Notch1/Bcr/Gnai2	8
OLIGO	DARchipseeker_aged	GO:0048013	ephrin receptor signaling pathway	8/1556	34/29008	0.000349228	0.00365771	0.00244464	Ephb2/Efna5/Notch1/Efna1/Sipa1l1/Ephb1/Anks1/Efnb1	8
OLIGO	DARchipseeker_aged	GO:0035313	wound healing, spreading of epidermal cells	6/1556	19/29008	0.000349424	0.00365771	0.00244464	Fermt2/Clasp1/Rreb1/Scnn1g/Pten/Hbegf	6
OLIGO	DARchipseeker_aged	GO:0019217	regulation of fatty acid metabolic process	15/1556	102/29008	0.000349892	0.00365771	0.00244464	Apoc2/Snca/Appl2/Anxa1/Dbi/Pdk4/Sirt1/Irs2/Akt2/Elovl5/Nr4a3/Mid1ip1/Lonp2/Dgat1/Pla2g4a	15
OLIGO	DARchipseeker_aged	GO:0030510	regulation of BMP signaling pathway	15/1556	102/29008	0.000349892	0.00365771	0.00244464	Tgfbr3/Rgma/Smad6/Htra1/Sfrp4/Htra3/Fstl3/Crim1/Gata4/Smurf2/Notch1/Dlx1/Hipk2/Sostdc1/Fkbp8	15
OLIGO	DARchipseeker_aged	GO:0060395	SMAD protein signal transduction	15/1556	102/29008	0.000349892	0.00365771	0.00244464	Smad5/Fos/Smad6/Itgb6/Rbpms/Lefty1/Inhbb/Btbd11/Jade2/Gata4/Sptbn1/Vim/Hipk2/Zmiz1/Rbm14	15
OLIGO	DARchipseeker_aged	GO:2000060	positive regulation of ubiquitin-dependent protein catabolic process	15/1556	102/29008	0.000349892	0.00365771	0.00244464	Trib1/Trib2/Gclc/Rbx1/Prkn/Csnk1e/Gsk3a/Sgta/Agbl4/Klhl40/Psen1/Dnajb2/Il33/Pten/Gsk3b	15
OLIGO	DARchipseeker_aged	GO:0030516	regulation of axon extension	16/1556	113/29008	0.000350118	0.00365771	0.00244464	Barhl2/Olfm1/Sema6d/Sin3a/Dip2b/Apoe/Sema4b/Mag/Sema4c/Dpysl2/Sema3a/Rtn4/Sema6a/Mapt/Plxna3/Gsk3b	16
OLIGO	DARchipseeker_aged	GO:0045017	glycerolipid biosynthetic process	24/1556	208/29008	0.000351386	0.00366427	0.00244902	Socs3/Cds1/Efr3b/Pld1/Dgki/Ttc7/Pik3cb/Ang/Chpt1/Dgkd/Lpcat1/Tmem150a/Pdgfa/Pigv/Slc27a1/Pik3r1/Fgf7/Pik3cd/Scarb1/Dgat1/Agpat2/Lpin1/Pla2g4a/Pik3c2b	24
OLIGO	DARchipseeker_aged	GO:0046470	phosphatidylcholine metabolic process	11/1556	61/29008	0.000358008	0.00372654	0.00249064	Mboat1/Dbi/Chpt1/Lpcat1/Mboat2/Slc27a1/Abhd3/Fgf7/Enpp2/Scarb1/Pla2g4a	11
OLIGO	DARchipseeker_aged	GO:1901880	negative regulation of protein depolymerization	13/1556	81/29008	0.000358726	0.00372724	0.00249111	Dysf/Nav3/Gas2l1/Cracd/Shroom2/Gsn/Sptbn1/Clasp1/Mid1ip1/Tpm1/Rdx/Capzb/Plekhh2	13
OLIGO	DARchipseeker_aged	GO:0060562	epithelial tube morphogenesis	38/1556	394/29008	0.000370089	0.00383833	0.00256536	Sdc4/Lmo4/Cited2/Sall4/Rgma/Plxnd1/Kdm2b/Foxp1/Ccm2/Fmn1/Etv5/Fgfr2/Sema4c/Tnc/Arhgap35/Sox2/Mef2c/Lgr4/Fgf1/Gata4/Myc/Cobl/Gli2/Notch1/Psen1/Pik3cd/Wnt6/Rarg/Stard13/Brd2/Gna13/Slc12a2/Zeb2/Robo1/Arid1a/Sostdc1/Nr3c1/Brpf1	38
OLIGO	DARchipseeker_aged	GO:0016573	histone acetylation	19/1556	148/29008	0.00037209	0.00385211	0.00257457	Snca/Setd5/Sin3a/Ctcf/Myod1/Zzz3/Jade2/Epc1/App/Kansl1/Sirt1/Kansl2/Jade1/Kat14/Msl1/Wbp2/Ing3/Morf4l2/Brpf1	19
OLIGO	DARchipseeker_aged	GO:0021761	limbic system development	15/1556	103/29008	0.000389543	0.00402551	0.00269046	Prox1/Nf2/Nrp2/Fgfr2/Id4/Sema3a/Nr4a3/Zbtb18/Dlx1/Pten/Zeb2/Tmem108/Btg2/Plxna3/Gsk3b	15
OLIGO	DARchipseeker_aged	GO:0021860	pyramidal neuron development	5/1556	13/29008	0.000395147	0.00406879	0.00271938	Fgfr2/Slc4a10/Atp7a/Plxna3/Zmiz1	5
OLIGO	DARchipseeker_aged	GO:0050773	regulation of dendrite development	18/1556	137/29008	0.000395152	0.00406879	0.00271938	Csmd3/Ephb2/Dab2ip/Rap2a/Pacsin1/Ppp3ca/Gsk3a/Cux1/Cobl/Afdn/Tbc1d24/Sipa1l1/Ankrd27/Eef2k/Tmem106b/Dnm1l/Robo1/Gsk3b	18
OLIGO	DARchipseeker_aged	GO:0009913	epidermal cell differentiation	24/1556	210/29008	0.000404641	0.00415902	0.00277969	Clic5/Pou3f1/Pls1/Fosl2/Jag2/Txnip/Anxa1/Sfrp4/Lats2/Klf4/Slc9a3r1/Cux1/Gli2/Notch1/Bcr/Ugcg/Bcl11b/Fa2h/Ppl/Maff/Flnb/Sav1/Macroh2a1/Pcdh15	24
OLIGO	DARchipseeker_aged	GO:0009755	hormone-mediated signaling pathway	20/1556	161/29008	0.000408958	0.00419585	0.0028043	Appl2/Foxp1/Dnaja1/Nr3c2/Lats2/Lbh/Sirt1/Slc27a1/Cnot2/Thra/Kdm3a/Rarg/Wbp2/Nr1d2/Calcoco1/Zfp366/Arid1a/Cry2/Nr3c1/Zmiz1	20
OLIGO	DARchipseeker_aged	GO:0072659	protein localization to plasma membrane	31/1556	301/29008	0.00041161	0.0042155	0.00281744	Pls1/Ank2/Efr3b/Tamalin/Ttc7/Cdh1/Tspan17/Ephb2/Rap2a/Pacsin1/Rab40c/Tmem150a/Prkci/Atp1b3/Slc9a3r1/Sptbn1/Flot1/Pik3r1/Afdn/Zdhhc23/Akt2/Ppp2r5a/Vps35/Kif13a/Jup/Myadm/Pacs2/Rab10/Tspan5/Rdx/Rhoq	31
OLIGO	DARchipseeker_aged	GO:0002685	regulation of leukocyte migration	25/1556	223/29008	0.000415029	0.00424293	0.00283577	Fut9/Il34/Apod/Adam10/Ptprj/Anxa1/Dysf/Stk10/Thbs4/App/Ccl27a/Bdkrb1/Vegfb/Plvap/Msn/Adora1/Bcr/Dapk2/Rtn4/Wnk1/Il33/Edn2/Mcu/Dnm1l/Mpp1	25
OLIGO	DARchipseeker_aged	GO:0030323	respiratory tube development	26/1556	236/29008	0.000421643	0.00430286	0.00287583	Hopx/Insc/Foxp1/Spdef/Fgfr4/Itgb6/Heg1/Fgfr2/Tnc/Pdgfa/Sox2/Tab1/Fgf1/Gata4/Nkx2-9/Cux1/Gli2/Thra/Notch1/Fgf7/Tns3/Atxn1/Atp7a/Sav1/Edn2/Sparc	26
OLIGO	DARchipseeker_aged	GO:0051302	regulation of cell division	22/1556	186/29008	0.000431449	0.00437489	0.00292397	Insc/Txnip/Tex14/Pkp4/Fgfr2/Igf1r/Lbh/Pdgfa/Thbs4/Map9/Fgf1/Vegfb/Myc/Btc/Fgf7/Kif13a/Tgfa/Zbtb18/Men1/Klhl21/Sstr5/Ahctf1	22
OLIGO	DARchipseeker_aged	GO:0014044	Schwann cell development	8/1556	35/29008	0.000431591	0.00437489	0.00292397	Pmp22/Pou3f1/Arhgef10/Lgi4/Sh3tc2/Itgb4/Akt2/Fa2h	8
OLIGO	DARchipseeker_aged	GO:1903203	regulation of oxidative stress-induced neuron death	8/1556	35/29008	0.000431591	0.00437489	0.00292397	Meak7/Prkn/App/Fbxo7/Oxr1/Ncoa7/Nr4a3/Tbc1d24	8
OLIGO	DARchipseeker_aged	GO:0035966	response to topologically incorrect protein	18/1556	138/29008	0.000432049	0.00437489	0.00292397	Pmp22/Bag3/Creb3l2/F12/Dab2ip/Nfe2l2/Edem1/Parp16/Thbs4/Tmtc4/Klhl15/Comp/Pik3r1/Manf/Ccnd1/Fbxo6/Ddit3/Ube2j2	18
OLIGO	DARchipseeker_aged	GO:0000289	nuclear-transcribed mRNA poly(A) tail shortening	7/1556	27/29008	0.000433286	0.00437489	0.00292397	Samd4/Tnrc6c/Cnot2/Ago2/Pan3/Btg2/Tnrc6b	7
OLIGO	DARchipseeker_aged	GO:0021884	forebrain neuron development	7/1556	27/29008	0.000433286	0.00437489	0.00292397	Nrp2/Fgfr2/Slc4a10/Sema3a/Atp7a/Plxna3/Zmiz1	7
OLIGO	DARchipseeker_aged	GO:0043270	positive regulation of ion transport	33/1556	329/29008	0.000439223	0.00442703	0.00295881	Snca/Asph/Ank2/Slc6a9/Fxyd1/Ephb2/Dbi/Slc6a1/Dpysl2/Scn1b/Bdkrb1/Atp1b3/Slc9a3r1/Akap6/Adora1/Itpr1/Stim1/P2rx7/Atp2b1/Akt2/Arrb2/Cacna1c/Psen1/Fhl4/Kcne2/Atp7a/Rapgef3/Rtn4/Wnk1/Grik1/Slc12a2/Pla2g4a/Nr3c1	33
OLIGO	DARchipseeker_aged	GO:0033157	regulation of intracellular protein transport	25/1556	224/29008	0.000443865	0.00446595	0.00298483	Bag3/Asph/Mtcl1/Txn1/Apod/Tamalin/Hsp90ab1/Tmem30b/Cdh1/Bcas3/Svip/Sh3tc2/Edem1/Gsk3a/Trim28/Ifi27/Pik3r1/Akt2/Myo1c/Psen1/Jup/Rapgef3/Tardbp/Ice1/Gsk3b	25
OLIGO	DARchipseeker_aged	GO:0048762	mesenchymal cell differentiation	26/1556	237/29008	0.000449944	0.0045042	0.00301039	Tgfbr3/Cited2/Mad2l2/Bcl9l/Nrp2/Sema6d/Dab2ip/Fermt2/Fgfr2/Kbtbd8/Sema4b/Sema4c/Mef2c/Trim28/Sema3a/Notch1/Clasp1/Phldb1/Rtn4/Efna1/Sema6a/Pten/Zeb2/Efnb1/Spred1/Gsk3b	26
OLIGO	DARchipseeker_aged	GO:0021545	cranial nerve development	10/1556	53/29008	0.000450813	0.0045042	0.00301039	Cited2/Nrp2/Nav2/Ephb2/Sema3a/Atoh7/Chd7/Ephb1/Plxna3/Hoxa3	10
OLIGO	DARchipseeker_aged	GO:0030850	prostate gland development	10/1556	53/29008	0.000450813	0.0045042	0.00301039	Anxa1/Fgfr2/Igf1r/Tnc/Id4/Psapl1/Gli2/Notch1/Rarg/Pten	10
OLIGO	DARchipseeker_aged	GO:0032330	regulation of chondrocyte differentiation	10/1556	53/29008	0.000450813	0.0045042	0.00301039	Sox6/Maf/Efemp1/Mboat2/Ccn4/Gli2/Sox5/Rarg/Rela/Zbtb16	10
OLIGO	DARchipseeker_aged	GO:0007269	neurotransmitter secretion	22/1556	187/29008	0.000464699	0.00462678	0.00309232	Nr4a1/Cacna1a/Snca/Slc6a9/Dgki/Slc4a8/Cadps2/Nr3c2/Prkn/Nrxn3/Snap29/Syp/Ncs1/Mef2c/Prkca/Fmr1/Syde1/P2rx7/Psen1/Dnm1l/Nrxn2/Gsk3b	22
OLIGO	DARchipseeker_aged	GO:0099643	signal release from synapse	22/1556	187/29008	0.000464699	0.00462678	0.00309232	Nr4a1/Cacna1a/Snca/Slc6a9/Dgki/Slc4a8/Cadps2/Nr3c2/Prkn/Nrxn3/Snap29/Syp/Ncs1/Mef2c/Prkca/Fmr1/Syde1/P2rx7/Psen1/Dnm1l/Nrxn2/Gsk3b	22
OLIGO	DARchipseeker_aged	GO:0006986	response to unfolded protein	16/1556	116/29008	0.000472071	0.00467579	0.00312507	Pmp22/Bag3/Creb3l2/Dab2ip/Nfe2l2/Edem1/Parp16/Thbs4/Tmtc4/Comp/Pik3r1/Manf/Ccnd1/Fbxo6/Ddit3/Ube2j2	16
OLIGO	DARchipseeker_aged	GO:0030316	osteoclast differentiation	16/1556	116/29008	0.000472071	0.00467579	0.00312507	Tmem64/Rassf2/Fos/Lrrk1/Fam20c/Foxp1/Mitf/Gpr137b/Klf10/Fstl3/Ccn4/Sh3pxd2a/Pik3r1/Tjp2/Glo1/Gsk3b	16
OLIGO	DARchipseeker_aged	GO:1904659	glucose transmembrane transport	16/1556	116/29008	0.000472071	0.00467579	0.00312507	Sh2b2/Appl2/Sort1/Nfe2l2/Gsk3a/Prkci/Prkca/Myc/Slc27a1/Irs2/Akt2/Nr4a3/Rasa1/Aspscr1/Rab4b/Rhoq	16
OLIGO	DARchipseeker_aged	GO:0045815	positive regulation of gene expression, epigenetic	6/1556	20/29008	0.000476615	0.00468612	0.00313198	Sertad1/Setd1a/Wbp2/Macroh2a1/Nr3c1/Zmiz1	6
OLIGO	DARchipseeker_aged	GO:0031110	regulation of microtubule polymerization or depolymerization	14/1556	94/29008	0.000476983	0.00468612	0.00313198	Snca/Mapre2/Dysf/Nav3/Eml2/Gas2l1/Stmn4/Tbcd/Clasp1/Dst/Mid1ip1/Mapt/Capzb/Stmn1	14
OLIGO	DARchipseeker_aged	GO:0043113	receptor clustering	12/1556	73/29008	0.000477306	0.00468612	0.00313198	Cacna1a/Grik2/Mesd/Etv5/Apoe/Gsn/Pick1/Dlg3/Ssh1/Sav1/Nme7/Nrxn2	12
OLIGO	DARchipseeker_aged	GO:0060997	dendritic spine morphogenesis	12/1556	73/29008	0.000477306	0.00468612	0.00313198	Dnm3/Adam10/Ephb2/Tanc2/Septin7/Afdn/Efna1/Sipa1l1/Ephb1/Eef2k/Pten/Dnm1l	12
OLIGO	DARchipseeker_aged	GO:1902117	positive regulation of organelle assembly	12/1556	73/29008	0.000477306	0.00468612	0.00313198	Sdc4/Fscn1/Arhgap35/Septin9/Kctd17/Msn/Cnot2/Septin7/Dynll1/Pan3/Dzip1/Asap1	12
OLIGO	DARchipseeker_aged	GO:0014911	positive regulation of smooth muscle cell migration	11/1556	63/29008	0.000478025	0.00468612	0.00313198	Dock5/Sema6d/Hdac4/Ccn4/Myc/Nr4a3/Atp7a/Plau/Rapgef3/Ssh1/Il6st	11
OLIGO	DARchipseeker_aged	GO:0003231	cardiac ventricle development	19/1556	151/29008	0.000479918	0.00468638	0.00313215	Tgfbr3/Lmo4/Prox1/Cited2/Sall4/Smad6/Heg1/Fgfr2/Gsk3a/Mef2c/Gata4/Cntrl/Notch1/Chd7/Sav1/Tpm1/Tnni1/Robo1/Fgfrl1	19
OLIGO	DARchipseeker_aged	GO:0046474	glycerophospholipid biosynthetic process	20/1556	163/29008	0.000480506	0.00468638	0.00313215	Socs3/Cds1/Efr3b/Pld1/Dgki/Ttc7/Pik3cb/Chpt1/Dgkd/Lpcat1/Tmem150a/Pdgfa/Pigv/Slc27a1/Pik3r1/Fgf7/Pik3cd/Agpat2/Pla2g4a/Pik3c2b	20
OLIGO	DARchipseeker_aged	GO:1902749	regulation of cell cycle G2/M phase transition	15/1556	105/29008	0.000480508	0.00468638	0.00313215	Sin3a/Rad17/Rcc2/Aven/App/Lmnb1/Cdc25a/Rad51b/Fhl4/Ccnd1/Kcnh5/Macroh2a1/Nabp2/Fbxo5/Taok2	15
OLIGO	DARchipseeker_aged	GO:0090101	negative regulation of transmembrane receptor protein serine/threonine kinase signaling pathway	17/1556	128/29008	0.000498927	0.0048495	0.00324117	Tgfbr3/Bcl9l/Snx1/Smad6/Htra1/Lefty1/Wfikkn2/Htra3/Fstl3/Crim1/Sirt1/Smurf2/Notch1/Dlx1/Hipk2/Spred1/Sostdc1	17
OLIGO	DARchipseeker_aged	GO:2000045	regulation of G1/S transition of mitotic cell cycle	17/1556	128/29008	0.000498927	0.0048495	0.00324117	Appl2/Anxa1/Mir26a-1/Ppp2r5c/Klf4/Fam107a/Fbxo7/Nacc2/Jade1/Fhl4/Ccnd1/Ccnd3/Men1/Ctdsp2/Pten/Rdx/Ctdspl	17
OLIGO	DARchipseeker_aged	GO:0034763	negative regulation of transmembrane transport	18/1556	140/29008	0.00051486	0.00498593	0.00333236	Sh2b2/Slc6a9/Appl2/Dysf/Ephb2/Gsk3a/Prkca/Fmr1/Myc/Slc9a3r1/Irs2/Akt2/Kcne2/Atp7a/Grk6/Kcnab1/Pten/Rhoq	18
OLIGO	DARchipseeker_aged	GO:0032272	negative regulation of protein polymerization	13/1556	84/29008	0.000515358	0.00498593	0.00333236	Snca/Eml2/Cracd/Gsn/Sptbn1/Tbcd/Myadm/Ssh1/Tpm1/Rdx/Capzb/Stmn1/Vdac2	13
OLIGO	DARchipseeker_aged	GO:0048562	embryonic organ morphogenesis	33/1556	332/29008	0.000515576	0.00498593	0.00333236	Col2a1/Eya4/Clic5/Prox1/Pls1/Cited2/Hoxa4/Kdm2b/Ephb2/Fgfr2/Cryaa/Sox2/Mef2c/Hspg2/Gata4/Myc/Slc9a3r1/Gli2/Notch1/Bcr/Psen1/Nr4a3/Rarg/Efna1/Chd7/Men1/Hipk2/Zeb1/Itga8/Arid1a/Pcdh15/Hoxa3/Gjb6	33
OLIGO	DARchipseeker_aged	GO:0008645	hexose transmembrane transport	16/1556	117/29008	0.000520095	0.0050127	0.00335025	Sh2b2/Appl2/Sort1/Nfe2l2/Gsk3a/Prkci/Prkca/Myc/Slc27a1/Irs2/Akt2/Nr4a3/Rasa1/Aspscr1/Rab4b/Rhoq	16
OLIGO	DARchipseeker_aged	GO:0045446	endothelial cell differentiation	16/1556	117/29008	0.000520095	0.0050127	0.00335025	Prox1/Ccm2/Heg1/Vezf1/Tjp1/Fasn/Msn/Afdn/Notch1/Cnmd/Col15a1/Tjp2/Rapgef3/Myadm/Zeb1/Rdx	16
OLIGO	DARchipseeker_aged	GO:0048048	embryonic eye morphogenesis	8/1556	36/29008	0.000529045	0.00506485	0.0033851	Prox1/Cited2/Kdm2b/Cryaa/Rarg/Hipk2/Zeb1/Arid1a	8
OLIGO	DARchipseeker_aged	GO:0048169	regulation of long-term neuronal synaptic plasticity	8/1556	36/29008	0.000529045	0.00506485	0.0033851	Snca/Grik2/Ephb2/Kcnj10/Syp/Fmr1/App/Grik1	8
OLIGO	DARchipseeker_aged	GO:0051491	positive regulation of filopodium assembly	8/1556	36/29008	0.000529045	0.00506485	0.0033851	Dnm3/Fscn1/Bcas3/Fmr1/Dpysl3/Pik3r1/Arap1/Rhoq	8
OLIGO	DARchipseeker_aged	GO:0060292	long-term synaptic depression	8/1556	36/29008	0.000529045	0.00506485	0.0033851	Dgki/Grid2/Fmr1/Abhd6/Adora1/Pick1/Pten/Mapt	8
OLIGO	DARchipseeker_aged	GO:1901879	regulation of protein depolymerization	14/1556	95/29008	0.00053225	0.00507171	0.00338968	Asph/Dysf/Nav3/Gas2l1/Cracd/Shroom2/Gsn/Sptbn1/Clasp1/Mid1ip1/Tpm1/Rdx/Capzb/Plekhh2	14
OLIGO	DARchipseeker_aged	GO:0002065	columnar/cuboidal epithelial cell differentiation	15/1556	106/29008	0.000532418	0.00507171	0.00338968	Prox1/Fam20c/Foxp1/Spdef/Cdh1/Fgfr2/Gata4/Fasn/Afdn/Notch1/Rarg/Men1/Yipf6/Sav1/Il6st	15
OLIGO	DARchipseeker_aged	GO:0046889	positive regulation of lipid biosynthetic process	15/1556	106/29008	0.000532418	0.00507171	0.00338968	Apoc2/Zbtb20/Anxa1/Dbi/Apoe/Igf1r/Abcg1/Fgf1/Slc27a1/Abhd6/Elovl5/Scarb1/Mid1ip1/Dgat1/Pla2g4a	15
OLIGO	DARchipseeker_aged	GO:0034764	positive regulation of transmembrane transport	27/1556	253/29008	0.000545067	0.00518357	0.00346445	Snca/Asph/Ank2/Slc6a9/Fxyd1/Ephb2/Dbi/Nfe2l2/Prkci/Bdkrb1/Atp1b3/Slc9a3r1/Akap6/Irs2/Stim1/P2rx7/Akt2/Azin2/Cacna1c/Psen1/Nr4a3/Kcne2/Atp7a/Rapgef3/Rasa1/Wnk1/Rhoq	27
OLIGO	DARchipseeker_aged	GO:0001954	positive regulation of cell-matrix adhesion	11/1556	64/29008	0.00054963	0.00519972	0.00347524	Sdc4/Rras/Ptprj/Map4k4/Fermt2/Fmn1/Rin2/Enpp2/Cdh13/Jup/Gsk3b	11
OLIGO	DARchipseeker_aged	GO:0003298	physiological muscle hypertrophy	9/1556	45/29008	0.000551307	0.00519972	0.00347524	Foxp1/Gsk3a/Gata4/Ccn4/Sirt1/Akap6/Col14a1/Nr3c1/Gsk3b	9
OLIGO	DARchipseeker_aged	GO:0003301	physiological cardiac muscle hypertrophy	9/1556	45/29008	0.000551307	0.00519972	0.00347524	Foxp1/Gsk3a/Gata4/Ccn4/Sirt1/Akap6/Col14a1/Nr3c1/Gsk3b	9
OLIGO	DARchipseeker_aged	GO:0061049	cell growth involved in cardiac muscle cell development	9/1556	45/29008	0.000551307	0.00519972	0.00347524	Foxp1/Gsk3a/Gata4/Ccn4/Sirt1/Akap6/Col14a1/Nr3c1/Gsk3b	9
OLIGO	DARchipseeker_aged	GO:1902991	regulation of amyloid precursor protein catabolic process	9/1556	45/29008	0.000551307	0.00519972	0.00347524	Tmed10/Olfm1/Apoe/Gsk3a/Abcg1/App/Rela/Rtn4/Efna1	9
OLIGO	DARchipseeker_aged	GO:0002790	peptide secretion	30/1556	293/29008	0.000556979	0.00524458	0.00350523	Myrip/Ghrh/Ano1/Camk2n1/Adcy5/Anxa1/Snx19/Rab11fip5/Itsn1/Inhbb/Prkn/Ppp3ca/Efna5/Abcg1/Anxa5/Sybu/Sirt1/Irs2/Pim3/Adora1/Abca1/Pick1/Cacna1c/Ensa/Tardbp/Chd7/Sstr5/Mcu/Psmd9/Dgat1	30
OLIGO	DARchipseeker_aged	GO:0031099	regeneration	19/1556	153/29008	0.000565987	0.00532065	0.00355607	Hopx/Rgma/Anxa1/Dysf/Igf1r/Mag/Tnc/Myod1/Klf4/Gata4/Itpr1/Ninj2/Ccnd1/Plau/Rtn4/Stk24/Pten/Inpp5f/Apoh	19
OLIGO	DARchipseeker_aged	GO:0099504	synaptic vesicle cycle	25/1556	228/29008	0.000577527	0.00542024	0.00362263	Cacna1a/Snca/Dnm3/Pld1/Dgki/Slc4a8/Cadps2/Nr3c2/Itsn1/Pacsin1/Nrxn3/Snap29/Syp/Ncs1/Prkca/Fmr1/Prkar1b/Syde1/Synj2/P2rx7/Psen1/Tbc1d24/Pten/Dnm1l/Gsk3b	25
OLIGO	DARchipseeker_aged	GO:0043473	pigmentation	15/1556	107/29008	0.000589039	0.00551923	0.00368879	Dct/Slc24a5/Mitf/Lrmda/Shroom2/Bcl2l11/Mef2c/Spns2/Myc/Kif13a/Atp7a/Ankrd27/Zeb2/Vangl1/Sparc	15
OLIGO	DARchipseeker_aged	GO:0072594	establishment of protein localization to organelle	39/1556	418/29008	0.000598292	0.00559677	0.00374061	Bcl3/Dnajc15/Bag3/Hacl1/Appl2/Apod/Hsp90ab1/Txnip/Dnaja1/Cdh1/Tspan17/Sort1/Edem1/Tomm40/Ppp3ca/Tram2/Gsk3a/Sgta/Stat3/Trim28/Fbxo7/Pik3r1/Notch1/Psen1/Tram1/Jup/Cct3/Ing1/Tardbp/Kpna3/Ipo8/Rab10/Ddit3/Lonp2/Vps41/Mapt/Macroh2a1/Cry2/Nabp2	39
OLIGO	DARchipseeker_aged	GO:1901988	negative regulation of cell cycle phase transition	26/1556	242/29008	0.000617939	0.00577112	0.00385714	Prox1/Mad2l1/Zfp36l2/Mir26a-1/Tex14/Rad17/Setmar/Ppp2r5c/Klf4/Tpra1/Aven/Fam107a/Fbxo7/Mad1l1/Nacc2/Jade1/Fhl4/Ccnd1/Men1/Ctdsp2/Pten/Ctdspl/Macroh2a1/Nabp2/Fbxo5/Taok2	26
OLIGO	DARchipseeker_aged	GO:1902017	regulation of cilium assembly	11/1556	65/29008	0.000629965	0.00587386	0.00392581	Syne2/Arhgap35/Septin9/Cep97/Kctd17/Septin7/Dynll1/Dzip1/Limk2/Evi5l/Map4	11
OLIGO	DARchipseeker_aged	GO:0030902	hindbrain development	21/1556	179/29008	0.000641521	0.00597142	0.00399101	Cacna1a/Prox1/Cbs/Grid2/Gpr37l1/Kdm2b/Nav2/Ephb2/Nfix/Igf1r/Sema4c/Gli2/Ctnna2/Zbtb18/Atp7a/Ephb1/Wls/Plxna2/Clp1/Pantr2/Rpgrip1l	21
OLIGO	DARchipseeker_aged	GO:0036475	neuron death in response to oxidative stress	8/1556	37/29008	0.000643557	0.00597142	0.00399101	Meak7/Prkn/App/Fbxo7/Oxr1/Ncoa7/Nr4a3/Tbc1d24	8
OLIGO	DARchipseeker_aged	GO:2000463	positive regulation of excitatory postsynaptic potential	8/1556	37/29008	0.000643557	0.00597142	0.00399101	Igsf11/Ngfr/App/Afdn/Tbc1d24/Ssh1/Pten/Gsk3b	8
OLIGO	DARchipseeker_aged	GO:0034248	regulation of cellular amide metabolic process	41/1556	448/29008	0.000646639	0.00599031	0.00400363	Bcl3/Snca/Cpeb1/Zfp36l2/Tmed10/Pld1/Barhl2/Olfm1/Ang/Nfe2l2/Apoe/Samd4/Kbtbd8/Mvk/Gsk3a/Abcg1/Pdk4/Prkca/Fmr1/Qk/Stat3/App/Tnrc6c/Akap6/Cnot2/Akt2/Vim/Ago2/Mettl14/Foxo3/Rbm3/Mettl16/Pan3/Rela/Tardbp/Rtn4/Efna1/Dph5/Btg2/Cirbp/Tnrc6b	41
OLIGO	DARchipseeker_aged	GO:0006664	glycolipid metabolic process	13/1556	86/29008	0.000649134	0.0060037	0.00401259	B4galt6/A4galt/Ugt8a/St3gal1/St3gal2/St8sia2/Gal3st1/Pigv/Ugcg/Fa2h/Itgb8/B3galt1/St8sia5	13
OLIGO	DARchipseeker_aged	GO:0090263	positive regulation of canonical Wnt signaling pathway	15/1556	108/29008	0.000650711	0.00600858	0.00401585	Lrrk1/Sfrp4/Gprc5b/Fgfr2/Csnk1e/Lgr4/Tnks/Thra/Ppm1b/Vps35/Tbl1xr1/Rnf220/Wnk1/Wls/Zeb2	15
OLIGO	DARchipseeker_aged	GO:1903115	regulation of actin filament-based movement	9/1556	46/29008	0.000653156	0.00602144	0.00402444	Ank2/Fxyd1/Pde4b/Gata4/Akap6/Atp1a1/Adora1/Cacna1c/Jup	9
OLIGO	DARchipseeker_aged	GO:0048863	stem cell differentiation	26/1556	243/29008	0.000657446	0.00605125	0.00404437	Sox6/Cited2/Zfp36l2/Epcam/Nrp2/Sema6d/Nfe2l2/Fgfr2/Kbtbd8/Sema4b/Sema4c/Lbh/Sox2/Mef2c/Stat3/Gata4/Sema3a/Sox5/Notch1/Setd1a/Kdm3a/Sema6a/Msi2/Zeb2/Efnb1/Gsk3b	26
OLIGO	DARchipseeker_aged	GO:0010389	regulation of G2/M transition of mitotic cell cycle	14/1556	97/29008	0.000659231	0.00605794	0.00404884	Sin3a/Rad17/Rcc2/Aven/App/Lmnb1/Cdc25a/Rad51b/Fhl4/Ccnd1/Kcnh5/Nabp2/Fbxo5/Taok2	14
OLIGO	DARchipseeker_aged	GO:0022898	regulation of transmembrane transporter activity	29/1556	283/29008	0.000673189	0.00617629	0.00412794	Cacna1a/Snca/Fxyd3/Asph/Ank2/Slc6a9/Dysf/Fxyd1/Pim1/Ephb2/Fxyd7/Pde4b/Mef2c/Prkca/Fmr1/App/Scn1b/Atp1b3/Slc9a3r1/Akap6/Stim1/Fhl4/Kcne2/Atp7a/Grk6/Rapgef3/Wnk1/Kcnab1/Pten	29
OLIGO	DARchipseeker_aged	GO:0098739	import across plasma membrane	21/1556	180/29008	0.000690298	0.00632313	0.00422608	Slc6a9/Slc3a2/Slc39a14/Kcnj10/Slc6a1/Slc12a8/Atp1b3/Slc9a3r1/Atp1a1/Slc27a1/Irs2/Akt2/Cacna1c/Psen1/Slc5a6/Slc9a2/Kcne2/Slc15a4/Slc39a10/Wnk1/Slc12a2	21
OLIGO	DARchipseeker_aged	GO:0060045	positive regulation of cardiac muscle cell proliferation	7/1556	29/29008	0.000693151	0.00633912	0.00423676	Tgfbr3/Pim1/Fgfr2/Mef2c/Gata4/Ncam1/Notch1	7
OLIGO	DARchipseeker_aged	GO:0021766	hippocampus development	12/1556	76/29008	0.000694661	0.0063428	0.00423922	Prox1/Nf2/Id4/Nr4a3/Zbtb18/Dlx1/Pten/Zeb2/Tmem108/Btg2/Plxna3/Gsk3b	12
OLIGO	DARchipseeker_aged	GO:0006836	neurotransmitter transport	26/1556	244/29008	0.000699142	0.00637355	0.00425978	Nr4a1/Cacna1a/Snca/Slc6a9/Dgki/Slc4a8/Cadps2/Nr3c2/Prkn/Kcnj10/Nrxn3/Slc6a1/Snap29/Syp/Ncs1/Mef2c/Prkca/Fmr1/Gpm6b/Flot1/Syde1/P2rx7/Psen1/Dnm1l/Nrxn2/Gsk3b	26
OLIGO	DARchipseeker_aged	GO:0030514	negative regulation of BMP signaling pathway	10/1556	56/29008	0.000711463	0.00643124	0.00429833	Smad6/Htra1/Htra3/Fstl3/Crim1/Smurf2/Notch1/Dlx1/Hipk2/Sostdc1	10
OLIGO	DARchipseeker_aged	GO:0051489	regulation of filopodium assembly	10/1556	56/29008	0.000711463	0.00643124	0.00429833	Dnm3/Fscn1/Bcas3/Ephb2/Fmr1/Dpysl3/Pik3r1/Arap1/Rhoq/Capzb	10
OLIGO	DARchipseeker_aged	GO:0061001	regulation of dendritic spine morphogenesis	10/1556	56/29008	0.000711463	0.00643124	0.00429833	Dnm3/Adam10/Ephb2/Tanc2/Afdn/Efna1/Sipa1l1/Eef2k/Pten/Dnm1l	10
OLIGO	DARchipseeker_aged	GO:0090303	positive regulation of wound healing	10/1556	56/29008	0.000711463	0.00643124	0.00429833	Plpp3/Anxa1/F12/Fermt2/Nfe2l2/Ccn4/Vegfb/Rreb1/Hbegf/Apoh	10
OLIGO	DARchipseeker_aged	GO:0098815	modulation of excitatory postsynaptic potential	10/1556	56/29008	0.000711463	0.00643124	0.00429833	Igsf11/Ngfr/Prkn/App/Afdn/Tbc1d24/Ssh1/Pten/Tmem108/Gsk3b	10
OLIGO	DARchipseeker_aged	GO:0003007	heart morphogenesis	29/1556	284/29008	0.00071221	0.00643124	0.00429833	Tgfbr3/Col2a1/Prox1/Cited2/Plxnd1/Smad6/Nrp2/Pim1/Lefty1/Heg1/Fgfr2/Gsk3a/Mef2c/Tab1/Gata4/Notch1/Psen1/Rtn4/Efna1/Chd7/S1pr1/Sav1/Tpm1/Tnni1/Mrtfb/Robo1/Pds5a/Zmiz1/Fgfrl1	29
OLIGO	DARchipseeker_aged	GO:0051099	positive regulation of binding	22/1556	193/29008	0.000715107	0.00644723	0.00430902	Txn1/Plxnd1/Hsp90ab1/Apoe/Prkn/Myod1/Klf4/Fmr1/Trim28/App/Myc/Cln5/Flot1/Psen1/B2m/Rapgef3/Eno1/Men1/Hipk2/Stmn1/Ebf2/Gsk3b	22
OLIGO	DARchipseeker_aged	GO:0034446	substrate adhesion-dependent cell spreading	15/1556	109/29008	0.000717789	0.00646067	0.004318	Dock5/Nedd9/Fermt2/Rcc2/Efna5/Lamc1/Enpp2/Ap1ar/Rreb1/Myadm/Efna1/Tyro3/Itga8/Dock1/Bcar1	15
OLIGO	DARchipseeker_aged	GO:2000736	regulation of stem cell differentiation	11/1556	66/29008	0.000719839	0.00646067	0.004318	Sox6/Zfp36l2/Nfe2l2/Lbh/Stat3/Gata4/Sox5/Notch1/Setd1a/Kdm3a/Gsk3b	11
OLIGO	DARchipseeker_aged	GO:0008643	carbohydrate transport	19/1556	156/29008	0.000719984	0.00646067	0.004318	Pls1/Sh2b2/Appl2/Slc23a2/Sort1/Nfe2l2/Gsk3a/Prkci/Prkca/Myc/Slc27a1/Irs2/Akt2/Nr4a3/Rasa1/Slc5a11/Aspscr1/Rab4b/Rhoq	19
OLIGO	DARchipseeker_aged	GO:0009101	glycoprotein biosynthetic process	28/1556	271/29008	0.000725985	0.00648686	0.0043355	Fut9/Ggta1/Acer2/Dse/Pxylp1/Chst8/St3gal1/Dpy19l1/St3gal2/St8sia2/B3galnt1/Tmtc4/Vegfb/Necab3/Slc4a10/Fktn/Ago2/St3gal5/Psen1/B3galt1/Chsy1/Galnt7/Atp7a/Il33/St8sia5/Fut8/Mgat3/Hbegf	28
OLIGO	DARchipseeker_aged	GO:0032890	regulation of organic acid transport	13/1556	87/29008	0.000726301	0.00648686	0.0043355	Snca/Fxyd1/Slc6a1/Dpysl2/Irs2/Adora1/P2rx7/Akt2/Psen1/Grik1/Slc12a2/Pla2g4a/Nr3c1	13
OLIGO	DARchipseeker_aged	GO:1903509	liposaccharide metabolic process	13/1556	87/29008	0.000726301	0.00648686	0.0043355	B4galt6/A4galt/Ugt8a/St3gal1/St3gal2/St8sia2/Gal3st1/Pigv/Ugcg/Fa2h/Itgb8/B3galt1/St8sia5	13
OLIGO	DARchipseeker_aged	GO:0009952	anterior/posterior pattern specification	25/1556	232/29008	0.000745105	0.00664443	0.00444082	Hoxa4/Bhlhe41/Grsf1/Kdm2b/Bhlhe40/Lefty1/Pcsk6/Gata4/Ssbp3/Cobl/Gli2/Notch1/Psen1/Rarg/Zbtb16/Hipk2/Ddit3/Wls/Plxna2/Zeb2/Hes6/Btg2/Xrcc2/Pds5a/Hoxa3	25
OLIGO	DARchipseeker_aged	GO:0051100	negative regulation of binding	20/1556	169/29008	0.000764086	0.0068031	0.00454687	Rgma/Mad2l2/Sin3a/Dysf/Crmp1/Wfikkn2/Tex14/Ppp3ca/Myod1/Myc/Tnks/Sirt1/Arrb2/Psen1/B2m/Dnajb2/Ddit3/Slpi/Ifit2/Gsk3b	20
OLIGO	DARchipseeker_aged	GO:0006790	sulfur compound metabolic process	32/1556	326/29008	0.000768244	0.0068295	0.00456451	Tpk1/Clic5/Cacna1a/Snca/Spock3/Dse/Gstm1/Cbs/Chst8/Gclc/Nudt7/Gpx4/Nfe2l2/Acot11/Mvk/Pdk4/Mms19/Nat8f4/Fasn/Iba57/Dsel/Ahcyl2/Sult6b2/Tst/Mettl16/Chsy1/Tpst1/Arsg/Dgat1/Gstz1/Enoph1/Glo1	32
OLIGO	DARchipseeker_aged	GO:0043114	regulation of vascular permeability	9/1556	47/29008	0.000769861	0.00683326	0.00456703	Ptprj/Fermt2/Apoe/Arhgap35/Tjp1/Plvap/Bcr/Tjp2/Nr3c1	9
OLIGO	DARchipseeker_aged	GO:0010664	negative regulation of striated muscle cell apoptotic process	8/1556	38/29008	0.000777242	0.00685861	0.00458396	Bag3/Nupr1/Ghrh/Nfe2l2/Qk/Gata4/Sirt1/Rapgef3	8
OLIGO	DARchipseeker_aged	GO:1902003	regulation of amyloid-beta formation	8/1556	38/29008	0.000777242	0.00685861	0.00458396	Tmed10/Olfm1/Apoe/Gsk3a/Abcg1/Rela/Rtn4/Efna1	8
OLIGO	DARchipseeker_aged	GO:0010508	positive regulation of autophagy	17/1556	133/29008	0.000777508	0.00685861	0.00458396	Bag3/Sh3bp4/Svip/Prkn/Gsk3a/Bcl2l11/Rnf152/Tbk1/Fbxo7/Nod1/Sirt1/Foxo1/Pafah1b2/Foxo3/Trim14/Ddit3/Gsk3b	17
OLIGO	DARchipseeker_aged	GO:0032434	regulation of proteasomal ubiquitin-dependent protein catabolic process	17/1556	133/29008	0.000777508	0.00685861	0.00458396	Trib1/Trib2/Hsp90ab1/Gclc/Svip/Rybp/Rbx1/Prkn/Csnk1e/Gsk3a/Sgta/Klhl40/Psen1/Dnajb2/Il33/Senp1/Gsk3b	17
OLIGO	DARchipseeker_aged	GO:0060976	coronary vasculature development	12/1556	77/29008	0.000783365	0.00689513	0.00460838	Tgfbr3/Plxnd1/Smad6/Fgfr2/Tab1/Fgf1/Gata4/Cntrl/Vegfb/Notch1/Spred1/Robo1	12
OLIGO	DARchipseeker_aged	GO:0007009	plasma membrane organization	18/1556	145/29008	0.000784058	0.00689513	0.00460838	Ank2/A4galt/Baiap2l2/Dysf/Sh3tc2/Pacsin1/Gsn/Slc9a3r1/Sptbn1/Flot1/P2rx7/Akt2/Ugcg/Fa2h/Whamm/Micall1/Pten/Asap1	18
OLIGO	DARchipseeker_aged	GO:0050890	cognition	34/1556	354/29008	0.000787197	0.00691212	0.00461973	Dgki/Setd5/Tanc1/Ephb2/Dbi/Apoe/Prkn/Nrxn3/Slc6a1/Mef2c/Prkca/Fam107a/App/Prkar1b/Meis2/Ncam1/Adora1/Thra/Bche/Aph1b/Cacna1c/Psen1/Atxn1/B2m/Atp8a1/Chd7/Kcnab1/Pten/Nrxn2/Mapt/Itga8/Btg2/Gatm/Mgat3	34
OLIGO	DARchipseeker_aged	GO:0035264	multicellular organism growth	24/1556	220/29008	0.000791065	0.00693544	0.00463532	Pmp22/Lncpint/Pls1/Gpd2/Ghrh/Dio3/Ccm2/Heg1/Stat3/App/Slc4a10/Comp/Sp2/Tbl1xr1/Spr/Rarg/Selenom/Chd7/Slc12a2/Pantr2/Xrcc2/Pcdh15/H3f3a/Fkbp8	24
OLIGO	DARchipseeker_aged	GO:0032436	positive regulation of proteasomal ubiquitin-dependent protein catabolic process	13/1556	88/29008	0.00081104	0.0070997	0.0047451	Trib1/Trib2/Gclc/Rbx1/Prkn/Csnk1e/Gsk3a/Sgta/Klhl40/Psen1/Dnajb2/Il33/Gsk3b	13
OLIGO	DARchipseeker_aged	GO:0006631	fatty acid metabolic process	40/1556	439/29008	0.000813132	0.00710715	0.00475008	Apoc2/Snca/Hacl1/Appl2/Cyp2d22/Pam/Scd3/Nudt7/Anxa1/Gpx4/Cyp2j12/Dbi/Acot11/Asah2/Pdk4/Qk/Fasn/Sirt1/Them4/Slc27a1/Abhd3/Irs2/Akt2/Hao1/Elovl5/Fa2h/Scd2/Acads/Acoxl/Prkab2/Nr4a3/Cyp2j6/Tbxas1/Auh/Mid1ip1/Edn2/Lonp2/Dgat1/Lpin1/Pla2g4a	40
OLIGO	DARchipseeker_aged	GO:0043967	histone H4 acetylation	11/1556	67/29008	0.000820107	0.00715718	0.00478352	Myod1/Zzz3/Jade2/Epc1/Kansl1/Sirt1/Kansl2/Jade1/Msl1/Ing3/Morf4l2	11
OLIGO	DARchipseeker_aged	GO:0042542	response to hydrogen peroxide	16/1556	122/29008	0.000827993	0.00721501	0.00482217	Map3k5/Txn1/Gpr37l1/Pde8a/Foxp1/Anxa1/Nfe2l2/Gpr37/Cryaa/Fbxo7/Sirt1/Foxo3/Nr4a3/Rela/Stk24/Lig1	16
OLIGO	DARchipseeker_aged	GO:1990778	protein localization to cell periphery	35/1556	369/29008	0.000830894	0.00722928	0.0048317	Pls1/Ank2/Efr3b/Gnai1/Adam10/Tamalin/Ttc7/Cdh1/Tspan17/Ephb2/Rap2a/Pacsin1/Rab40c/Tmem150a/Prkci/Epb41l2/Atp1b3/Slc9a3r1/Sptbn1/Flot1/Pik3r1/Afdn/Zdhhc23/Akt2/Ppp2r5a/Vps35/Kif13a/Jup/Myadm/Pacs2/Rab10/Tspan5/Rdx/Rhoq/Gsk3b	35
OLIGO	DARchipseeker_aged	GO:0046325	negative regulation of glucose import	6/1556	22/29008	0.000836552	0.00725646	0.00484987	Sh2b2/Appl2/Gsk3a/Prkca/Myc/Rhoq	6
OLIGO	DARchipseeker_aged	GO:0046931	pore complex assembly	6/1556	22/29008	0.000836552	0.00725646	0.00484987	Adam10/Afdn/P2rx7/Cct3/Rtn4/Ahctf1	6
OLIGO	DARchipseeker_aged	GO:0045667	regulation of osteoblast differentiation	19/1556	158/29008	0.000841591	0.00728653	0.00486997	Cebpd/Tmem64/Smad5/Rassf2/Fam20c/Smad6/Fermt2/Hdac4/Crim1/Sox2/Mef2c/Ccn4/Notch1/Men1/Limd1/Pdlim7/Fbxo5/Gsk3b/Il6st	19
OLIGO	DARchipseeker_aged	GO:0070307	lens fiber cell development	5/1556	15/29008	0.000842565	0.00728653	0.00486997	Prox1/Bfsp2/Fgfr2/Cryaa/Vim	5
OLIGO	DARchipseeker_aged	GO:0000086	G2/M transition of mitotic cell cycle	17/1556	134/29008	0.000846841	0.00730145	0.00487994	Sin3a/Fbxl21/Rad17/Rcc2/Aven/App/Lmnb1/Cdc25a/Rad51b/Fhl4/Kat14/Ccnd1/Kcnh5/Kdm8/Nabp2/Fbxo5/Taok2	17
OLIGO	DARchipseeker_aged	GO:0014902	myotube differentiation	17/1556	134/29008	0.000846841	0.00730145	0.00487994	Pmp22/Bhlhe41/Dysf/Tanc1/Hdac4/Sort1/Ppp3ca/Barx2/Myod1/Nphs1/Flot1/Klhl40/Thra/Notch1/Stim1/Gsk3b/Adamts5	17
OLIGO	DARchipseeker_aged	GO:0021602	cranial nerve morphogenesis	7/1556	30/29008	0.000862619	0.00739296	0.0049411	Cited2/Nrp2/Ephb2/Sema3a/Ephb1/Plxna3/Hoxa3	7
OLIGO	DARchipseeker_aged	GO:0046856	phosphatidylinositol dephosphorylation	7/1556	30/29008	0.000862619	0.00739296	0.0049411	Mtmr10/Synj2/Mtmr4/Inpp5a/Pip4p2/Pten/Inpp5f	7
OLIGO	DARchipseeker_aged	GO:0048596	embryonic camera-type eye morphogenesis	7/1556	30/29008	0.000862619	0.00739296	0.0049411	Prox1/Cited2/Kdm2b/Cryaa/Hipk2/Zeb1/Arid1a	7
OLIGO	DARchipseeker_aged	GO:0051957	positive regulation of amino acid transport	7/1556	30/29008	0.000862619	0.00739296	0.0049411	Slc6a1/Dpysl2/P2rx7/Psen1/Grik1/Slc12a2/Nr3c1	7
OLIGO	DARchipseeker_aged	GO:0002221	pattern recognition receptor signaling pathway	20/1556	171/29008	0.00088622	0.00758387	0.00506869	Rnf125/Irf1/Tlr1/Appl2/Peli3/Cactin/Dab2ip/Cd180/Rftn1/App/Nmi/Lgr4/Nod1/Flot1/Arrb2/Gramd4/Slc15a4/Rela/Rtn4/Tyro3	20
OLIGO	DARchipseeker_aged	GO:0046942	carboxylic acid transport	29/1556	288/29008	0.000888802	0.00759461	0.00507588	Cacna1a/Snca/Bdkrb2/Slc6a9/Slc3a2/Slc23a2/Abcc4/Slco3a1/Anxa1/Slc16a7/Kcnj10/Slc6a1/Dpysl2/Abcc5/Slco2b1/Myc/Slc9a3r1/Slc27a1/Lrrc8d/Adora1/P2rx7/Psen1/Slc5a6/Slc15a4/Abcc10/Grik1/Slc12a2/Pla2g4a/Nr3c1	29
OLIGO	DARchipseeker_aged	GO:0003382	epithelial cell morphogenesis	9/1556	48/29008	0.000902993	0.00768148	0.00513393	Cdh1/Map3k1/Heg1/Cnmd/Jmjd1c/Bcl11b/Col15a1/Flnb/Frmd6	9
OLIGO	DARchipseeker_aged	GO:0030517	negative regulation of axon extension	9/1556	48/29008	0.000902993	0.00768148	0.00513393	Sema6d/Dip2b/Sema4b/Mag/Sema4c/Sema3a/Rtn4/Sema6a/Plxna3	9
OLIGO	DARchipseeker_aged	GO:0045923	positive regulation of fatty acid metabolic process	9/1556	48/29008	0.000902993	0.00768148	0.00513393	Apoc2/Anxa1/Irs2/Akt2/Elovl5/Nr4a3/Mid1ip1/Dgat1/Pla2g4a	9
OLIGO	DARchipseeker_aged	GO:0046883	regulation of hormone secretion	30/1556	302/29008	0.000911283	0.0077405	0.00517338	Myrip/Ghrh/Ano1/Camk2n1/Adcy5/Anxa1/Fgfr4/Rab11fip5/Itsn1/Inhbb/Prkn/Ppp3ca/Efna5/Abcg1/Anxa5/Sybu/Sirt1/Irs2/Pim3/Adora1/Pick1/Scg5/Ensa/Tardbp/Chd7/Edn2/Sstr5/Mcu/Psmd9/Cry2	30
OLIGO	DARchipseeker_aged	GO:0071772	response to BMP	21/1556	184/29008	0.000918879	0.00778192	0.00520106	Tgfbr3/Col2a1/Smad5/Rgma/Smad6/Htra1/Sfrp4/Lefty1/Rgmb/Htra3/Fstl3/Crim1/Hivep1/Gata4/Comp/Smurf2/Notch1/Dlx1/Hipk2/Sostdc1/Fkbp8	21
OLIGO	DARchipseeker_aged	GO:0071773	cellular response to BMP stimulus	21/1556	184/29008	0.000918879	0.00778192	0.00520106	Tgfbr3/Col2a1/Smad5/Rgma/Smad6/Htra1/Sfrp4/Lefty1/Rgmb/Htra3/Fstl3/Crim1/Hivep1/Gata4/Comp/Smurf2/Notch1/Dlx1/Hipk2/Sostdc1/Fkbp8	21
OLIGO	DARchipseeker_aged	GO:0032886	regulation of microtubule-based process	27/1556	262/29008	0.000929581	0.00783811	0.00523862	Snca/Gnai1/Mapre2/Dysf/Nav3/Tacc1/Eml2/Gas2l1/Efna5/Eml3/Fez1/Map9/Anxa5/Fam107a/Cep97/Sirt1/Stmn4/Cep70/Tbcd/Clasp1/Phldb1/Dst/Mid1ip1/Mapt/Capzb/Stmn1/Gsk3b	27
OLIGO	DARchipseeker_aged	GO:0045981	positive regulation of nucleotide metabolic process	8/1556	39/29008	0.000932359	0.00783811	0.00523862	Zbtb20/Prkn/Stat3/App/Myc/P2rx7/Psen1/Eno1	8
OLIGO	DARchipseeker_aged	GO:1900544	positive regulation of purine nucleotide metabolic process	8/1556	39/29008	0.000932359	0.00783811	0.00523862	Zbtb20/Prkn/Stat3/App/Myc/P2rx7/Psen1/Eno1	8
OLIGO	DARchipseeker_aged	GO:1903670	regulation of sprouting angiogenesis	8/1556	39/29008	0.000932359	0.00783811	0.00523862	Pik3cb/Epn2/Klf4/Fgf1/Tjp1/Rhoj/Stard13/Sema6a	8
OLIGO	DARchipseeker_aged	GO:2000036	regulation of stem cell population maintenance	8/1556	39/29008	0.000932359	0.00783811	0.00523862	Kdm2b/Nfya/Tead3/Lbh/Myc/Cnot2/Kdm3a/Sav1	8
OLIGO	DARchipseeker_aged	GO:0021915	neural tube development	22/1556	197/29008	0.000940713	0.00789675	0.00527781	Sdc4/Lmo4/Cited2/Sall4/Rgma/Kdm2b/Sema4c/Arhgap35/Ssbp3/Cobl/Gli2/Notch1/Psen1/Rnf220/Rarg/Brd2/Plxna2/Zeb2/Arid1a/Rpgrip1l/Fkbp8/Brpf1	22
OLIGO	DARchipseeker_aged	GO:0051353	positive regulation of oxidoreductase activity	10/1556	58/29008	0.000946093	0.00793028	0.00530022	Snca/Pik3cb/Pdp1/Apoe/Pdp2/Nod1/Scarb1/Atp7a/Gnai2/Edn2	10
OLIGO	DARchipseeker_aged	GO:0043281	regulation of cysteine-type endopeptidase activity involved in apoptotic process	23/1556	210/29008	0.000952952	0.00796946	0.0053264	Map3k5/Nr4a1/Snca/Acer2/Fnip1/Cdh1/Il9/Ngfr/Cryaa/Sox2/Bcl2l11/Klf4/App/Gsn/Myc/Nod1/Sirt1/Akt2/Arrb2/Gramd4/Men1/Senp1/Robo1	23
OLIGO	DARchipseeker_aged	GO:0060840	artery development	15/1556	112/29008	0.000955297	0.00796946	0.0053264	Prox1/Cited2/Plxnd1/Smad6/Ngfr/Apoe/Apob/Tab1/Cntrl/Comp/Notch1/Rtn4/Chd7/Robo1/Zmiz1	15
OLIGO	DARchipseeker_aged	GO:2000106	regulation of leukocyte apoptotic process	15/1556	112/29008	0.000955297	0.00796946	0.0053264	Fnip1/Pik3cb/Foxp1/Anxa1/St3gal1/Mef2c/Myc/Sirt1/Irs2/P2rx7/Pik3cd/Nr4a3/Slc39a10/Efna1/Pten	15
OLIGO	DARchipseeker_aged	GO:0045861	negative regulation of proteolysis	34/1556	358/29008	0.000956335	0.00796946	0.0053264	Nr4a1/Serpina3n/Snca/Spock1/Spock3/Fnip1/Tmed10/Camk2n1/Hsp90ab1/Simc1/Cdh1/Tmem98/Svip/Wfikkn2/Il9/Rybp/Cryaa/Klf4/Fmr1/Serpini1/Sgta/App/Klhl40/Pik3r1/Akt2/Itih5/Arrb2/Psen1/Efna1/Hipk2/Dnajb2/Anks1/Senp1/Slpi	34
OLIGO	DARchipseeker_aged	GO:0002224	toll-like receptor signaling pathway	16/1556	124/29008	0.00098868	0.00822703	0.00549855	Irf1/Tlr1/Appl2/Cactin/Dab2ip/Cd180/Rftn1/App/Nmi/Lgr4/Flot1/Arrb2/Gramd4/Slc15a4/Rtn4/Tyro3	16
OLIGO	DARchipseeker_aged	GO:0060021	roof of mouth development	14/1556	101/29008	0.000991159	0.00823569	0.00550434	Tgfbr3/Col2a1/Asph/Schip1/Jag2/Ephb2/Itgb6/Wfikkn2/Mef2c/Itgb8/Chd7/Men1/Bcor/Pds5a	14
OLIGO	DARchipseeker_aged	GO:0010827	regulation of glucose transmembrane transport	13/1556	90/29008	0.00100555	0.00831906	0.00556006	Sh2b2/Appl2/Nfe2l2/Gsk3a/Prkci/Prkca/Myc/Irs2/Akt2/Nr4a3/Rasa1/Aspscr1/Rhoq	13
OLIGO	DARchipseeker_aged	GO:0045665	negative regulation of neuron differentiation	13/1556	90/29008	0.00100555	0.00831906	0.00556006	Cntn4/Gpr37l1/Mag/Id4/Sox2/Fmr1/App/Notch1/Foxo3/B2m/Rtn4/Dlx1/Gsk3b	13
OLIGO	DARchipseeker_aged	GO:1901992	positive regulation of mitotic cell cycle phase transition	13/1556	90/29008	0.00100555	0.00831906	0.00556006	Sin3a/Anxa1/Rcc2/App/Mad1l1/Lmnb1/Cdc25a/Rad51b/Ccnd1/Ccnd3/Rdx/Anapc5/Fbxo5	13
OLIGO	DARchipseeker_aged	GO:0044242	cellular lipid catabolic process	24/1556	224/29008	0.00101838	0.008413	0.00562285	Apoc2/Hacl1/Acer2/Pld1/Nudt7/Dbi/Asah2/Apob/Abhd3/Irs2/Abhd6/Akt2/Enpp2/Hao1/Acads/Acoxl/Scarb1/Auh/Lonp2/Gdpd1/Lpin1/Pla2g4a/Inpp5f/Apoh	24
OLIGO	DARchipseeker_aged	GO:0006941	striated muscle contraction	20/1556	173/29008	0.00102476	0.0084414	0.00564183	Nr4a1/Smad5/Ank2/Cacna1g/Fxyd1/Hdac4/Pde4b/Gsn/Gata4/Scn1b/Vegfb/Akap6/Atp1a1/Adora1/Cacna1c/Myh14/Jup/Kcne2/Tpm1/Tnni1	20
OLIGO	DARchipseeker_aged	GO:0030509	BMP signaling pathway	20/1556	173/29008	0.00102476	0.0084414	0.00564183	Tgfbr3/Smad5/Rgma/Smad6/Htra1/Sfrp4/Lefty1/Rgmb/Htra3/Fstl3/Crim1/Hivep1/Gata4/Comp/Smurf2/Notch1/Dlx1/Hipk2/Sostdc1/Fkbp8	20
OLIGO	DARchipseeker_aged	GO:0015800	acidic amino acid transport	11/1556	69/29008	0.00105549	0.00868204	0.00580266	Snca/Kcnj10/Slc6a1/Dpysl2/Slc9a3r1/Lrrc8d/Adora1/P2rx7/Psen1/Slc12a2/Nr3c1	11
OLIGO	DARchipseeker_aged	GO:0051048	negative regulation of secretion	22/1556	199/29008	0.00107488	0.00882076	0.00589538	Snca/Anxa1/Rab11fip5/Inhbb/Apoe/Prkn/Ppp3ca/Tcp11/Fmr1/Anxa5/Sirt1/Pim3/Adora1/Notch1/Idh2/Bcr/Maob/Wnk1/Gnai2/Edn2/Psmd9/Cry2	22
OLIGO	DARchipseeker_aged	GO:0097191	extrinsic apoptotic signaling pathway	25/1556	238/29008	0.00107544	0.00882076	0.00589538	Col2a1/Eya4/Krt8/Bag3/Gclc/Peli3/Dab2ip/Sort1/Gsk3a/Bcl2l11/Traf2/Ifi27/Sgms1/Pik3r1/P2rx7/Deptor/Foxo3/Faf1/Rbck1/Pdia3/Rela/Il33/Pten/Wwox/Gsk3b	25
OLIGO	DARchipseeker_aged	GO:1904666	regulation of ubiquitin protein ligase activity	6/1556	23/29008	0.00108082	0.00885222	0.0059164	Mad2l1/Mad2l2/Ube2s/Pten/Dnm1l/Fbxo5	6
OLIGO	DARchipseeker_aged	GO:0051965	positive regulation of synapse assembly	12/1556	80/29008	0.00110802	0.00904911	0.00604799	Grid2/Adgrl2/Ephb2/Efna5/St8sia2/Prkca/Lingo2/Pik3r1/Thbs2/Ephb1/Eef2k/Gsk3b	12
OLIGO	DARchipseeker_aged	GO:1900076	regulation of cellular response to insulin stimulus	12/1556	80/29008	0.00110802	0.00904911	0.00604799	Socs3/Appl2/Ptprj/Gsk3a/Prkca/Sirt1/Atp2b1/Myo1c/Rela/Gnai2/Ncoa5/Grb14	12
OLIGO	DARchipseeker_aged	GO:0070301	cellular response to hydrogen peroxide	13/1556	91/29008	0.00111656	0.00909291	0.00607726	Map3k5/Txn1/Gpr37l1/Pde8a/Foxp1/Anxa1/Nfe2l2/Gpr37/Fbxo7/Sirt1/Foxo3/Nr4a3/Rela	13
OLIGO	DARchipseeker_aged	GO:1903035	negative regulation of response to wounding	13/1556	91/29008	0.00111656	0.00909291	0.00607726	Rgma/F12/Apoe/Pdgfa/Anxa5/Pros1/Clasp1/Plau/Rtn4/Slc12a2/Pten/Inpp5f/Apoh	13
OLIGO	DARchipseeker_aged	GO:0048545	response to steroid hormone	24/1556	226/29008	0.00115182	0.00936669	0.00626025	Zfp36l2/Foxp1/Anxa1/Dnaja1/Nr3c2/Myod1/Lbh/Fam107a/Sirt1/Atp1a1/Cnot2/Pik3r1/Kdm3a/Bche/Wbp2/Calcoco1/Sstr5/Scnn1g/Zfp366/Arid1a/Paqr7/Cry2/Nr3c1/Zmiz1	24
OLIGO	DARchipseeker_aged	GO:0060485	mesenchyme development	29/1556	293/29008	0.00116237	0.00943438	0.00630549	Tgfbr3/Cited2/Mad2l2/Bcl9l/Nrp2/Sema6d/Dab2ip/Fermt2/Fgfr2/Kbtbd8/Sema4b/Sema4c/Mef2c/Trim28/Gata4/Myc/Sema3a/Notch1/Clasp1/Phldb1/Rtn4/Efna1/Sema6a/Pten/Zeb2/Efnb1/Spred1/Robo1/Gsk3b	29
OLIGO	DARchipseeker_aged	GO:1902806	regulation of cell cycle G1/S phase transition	18/1556	150/29008	0.00116577	0.00943438	0.00630549	Appl2/Anxa1/Mir26a-1/Ppp2r5c/Klf4/Fam107a/Fbxo7/Nacc2/Jade1/Fhl4/Ccnd1/Ccnd3/Men1/Ctdsp2/Pten/Rdx/Ctdspl/Cirbp	18
OLIGO	DARchipseeker_aged	GO:0006677	glycosylceramide metabolic process	5/1556	16/29008	0.00117168	0.00943438	0.00630549	Ugt8a/Gal3st1/Ugcg/Fa2h/B3galt1	5
OLIGO	DARchipseeker_aged	GO:0031115	negative regulation of microtubule polymerization	5/1556	16/29008	0.00117168	0.00943438	0.00630549	Snca/Eml2/Tbcd/Capzb/Stmn1	5
OLIGO	DARchipseeker_aged	GO:0032717	negative regulation of interleukin-8 production	5/1556	16/29008	0.00117168	0.00943438	0.00630549	Bcl3/Anxa1/Cactin/Klf4/Otud7b	5
OLIGO	DARchipseeker_aged	GO:0055057	neuroblast division	5/1556	16/29008	0.00117168	0.00943438	0.00630549	Dct/Tead3/Fgfr2/Sox5/Rab10	5
OLIGO	DARchipseeker_aged	GO:0090051	negative regulation of cell migration involved in sprouting angiogenesis	5/1556	16/29008	0.00117168	0.00943438	0.00630549	Card10/Klf4/Notch1/Stard13/Spred1	5
OLIGO	DARchipseeker_aged	GO:0042303	molting cycle	17/1556	138/29008	0.00117938	0.0094698	0.00632916	Lncpint/Dbi/Ngfr/Fgfr2/Barx2/Pdgfa/Lgr4/Gli2/Eps8l3/Notch1/Fgf7/Fa2h/Psen1/Rela/Atp7a/Sav1/Sostdc1	17
OLIGO	DARchipseeker_aged	GO:0042633	hair cycle	17/1556	138/29008	0.00117938	0.0094698	0.00632916	Lncpint/Dbi/Ngfr/Fgfr2/Barx2/Pdgfa/Lgr4/Gli2/Eps8l3/Notch1/Fgf7/Fa2h/Psen1/Rela/Atp7a/Sav1/Sostdc1	17
OLIGO	DARchipseeker_aged	GO:0031647	regulation of protein stability	30/1556	307/29008	0.00118293	0.00948494	0.00633928	Snca/Bag3/Mylip/Rassf2/Asph/Ank2/Nf2/Insc/Plpp3/Per3/Hsp90ab1/Pim1/Prkn/Cryaa/Fam107a/Gsn/Fbxo7/Atp1b3/Sirt1/Flot1/Pik3r1/Vps35/Telo2/Cct3/Tardbp/Rtn4/Efna1/Sav1/Pten/Kdm8	30
OLIGO	DARchipseeker_aged	GO:0042058	regulation of epidermal growth factor receptor signaling pathway	11/1556	70/29008	0.00119257	0.00953555	0.0063731	Ptprj/Dab2ip/Dgkd/Btc/Cblb/Adora1/Cdh13/Psen1/Tgfa/Mvb12b/Hbegf	11
OLIGO	DARchipseeker_aged	GO:0048662	negative regulation of smooth muscle cell proliferation	11/1556	70/29008	0.00119257	0.00953555	0.0063731	Ndrg2/Apod/Trib1/Ang/Apoe/Mef2c/Klf4/Pik3r1/Gna13/Tpm1/Pten	11
OLIGO	DARchipseeker_aged	GO:0010770	positive regulation of cell morphogenesis involved in differentiation	14/1556	103/29008	0.00120386	0.00961151	0.00642387	Dock5/Nedd9/Ephb2/Fermt2/Cux1/Afdn/Enpp2/Rreb1/Tbc1d24/Myadm/Ankrd27/Eef2k/Dnm1l/Dock1	14
OLIGO	DARchipseeker_aged	GO:0032386	regulation of intracellular transport	32/1556	335/29008	0.0012071	0.00961151	0.00642387	Bag3/Asph/Scp2d1/Mtcl1/Txn1/Apod/Tamalin/Hsp90ab1/Tmem30b/Cdh1/Bcas3/Svip/Sh3tc2/Edem1/Cryaa/Gsk3a/Fez1/Trim28/Ifi27/Msn/Pik3r1/Akt2/Myo1c/Psen1/Jup/Rapgef3/Tardbp/Rdx/Mapt/Ice1/Inpp5f/Gsk3b	32
OLIGO	DARchipseeker_aged	GO:0044282	small molecule catabolic process	32/1556	335/29008	0.0012071	0.00961151	0.00642387	Hacl1/Aldh1l2/Aldh1l1/Cbs/Nudt7/Fah/Dbi/Apoe/Aldh4a1/Abhd3/Irs2/Foxk2/Synj2/Dhdh/Akt2/Hao1/Oat/Acads/Inpp5a/Dpyd/Acoxl/Scarb1/Eno1/Esd/Nudt3/Auh/Lonp2/Pten/Gstz1/Lpin1/Glo1/Qprt	32
OLIGO	DARchipseeker_aged	GO:0001659	temperature homeostasis	21/1556	188/29008	0.00120981	0.00961971	0.00642935	Appl2/Acot11/Igf1r/Stat3/Lgr4/Slc27a1/Abhd6/Adora1/Thra/Notch1/Kdm3a/Prkab2/Nova1/Ddit3/Edn2/Tle3/Oma1/Gatm/Lpin1/Ebf2/Adamts5	21
OLIGO	DARchipseeker_aged	GO:1902743	regulation of lamellipodium organization	9/1556	50/29008	0.00122529	0.00972928	0.00650258	Fscn1/Hdac4/Plxnb3/Wasf2/Pik3r1/Enpp2/Rreb1/Atp7a/Capzb	9
OLIGO	DARchipseeker_aged	GO:1900542	regulation of purine nucleotide metabolic process	12/1556	81/29008	0.00123833	0.00981921	0.00656269	Snca/Nupr1/Zbtb20/Hdac4/Prkn/Pdk4/Stat3/App/Myc/P2rx7/Psen1/Eno1	12
OLIGO	DARchipseeker_aged	GO:0001942	hair follicle development	15/1556	115/29008	0.00125603	0.00994577	0.00664728	Lncpint/Dbi/Ngfr/Fgfr2/Barx2/Pdgfa/Lgr4/Gli2/Notch1/Fgf7/Psen1/Rela/Atp7a/Sav1/Sostdc1	15
OLIGO	DARchipseeker_aged	GO:0016079	synaptic vesicle exocytosis	17/1556	139/29008	0.00127797	0.0100915	0.0067447	Cacna1a/Snca/Dgki/Slc4a8/Cadps2/Nr3c2/Nrxn3/Snap29/Syp/Ncs1/Prkca/Fmr1/Syde1/P2rx7/Psen1/Dnm1l/Gsk3b	17
OLIGO	DARchipseeker_aged	GO:0030177	positive regulation of Wnt signaling pathway	17/1556	139/29008	0.00127797	0.0100915	0.0067447	Lrrk1/Sfrp4/Gprc5b/Fgfr2/Csnk1e/Nkd1/Lgr4/Ccn4/Tnks/Thra/Ppm1b/Vps35/Tbl1xr1/Rnf220/Wnk1/Wls/Zeb2	17
OLIGO	DARchipseeker_aged	GO:0030511	positive regulation of transforming growth factor beta receptor signaling pathway	7/1556	32/29008	0.00129848	0.0101818	0.00680501	Tgfbr3/Cited2/Hsp90ab1/Men1/Hipk2/Zeb2/Itga8	7
OLIGO	DARchipseeker_aged	GO:0048668	collateral sprouting	7/1556	32/29008	0.00129848	0.0101818	0.00680501	Rgma/Efna5/App/Cobl/Septin7/Rtn4/Zeb2	7
OLIGO	DARchipseeker_aged	GO:0060977	coronary vasculature morphogenesis	7/1556	32/29008	0.00129848	0.0101818	0.00680501	Tgfbr3/Smad6/Fgfr2/Fgf1/Gata4/Notch1/Spred1	7
OLIGO	DARchipseeker_aged	GO:0061050	regulation of cell growth involved in cardiac muscle cell development	7/1556	32/29008	0.00129848	0.0101818	0.00680501	Foxp1/Gsk3a/Ccn4/Sirt1/Akap6/Col14a1/Nr3c1	7
OLIGO	DARchipseeker_aged	GO:1903846	positive regulation of cellular response to transforming growth factor beta stimulus	7/1556	32/29008	0.00129848	0.0101818	0.00680501	Tgfbr3/Cited2/Hsp90ab1/Men1/Hipk2/Zeb2/Itga8	7
OLIGO	DARchipseeker_aged	GO:0098657	import into cell	24/1556	228/29008	0.00130007	0.0101818	0.00680501	Snca/Slc6a9/Slc3a2/Slc39a14/Prkn/Kcnj10/Slc6a1/Slc12a8/Gpm6b/Atp1b3/Atp1a1/Slc27a1/Flot1/Irs2/Akt2/Cacna1c/Psen1/Slc5a6/Slc9a2/Kcne2/Slc15a4/Slc39a10/Wnk1/Slc12a2	24
OLIGO	DARchipseeker_aged	GO:0010613	positive regulation of cardiac muscle hypertrophy	8/1556	41/29008	0.00131662	0.0102833	0.00687284	Ppp3ca/Mef2c/Prkca/Ccn4/Sirt1/Akap6/Nr4a3/Nr3c1	8
OLIGO	DARchipseeker_aged	GO:0046320	regulation of fatty acid oxidation	8/1556	41/29008	0.00131662	0.0102833	0.00687284	Appl2/Dbi/Pdk4/Irs2/Akt2/Nr4a3/Lonp2/Dgat1	8
OLIGO	DARchipseeker_aged	GO:0090647	modulation of age-related behavioral decline	4/1556	10/29008	0.00133394	0.0104044	0.00695379	App/Baz2b/Psen1/B2m	4
OLIGO	DARchipseeker_aged	GO:0046579	positive regulation of Ras protein signal transduction	11/1556	71/29008	0.00134395	0.0104682	0.00699644	Dgki/Mapre2/Pik3cb/Map4k4/Ngfr/Prag1/Gpr17/Notch1/Rtn4/Dock2/Robo1	11
OLIGO	DARchipseeker_aged	GO:0030728	ovulation	6/1556	24/29008	0.00137625	0.0106597	0.00712446	Inhbb/Sirt1/Foxo3/Plau/Edn2/Pla2g4a	6
OLIGO	DARchipseeker_aged	GO:0034405	response to fluid shear stress	6/1556	24/29008	0.00137625	0.0106597	0.00712446	Cited2/Nfe2l2/Mef2c/Klf4/P2rx7/Abca1	6
OLIGO	DARchipseeker_aged	GO:0042069	regulation of catecholamine metabolic process	6/1556	24/29008	0.00137625	0.0106597	0.00712446	Snca/Gpr37/Prkn/Maob/Vps35/Atp7a	6
OLIGO	DARchipseeker_aged	GO:0006140	regulation of nucleotide metabolic process	12/1556	82/29008	0.00138108	0.0106597	0.00712446	Snca/Nupr1/Zbtb20/Hdac4/Prkn/Pdk4/Stat3/App/Myc/P2rx7/Psen1/Eno1	12
OLIGO	DARchipseeker_aged	GO:0061157	mRNA destabilization	12/1556	82/29008	0.00138108	0.0106597	0.00712446	Zfp36l2/Samd4/Qk/Tnrc6c/Cnot2/Ago2/Mettl14/Mettl16/Pan3/Tardbp/Btg2/Tnrc6b	12
OLIGO	DARchipseeker_aged	GO:0034614	cellular response to reactive oxygen species	17/1556	140/29008	0.00138344	0.0106597	0.00712446	Ercc6l2/Map3k5/Txn1/Fos/Gpr37l1/Pde8a/Foxp1/Anxa1/Nfe2l2/Gpr37/Fancc/Fbxo7/Sirt1/Foxo3/Nr4a3/Rela/Atp7a	17
OLIGO	DARchipseeker_aged	GO:0042471	ear morphogenesis	17/1556	140/29008	0.00138344	0.0106597	0.00712446	Col2a1/Eya4/Clic5/Pls1/Ephb2/Fgfr2/Sox2/Myc/Slc9a3r1/Gli2/Bcr/Nr4a3/Chd7/Zeb1/Itga8/Pcdh15/Gjb6	17
OLIGO	DARchipseeker_aged	GO:0071887	leukocyte apoptotic process	17/1556	140/29008	0.00138344	0.0106597	0.00712446	Fnip1/Pik3cb/Foxp1/Anxa1/St3gal1/Bcl2l11/Mef2c/Myc/Sirt1/Irs2/P2rx7/Pik3cd/Nr4a3/Plekho2/Slc39a10/Efna1/Pten	17
OLIGO	DARchipseeker_aged	GO:0001889	liver development	16/1556	128/29008	0.00139025	0.0106803	0.00713822	Tgfbr3/Prox1/Cited2/Anxa1/Fgf1/Cobl/Notch1/Itpr1/Tgfa/Ccnd1/Rela/Plau/Rtn4/Cadm1/Mrtfb/Rpgrip1l	16
OLIGO	DARchipseeker_aged	GO:0045807	positive regulation of endocytosis	16/1556	128/29008	0.00139025	0.0106803	0.00713822	Snca/Appl2/Sfrp4/Itsn1/Apoe/Dgkd/Ppp3ca/Fmr1/App/Cbll1/Flot1/Pick1/Arrb2/B2m/Eef2k/Dnm1l	16
OLIGO	DARchipseeker_aged	GO:0044843	cell cycle G1/S phase transition	23/1556	216/29008	0.00139171	0.0106803	0.00713822	Appl2/Anxa1/Mir26a-1/Lats2/Ppp3ca/Id4/Ppp2r5c/Klf4/Fam107a/Fbxo7/Cdc25a/Nacc2/Jade1/Fhl4/Ccnd1/Ccnd3/Men1/Ctdsp2/Pten/Rdx/Map3k11/Ctdspl/Cirbp	23
OLIGO	DARchipseeker_aged	GO:0015711	organic anion transport	33/1556	352/29008	0.00139624	0.0107008	0.0071519	Cacna1a/Snca/Bdkrb2/Slc6a9/Slc3a2/Slc23a2/Abcc4/Slc4a5/Slco3a1/Slc25a42/Anxa1/Slc4a8/Slc16a7/Kcnj10/Slc6a1/Dpysl2/Abcc5/Slco2b1/Myc/Slc4a10/Slc9a3r1/Slc27a1/Lrrc8d/Adora1/P2rx7/Psen1/Slc5a6/Slc15a4/Abcc10/Grik1/Slc12a2/Pla2g4a/Nr3c1	33
OLIGO	DARchipseeker_aged	GO:0002011	morphogenesis of an epithelial sheet	10/1556	61/29008	0.00141368	0.0107911	0.00721225	Map3k1/Fermt2/Arhgap35/Notch1/Clasp1/Arhgap12/Rreb1/Scnn1g/Pten/Hbegf	10
OLIGO	DARchipseeker_aged	GO:0042698	ovulation cycle	10/1556	61/29008	0.00141368	0.0107911	0.00721225	Schip1/Anxa1/Igf1r/Sirt1/Arrb2/Enpp2/Foxo3/Tyro3/Edn2/Pla2g4a	10
OLIGO	DARchipseeker_aged	GO:0099172	presynapse organization	10/1556	61/29008	0.00141368	0.0107911	0.00721225	Snca/Farp1/Grid2/Lrfn4/App/Chd4/Vps35/Cadm1/Pten/Efnb1	10
OLIGO	DARchipseeker_aged	GO:0051438	regulation of ubiquitin-protein transferase activity	9/1556	51/29008	0.00141808	0.0107959	0.00721544	Mad2l1/Mad2l2/Trib1/Trib2/Ube2s/Psen1/Pten/Dnm1l/Fbxo5	9
OLIGO	DARchipseeker_aged	GO:0051646	mitochondrion localization	9/1556	51/29008	0.00141808	0.0107959	0.00721544	Slc4a5/Prkn/Fez1/Sybu/Agbl4/Synj2/Cluh/Dnm1l/Mapt	9
OLIGO	DARchipseeker_aged	GO:0046879	hormone secretion	34/1556	367/29008	0.00145743	0.0110808	0.00740585	Myrip/Ghrh/Ano1/Camk2n1/Adcy5/Anxa1/Snx19/Fgfr4/Rab11fip5/Itsn1/Inhbb/Prkn/Ppp3ca/Efna5/Abcg1/Anxa5/Sybu/Sirt1/Irs2/Pim3/Adora1/Pick1/Cacna1c/Scg5/Ensa/Selenom/Tardbp/Chd7/Edn2/Sstr5/Mcu/Psmd9/Dgat1/Cry2	34
OLIGO	DARchipseeker_aged	GO:0030073	insulin secretion	24/1556	230/29008	0.00146444	0.0111193	0.00743159	Myrip/Ano1/Camk2n1/Adcy5/Anxa1/Snx19/Rab11fip5/Inhbb/Prkn/Ppp3ca/Efna5/Abcg1/Sybu/Sirt1/Irs2/Pim3/Pick1/Cacna1c/Ensa/Tardbp/Sstr5/Mcu/Psmd9/Dgat1	24
OLIGO	DARchipseeker_aged	GO:0051588	regulation of neurotransmitter transport	17/1556	141/29008	0.00149617	0.0113126	0.00756082	Cacna1a/Snca/Dgki/Slc4a8/Nr3c2/Prkn/Nrxn3/Syp/Ncs1/Mef2c/Prkca/Fmr1/Gpm6b/Flot1/P2rx7/Dnm1l/Gsk3b	17
OLIGO	DARchipseeker_aged	GO:0008637	apoptotic mitochondrial changes	15/1556	117/29008	0.00149781	0.0113126	0.00756082	Gclc/Ggct/Map3k1/Prkn/Gsk3a/Bcl2l11/Them4/Arrb2/Vps35/Bik/Atp7a/Dnm1l/Aifm2/Vdac2/Gsk3b	15
OLIGO	DARchipseeker_aged	GO:0010927	cellular component assembly involved in morphogenesis	15/1556	117/29008	0.00149781	0.0113126	0.00756082	Pmp22/Krt8/Prox1/Csrp1/Ccdc136/Ugt8a/Foxp1/Itgb4/Gpc1/Mef2c/Clasp1/Csrp2/Phldb1/Tpm1/AU040320	15
OLIGO	DARchipseeker_aged	GO:0044070	regulation of anion transport	15/1556	117/29008	0.00149781	0.0113126	0.00756082	Snca/Fxyd1/Sfrp4/Fgfr4/Slc6a1/Dpysl2/Prkca/Adora1/P2rx7/Psen1/Grk6/Grik1/Slc12a2/Pla2g4a/Nr3c1	15
OLIGO	DARchipseeker_aged	GO:0043244	regulation of protein-containing complex disassembly	16/1556	129/29008	0.00150973	0.0113794	0.00760542	Asph/Dysf/Nav3/Igf1r/Gas2l1/Cracd/Shroom2/Gsn/Sptbn1/Clasp1/Mid1ip1/Tmem39a/Tpm1/Rdx/Capzb/Plekhh2	16
OLIGO	DARchipseeker_aged	GO:0043506	regulation of JUN kinase activity	11/1556	72/29008	0.00151074	0.0113794	0.00760542	Map3k5/Cbs/Dnaja1/Map3k1/Dab2ip/Traf2/Dusp19/Map2k7/Sash1/Zeb2/Map3k11	11
OLIGO	DARchipseeker_aged	GO:1903321	negative regulation of protein modification by small protein conjugation or removal	13/1556	94/29008	0.00151261	0.0113794	0.00760542	Mad2l1/Mad2l2/Gclc/Dysf/Dnaja1/Peli3/Otub2/Klhl40/Arrb2/Psen1/Rela/Dnajb2/Fbxo5	13
OLIGO	DARchipseeker_aged	GO:0001678	cellular glucose homeostasis	19/1556	166/29008	0.00152018	0.0114213	0.00763347	Ano1/Camk2n1/Slc39a14/Adcy5/Sin3a/Zbtb20/Rab11fip5/Ngfr/Prkn/Igf1r/Ppp3ca/Efna5/Abcg1/Sybu/Sirt1/Lrrc8d/Foxk2/Pik3r1/Pim3	19
OLIGO	DARchipseeker_aged	GO:0060326	cell chemotaxis	30/1556	312/29008	0.00152237	0.0114228	0.00763444	Nr4a1/Il34/Adam10/Ptprj/Gab1/Anxa1/Dysf/Pde4b/Plxnb3/Thbs4/Prkca/App/Fgf1/Ccl27a/Vegfb/Myo9b/Notch1/Dapk2/Arrb2/Enpp2/S1pr1/Wnk1/Ephb1/Edn2/Slc12a2/Mcu/Dnm1l/Mpp1/Hbegf/Bcar1	30
OLIGO	DARchipseeker_aged	GO:0072593	reactive oxygen species metabolic process	25/1556	244/29008	0.00152552	0.0114314	0.0076402	Snca/Cbs/Pxdn/Hdac4/Nfe2l2/Ngfr/Prkn/Fancc/Pdk4/Stat3/App/Dcxr/Sirt1/Foxo1/Sh3pxd2a/P2rx7/Bcr/Eef1a1/Foxo3/Atp7a/Plau/Gnai2/Mapt/Aldh2/Gadd45a	25
OLIGO	DARchipseeker_aged	GO:0048708	astrocyte differentiation	12/1556	83/29008	0.00153713	0.0114884	0.00767827	Sox6/Plpp3/Gpr37l1/Nfix/Mag/Id4/Stat3/App/Notch1/Vim/Psen1/Il6st	12
OLIGO	DARchipseeker_aged	GO:1902893	regulation of pri-miRNA transcription by RNA polymerase II	12/1556	83/29008	0.00153713	0.0114884	0.00767827	Fos/Smad6/Hdac4/Ngfr/Ctcf/Klf4/Stat3/App/Foxo3/Rela/Mrtfb/Nr3c1	12
OLIGO	DARchipseeker_aged	GO:0014742	positive regulation of muscle hypertrophy	8/1556	42/29008	0.00155097	0.0115466	0.00771717	Ppp3ca/Mef2c/Prkca/Ccn4/Sirt1/Akap6/Nr4a3/Nr3c1	8
OLIGO	DARchipseeker_aged	GO:0031076	embryonic camera-type eye development	8/1556	42/29008	0.00155097	0.0115466	0.00771717	Prox1/Cited2/Kdm2b/Cryaa/Rarg/Hipk2/Zeb1/Arid1a	8
OLIGO	DARchipseeker_aged	GO:0060251	regulation of glial cell proliferation	8/1556	42/29008	0.00155097	0.0115466	0.00771717	Pmp22/Etv5/Prkci/Myc/Notch1/Idh2/Vim/Atxn1	8
OLIGO	DARchipseeker_aged	GO:0045766	positive regulation of angiogenesis	20/1556	179/29008	0.00155702	0.0115615	0.00772718	Rras/Gab1/Nfe2l2/Klf4/Prkca/Stat3/Fgf1/Gata4/Tjp1/Vegfb/Sirt1/Stim1/Ago2/Pik3cd/Jup/Itgb8/Sash1/Rapgef3/Rtn4/Hipk2	20
OLIGO	DARchipseeker_aged	GO:1904018	positive regulation of vasculature development	20/1556	179/29008	0.00155702	0.0115615	0.00772718	Rras/Gab1/Nfe2l2/Klf4/Prkca/Stat3/Fgf1/Gata4/Tjp1/Vegfb/Sirt1/Stim1/Ago2/Pik3cd/Jup/Itgb8/Sash1/Rapgef3/Rtn4/Hipk2	20
OLIGO	DARchipseeker_aged	GO:0030072	peptide hormone secretion	28/1556	285/29008	0.00156221	0.011585	0.00774288	Myrip/Ghrh/Ano1/Camk2n1/Adcy5/Anxa1/Snx19/Rab11fip5/Itsn1/Inhbb/Prkn/Ppp3ca/Efna5/Abcg1/Anxa5/Sybu/Sirt1/Irs2/Pim3/Pick1/Cacna1c/Ensa/Tardbp/Chd7/Sstr5/Mcu/Psmd9/Dgat1	28
OLIGO	DARchipseeker_aged	GO:0044319	wound healing, spreading of cells	7/1556	33/29008	0.00157265	0.0116023	0.00775443	Fermt2/Arhgap35/Clasp1/Rreb1/Scnn1g/Pten/Hbegf	7
OLIGO	DARchipseeker_aged	GO:0060740	prostate gland epithelium morphogenesis	7/1556	33/29008	0.00157265	0.0116023	0.00775443	Fgfr2/Igf1r/Tnc/Id4/Gli2/Notch1/Rarg	7
OLIGO	DARchipseeker_aged	GO:0090505	epiboly involved in wound healing	7/1556	33/29008	0.00157265	0.0116023	0.00775443	Fermt2/Arhgap35/Clasp1/Rreb1/Scnn1g/Pten/Hbegf	7
OLIGO	DARchipseeker_aged	GO:1904646	cellular response to amyloid-beta	7/1556	33/29008	0.00157265	0.0116023	0.00775443	Cacna1a/Ngfr/Igf1r/App/Sirt1/Psen1/Gsk3b	7
OLIGO	DARchipseeker_aged	GO:0050731	positive regulation of peptidyl-tyrosine phosphorylation	21/1556	192/29008	0.00157629	0.0116143	0.00776241	Il34/Plpp3/Ptprj/Nedd9/Lrrk1/Gprc5b/Efna5/Thbs4/App/Vegfb/Btc/Adora1/Fgf7/Arrb2/Enpp2/Dlg3/Tgfa/Rasa1/Efna1/Hbegf/Il6st	21
OLIGO	DARchipseeker_aged	GO:0010918	positive regulation of mitochondrial membrane potential	5/1556	17/29008	0.00158702	0.0116185	0.00776525	Tmem135/Prkn/Myc/Akt2/Gsk3b	5
OLIGO	DARchipseeker_aged	GO:0051127	positive regulation of actin nucleation	5/1556	17/29008	0.00158702	0.0116185	0.00776525	Fmn1/Gsn/Wasf2/Whamm/Wasf3	5
OLIGO	DARchipseeker_aged	GO:0051895	negative regulation of focal adhesion assembly	5/1556	17/29008	0.00158702	0.0116185	0.00776525	Apod/Bcas3/Rcc2/Fam107a/Pten	5
OLIGO	DARchipseeker_aged	GO:0150118	negative regulation of cell-substrate junction organization	5/1556	17/29008	0.00158702	0.0116185	0.00776525	Apod/Bcas3/Rcc2/Fam107a/Pten	5
OLIGO	DARchipseeker_aged	GO:1900452	regulation of long-term synaptic depression	5/1556	17/29008	0.00158702	0.0116185	0.00776525	Dgki/Grid2/Fmr1/Adora1/Mapt	5
OLIGO	DARchipseeker_aged	GO:1903706	regulation of hemopoiesis	36/1556	398/29008	0.00163389	0.0119205	0.00796708	Irf1/Tmem64/Il34/Rassf2/Zfp36l2/Fos/Cbfb/Trib1/Foxp1/Anxa1/Mitf/Gpr137b/Klf10/Fam210b/Gas2l1/Fstl3/Mef2c/Prkca/Stat3/Nfkbiz/Fbxo7/Meis2/Myc/Pik3r1/Setd1a/Foxo3/Rarg/Tjp2/Sox13/B2m/Zbtb16/Gabpa/Zeb1/Senp1/Zmiz1/Gsk3b	36
OLIGO	DARchipseeker_aged	GO:0051955	regulation of amino acid transport	9/1556	52/29008	0.00163451	0.0119205	0.00796708	Snca/Slc6a1/Dpysl2/Adora1/P2rx7/Psen1/Grik1/Slc12a2/Nr3c1	9
OLIGO	DARchipseeker_aged	GO:2000059	negative regulation of ubiquitin-dependent protein catabolic process	9/1556	52/29008	0.00163451	0.0119205	0.00796708	Hsp90ab1/Svip/Rybp/Sgta/Klhl40/Psen1/Hipk2/Anks1/Senp1	9
OLIGO	DARchipseeker_aged	GO:0032103	positive regulation of response to external stimulus	38/1556	427/29008	0.00165252	0.0120365	0.0080446	Snca/Il34/Nupr1/Adam10/Ptprj/Sin3a/Dysf/Gprc5b/Cd180/Igf1r/Thbs4/Prkca/Nfkbiz/App/Nmi/Tbk1/Ccl27a/Ccn4/Vegfb/Nod1/Akt2/Dapk2/Cdh13/Slc15a4/Sash1/Il17rb/Rtn4/Polr3f/S1pr1/Wnk1/Stk24/Il33/Cadm1/Edn2/Mcu/Dnm1l/Pla2g4a/Apoh	38
OLIGO	DARchipseeker_aged	GO:0045685	regulation of glial cell differentiation	13/1556	95/29008	0.00166803	0.012134	0.00810981	Il34/Gpr37l1/Tmem98/Mag/Id4/Qk/Notch1/Enpp2/Rela/Rtn4/Dlx1/Il33/Il6st	13
OLIGO	DARchipseeker_aged	GO:0016042	lipid catabolic process	31/1556	328/29008	0.00168627	0.0122511	0.00818806	Apoc2/Hacl1/Acer2/Pld1/Nudt7/Dbi/Asah2/Apoe/Plaat3/Apob/Abhd3/Irs2/Abhd6/Pafah1b2/Adora1/Thra/Akt2/Enpp2/Hao1/Acads/Tbl1xr1/Acoxl/Scarb1/Auh/Lonp2/Gdpd1/Lpin1/Pla2g4a/Inpp5f/Crtc3/Apoh	31
OLIGO	DARchipseeker_aged	GO:0032412	regulation of ion transmembrane transporter activity	27/1556	273/29008	0.00170317	0.0123583	0.00825967	Cacna1a/Fxyd3/Asph/Ank2/Slc6a9/Dysf/Fxyd1/Ephb2/Fxyd7/Pde4b/Mef2c/Prkca/Fmr1/App/Scn1b/Atp1b3/Slc9a3r1/Akap6/Stim1/Fhl4/Kcne2/Atp7a/Grk6/Rapgef3/Wnk1/Kcnab1/Pten	27
OLIGO	DARchipseeker_aged	GO:0001655	urogenital system development	35/1556	385/29008	0.00172735	0.0124544	0.0083239	Smad5/Schip1/Epcam/Plxnd1/Smad6/Mmp17/Anxa1/Ephb2/Fmn1/Fgfr2/Igf1r/Tnc/Id4/Pdgfa/Bcl2l11/Mef2c/Nid1/Psapl1/Lgr4/Fgf1/Cntrl/Myc/Cux1/Gli2/Notch1/Nfia/Wnt6/Rarg/Zbtb16/Enpep/Pten/Itga8/Robo1/Rpgrip1l/Pds5a	35
OLIGO	DARchipseeker_aged	GO:0036010	protein localization to endosome	6/1556	25/29008	0.00172947	0.0124544	0.0083239	Msn/Abhd17c/Vps35/Micall1/Rdx/Mgat3	6
OLIGO	DARchipseeker_aged	GO:0060575	intestinal epithelial cell differentiation	6/1556	25/29008	0.00172947	0.0124544	0.0083239	Spdef/Cdh1/Gata4/Yipf6/Sav1/Il6st	6
OLIGO	DARchipseeker_aged	GO:0097062	dendritic spine maintenance	6/1556	25/29008	0.00172947	0.0124544	0.0083239	Tanc1/Apoe/Igf1r/App/Pick1/Vps35	6
OLIGO	DARchipseeker_aged	GO:1902993	positive regulation of amyloid precursor protein catabolic process	6/1556	25/29008	0.00172947	0.0124544	0.0083239	Apoe/Gsk3a/Abcg1/App/Rela/Efna1	6
OLIGO	DARchipseeker_aged	GO:1904893	negative regulation of receptor signaling pathway via STAT	6/1556	25/29008	0.00172947	0.0124544	0.0083239	Bcl3/Irf1/Socs3/Ptprt/Nf2/Inpp5f	6
OLIGO	DARchipseeker_aged	GO:0010959	regulation of metal ion transport	39/1556	443/29008	0.00175916	0.0126523	0.00845618	Cacna1a/Snca/Fxyd3/Asph/Ank2/Slc6a9/Cacna1g/Dysf/Fxyd1/Dbi/Fxyd7/Pde4b/Fmr1/Scn1b/Bdkrb1/Atp1b3/Slc9a3r1/Akap6/Atp1a1/Adora1/Itpr1/Stim1/P2rx7/Atp2b1/Akt2/Arrb2/Cacna1c/Fhl4/Kcne2/Plcb4/Atp7a/B2m/Rapgef3/Chd7/Wnk1/Kcnab1/Best1/Gnai2/Pten	39
OLIGO	DARchipseeker_aged	GO:0061008	hepaticobiliary system development	16/1556	131/29008	0.00177468	0.0127194	0.00850104	Tgfbr3/Prox1/Cited2/Anxa1/Fgf1/Cobl/Notch1/Itpr1/Tgfa/Ccnd1/Rela/Plau/Rtn4/Cadm1/Mrtfb/Rpgrip1l	16
OLIGO	DARchipseeker_aged	GO:0022404	molting cycle process	15/1556	119/29008	0.00177738	0.0127194	0.00850104	Lncpint/Dbi/Ngfr/Fgfr2/Barx2/Pdgfa/Lgr4/Gli2/Notch1/Fgf7/Psen1/Rela/Atp7a/Sav1/Sostdc1	15
OLIGO	DARchipseeker_aged	GO:0022405	hair cycle process	15/1556	119/29008	0.00177738	0.0127194	0.00850104	Lncpint/Dbi/Ngfr/Fgfr2/Barx2/Pdgfa/Lgr4/Gli2/Notch1/Fgf7/Psen1/Rela/Atp7a/Sav1/Sostdc1	15
OLIGO	DARchipseeker_aged	GO:0098773	skin epidermis development	15/1556	119/29008	0.00177738	0.0127194	0.00850104	Lncpint/Dbi/Ngfr/Fgfr2/Barx2/Pdgfa/Lgr4/Gli2/Notch1/Fgf7/Psen1/Rela/Atp7a/Sav1/Sostdc1	15
OLIGO	DARchipseeker_aged	GO:0001935	endothelial cell proliferation	20/1556	181/29008	0.00178003	0.0127225	0.00850309	Nr4a1/Prox1/Pik3cb/Dysf/Ang/Ngfr/Apoe/Plxnb3/Thbs4/Mef2c/Prkca/Stat3/Vegfb/Sirt1/Cnmd/Cdh13/Pik3cd/Scarb1/Sparc/Apoh	20
OLIGO	DARchipseeker_aged	GO:0000082	G1/S transition of mitotic cell cycle	21/1556	194/29008	0.00179249	0.0127955	0.0085519	Appl2/Anxa1/Mir26a-1/Lats2/Ppp3ca/Id4/Ppp2r5c/Klf4/Fam107a/Fbxo7/Cdc25a/Nacc2/Jade1/Fhl4/Ccnd1/Ccnd3/Men1/Ctdsp2/Pten/Rdx/Ctdspl	21
OLIGO	DARchipseeker_aged	GO:0048730	epidermis morphogenesis	8/1556	43/29008	0.00181716	0.0129555	0.00865883	Ngfr/Fgfr2/Klf4/Gli2/Notch1/Fgf7/Atp7a/Sostdc1	8
OLIGO	DARchipseeker_aged	GO:0006887	exocytosis	37/1556	415/29008	0.00182744	0.0130125	0.00869696	Sdc4/Cacna1a/Snca/Tmed10/Dgki/Cacna1g/Scfd2/Anxa1/Slc4a8/Snx19/Cadps2/Rab11fip5/Nr3c2/Itsn1/Prkn/Nrxn3/Snap29/Syp/Ncs1/Stxbp6/Tcp11/Prkca/Fmr1/Mical3/Ncam1/Syde1/Notch1/P2rx7/Clasp1/Bcr/Cacna1c/Psen1/Nr4a3/Gnai2/Rab10/Dnm1l/Gsk3b	37
OLIGO	DARchipseeker_aged	GO:0009314	response to radiation	38/1556	430/29008	0.00186942	0.013295	0.00888572	Bcl3/Txn1/Per3/Dct/Irx6/Anxa1/Bhlhe40/Tanc1/Itgb6/Fbxl21/Cryaa/Wrn/Eef1d/Fmr1/App/Meis2/Myc/Sirt1/Slc4a10/Pik3r1/Cdc25a/Atoh7/Akt2/Cacna1c/Atxn1/Ccnd1/Rela/Map2k7/Men1/Best1/Rnf8/Zranb3/Xrcc2/Cry2/Nabp2/Cirbp/Tank/Gadd45a	38
OLIGO	DARchipseeker_aged	GO:0002042	cell migration involved in sprouting angiogenesis	9/1556	53/29008	0.00187663	0.0133132	0.00889787	Nr4a1/Card10/Anxa1/Klf4/Rhoj/Notch1/Stard13/Spred1/Robo1	9
OLIGO	DARchipseeker_aged	GO:0031103	axon regeneration	9/1556	53/29008	0.00187663	0.0133132	0.00889787	Rgma/Igf1r/Mag/Tnc/Klf4/Rtn4/Stk24/Pten/Inpp5f	9
OLIGO	DARchipseeker_aged	GO:0048284	organelle fusion	17/1556	144/29008	0.00188189	0.0133174	0.00890075	Snca/Anxa1/Dysf/Stx6/Tbc1d4/Prkn/Snap29/Stxbp6/Spg11/Akt2/Thg1l/Ankrd27/Vps41/Oma1/Dnm1l/Pla2g4a/AU040320	17
OLIGO	DARchipseeker_aged	GO:1904950	negative regulation of establishment of protein localization	17/1556	144/29008	0.00188189	0.0133174	0.00890075	Bag3/Txn1/Apod/Anxa1/Dnaja1/Svip/Rab11fip5/Inhbb/Apoe/Prkn/Ppp3ca/Anxa5/Pim3/Idh2/Ndfip2/Psmd9/Mapt	17
OLIGO	DARchipseeker_aged	GO:0060512	prostate gland morphogenesis	7/1556	34/29008	0.00188983	0.0133293	0.00890867	Fgfr2/Igf1r/Tnc/Id4/Gli2/Notch1/Rarg	7
OLIGO	DARchipseeker_aged	GO:0090504	epiboly	7/1556	34/29008	0.00188983	0.0133293	0.00890867	Fermt2/Arhgap35/Clasp1/Rreb1/Scnn1g/Pten/Hbegf	7
OLIGO	DARchipseeker_aged	GO:0043525	positive regulation of neuron apoptotic process	12/1556	85/29008	0.00189293	0.0133293	0.00890867	Nupr1/Grik2/Hdac4/Gsk3a/Bcl2l11/App/Foxo3/Map2k7/Ddit3/Map3k11/Nr3c1/Gsk3b	12
OLIGO	DARchipseeker_aged	GO:0061614	pri-miRNA transcription by RNA polymerase II	12/1556	85/29008	0.00189293	0.0133293	0.00890867	Fos/Smad6/Hdac4/Ngfr/Ctcf/Klf4/Stat3/App/Foxo3/Rela/Mrtfb/Nr3c1	12
OLIGO	DARchipseeker_aged	GO:0046847	filopodium assembly	11/1556	74/29008	0.00189521	0.0133293	0.00890867	Dnm3/Fscn1/Bcas3/Ephb2/Itgb4/Fmr1/Dpysl3/Pik3r1/Arap1/Rhoq/Capzb	11
OLIGO	DARchipseeker_aged	GO:1904019	epithelial cell apoptotic process	15/1556	120/29008	0.00193271	0.0135764	0.00907383	Krt8/Nupr1/Jag2/Sfrp4/Sort1/Nfe2l2/Igf1r/Angptl4/Prkci/Gsn/Tmtc4/Arrb2/Foxo3/Psmd9/Gsk3b	15
OLIGO	DARchipseeker_aged	GO:0002791	regulation of peptide secretion	24/1556	235/29008	0.00195532	0.0137082	0.0091619	Myrip/Ghrh/Ano1/Camk2n1/Adcy5/Itsn1/Inhbb/Prkn/Ppp3ca/Efna5/Abcg1/Anxa5/Sybu/Sirt1/Irs2/Pim3/Adora1/Pick1/Ensa/Tardbp/Chd7/Sstr5/Mcu/Psmd9	24
OLIGO	DARchipseeker_aged	GO:0007568	aging	26/1556	262/29008	0.00195626	0.0137082	0.0091619	Pmp22/Zfp217/Lncpint/Tmem135/Apod/Sin3a/Apoe/Gsk3a/Wrn/App/Msra/Baz2b/Sirt1/Ncam1/Comp/Jmjd1c/Mir378d/Adra1d/Psen1/Foxo3/B2m/Gna13/Mir140/Pten/Zmiz1/Fbxo5	26
OLIGO	DARchipseeker_aged	GO:0051054	positive regulation of DNA metabolic process	23/1556	222/29008	0.00199342	0.0139515	0.00932453	Eya4/Mad2l2/Hsp90ab1/Tnfsfm13/Fam168a/Fgfr4/Hnrnpa2b1/Igf1r/Setmar/Wrn/Mms19/Klf4/Trim28/Myc/Tnks/Sirt1/Arrb2/Cct3/Map2k7/Rnf8/Nabp2/Gsk3b/Rif1	23
OLIGO	DARchipseeker_aged	GO:0034392	negative regulation of smooth muscle cell apoptotic process	4/1556	11/29008	0.00200747	0.0139815	0.00934455	Arrb2/Dipk2a/Gsk3b/Apoh	4
OLIGO	DARchipseeker_aged	GO:0048845	venous blood vessel morphogenesis	4/1556	11/29008	0.00200747	0.0139815	0.00934455	Prox1/Ccm2/Heg1/Notch1	4
OLIGO	DARchipseeker_aged	GO:0099545	trans-synaptic signaling by trans-synaptic complex	4/1556	11/29008	0.00200747	0.0139815	0.00934455	Farp1/Tenm2/Ephb2/Cadm1	4
OLIGO	DARchipseeker_aged	GO:1904753	negative regulation of vascular associated smooth muscle cell migration	4/1556	11/29008	0.00200747	0.0139815	0.00934455	Nfe2l2/Mef2c/Gna13/Tpm1	4
OLIGO	DARchipseeker_aged	GO:0051781	positive regulation of cell division	13/1556	97/29008	0.00201862	0.014042	0.00938502	Pkp4/Fgfr2/Igf1r/Lbh/Pdgfa/Thbs4/Fgf1/Vegfb/Btc/Fgf7/Tgfa/Men1/Sstr5	13
OLIGO	DARchipseeker_aged	GO:0043624	cellular protein complex disassembly	17/1556	145/29008	0.0020277	0.014071	0.00940437	Asph/Dysf/Nav3/Gas2l1/Cracd/Shroom2/Gsn/Mical3/Sptbn1/Stmn4/Clasp1/Mid1ip1/Tpm1/Rdx/Capzb/Stmn1/Plekhh2	17
OLIGO	DARchipseeker_aged	GO:0120161	regulation of cold-induced thermogenesis	17/1556	145/29008	0.0020277	0.014071	0.00940437	Appl2/Acot11/Igf1r/Lgr4/Abhd6/Thra/Notch1/Kdm3a/Prkab2/Nova1/Ddit3/Tle3/Oma1/Gatm/Lpin1/Ebf2/Adamts5	17
OLIGO	DARchipseeker_aged	GO:0009914	hormone transport	34/1556	375/29008	0.00208069	0.0144212	0.00963845	Myrip/Ghrh/Ano1/Camk2n1/Adcy5/Anxa1/Snx19/Fgfr4/Rab11fip5/Itsn1/Inhbb/Prkn/Ppp3ca/Efna5/Abcg1/Anxa5/Sybu/Sirt1/Irs2/Pim3/Adora1/Pick1/Cacna1c/Scg5/Ensa/Selenom/Tardbp/Chd7/Edn2/Sstr5/Mcu/Psmd9/Dgat1/Cry2	34
OLIGO	DARchipseeker_aged	GO:0050779	RNA destabilization	12/1556	86/29008	0.00209462	0.0144827	0.00967957	Zfp36l2/Samd4/Qk/Tnrc6c/Cnot2/Ago2/Mettl14/Mettl16/Pan3/Tardbp/Btg2/Tnrc6b	12
OLIGO	DARchipseeker_aged	GO:0061014	positive regulation of mRNA catabolic process	12/1556	86/29008	0.00209462	0.0144827	0.00967957	Zfp36l2/Samd4/Qk/Tnrc6c/Cnot2/Ago2/Mettl14/Mettl16/Pan3/Tardbp/Btg2/Tnrc6b	12
OLIGO	DARchipseeker_aged	GO:0016482	cytosolic transport	18/1556	158/29008	0.00210104	0.0144925	0.00968609	Snx1/Tbc1d23/Tbc1d10b/Stx6/Vps53/Sort1/Tanc2/Snx2/Fhip1b/Sybu/Cln5/Msn/Trappc10/Vps35/Ap1ar/Arl1/Ankrd27/Rdx	18
OLIGO	DARchipseeker_aged	GO:0030033	microvillus assembly	5/1556	18/29008	0.00210109	0.0144925	0.00968609	Pld1/Fscn1/Rap2a/Slc9a3r1/Rdx	5
OLIGO	DARchipseeker_aged	GO:0032007	negative regulation of TOR signaling	8/1556	44/29008	0.00211812	0.0145573	0.00972943	Fnip1/Sh3bp4/Gsk3a/Rnf152/Sirt1/Deptor/Castor1/Gsk3b	8
OLIGO	DARchipseeker_aged	GO:0046839	phospholipid dephosphorylation	8/1556	44/29008	0.00211812	0.0145573	0.00972943	Plpp3/Mtmr10/Synj2/Mtmr4/Inpp5a/Pip4p2/Pten/Inpp5f	8
OLIGO	DARchipseeker_aged	GO:0048854	brain morphogenesis	8/1556	44/29008	0.00211812	0.0145573	0.00972943	Fancc/Sox2/Slc4a10/Afdn/Psen1/Foxo3/Ctnna2/Pten	8
OLIGO	DARchipseeker_aged	GO:0070085	glycosylation	22/1556	210/29008	0.00214523	0.0146354	0.00978162	B4galt6/Fut9/Ggta1/Acer2/St3gal1/Dpy19l1/St3gal2/St8sia2/B3galnt1/Tmtc4/Vegfb/Slc4a10/Fktn/Cln5/St3gal5/Psen1/B3galt1/Galnt7/St8sia5/Glt6d1/Fut8/Mgat3	22
OLIGO	DARchipseeker_aged	GO:0032892	positive regulation of organic acid transport	9/1556	54/29008	0.00214656	0.0146354	0.00978162	Fxyd1/Slc6a1/Dpysl2/P2rx7/Psen1/Grik1/Slc12a2/Pla2g4a/Nr3c1	9
OLIGO	DARchipseeker_aged	GO:0048066	developmental pigmentation	9/1556	54/29008	0.00214656	0.0146354	0.00978162	Dct/Slc24a5/Mitf/Lrmda/Bcl2l11/Mef2c/Spns2/Ankrd27/Zeb2	9
OLIGO	DARchipseeker_aged	GO:0006925	inflammatory cell apoptotic process	6/1556	26/29008	0.00214738	0.0146354	0.00978162	Pik3cb/Anxa1/Mef2c/Sirt1/Pik3cd/Plekho2	6
OLIGO	DARchipseeker_aged	GO:0022010	central nervous system myelination	6/1556	26/29008	0.00214738	0.0146354	0.00978162	B4galt6/Kcnj10/Mag/Id4/Fa2h/Pten	6
OLIGO	DARchipseeker_aged	GO:0032291	axon ensheathment in central nervous system	6/1556	26/29008	0.00214738	0.0146354	0.00978162	B4galt6/Kcnj10/Mag/Id4/Fa2h/Pten	6
OLIGO	DARchipseeker_aged	GO:0032480	negative regulation of type I interferon production	6/1556	26/29008	0.00214738	0.0146354	0.00978162	Rnf125/Peli3/Cactin/Nmi/Ppm1b/Relb	6
OLIGO	DARchipseeker_aged	GO:0090087	regulation of peptide transport	24/1556	237/29008	0.0021877	0.0148925	0.00995343	Myrip/Ghrh/Ano1/Camk2n1/Adcy5/Itsn1/Inhbb/Prkn/Ppp3ca/Efna5/Abcg1/Anxa5/Sybu/Sirt1/Irs2/Pim3/Adora1/Pick1/Ensa/Tardbp/Chd7/Sstr5/Mcu/Psmd9	24
OLIGO	DARchipseeker_aged	GO:0002690	positive regulation of leukocyte chemotaxis	13/1556	98/29008	0.00221543	0.0150455	0.0100557	Il34/Adam10/Ptprj/Dysf/Thbs4/App/Ccl27a/Vegfb/Dapk2/Wnk1/Edn2/Mcu/Dnm1l	13
OLIGO	DARchipseeker_aged	GO:0030838	positive regulation of actin filament polymerization	13/1556	98/29008	0.00221543	0.0150455	0.0100557	Baiap2l2/Map3k1/Fmn1/Cracd/Gsn/Wasf2/Nphs1/Pick1/Ap1ar/Myo1c/Ctnna2/Whamm/Wasf3	13
OLIGO	DARchipseeker_aged	GO:1905039	carboxylic acid transmembrane transport	16/1556	134/29008	0.00224437	0.0152198	0.0101722	Slc6a9/Slc3a2/Slc23a2/Slc16a7/Kcnj10/Slc38a10/Abcc5/Slc7a15/Myc/Slc27a1/Lrrc8d/Irs2/Akt2/Psen1/Slc5a6/Slc15a4	16
OLIGO	DARchipseeker_aged	GO:0034250	positive regulation of cellular amide metabolic process	18/1556	159/29008	0.00225325	0.0152198	0.0101722	Bcl3/Cpeb1/Pld1/Barhl2/Nfe2l2/Apoe/Samd4/Gsk3a/Abcg1/Fmr1/Akap6/Vim/Ago2/Mettl14/Rbm3/Rela/Efna1/Cirbp	18
OLIGO	DARchipseeker_aged	GO:0010667	negative regulation of cardiac muscle cell apoptotic process	7/1556	35/29008	0.00225439	0.0152198	0.0101722	Nupr1/Ghrh/Nfe2l2/Qk/Gata4/Sirt1/Rapgef3	7
OLIGO	DARchipseeker_aged	GO:0090140	regulation of mitochondrial fission	7/1556	35/29008	0.00225439	0.0152198	0.0101722	Tmem135/Prkn/Inf2/Vps35/Mcu/Dnm1l/Mapt	7
OLIGO	DARchipseeker_aged	GO:0097106	postsynaptic density organization	7/1556	35/29008	0.00225439	0.0152198	0.0101722	Grid2/Lrfn4/Sipa1l1/Cadm1/Pten/Tmem108/Nrxn2	7
OLIGO	DARchipseeker_aged	GO:0016525	negative regulation of angiogenesis	14/1556	110/29008	0.00227177	0.015301	0.0102265	Pik3cb/Dab2ip/Ngfr/Epn2/Klf4/Thbs2/Cnmd/Stard13/Sema6a/Slc12a2/Spred1/Sparc/Apoh/Gadd45a	14
OLIGO	DARchipseeker_aged	GO:0030518	intracellular steroid hormone receptor signaling pathway	14/1556	110/29008	0.00227177	0.015301	0.0102265	Foxp1/Dnaja1/Nr3c2/Lbh/Sirt1/Cnot2/Kdm3a/Wbp2/Calcoco1/Zfp366/Arid1a/Cry2/Nr3c1/Zmiz1	14
OLIGO	DARchipseeker_aged	GO:0048872	homeostasis of number of cells	33/1556	363/29008	0.0022976	0.0154569	0.0103306	Tgfbr3/Sox6/Smad5/Rassf2/Sh2b2/Cited2/Pik3cb/Anxa1/Cadps2/Pde4b/Fam210b/Gas2l1/Fancc/Bcl2l11/Mef2c/Stat3/Lgr4/Spns2/Afdn/Thra/Notch1/Setd1a/P2rx7/Bcr/Foxo3/Pik3cd/Zbtb18/Slc15a4/B2m/Men1/Pantr2/Col14a1/Senp1	33
OLIGO	DARchipseeker_aged	GO:0030100	regulation of endocytosis	24/1556	238/29008	0.00231244	0.0154913	0.0103537	Apoc2/Snca/Appl2/Sfrp4/Itsn1/Iqsec1/Apoe/Dgkd/Pacsin1/Ppp3ca/Epn2/Bmp2k/Prkca/Fmr1/App/Cbll1/Flot1/Pick1/Arrb2/Cdh13/B2m/Eef2k/Rab4b/Dnm1l	24
OLIGO	DARchipseeker_aged	GO:0003229	ventricular cardiac muscle tissue development	10/1556	65/29008	0.00231251	0.0154913	0.0103537	Tgfbr3/Prox1/Heg1/Fgfr2/Gata4/Notch1/Chd7/Tpm1/Tnni1/Col14a1	10
OLIGO	DARchipseeker_aged	GO:0032410	negative regulation of transporter activity	12/1556	87/29008	0.00231355	0.0154913	0.0103537	Snca/Slc6a9/Dysf/Ephb2/Prkca/Fmr1/Slc9a3r1/Ndfip2/Kcne2/Grk6/Kcnab1/Pten	12
OLIGO	DARchipseeker_aged	GO:0060411	cardiac septum morphogenesis	12/1556	87/29008	0.00231355	0.0154913	0.0103537	Tgfbr3/Prox1/Cited2/Smad6/Nrp2/Fgfr2/Gata4/Notch1/Chd7/Sav1/Robo1/Fgfrl1	12
OLIGO	DARchipseeker_aged	GO:0070371	ERK1 and ERK2 cascade	32/1556	349/29008	0.00232121	0.0155244	0.0103758	Ndrg2/Rras/Zfp36l2/Cavin3/Camk2n1/Pde8a/Fgfr4/Ephb2/Dab2ip/Fermt2/Fgfr2/Apoe/Dusp26/Pdgfa/Klf4/Prkca/App/Fgf1/Gata4/Vegfb/Myc/Nod1/Slc9a3r1/Notch1/Arrb2/Map2k7/Sema6a/Ephb1/Gnai2/Vrk3/Pten/Spred1	32
OLIGO	DARchipseeker_aged	GO:0106106	cold-induced thermogenesis	17/1556	147/29008	0.0023478	0.015684	0.0104824	Appl2/Acot11/Igf1r/Lgr4/Abhd6/Thra/Notch1/Kdm3a/Prkab2/Nova1/Ddit3/Tle3/Oma1/Gatm/Lpin1/Ebf2/Adamts5	17
OLIGO	DARchipseeker_aged	GO:0007422	peripheral nervous system development	11/1556	76/29008	0.00235574	0.0157004	0.0104934	Pmp22/Pou3f1/Cited2/Arhgef10/Lgi4/Sh3tc2/Itgb4/Gpc1/Akt2/Fa2h/Rela	11
OLIGO	DARchipseeker_aged	GO:0032677	regulation of interleukin-8 production	11/1556	76/29008	0.00235574	0.0157004	0.0104934	Bcl3/Tlr1/Anxa1/Cactin/Klf4/Stat3/Nod1/Cd2/Otud7b/Rela/Ddit3	11
OLIGO	DARchipseeker_aged	GO:0048608	reproductive structure development	41/1556	480/29008	0.00237646	0.01582	0.0105733	Krt8/Socs3/Il11ra1/Cited2/Nupr1/Schip1/Gab1/Hsp90ab1/Anxa1/Htra1/Cdh1/Fgfr2/Igf1r/Tnc/Id4/Tex19.2/Sox2/Bcl2l11/Psapl1/Trim28/Lgr4/Gata4/Sirt1/Syde1/Sema3a/Gli2/Notch1/Fgf7/Jmjd1c/Arrb2/Foxo3/Bik/Rarg/Ccnd1/Chd7/Tyro3/Rxrb/Edn2/Pten/Arid1a/Pla2g4a	41
OLIGO	DARchipseeker_aged	GO:2000377	regulation of reactive oxygen species metabolic process	18/1556	160/29008	0.0024146	0.0160553	0.0107306	Snca/Hdac4/Nfe2l2/Ngfr/Prkn/Stat3/App/Dcxr/Sirt1/Foxo1/Bcr/Eef1a1/Foxo3/Plau/Gnai2/Mapt/Aldh2/Gadd45a	18
OLIGO	DARchipseeker_aged	GO:1903825	organic acid transmembrane transport	16/1556	135/29008	0.00242225	0.0160874	0.0107521	Slc6a9/Slc3a2/Slc23a2/Slc16a7/Kcnj10/Slc38a10/Abcc5/Slc7a15/Myc/Slc27a1/Lrrc8d/Irs2/Akt2/Psen1/Slc5a6/Slc15a4	16
OLIGO	DARchipseeker_aged	GO:2000116	regulation of cysteine-type endopeptidase activity	24/1556	239/29008	0.00244317	0.016197	0.0108253	Map3k5/Nr4a1/Snca/Acer2/Asph/Fnip1/Cdh1/Il9/Ngfr/Cryaa/Sox2/Bcl2l11/Klf4/App/Gsn/Myc/Nod1/Sirt1/Akt2/Arrb2/Gramd4/Men1/Senp1/Robo1	24
OLIGO	DARchipseeker_aged	GO:0045687	positive regulation of glial cell differentiation	9/1556	55/29008	0.0024465	0.016197	0.0108253	Il34/Mag/Qk/Notch1/Enpp2/Rela/Rtn4/Il33/Il6st	9
OLIGO	DARchipseeker_aged	GO:0045787	positive regulation of cell cycle	31/1556	336/29008	0.00244723	0.016197	0.0108253	Prox1/Mad2l1/Cited2/Nupr1/Sin3a/Anxa1/Pim1/Pkp4/Fgfr2/Igf1r/Rcc2/Bcl2l11/Prkca/App/Gata4/Meis2/Myc/Btc/Mad1l1/Lmnb1/Cdc25a/Rad51b/Tgfa/Nr4a3/Ccnd1/Ccnd3/Sstr5/Rdx/Macroh2a1/Anapc5/Fbxo5	31
OLIGO	DARchipseeker_aged	GO:0014003	oligodendrocyte development	8/1556	45/29008	0.0024569	0.016199	0.0108267	B4galt6/Kcnj10/Mag/Id4/Hdac11/Fa2h/Wasf3/Pten	8
OLIGO	DARchipseeker_aged	GO:0042417	dopamine metabolic process	8/1556	45/29008	0.0024569	0.016199	0.0108267	Snca/Cyp2d22/Gpr37/Prkn/Maob/Vps35/Spr/Atp7a	8
OLIGO	DARchipseeker_aged	GO:0050918	positive chemotaxis	8/1556	45/29008	0.0024569	0.016199	0.0108267	Ptprj/Plxnb3/Prkca/Vegfb/Fgf7/Akt2/Cdh13/S1pr1	8
OLIGO	DARchipseeker_aged	GO:0035051	cardiocyte differentiation	20/1556	186/29008	0.00245886	0.016199	0.0108267	Tgfbr3/Sox6/Prox1/Cited2/Smad6/Foxp1/Myod1/Gsk3a/Mef2c/Gata4/Ccn4/Sirt1/Akap6/Notch1/Arrb2/Rxrb/Col14a1/Arid1a/Nr3c1/Gsk3b	20
OLIGO	DARchipseeker_aged	GO:0006641	triglyceride metabolic process	14/1556	111/29008	0.00247413	0.0162622	0.0108689	Apoc2/Apobr/Dbi/Apoe/Plaat3/Apob/Sirt1/Slc27a1/Tbl1xr1/Scarb1/Dgat1/Lpin1/Il6st/Apoh	14
[truncated: 1,408 more rows]

## Sheet: B.TF_motifs
Celltype	Direction	RANK	DB	ID	ALT_ID	CONSENSUS	TP	TP%	FP	FP%	ENR_RATIO	SCORE_THR	PVALUE	LOG_PVALUE	EVALUE	LOG_EVALUE	QVALUE	LOG_QVALUE
[truncated: 953 more rows]

[truncated: 4 more sheets: C.human TFs, D.GO_TFs, E.CREB5 motif-enriched, F.GO for genes identified in E]
