# Supplementary material for: Age‐Associated Transcriptomic and Epigenetic Alterations in Mouse Hippocampus
Source: Aging Cell. 2025 Sep 28;24(11):e70233. doi: 10.1111/acel.70233 (PMC12608092; doi:10.1111/acel.70233)
Supplement: Supplementary file 6 — Table S4: Gene Ontology analysis related to Figure 4. [file ACEL-24-e70233-s002.xlsx]

## Sheet: TableIndex
Supplementary Table S4	Gene Ontology analysis related to Figure 4.
Table	Description
A.GO_DEGDAR	Contains enriched GO terms using aging-DEGs and aging-DARs among excitatory neuron subtypes of Figure 1B. Terms used in the Figure 4A are highlighted.
B.DEGs_Ogrodnik	Contains aging-DEGs in excitatory neurons. Positive values of avg_log2FC indicates young-enriched DEG, while negative value of avg_log2FC indicates aged-enriched DEG. DEGs were considered significant if they have an adjusted p-value < 0.001 for GO analysis.
C.GO_Ogrodnik	Contains enriched GO terms using aging-DEGs in excitatory neurons of Ogrodnik dataset. Terms used in the Figure S5B are highlighted.

## Sheet: A. GO_DEGDAR
Cell type	Cluster	ID	Description	GeneRatio	BgRatio	pvalue	p.adjust	qvalue	geneID	Count
CA1	DEG_young	GO:0098742	cell-cell adhesion via plasma-membrane adhesion molecules	6/36	213/29008	2.36728e-07	9.83422e-05	6.78808e-05	Nrg1/Cntn5/Pcdh15/Ptprt/Robo1/Cdh10	6
CA1	DEG_young	GO:0007156	homophilic cell adhesion via plasma membrane adhesion molecules	5/36	112/29008	2.68695e-07	9.83422e-05	6.78808e-05	Cntn5/Pcdh15/Ptprt/Robo1/Cdh10	5
CA1	DEG_young	GO:0030336	negative regulation of cell migration	6/36	293/29008	1.52318e-06	0.000242042	0.00016707	Sema6d/Nrg1/Osbpl8/Srgap1/Ptprt/Robo1	6
CA1	DEG_young	GO:2000146	negative regulation of cell motility	6/36	306/29008	1.95797e-06	0.000242042	0.00016707	Sema6d/Nrg1/Osbpl8/Srgap1/Ptprt/Robo1	6
CA1	DEG_young	GO:0007409	axonogenesis	7/36	487/29008	1.97222e-06	0.000242042	0.00016707	Sema6d/Nrg1/Dclk1/Klf7/Cdkl5/Cntn5/Robo1	7
CA1	DEG_young	GO:0016358	dendrite development	6/36	313/29008	2.23111e-06	0.000242042	0.00016707	Grip1/Nrg1/Dclk1/Klf7/Cdkl5/Robo1	6
CA1	DEG_young	GO:0051271	negative regulation of cellular component movement	6/36	315/29008	2.31461e-06	0.000242042	0.00016707	Sema6d/Nrg1/Osbpl8/Srgap1/Ptprt/Robo1	6
CA1	DEG_young	GO:0048813	dendrite morphogenesis	5/36	186/29008	3.29494e-06	0.000297135	0.000205097	Grip1/Dclk1/Klf7/Cdkl5/Robo1	5
CA1	DEG_young	GO:0040013	negative regulation of locomotion	6/36	341/29008	3.6533e-06	0.000297135	0.000205097	Sema6d/Nrg1/Osbpl8/Srgap1/Ptprt/Robo1	6
CA1	DEG_young	GO:0050919	negative chemotaxis	3/36	44/29008	2.24475e-05	0.00158756	0.00109582	Sema6d/Nrg1/Robo1	3
CA1	DEG_young	GO:0060560	developmental growth involved in morphogenesis	5/36	280/29008	2.38568e-05	0.00158756	0.00109582	Sema6d/Nrg1/Dclk1/Cdkl5/Robo1	5
CA1	DEG_young	GO:0048675	axon extension	4/36	142/29008	2.87032e-05	0.00175089	0.00120856	Sema6d/Nrg1/Dclk1/Cdkl5	4
CA1	DEG_young	GO:0050770	regulation of axonogenesis	4/36	185/29008	8.04128e-05	0.00452786	0.00312536	Sema6d/Nrg1/Cdkl5/Robo1	4
CA1	DEG_young	GO:0001764	neuron migration	4/36	195/29008	9.85552e-05	0.00515303	0.00355688	Nrg1/Dclk1/Cdkl5/Satb2	4
CA1	DEG_young	GO:1990138	neuron projection extension	4/36	203/29008	0.000115079	0.00561585	0.00387634	Sema6d/Nrg1/Dclk1/Cdkl5	4
CA1	DEG_young	GO:0050772	positive regulation of axonogenesis	3/36	101/29008	0.000269071	0.0113661	0.00784547	Nrg1/Cdkl5/Robo1	3
CA1	DEG_young	GO:0007411	axon guidance	4/36	255/29008	0.00027537	0.0113661	0.00784547	Sema6d/Klf7/Cntn5/Robo1	4
CA1	DEG_young	GO:0097485	neuron projection guidance	4/36	256/29008	0.000279495	0.0113661	0.00784547	Sema6d/Klf7/Cntn5/Robo1	4
CA1	DEG_young	GO:0048588	developmental cell growth	4/36	275/29008	0.000366595	0.0136954	0.00945327	Sema6d/Nrg1/Dclk1/Cdkl5	4
CA1	DEG_young	GO:0030516	regulation of axon extension	3/36	113/29008	0.000374192	0.0136954	0.00945327	Sema6d/Nrg1/Cdkl5	3
CA1	DEG_young	GO:0061387	regulation of extent of cell growth	3/36	128/29008	0.000538664	0.0184549	0.0127385	Sema6d/Nrg1/Cdkl5	3
CA1	DEG_young	GO:0032148	activation of protein kinase B activity	2/36	28/29008	0.000554654	0.0184549	0.0127385	Nrg1/Osbpl8	2
CA1	DEG_young	GO:0007265	Ras protein signal transduction	4/36	330/29008	0.000726895	0.0231342	0.0159684	Nrg1/Srgap1/Psd3/Robo1	4
CA1	DEG_young	GO:0001964	startle response	2/36	37/29008	0.000970411	0.0295975	0.0204297	Nrg1/Pcdh15	2
CA1	DEG_young	GO:1903531	negative regulation of secretion by cell	3/36	170/29008	0.00122483	0.0358631	0.0247545	Nrg1/Frmd4a/Klf7	3
CA1	DEG_young	GO:0030900	forebrain development	4/36	400/29008	0.00148013	0.0416714	0.0287637	Nrg1/Dclk1/Robo1/Satb2	4
CA1	DEG_young	GO:0008038	neuron recognition	2/36	51/29008	0.00183761	0.0468236	0.03232	Cntn5/Robo1	2
CA1	DEG_young	GO:0007264	small GTPase mediated signal transduction	4/36	425/29008	0.00184695	0.0468236	0.03232	Nrg1/Srgap1/Psd3/Robo1	4
CA1	DEG_young	GO:0051048	negative regulation of secretion	3/36	199/29008	0.00192187	0.0468236	0.03232	Nrg1/Frmd4a/Klf7	3
CA1	DEG_young	GO:0046578	regulation of Ras protein signal transduction	3/36	200/29008	0.00194949	0.0468236	0.03232	Nrg1/Psd3/Robo1	3
CA1	DEG_young	GO:0044060	regulation of endocrine process	2/36	53/29008	0.00198297	0.0468236	0.03232	Nrg1/Pex5l	2
CA1	DEG_young	GO:0045773	positive regulation of axon extension	2/36	54/29008	0.00205763	0.046856	0.0323424	Nrg1/Cdkl5	2
CA1	DEG_young	GO:0031346	positive regulation of cell projection organization	4/36	441/29008	0.00211236	0.046856	0.0323424	Grip1/Nrg1/Cdkl5/Robo1	4
CA1	DEG_young	GO:1905953	negative regulation of lipid localization	2/36	57/29008	0.00228953	0.0474012	0.0327187	Nrg1/Osbpl8	2
CA1	DEG_young	GO:0050767	regulation of neurogenesis	4/36	451/29008	0.00229105	0.0474012	0.0327187	Sema6d/Nrg1/Cdkl5/Robo1	4
CA1	DEG_young	GO:0008361	regulation of cell size	3/36	213/29008	0.00233121	0.0474012	0.0327187	Sema6d/Nrg1/Cdkl5	3
CA1	DEG_young	GO:0050922	negative regulation of chemotaxis	2/36	59/29008	0.00245068	0.0484838	0.0334659	Sema6d/Robo1	2
CA1	DEG_aged	GO:0002181	cytoplasmic translation	2024-07-27	96/29008	2.92713e-12	1.66261e-09	1.10307e-09	Rplp1/Rpl35a/Rpl17/Rpl9/Rps29/Rps21/Rpl30	7
CA1	DEG_aged	GO:0042274	ribosomal small subunit biogenesis	2024-06-27	72/29008	5.36711e-11	1.52426e-08	1.01128e-08	Rps16/Rps27/Rps14/Rps8/Rps21/Rps19	6
CA1	DEG_aged	GO:0000462	maturation of SSU-rRNA from tricistronic rRNA transcript (SSU-rRNA, 5.8S rRNA, LSU-rRNA)	2024-05-27	35/29008	1.50289e-10	2.84548e-08	1.88785e-08	Rps16/Rps14/Rps8/Rps21/Rps19	5
CA1	DEG_aged	GO:0006364	rRNA processing	2024-07-27	214/29008	8.44456e-10	9.30567e-08	6.17389e-08	Rps16/Rpl35a/Rps27/Rps14/Rps8/Rps21/Rps19	7
CA1	DEG_aged	GO:0030490	maturation of SSU-rRNA	2024-05-27	49/29008	8.75015e-10	9.30567e-08	6.17389e-08	Rps16/Rps14/Rps8/Rps21/Rps19	5
CA1	DEG_aged	GO:0034470	ncRNA processing	2024-08-27	362/29008	9.82994e-10	9.30567e-08	6.17389e-08	Lin28b/Rps16/Rpl35a/Rps27/Rps14/Rps8/Rps21/Rps19	8
CA1	DEG_aged	GO:0016072	rRNA metabolic process	2024-07-27	224/29008	1.16071e-09	9.41835e-08	6.24865e-08	Rps16/Rpl35a/Rps27/Rps14/Rps8/Rps21/Rps19	7
CA1	DEG_aged	GO:0034660	ncRNA metabolic process	2024-08-27	453/29008	5.69194e-09	4.04127e-07	2.6812e-07	Lin28b/Rps16/Rpl35a/Rps27/Rps14/Rps8/Rps21/Rps19	8
CA1	DEG_aged	GO:0042254	ribosome biogenesis	2024-07-27	296/29008	8.00076e-09	5.04937e-07	3.35003e-07	Rps16/Rpl35a/Rps27/Rps14/Rps8/Rps21/Rps19	7
CA1	DEG_aged	GO:0022613	ribonucleoprotein complex biogenesis	2024-07-27	412/29008	7.70063e-08	4.37396e-06	2.90192e-06	Rps16/Rpl35a/Rps27/Rps14/Rps8/Rps21/Rps19	7
CA1	DEG_aged	GO:0000028	ribosomal small subunit assembly	2024-03-27	20/29008	8.11131e-07	4.18838e-05	2.7788e-05	Rps27/Rps14/Rps19	3
CA1	DEG_aged	GO:0042255	ribosome assembly	2024-03-27	63/29008	2.75112e-05	0.0013022	0.00086395	Rps27/Rps14/Rps19	3
CA1	DEG_aged	GO:0048145	regulation of fibroblast proliferation	2024-03-27	108/29008	0.000137545	0.00600964	0.00398712	Fth1/Dach1/Rps3a1	3
CA1	DEG_aged	GO:0048144	fibroblast proliferation	2024-03-27	111/29008	0.000149164	0.00605181	0.0040151	Fth1/Dach1/Rps3a1	3
CA1	DEG_aged	GO:0048147	negative regulation of fibroblast proliferation	2024-02-27	35/29008	0.000487082	0.0184442	0.0122369	Fth1/Dach1	2
CA1	DEG_aged	GO:0022618	ribonucleoprotein complex assembly	2024-03-27	171/29008	0.000530531	0.0188339	0.0124954	Rps27/Rps14/Rps19	3
CA1	DEG_aged	GO:0071826	ribonucleoprotein complex subunit organization	2024-03-27	178/29008	0.000596215	0.0199206	0.0132164	Rps27/Rps14/Rps19	3
CA1	DEG_aged	GO:0034248	regulation of cellular amide metabolic process	2024-04-27	448/29008	0.000743312	0.0234556	0.0155617	Rplp1/Prnp/Rps3a1/Smpd3	4
CA1	DEG_aged	GO:0071241	cellular response to inorganic substance	2024-03-27	237/29008	0.00136259	0.0407344	0.0270254	Prnp/Smpd3/Kcnc2	3
CA1	DEG_aged	GO:0090068	positive regulation of cell cycle process	2024-03-27	249/29008	0.00156951	0.044574	0.0295728	Rpl17/Smpd3/Pkp4	3
CA1	DARchipseeker_young	GO:0072001	renal system development	40/827	342/29008	4.80828e-14	1.31989e-10	9.61734e-11	Hc/Dchs1/Bicc1/Gcnt1/Fat4/Dlg5/Ptch1/Notch2/Clcnka/Sox4/Ptpro/Slit2/Itga8/Odc1/Pdgfa/Cux1/Gli2/Sulf1/Mecom/Lgr4/Smad2/Traf3ip2/Efnb2/Col4a4/Sfrp1/Plce1/Pcsk5/Heyl/Smad6/Irx2/Ace/Mef2c/Aqp11/Agtr1a/Arid5b/Ifng/Bdnf/Npnt/Greb1l/Pkhd1	40
CA1	DARchipseeker_young	GO:0001822	kidney development	39/827	327/29008	5.29651e-14	1.31989e-10	9.61734e-11	Hc/Dchs1/Bicc1/Gcnt1/Fat4/Dlg5/Ptch1/Notch2/Clcnka/Sox4/Ptpro/Slit2/Itga8/Odc1/Pdgfa/Cux1/Gli2/Sulf1/Lgr4/Smad2/Traf3ip2/Efnb2/Col4a4/Sfrp1/Plce1/Pcsk5/Heyl/Smad6/Irx2/Ace/Mef2c/Aqp11/Agtr1a/Arid5b/Ifng/Bdnf/Npnt/Greb1l/Pkhd1	39
CA1	DARchipseeker_young	GO:0001655	urogenital system development	41/827	385/29008	5.34156e-13	8.87411e-10	6.4661e-10	Hc/Dchs1/Bicc1/Gcnt1/Fat4/Dlg5/Ptch1/Notch2/Clcnka/Sox4/Ptpro/Slit2/Itga8/Odc1/Pdgfa/Cux1/Gli2/Sulf1/Mecom/Lgr4/Smad2/Traf3ip2/Efnb2/Col4a4/Sfrp1/Plce1/Pcsk5/Heyl/Smad6/Irx2/Ace/Mef2c/Aqp11/Agtr1a/Arid5b/Ifng/Bdnf/Npnt/Greb1l/Igf1r/Pkhd1	41
CA1	DARchipseeker_young	GO:0007411	axon guidance	29/827	255/29008	2.89604e-10	3.16899e-07	2.30908e-07	Bmpr1b/Sema6a/Ccdc141/Sema3c/Ptch1/Ptpro/Sema6d/Slit2/Gli2/Lgr4/Ntf3/Efnb2/Dpysl5/Foxp1/Epha3/Ablim1/Nectin1/Dcc/L1cam/Unc5d/Ryk/Mef2c/Lama1/Ngfr/Plxnc1/Bdnf/Epha5/Gbx2/Gas1	29
CA1	DARchipseeker_young	GO:0097485	neuron projection guidance	29/827	256/29008	3.17916e-10	3.16899e-07	2.30908e-07	Bmpr1b/Sema6a/Ccdc141/Sema3c/Ptch1/Ptpro/Sema6d/Slit2/Gli2/Lgr4/Ntf3/Efnb2/Dpysl5/Foxp1/Epha3/Ablim1/Nectin1/Dcc/L1cam/Unc5d/Ryk/Mef2c/Lama1/Ngfr/Plxnc1/Bdnf/Epha5/Gbx2/Gas1	29
CA1	DARchipseeker_young	GO:0040013	negative regulation of locomotion	33/827	341/29008	1.20238e-09	9.98778e-07	7.27757e-07	Hc/Sema6a/Arap3/Ldlrad4/Sema3c/Bcr/Dlg5/Trib1/Sema6d/Slit2/Cited2/Il33/Sulf1/Phldb2/Dpysl3/Cldn5/Stk24/Srgap1/Sfrp1/Adarb1/Drd1/Ccl25/Ryk/Mef2c/Ngfr/Kank1/Ppargc1a/Pparg/Slamf8/Coro1c/Idh2/Lrch1/Tbx5	33
CA1	DARchipseeker_young	GO:0030336	negative regulation of cell migration	30/827	293/29008	1.81342e-09	1.12976e-06	8.23198e-07	Hc/Arap3/Ldlrad4/Bcr/Dlg5/Trib1/Sema6d/Slit2/Cited2/Il33/Sulf1/Phldb2/Dpysl3/Cldn5/Stk24/Srgap1/Sfrp1/Adarb1/Drd1/Ccl25/Mef2c/Ngfr/Kank1/Ppargc1a/Pparg/Slamf8/Coro1c/Idh2/Lrch1/Tbx5	30
CA1	DARchipseeker_young	GO:0060485	mesenchyme development	30/827	293/29008	1.81342e-09	1.12976e-06	8.23198e-07	Bnc2/Dchs1/Sema6a/Ldlrad4/Sema3c/Dlg5/Exoc4/Lef1/Sema6d/Cited2/Alx1/Sox11/Phldb2/Tgfbr2/Smad2/Htt/Epha3/Sfrp1/Heyl/Hif1a/Nfatc1/Cdh2/Tiam1/Mef2c/Rbm24/Msx2/Coro1c/Il1b/Gbx2/Tbx5	30
CA1	DARchipseeker_young	GO:0007409	axonogenesis	40/827	487/29008	2.74461e-09	1.5199e-06	1.10747e-06	Bmpr1b/Sema6a/Ccdc141/Sema3c/Ptch1/Mt3/Ptpro/Sema6d/Slit2/Gli2/Dab1/Lgr4/Ntf3/Efnb2/Dpysl5/Foxp1/Epha3/Ablim1/Nectin1/Dcc/L1cam/Unc5d/Adarb1/Ryk/Cdh2/Tiam1/Mef2c/Lama1/Ptpn11/Ngfr/Plxnc1/Ust/Pitpna/Bdnf/Epha5/Itgb1/Gbx2/Limk1/Igf1r/Gas1	40
CA1	DARchipseeker_young	GO:2000146	negative regulation of cell motility	30/827	306/29008	5.02671e-09	2.4682e-06	1.79845e-06	Hc/Arap3/Ldlrad4/Bcr/Dlg5/Trib1/Sema6d/Slit2/Cited2/Il33/Sulf1/Phldb2/Dpysl3/Cldn5/Stk24/Srgap1/Sfrp1/Adarb1/Drd1/Ccl25/Mef2c/Ngfr/Kank1/Ppargc1a/Pparg/Slamf8/Coro1c/Idh2/Lrch1/Tbx5	30
CA1	DARchipseeker_young	GO:0034329	cell junction assembly	37/827	439/29008	5.44748e-09	2.4682e-06	1.79845e-06	Dchs1/Gpc6/Bcr/Dlg5/St8sia2/Adgrl2/Ptpro/Sdk2/Vmp1/Nedd4l/Cldn23/Cdh5/Phldb2/Cldn5/Shank2/Efnb2/Ptprd/Epha3/Nectin1/Rap1b/Musk/Ace/Heg1/Cdh2/Mef2c/Ptpn11/Farp1/Ocln/Sdk1/Coro1c/Il1b/Slk/Bdnf/Cntnap2/Itgb1/Tbx5/Lrrtm1	37
CA1	DARchipseeker_young	GO:0051271	negative regulation of cellular component movement	30/827	315/29008	9.82817e-09	3.96843e-06	2.89159e-06	Hc/Arap3/Ldlrad4/Bcr/Dlg5/Trib1/Sema6d/Slit2/Cited2/Il33/Sulf1/Phldb2/Dpysl3/Cldn5/Stk24/Srgap1/Sfrp1/Adarb1/Drd1/Ccl25/Mef2c/Ngfr/Kank1/Ppargc1a/Pparg/Slamf8/Coro1c/Idh2/Lrch1/Tbx5	30
CA1	DARchipseeker_young	GO:0001763	morphogenesis of a branching structure	26/827	245/29008	1.0351e-08	3.96843e-06	2.89159e-06	Dchs1/Sema3c/Col13a1/Fat4/Dlg5/Ptch1/Lef1/Slit2/Pdgfa/Gli2/Sulf1/Lgr4/Tgfbr2/Slc12a2/Sfrp1/Nfatc1/Lama1/B4galt1/Msx2/Il1b/Agtr1a/Celsr1/Gbx2/Npnt/Greb1l/Pkhd1	26
CA1	DARchipseeker_young	GO:0060562	epithelial tube morphogenesis	34/827	394/29008	1.26346e-08	4.4979e-06	3.27738e-06	Adamts12/Dchs1/Fat4/Dlg5/Ptch1/Notch2/Lef1/Sox4/Slit2/Cited2/Alx1/Sox11/Gli2/Ryr2/Lgr4/Tgfbr2/Slc12a2/Efnb2/Foxp1/Sfrp1/Irx2/Hif1a/Nfatc1/Mef2c/Lama1/B4galt1/Ipmk/Msx2/Agtr1a/Celsr1/Gbx2/Npnt/Greb1l/Pkhd1	34
CA1	DARchipseeker_young	GO:0034765	regulation of ion transmembrane transport	39/827	497/29008	1.52121e-08	5.05448e-06	3.68293e-06	Cacng5/Kcne4/Rasgrf2/Clcnka/Rgs9/Vmp1/Nedd4l/Ndufa4/Homer1/Kcnh8/Ryr2/Dpp6/Hcn4/Gal/Cacna1s/Htr3a/Pm20d1/Cacna1d/Htt/F2r/Ubash3b/Capn3/Rgs2/Drd1/Clic5/Ehd3/Mef2c/Kcna6/Bpifa1/Ppargc1a/Ank2/Prkd1/Agtr1a/Ifng/Fgf14/Vdac1/Itgb1/Camk2d/Cacna2d3	39
CA1	DARchipseeker_young	GO:0061138	morphogenesis of a branching epithelium	24/827	226/29008	3.74142e-08	1.13532e-05	8.27249e-06	Dchs1/Sema3c/Fat4/Dlg5/Ptch1/Lef1/Slit2/Pdgfa/Gli2/Sulf1/Lgr4/Tgfbr2/Slc12a2/Sfrp1/Nfatc1/Lama1/B4galt1/Msx2/Agtr1a/Celsr1/Gbx2/Npnt/Greb1l/Pkhd1	24
CA1	DARchipseeker_young	GO:0050900	leukocyte migration	32/827	373/29008	3.87249e-08	1.13532e-05	8.27249e-06	Hc/Camk1d/Gcnt1/Bcr/Dbh/Aoc3/Spns2/Ptpro/Mtus1/Trpm2/Slit2/Il33/Tnfsf18/Syk/Itga9/Slc12a2/Chga/Vav3/Stk10/Ccl25/Crtam/Tacr1/Mospd2/B4galt1/Ccl7/Slamf8/Il1b/Ifng/Itgb1/Lrch1/Eps8/Slc8b1	32
CA1	DARchipseeker_young	GO:0072073	kidney epithelium development	19/827	150/29008	6.00207e-08	1.66191e-05	1.21094e-05	Dchs1/Fat4/Ptch1/Notch2/Ptpro/Slit2/Lgr4/Smad2/Efnb2/Sfrp1/Heyl/Smad6/Irx2/Mef2c/Aqp11/Agtr1a/Bdnf/Npnt/Greb1l	19
CA1	DARchipseeker_young	GO:0060537	muscle tissue development	37/827	486/29008	7.70846e-08	1.92538e-05	1.40292e-05	Rbfox1/Sik1/Mylk/Sema3c/Fos/Lef1/Cited2/Itga8/Mef2a/Sox11/Homer1/Ankrd1/Ryr2/Tgfbr2/Hdac4/Popdc2/Sgcg/Cacna1s/Efnb2/Foxp1/Capn3/Heyl/Rgs2/Heg1/Mef2c/Pgm5/Rbm24/Ppargc1a/Myf6/Smyd1/Bdnf/Ccm2l/Itgb1/Camk2d/Tbx5/Cyp26b1/Nebl	37
CA1	DARchipseeker_young	GO:0007264	small GTPase mediated signal transduction	34/827	425/29008	8.02626e-08	1.92538e-05	1.40292e-05	Arap3/Arhgap28/Rasgrf2/Bcr/Trim67/Rab12/Notch2/Elmo1/Rerg/Dock1/Slit2/Dab1/Plaat1/Srgap1/Mapre2/Vav3/F2r/Plce1/Arhgap32/Rhobtb1/Rap1b/Heg1/Cdh2/Tiam1/Ngfr/Kank1/Prkd1/Agtr1a/Plk2/Dock10/Itgb1/Celsr1/Eps8/Camk2d	34
CA1	DARchipseeker_young	GO:0034764	positive regulation of transmembrane transport	25/827	253/29008	8.11255e-08	1.92538e-05	1.40292e-05	Rgs9/Aoc3/Vmp1/Nedd4l/Mef2a/Ndufa4/Ryr2/Dpp6/Gal/Htr3a/Cacna1d/Htt/F2r/Rnasel/Capn3/Drd1/Ehd3/Ptpn11/Ocln/Ank2/Agtr1a/Ifng/Fgf14/Slc1a2/Itgb1	25
CA1	DARchipseeker_young	GO:0048762	mesenchymal cell differentiation	24/827	237/29008	9.26056e-08	1.98431e-05	1.44586e-05	Sema6a/Ldlrad4/Sema3c/Dlg5/Lef1/Sema6d/Cited2/Alx1/Sox11/Phldb2/Tgfbr2/Smad2/Epha3/Sfrp1/Heyl/Hif1a/Nfatc1/Cdh2/Tiam1/Mef2c/Msx2/Coro1c/Il1b/Gbx2	24
CA1	DARchipseeker_young	GO:0043270	positive regulation of ion transport	29/827	329/29008	9.37129e-08	1.98431e-05	1.44586e-05	Mylk/Slc6a4/Rgs9/Vmp1/Nedd4l/Ndufa4/Mchr1/Homer1/Ryr2/Atp2c2/Dpp6/Slc12a2/Gal/Htr3a/Cacna1d/Htt/F2r/Pcp4/Capn3/Jak3/Drd1/Ehd3/Ank2/Il1b/Agtr1a/Camk2a/Ifng/Fgf14/Itgb1	29
CA1	DARchipseeker_young	GO:1901888	regulation of cell junction assembly	23/827	220/29008	9.55528e-08	1.98431e-05	1.44586e-05	Gpc6/Dlg5/St8sia2/Adgrl2/Nedd4l/Phldb2/Cldn5/Ptprd/Epha3/Nectin1/Rap1b/Musk/Ace/Mef2c/Ptpn11/Farp1/Coro1c/Il1b/Slk/Bdnf/Cntnap2/Tbx5/Lrrtm1	23
CA1	DARchipseeker_young	GO:0008544	epidermis development	29/827	333/29008	1.2136e-07	2.41944e-05	1.76292e-05	Grxcr1/Bcr/Mreg/Ptch1/Pdgfa/Cux1/Gli2/Gorab/Palld/Sprr2k/Lgr4/Kazn/Ntf3/Mcoln3/Gal/Alx4/Runx1/Fa2h/Clic5/Pcdh15/Cdh23/Ngfr/Ppl/Msx2/Celsr1/Triobp/Cyp26b1/Igf1r/Whrn	29
CA1	DARchipseeker_young	GO:0006816	calcium ion transport	34/827	434/29008	1.32155e-07	2.5333e-05	1.84588e-05	Cacng5/Mylk/Rgs9/Vmp1/Trpm2/Ramp1/Mchr1/Homer1/Ryr2/Atp2c2/Cacna1s/Cacna1i/Cacna1d/Ryr3/Htt/F2r/Ubash3b/Capn3/Jak3/Ace/Nfatc1/Drd1/Ehd3/Cdh23/Ank2/Prkd1/Agtr1a/Camk2a/Fgf14/Vdac1/Camk2d/Slc8b1/Slc24a4/Cacna2d3	34
CA1	DARchipseeker_young	GO:1904062	regulation of cation transmembrane transport	31/827	376/29008	1.53606e-07	2.83544e-05	2.06604e-05	Cacng5/Kcne4/Rasgrf2/Rgs9/Vmp1/Nedd4l/Ndufa4/Homer1/Ryr2/Dpp6/Gal/Pm20d1/Cacna1d/Htt/F2r/Ubash3b/Capn3/Rgs2/Drd1/Ehd3/Mef2c/Bpifa1/Ppargc1a/Ank2/Prkd1/Agtr1a/Ifng/Fgf14/Vdac1/Itgb1/Camk2d	31
CA1	DARchipseeker_young	GO:0007517	muscle organ development	30/827	360/29008	1.92974e-07	3.43494e-05	2.50286e-05	Rbfox1/Mylk/Fos/Chd2/Zfp609/Lef1/Cited2/Sox11/Homer1/Ankrd1/Ryr2/Hdac4/Popdc2/Cacna1s/Foxp1/Alx4/Capn3/Frg1/Heyl/Adarb1/Heg1/Mef2c/Rbm24/Myf6/Smyd1/Arid5b/Bdnf/Ccm2l/Cyp26b1/Ky	30
CA1	DARchipseeker_young	GO:0050808	synapse organization	36/827	489/29008	2.61769e-07	4.49881e-05	3.27804e-05	Pdzrn3/Gpc6/Dlg5/St8sia2/Adgrl2/Ptpro/Sdk2/Ppfibp1/Homer1/Erc2/Palld/C1qb/Shank2/Cacna1s/Efnb2/Ptprd/F2r/Epha3/Nectin1/L1cam/Tmem108/Musk/Drd1/Cdh2/Mef2c/Farp1/Lrfn2/Sdk1/Bdnf/Epha5/Cntnap2/Dock10/Lrrtm1/Ky/Chmp2b/Igf1r	36
CA1	DARchipseeker_young	GO:0030010	establishment of cell polarity	18/827	151/29008	3.35816e-07	5.57902e-05	4.06514e-05	Ankfn1/Nde1/Exoc4/Cdh5/Amotl1/Traf3ip2/Htt/Rictor/Rap1b/Crtam/Lama1/Ust/Kank1/Itgb1/Cyp26b1/Fat1/Igf1r/Pkhd1	18
CA1	DARchipseeker_young	GO:0014910	regulation of smooth muscle cell migration	14/827	94/29008	4.43219e-07	7.12581e-05	5.19221e-05	Postn/Trib1/Sema6d/Slit2/Pdgfa/Hdac4/Pcsk5/Ace/Mef2c/Tacr1/Il6st/Ppargc1a/Pparg/Camk2d	14
CA1	DARchipseeker_young	GO:0048754	branching morphogenesis of an epithelial tube	20/827	188/29008	4.89723e-07	7.51066e-05	5.47263e-05	Dchs1/Fat4/Dlg5/Ptch1/Lef1/Slit2/Gli2/Lgr4/Tgfbr2/Slc12a2/Nfatc1/Lama1/B4galt1/Msx2/Agtr1a/Celsr1/Gbx2/Npnt/Greb1l/Pkhd1	20
CA1	DARchipseeker_young	GO:0072006	nephron development	18/827	155/29008	4.97295e-07	7.51066e-05	5.47263e-05	Hc/Dchs1/Fat4/Ptch1/Notch2/Ptpro/Sulf1/Lgr4/Col4a4/Plce1/Heyl/Irx2/Mef2c/Aqp11/Agtr1a/Ifng/Npnt/Greb1l	18
CA1	DARchipseeker_young	GO:0014706	striated muscle tissue development	34/827	461/29008	5.37954e-07	7.88577e-05	5.74595e-05	Rbfox1/Sik1/Sema3c/Fos/Lef1/Cited2/Mef2a/Sox11/Homer1/Ankrd1/Ryr2/Tgfbr2/Hdac4/Popdc2/Sgcg/Cacna1s/Efnb2/Foxp1/Capn3/Heyl/Rgs2/Heg1/Mef2c/Pgm5/Rbm24/Myf6/Smyd1/Bdnf/Ccm2l/Itgb1/Camk2d/Tbx5/Cyp26b1/Nebl	34
CA1	DARchipseeker_young	GO:0090287	regulation of cellular response to growth factor stimulus	26/827	299/29008	5.56042e-07	7.91804e-05	5.76946e-05	Adamts12/Sema6a/Ldlrad4/Notch2/Mt3/Slit2/Cited2/Itga8/Cdh5/Sox11/Skor2/Sulf1/Smad2/Rasl11b/Zfp423/Sfrp1/Skor1/Tmem108/Smad6/Hif1a/Ngfr/Msx2/Pparg/Tcf4/Hgs/Npnt	26
CA1	DARchipseeker_young	GO:0003179	heart valve morphogenesis	10/827	48/29008	8.2383e-07	0.000112551	8.20101e-05	Dchs1/Notch2/Sox4/Slit2/Tgfbr2/Heyl/Smad6/Nfatc1/Mef2c/Tbx5	10
CA1	DARchipseeker_young	GO:0042692	muscle cell differentiation	32/827	428/29008	8.59536e-07	0.000112551	8.20101e-05	Mrtfa/Sik1/Tmod4/Itga8/Mef2a/Homer1/Hdac4/Ntf3/Popdc2/Qk/Cacna1s/Efnb2/Foxp1/Capn3/Setd3/Smad6/Rgs2/Nfatc1/Cdh2/Mef2c/Pgm5/Rbm24/Ank2/Myf6/Smyd1/Bdnf/Itgb1/Camk2d/Tbx5/Cyp26b1/Npnt/Nebl	32
CA1	DARchipseeker_young	GO:0051928	positive regulation of calcium ion transport	17/827	145/29008	8.96894e-07	0.000112551	8.20101e-05	Mylk/Vmp1/Mchr1/Homer1/Ryr2/Atp2c2/Cacna1d/Htt/F2r/Capn3/Jak3/Drd1/Ehd3/Ank2/Agtr1a/Camk2a/Fgf14	17
CA1	DARchipseeker_young	GO:0045216	cell-cell junction organization	21/827	213/29008	9.03299e-07	0.000112551	8.20101e-05	Dchs1/Dlg5/Ptpro/Nedd4l/Plekha7/Cldn23/Cdh5/Cldn5/Efnb2/F2r/Nectin1/Ace/Heg1/Cdh2/Ocln/Il1b/Cntnap2/Itgb1/Tbx5/Whrn/Pkhd1	21
CA1	DARchipseeker_young	GO:0098742	cell-cell adhesion via plasma-membrane adhesion molecules	21/827	213/29008	9.03299e-07	0.000112551	8.20101e-05	Dchs1/Gpc6/Ccdc141/Fat4/Sdk2/Cdh5/Palld/Dab1/Tgfbr2/Ptprd/Epha3/Nectin1/L1cam/Unc5d/Cdh2/Pcdh15/Crtam/Cdh23/Sdk1/Tenm3/Celsr1	21
CA1	DARchipseeker_young	GO:0007265	Ras protein signal transduction	27/827	330/29008	1.11382e-06	0.000135397	9.8657e-05	Arap3/Rasgrf2/Bcr/Trim67/Rab12/Notch2/Elmo1/Rerg/Plaat1/Srgap1/Mapre2/F2r/Plce1/Arhgap32/Rap1b/Heg1/Cdh2/Tiam1/Ngfr/Kank1/Prkd1/Agtr1a/Plk2/Itgb1/Celsr1/Eps8/Camk2d	27
CA1	DARchipseeker_young	GO:0003205	cardiac chamber development	20/827	200/29008	1.30827e-06	0.0001532	0.000111629	Sema3c/Notch2/Sox4/Slit2/Cited2/Sox11/Ryr2/Tgfbr2/Pcsk5/Heyl/Smad6/Hif1a/Nfatc1/Heg1/Mef2c/Msx2/Ank2/Ccm2l/Tbx5/Greb1l	20
CA1	DARchipseeker_young	GO:0010001	glial cell differentiation	23/827	255/29008	1.32175e-06	0.0001532	0.000111629	Tnfrsf21/Mt3/Exoc4/Lef1/Sox4/Sox11/Il33/Ulk4/Dab1/Ntf3/Qk/Nkx6-2/Drd1/Fa2h/Cdh2/Plpp3/Ptpn11/Il6st/Pparg/Il1b/Ifng/Cntnap2/Tspan2	23
CA1	DARchipseeker_young	GO:0014909	smooth muscle cell migration	14/827	103/29008	1.38137e-06	0.000156471	0.000114013	Postn/Trib1/Sema6d/Slit2/Pdgfa/Hdac4/Pcsk5/Ace/Mef2c/Tacr1/Il6st/Ppargc1a/Pparg/Camk2d	14
CA1	DARchipseeker_young	GO:0031346	positive regulation of cell projection organization	32/827	441/29008	1.63553e-06	0.000180384	0.000131436	Camk1d/Trim67/Ap2a1/Cux1/Fbxo38/Ankrd1/Dpysl3/Hdac4/Stk24/Qk/Carmil1/Ptprd/Htt/Epha3/Plce1/Dcc/Pcp4/L1cam/Rgs2/Tiam1/Ngfr/Plxnc1/Coro1c/Tenm3/Elavl4/Prkd1/Bdnf/Itgb1/Eps8/Limk1/Igf1r/Plppr5	32
CA1	DARchipseeker_young	GO:0010720	positive regulation of cell development	29/827	378/29008	1.66486e-06	0.000180384	0.000131436	Trib1/Dock1/Cdh5/Sox11/Il33/Cux1/Akap11/Cldn5/Ntf3/Qk/Carmil1/Ptprd/Runx1/Nkx6-2/L1cam/Hif1a/Ace/Mpl/Tiam1/Il6st/Plxnc1/Man2a1/Pparg/Il1b/Myf6/Ifng/Bdnf/Triobp/Limk1	29
CA1	DARchipseeker_young	GO:0003206	cardiac chamber morphogenesis	17/827	152/29008	1.73999e-06	0.000184513	0.000134445	Sema3c/Notch2/Sox4/Slit2/Cited2/Sox11/Ryr2/Tgfbr2/Heyl/Smad6/Hif1a/Nfatc1/Heg1/Mef2c/Msx2/Ccm2l/Tbx5	17
CA1	DARchipseeker_young	GO:0010959	regulation of metal ion transport	32/827	443/29008	1.80083e-06	0.000186423	0.000135837	Sik1/Mylk/Kcne4/Rgs9/Vmp1/Nedd4l/Mchr1/Homer1/Ryr2/Atp2c2/Dpp6/Gal/Cacna1d/Htt/F2r/Ubash3b/Capn3/Jak3/Ace/Drd1/Ehd3/Bpifa1/Ank2/Prkd1/Agtr1a/Camk2a/Ifng/Fgf14/Vdac1/Itgb1/Camk2d/Slc8b1	32
CA1	DARchipseeker_young	GO:0042391	regulation of membrane potential	33/827	465/29008	1.83281e-06	0.000186423	0.000135837	Pmaip1/Kcnk1/Kcne4/Nedd4l/Ctnna3/Kcnh8/Ryr2/Dpp6/Hcn4/Popdc2/Htr3a/Cacna1i/Cacna1d/Foxp1/Gabrg3/Tmem108/Chrna9/Drd1/Prkn/Ehd3/Mef2c/Ngfr/Tacr1/Gclc/Ank2/Ifng/Fgf14/Bdnf/Cntnap2/Camk2d/Tbx5/Slc8b1/Slc24a4	33
CA1	DARchipseeker_young	GO:0090596	sensory organ morphogenesis	26/827	319/29008	1.88128e-06	0.000187526	0.00013664	Megf11/Bcr/Notch2/Sdk2/Cited2/Itga8/Sox11/Gli2/Nectin1/Chrna9/Hif1a/Clic5/Zhx2/Pcdh15/Cdh23/Man2a1/Sdk1/Tenm3/Bdnf/Celsr1/Gbx2/Triobp/Cyp26b1/Fat1/Whrn/Gas1	26
CA1	DARchipseeker_young	GO:0010976	positive regulation of neuron projection development	21/827	224/29008	2.0418e-06	0.000199536	0.000145391	Camk1d/Trim67/Ap2a1/Fbxo38/Ankrd1/Dpysl3/Stk24/Qk/Epha3/Dcc/Pcp4/Rgs2/Tiam1/Ngfr/Tenm3/Elavl4/Prkd1/Bdnf/Itgb1/Igf1r/Plppr5	21
CA1	DARchipseeker_young	GO:0051924	regulation of calcium ion transport	24/827	286/29008	2.8019e-06	0.000268551	0.000195679	Mylk/Rgs9/Vmp1/Mchr1/Homer1/Ryr2/Atp2c2/Cacna1d/Htt/F2r/Ubash3b/Capn3/Jak3/Ace/Drd1/Ehd3/Ank2/Prkd1/Agtr1a/Camk2a/Fgf14/Vdac1/Camk2d/Slc8b1	24
CA1	DARchipseeker_young	GO:0034767	positive regulation of ion transmembrane transport	19/827	193/29008	3.02012e-06	0.000284005	0.00020694	Rgs9/Vmp1/Nedd4l/Ndufa4/Ryr2/Dpp6/Gal/Htr3a/Cacna1d/Htt/F2r/Capn3/Drd1/Ehd3/Ank2/Agtr1a/Ifng/Fgf14/Itgb1	19
CA1	DARchipseeker_young	GO:0007156	homophilic cell adhesion via plasma membrane adhesion molecules	14/827	112/29008	3.80821e-06	0.000351484	0.000256108	Dchs1/Ccdc141/Fat4/Sdk2/Cdh5/Palld/Nectin1/L1cam/Cdh2/Pcdh15/Cdh23/Sdk1/Tenm3/Celsr1	14
CA1	DARchipseeker_young	GO:0007389	pattern specification process	33/827	482/29008	3.95484e-06	0.000358381	0.000261133	Dchs1/Bmpr1b/Bicc1/Pcsk6/Sema3c/Ptch1/Notch2/Lef1/Cited2/Alx1/Dnai1/Gli2/Gorab/Tgfbr2/Smad2/Htt/Alx4/Sfrp1/Pcsk5/Heyl/Smad6/Irx2/Hif1a/Mef2c/Mllt3/Msx2/Myf6/Celsr1/Gbx2/Tbx5/Cyp26b1/Meis2/Gas1	33
CA1	DARchipseeker_young	GO:1903706	regulation of hemopoiesis	29/827	398/29008	4.59132e-06	0.000408225	0.000297452	Fos/Notch2/Zfp609/Lef1/Trib1/Sox4/Zbtb46/Tcim/Cdk6/Scin/Tnfsf18/Syk/Tgfbr2/Foxp1/Ubash3b/Runx1/Sfrp1/Jak3/Hif1a/Mpl/Mef2c/Crtam/Lmo2/Hcls1/Slamf8/Ifng/Nfkbiz/Cyp26b1/Meis2	29
CA1	DARchipseeker_young	GO:0050905	neuromuscular process	19/827	199/29008	4.73997e-06	0.000408225	0.000297452	Ankfn1/Rbfox1/Npas3/Synm/Bcr/Penk/Homer1/Pde8b/Fabp7/Camta1/Nkx6-2/Adarb1/Clic5/Aplp2/Prkn/Pcdh15/Cdh23/Fgf14/Cntnap2	19
CA1	DARchipseeker_young	GO:0003279	cardiac septum development	15/827	130/29008	4.75061e-06	0.000408225	0.000297452	Sema3c/Notch2/Sox4/Slit2/Cited2/Sox11/Tgfbr2/Pcsk5/Heyl/Smad6/Nfatc1/Heg1/Msx2/Ank2/Tbx5	15
CA1	DARchipseeker_young	GO:0048839	inner ear development	20/827	218/29008	4.93601e-06	0.000416967	0.000303822	Dchs1/Grxcr1/Fat4/Bcr/Itga8/Cux1/Gli2/C1qb/Mcoln3/Chrna9/Clic5/Pcdh15/Ptpn11/Cdh23/Bdnf/Celsr1/Gbx2/Triobp/Maf/Whrn	20
CA1	DARchipseeker_young	GO:0003170	heart valve development	10/827	59/29008	5.96386e-06	0.000495398	0.00036097	Dchs1/Notch2/Sox4/Slit2/Tgfbr2/Heyl/Smad6/Nfatc1/Mef2c/Tbx5	10
CA1	DARchipseeker_young	GO:0014812	muscle cell migration	14/827	117/29008	6.39293e-06	0.000522334	0.000380597	Postn/Trib1/Sema6d/Slit2/Pdgfa/Hdac4/Pcsk5/Ace/Mef2c/Tacr1/Il6st/Ppargc1a/Pparg/Camk2d	14
CA1	DARchipseeker_young	GO:1901214	regulation of neuron death	28/827	384/29008	6.58212e-06	0.000526506	0.000383637	Pmaip1/Retreg1/Fos/St8sia2/Mt3/Trpm2/Hdac4/Ntf3/Chga/Pm20d1/Efnb2/Htt/F2r/Dcc/Pcp4/Musk/Hif1a/Prkn/Mef2c/Ngfr/Abcc1/Gclc/Gfral/Ppp2r2b/Ppargc1a/Il1b/Ifng/Bdnf	28
CA1	DARchipseeker_young	GO:0060411	cardiac septum morphogenesis	12/827	87/29008	6.65527e-06	0.000526506	0.000383637	Sema3c/Notch2/Sox4/Slit2/Cited2/Sox11/Tgfbr2/Heyl/Smad6/Nfatc1/Msx2/Tbx5	12
CA1	DARchipseeker_young	GO:0070997	neuron death	30/827	428/29008	6.80918e-06	0.000530265	0.000386376	Pmaip1/Tnfrsf21/Retreg1/Fos/St8sia2/Mt3/Trpm2/Hdac4/Ntf3/Chga/Pm20d1/Efnb2/Htt/F2r/Dcc/Pcp4/Musk/Hif1a/Adarb1/Prkn/Mef2c/Ngfr/Abcc1/Gclc/Gfral/Ppp2r2b/Ppargc1a/Il1b/Ifng/Bdnf	30
CA1	DARchipseeker_young	GO:0003231	cardiac ventricle development	16/827	151/29008	7.03511e-06	0.000539431	0.000393055	Sema3c/Sox4/Slit2/Cited2/Sox11/Ryr2/Tgfbr2/Heyl/Smad6/Hif1a/Nfatc1/Heg1/Mef2c/Ccm2l/Tbx5/Greb1l	16
CA1	DARchipseeker_young	GO:0031589	cell-substrate adhesion	27/827	366/29008	7.74845e-06	0.000569787	0.000415174	Adamts12/Rpl29/Col13a1/Bcr/Postn/Dock1/Itga8/Cdk6/Lypd3/Phldb2/Carmil1/Epha3/Sfrp1/L1cam/Pcsk5/Smad6/Ccl25/Tiam1/Ptpn11/B4galt1/Kank1/Coro1c/Slk/Megf9/Itgb1/Triobp/Npnt	27
CA1	DARchipseeker_young	GO:0010563	negative regulation of phosphorus metabolic process	31/827	453/29008	7.77398e-06	0.000569787	0.000415174	Ldlrad4/Rd3/Trib1/Ptpro/Slit2/Pdgfa/Pkia/Hdac4/Ntf3/Ubash3b/Sfrp1/Pcp4/Smad6/Adarb1/Rgs2/Drd1/Heg1/Prkn/Plpp3/Ptpn13/Ppargc1a/Ocln/Pparg/Ppp4r4/Entpd1/Coro1c/Il1b/Ifng/Cmya5/Prr5l/Irak3	31
CA1	DARchipseeker_young	GO:0045936	negative regulation of phosphate metabolic process	31/827	453/29008	7.77398e-06	0.000569787	0.000415174	Ldlrad4/Rd3/Trib1/Ptpro/Slit2/Pdgfa/Pkia/Hdac4/Ntf3/Ubash3b/Sfrp1/Pcp4/Smad6/Adarb1/Rgs2/Drd1/Heg1/Prkn/Plpp3/Ptpn13/Ppargc1a/Ocln/Pparg/Ppp4r4/Entpd1/Coro1c/Il1b/Ifng/Cmya5/Prr5l/Irak3	31
CA1	DARchipseeker_young	GO:1903522	regulation of blood circulation	22/827	264/29008	8.03952e-06	0.00058071	0.000423133	Kcne4/Dbh/Ctnna3/Mef2a/Ryr2/Hdac4/Hcn4/Chga/Popdc2/Cacna1d/F2r/Smad6/Hif1a/Ace/Rgs2/Drd1/Ehd3/Tacr1/Ank2/Agtr1a/Ifng/Tbx5	22
CA1	DARchipseeker_young	GO:0035914	skeletal muscle cell differentiation	12/827	89/29008	8.45592e-06	0.000594515	0.000433192	Rbfox1/Fos/Cited2/Sox11/Ankrd1/Capn3/Heyl/Mef2c/Rbm24/Myf6/Smyd1/Cyp26b1	12
CA1	DARchipseeker_young	GO:0007163	establishment or maintenance of cell polarity	20/827	226/29008	8.47627e-06	0.000594515	0.000433192	Ankfn1/Dlg5/Nde1/Exoc4/Cdh5/Amotl1/Traf3ip2/Htt/Rictor/Rhobtb1/Rap1b/Crtam/Lama1/Ust/Kank1/Itgb1/Cyp26b1/Fat1/Igf1r/Pkhd1	20
CA1	DARchipseeker_young	GO:0043087	regulation of GTPase activity	25/827	326/29008	8.5885e-06	0.000594515	0.000433192	Arap3/Snx18/Bcr/Arap2/Snx9/Asap1/Cd40/Ntf3/Mapre2/Vav3/F2r/Epha3/Rictor/Ccl25/Arhgap15/Tiam1/Plxnc1/Ccl7/Tbc1d22a/Coro1c/Epha5/Dock10/Itgb1/Lrch1/Asap2	25
CA1	DARchipseeker_young	GO:0002064	epithelial cell development	22/827	266/29008	9.06124e-06	0.000618647	0.000450776	Notch2/Fndc3a/Cdh5/Cdk6/Col24a1/Col18a1/Akap11/Palld/Cldn5/Rap1b/Hif1a/Clic5/Heg1/Cdh2/Pcdh15/Cdh23/Il6st/B4galt1/Il1b/Triobp/Fat1/Whrn	22
CA1	DARchipseeker_young	GO:0022612	gland morphogenesis	16/827	155/29008	9.83302e-06	0.000662267	0.000482559	Sema3c/Ptch1/Notch2/Slit2/Pdgfa/Gli2/Sulf1/Tgfbr2/Slc12a2/Sfrp1/Stat6/Lama1/B4galt1/Msx2/Ifng/Igf1r	16
CA1	DARchipseeker_young	GO:0003197	endocardial cushion development	9/827	50/29008	1.04651e-05	0.000695441	0.000506731	Dchs1/Cited2/Tgfbr2/Epha3/Heyl/Nfatc1/Rbm24/Msx2/Tbx5	9
CA1	DARchipseeker_young	GO:0032970	regulation of actin filament-based process	29/827	416/29008	1.06949e-05	0.000701357	0.000511042	Arhgap28/Notch2/Tmod4/Trpm2/Ctnna3/Slit2/Scin/Snx9/Ryr2/Phldb2/Hcn4/Ntf3/Carmil1/Fmn2/Epha3/Rictor/Rhobtb1/Fchsd2/Prkn/Mef2c/Tacr1/Hcls1/Kank1/Ank2/Cracd/Epha5/Celsr1/Eps8/Limk1	29
CA1	DARchipseeker_young	GO:0043583	ear development	21/827	250/29008	1.13633e-05	0.000735515	0.000535931	Dchs1/Grxcr1/Fat4/Bcr/Itga8/Cux1/Gli2/C1qb/Mcoln3/Chrna9/Clic5/Pcdh15/Ptpn11/Cdh23/Bdnf/Celsr1/Gbx2/Triobp/Maf/Whrn/Gas1	21
CA1	DARchipseeker_young	GO:0097581	lamellipodium organization	12/827	92/29008	1.19557e-05	0.000763942	0.000556644	Ptpro/Slit2/Ablim3/Spata13/Hdac4/Carmil1/Vav3/Ablim1/Plce1/Kank1/Coro1c/Itgb1	12
CA1	DARchipseeker_young	GO:0016358	dendrite development	24/827	313/29008	1.29483e-05	0.000816888	0.000595223	Camk1d/Dlg5/Nedd4l/Mef2a/Cux1/Skor2/Dab1/Asap1/Ptprd/Igf2bp1/Mef2c/Ngfr/Arid1b/Farp1/Sdk1/Elavl4/Camk2a/Plk2/Bdnf/Epha5/Dock10/Itgb1/Rtn4ip1/Carm1	24
CA1	DARchipseeker_young	GO:0032835	glomerulus development	10/827	65/29008	1.45676e-05	0.000907562	0.000661293	Hc/Notch2/Ptpro/Sulf1/Lgr4/Col4a4/Plce1/Heyl/Mef2c/Ifng	10
CA1	DARchipseeker_young	GO:0007611	learning or memory	24/827	317/29008	1.59669e-05	0.000982459	0.000715866	Slc6a4/Dbh/Nptx2/Itga8/Pde8b/Shank2/Ntf3/Htt/Musk/Hif1a/Drd1/Prkn/Mef2c/Tacr1/Il1b/Elavl4/Zzef1/Plk2/Bdnf/Cntnap2/Vdac1/Itgb1/Sorcs3/Meis2	24
CA1	DARchipseeker_young	GO:0002573	myeloid leukocyte differentiation	20/827	238/29008	1.8135e-05	0.00110225	0.000803153	Fos/Notch2/Lef1/Trib1/Zbtb46/Cited2/Cdk6/L3mbtl3/Tgfbr2/Foxp1/Ubash3b/Runx1/Sfrp1/Sh3pxd2a/Nfatc1/Mef2c/Hcls1/Pparg/Ifng/Tspan2	20
CA1	DARchipseeker_young	GO:0003208	cardiac ventricle morphogenesis	11/827	81/29008	1.86443e-05	0.00111956	0.000815763	Sema3c/Sox4/Sox11/Ryr2/Tgfbr2/Heyl/Hif1a/Heg1/Mef2c/Ccm2l/Tbx5	11
CA1	DARchipseeker_young	GO:0048732	gland development	31/827	477/29008	2.13281e-05	0.00125431	0.000913948	Prl3c1/Sema3c/Ptch1/Notch2/Lef1/Igsf3/Slit2/Cited2/Pdgfa/Gli2/Scd1/Sulf1/Tgfbr2/Atp2c2/Smad2/Slc12a2/E2f8/Elf5/Runx1/Sfrp1/Hif1a/Fa2h/Stat6/Lama1/B4galt1/Msx2/Man2a1/Cbx7/Arid5b/Ifng/Igf1r	31
CA1	DARchipseeker_young	GO:0042063	gliogenesis	25/827	344/29008	2.13917e-05	0.00125431	0.000913948	Tnfrsf21/Mt3/Exoc4/Lef1/Sox4/Cdk6/Sox11/Il33/Ulk4/Dab1/Ntf3/Qk/Nkx6-2/Drd1/Fa2h/Cdh2/Plpp3/Ptpn11/Il6st/Pparg/Il1b/Idh2/Ifng/Cntnap2/Tspan2	25
CA1	DARchipseeker_young	GO:0014033	neural crest cell differentiation	12/827	98/29008	2.29073e-05	0.00132756	0.000967321	Sema6a/Sema3c/Sema6d/Cited2/Alx1/Sox11/Sfrp1/Hif1a/Cdh2/Mef2c/Coro1c/Gbx2	12
CA1	DARchipseeker_young	GO:0022898	regulation of transmembrane transporter activity	22/827	283/29008	2.37764e-05	0.00134755	0.000981892	Cacng5/Kcne4/Rasgrf2/Rgs9/Vmp1/Nedd4l/Ndufa4/Homer1/Ryr2/Gal/Htr3a/Pm20d1/Cacna1d/Htt/Ehd3/Mef2c/Ppargc1a/Ank2/Ifng/Fgf14/Itgb1/Camk2d	22
CA1	DARchipseeker_young	GO:0009410	response to xenobiotic stimulus	24/827	325/29008	2.39855e-05	0.00134755	0.000981892	Ppp1r14a/Mylk/As3mt/Fos/Ankrd1/Fmo3/Tgfbr2/Hdac4/Shank2/Traf3ip2/Vav3/Sfrp1/Gabrg3/Rap1b/Drd1/Mef2c/Abcc1/Gclc/Slamf8/Il1b/Bdnf/Slc1a2/Cntnap2/Cyp26b1	24
CA1	DARchipseeker_young	GO:0050866	negative regulation of cell activation	19/827	223/29008	2.40635e-05	0.00134755	0.000981892	Adamts18/Socs6/Tnfrsf21/Bcr/Dlg5/Pdgfa/Sox11/Tnfsf18/Cd86/Gal/Clnk/Ubash3b/Runx1/Sfrp1/Jak3/Crtam/Gclc/Bank1/Pparg	19
CA1	DARchipseeker_young	GO:0007612	learning	17/827	185/29008	2.4341e-05	0.00134795	0.00098218	Dbh/Nptx2/Pde8b/Shank2/Htt/Hif1a/Drd1/Prkn/Tacr1/Elavl4/Zzef1/Bdnf/Cntnap2/Vdac1/Itgb1/Sorcs3/Meis2	17
CA1	DARchipseeker_young	GO:0072009	nephron epithelium development	13/827	115/29008	2.5174e-05	0.00137876	0.00100463	Dchs1/Fat4/Ptch1/Notch2/Ptpro/Lgr4/Heyl/Irx2/Mef2c/Aqp11/Agtr1a/Npnt/Greb1l	13
CA1	DARchipseeker_young	GO:0001933	negative regulation of protein phosphorylation	25/827	349/29008	2.71984e-05	0.00145959	0.00106353	Ldlrad4/Trib1/Ptpro/Slit2/Pkia/Ntf3/Ubash3b/Sfrp1/Pcp4/Smad6/Adarb1/Rgs2/Drd1/Heg1/Prkn/Plpp3/Ptpn13/Ppargc1a/Ocln/Pparg/Coro1c/Il1b/Ifng/Prr5l/Irak3	25
CA1	DARchipseeker_young	GO:0007160	cell-matrix adhesion	19/827	225/29008	2.72355e-05	0.00145959	0.00106353	Adamts12/Col13a1/Bcr/Postn/Itga8/Cdk6/Lypd3/Phldb2/Epha3/L1cam/Pcsk5/Ccl25/Tiam1/Ptpn11/B4galt1/Coro1c/Slk/Itgb1/Npnt	19
CA1	DARchipseeker_young	GO:0072080	nephron tubule development	12/827	100/29008	2.81241e-05	0.00148995	0.00108565	Dchs1/Fat4/Ptch1/Notch2/Lgr4/Heyl/Irx2/Mef2c/Aqp11/Agtr1a/Npnt/Greb1l	12
CA1	DARchipseeker_young	GO:0050885	neuromuscular process controlling balance	10/827	70/29008	2.84e-05	0.00148995	0.00108565	Ankfn1/Rbfox1/Bcr/Pde8b/Camta1/Nkx6-2/Clic5/Aplp2/Pcdh15/Cdh23	10
CA1	DARchipseeker_young	GO:0030595	leukocyte chemotaxis	19/827	226/29008	2.89574e-05	0.00150337	0.00109543	Hc/Camk1d/Ptpro/Mtus1/Trpm2/Slit2/Tnfsf18/Syk/Itga9/Slc12a2/Chga/Vav3/Ccl25/Mospd2/Ccl7/Slamf8/Il1b/Ifng/Slc8b1	19
CA1	DARchipseeker_young	GO:1904064	positive regulation of cation transmembrane transport	16/827	170/29008	3.12344e-05	0.0016035	0.00116839	Rgs9/Vmp1/Nedd4l/Ryr2/Dpp6/Gal/Cacna1d/Htt/F2r/Capn3/Drd1/Ehd3/Ank2/Agtr1a/Ifng/Fgf14	16
CA1	DARchipseeker_young	GO:0001837	epithelial to mesenchymal transition	15/827	152/29008	3.15296e-05	0.0016035	0.00116839	Ldlrad4/Dlg5/Lef1/Alx1/Phldb2/Tgfbr2/Smad2/Epha3/Sfrp1/Heyl/Hif1a/Nfatc1/Tiam1/Msx2/Il1b	15
CA1	DARchipseeker_young	GO:0098657	import into cell	19/827	228/29008	3.26952e-05	0.00164599	0.00119935	Slc7a1/Slc6a4/Slc39a6/Slc6a11/Trpm2/Slc17a6/Hcn4/Slc12a2/Cubn/Slc12a8/Slc15a1/Rgs2/Prkn/Abcc1/Agtr1a/Ifng/Slc1a2/Itgb1/Slc24a4	19
CA1	DARchipseeker_young	GO:0007043	cell-cell junction assembly	15/827	153/29008	3.40513e-05	0.00166419	0.00121261	Dchs1/Dlg5/Ptpro/Nedd4l/Cldn23/Cdh5/Cldn5/Ace/Heg1/Cdh2/Ocln/Il1b/Cntnap2/Itgb1/Tbx5	15
CA1	DARchipseeker_young	GO:0060401	cytosolic calcium ion transport	17/827	190/29008	3.42642e-05	0.00166419	0.00121261	Rgs9/Trpm2/Ryr2/Cacna1i/Ryr3/Htt/F2r/Ubash3b/Capn3/Drd1/Ank2/Prkd1/Agtr1a/Vdac1/Camk2d/Slc8b1/Slc24a4	17
CA1	DARchipseeker_young	GO:0030510	regulation of BMP signaling pathway	12/827	102/29008	3.43439e-05	0.00166419	0.00121261	Notch2/Cdh5/Sox11/Skor2/Sulf1/Smad2/Zfp423/Sfrp1/Skor1/Smad6/Msx2/Pparg	12
CA1	DARchipseeker_young	GO:0050890	cognition	25/827	354/29008	3.43923e-05	0.00166419	0.00121261	Slc6a4/Dbh/Nptx2/Itga8/Pde8b/Shank2/Ntf3/Htt/Musk/Hif1a/Drd1/Prkn/Mef2c/Tacr1/Il1b/Elavl4/Zzef1/Plk2/Bdnf/Cntnap2/Vdac1/Itgb1/Sorcs3/Meis2/Chmp2b	25
CA1	DARchipseeker_young	GO:0001667	ameboidal-type cell migration	29/827	444/29008	3.5578e-05	0.00168403	0.00122706	Sema6a/Sema3c/Sema6d/Dock1/Slit2/Alx1/Cdh5/Amotl1/Cd40/Tgfbr2/Mapre2/Efnb2/Foxp1/Hif1a/Cdh2/Mef2c/Plpp3/Ptpn11/Tacr1/Kank1/Pparg/Coro1c/Prkd1/Plk2/Arid5b/Ifng/Itgb1/Gbx2/Prr5l	29
CA1	DARchipseeker_young	GO:0009913	epidermal cell differentiation	18/827	210/29008	3.60958e-05	0.00168403	0.00122706	Grxcr1/Bcr/Ptch1/Cux1/Gli2/Palld/Sprr2k/Kazn/Mcoln3/Fa2h/Clic5/Pcdh15/Cdh23/Ppl/Msx2/Triobp/Cyp26b1/Whrn	18
CA1	DARchipseeker_young	GO:0006936	muscle contraction	23/827	312/29008	3.61539e-05	0.00168403	0.00122706	Mylk/Kcne4/Synm/Tmod4/Ctnna3/Homer1/Sulf1/Ryr2/Hdac4/Hcn4/Chga/Cacna1s/Cacna1d/Ryr3/F2r/Setd3/Rgs2/Drd1/Ehd3/Tacr1/Ank2/Camk2d/Npnt	23
CA1	DARchipseeker_young	GO:0060326	cell chemotaxis	23/827	312/29008	3.61539e-05	0.00168403	0.00122706	Hc/Camk1d/Lef1/Ptpro/Mtus1/Trpm2/Slit2/Tnfsf18/Syk/Itga9/Slc12a2/Chga/Vav3/Ccl25/Abcc1/Mospd2/Ccl7/Slamf8/Il1b/Prkd1/Agtr1a/Ifng/Slc8b1	23
CA1	DARchipseeker_young	GO:0003002	regionalization	26/827	379/29008	3.94506e-05	0.00180057	0.00131198	Bmpr1b/Pcsk6/Sema3c/Ptch1/Notch2/Lef1/Cited2/Alx1/Gli2/Gorab/Smad2/Htt/Alx4/Sfrp1/Pcsk5/Heyl/Smad6/Irx2/Mef2c/Mllt3/Msx2/Myf6/Celsr1/Gbx2/Cyp26b1/Gas1	26
CA1	DARchipseeker_young	GO:0035637	multicellular organismal signaling	15/827	155/29008	3.96327e-05	0.00180057	0.00131198	Cacng5/Kcne4/Ctnna3/Mef2a/Ryr2/Dpp6/Hcn4/Cacna1i/Cacna1d/Drd1/Ehd3/Ank2/Ifng/Cntnap2/Tbx5	15
CA1	DARchipseeker_young	GO:0003012	muscle system process	28/827	425/29008	4.14565e-05	0.00180057	0.00131198	Mylk/Kcne4/Synm/Tmod4/Ctnna3/Mef2a/Homer1/Sulf1/Ryr2/Hdac4/Hcn4/Chga/Cacna1s/Cacna1d/Ryr3/F2r/Foxp1/Setd3/Rgs2/Nfatc1/Drd1/Ehd3/Mef2c/Tacr1/Ank2/Cmya5/Camk2d/Npnt	28
CA1	DARchipseeker_young	GO:1903169	regulation of calcium ion transmembrane transport	16/827	174/29008	4.14976e-05	0.00180057	0.00131198	Rgs9/Vmp1/Ryr2/Cacna1d/Htt/F2r/Ubash3b/Capn3/Drd1/Ehd3/Ank2/Prkd1/Agtr1a/Fgf14/Vdac1/Camk2d	16
CA1	DARchipseeker_young	GO:0001657	ureteric bud development	12/827	104/29008	4.17234e-05	0.00180057	0.00131198	Dchs1/Fat4/Ptch1/Slit2/Lgr4/Smad2/Sfrp1/Smad6/Agtr1a/Bdnf/Npnt/Greb1l	12
CA1	DARchipseeker_young	GO:0072163	mesonephric epithelium development	12/827	104/29008	4.17234e-05	0.00180057	0.00131198	Dchs1/Fat4/Ptch1/Slit2/Lgr4/Smad2/Sfrp1/Smad6/Agtr1a/Bdnf/Npnt/Greb1l	12
CA1	DARchipseeker_young	GO:0072164	mesonephric tubule development	12/827	104/29008	4.17234e-05	0.00180057	0.00131198	Dchs1/Fat4/Ptch1/Slit2/Lgr4/Smad2/Sfrp1/Smad6/Agtr1a/Bdnf/Npnt/Greb1l	12
CA1	DARchipseeker_young	GO:0007416	synapse assembly	17/827	193/29008	4.18077e-05	0.00180057	0.00131198	Gpc6/Dlg5/St8sia2/Adgrl2/Sdk2/Shank2/Efnb2/Ptprd/Nectin1/Musk/Cdh2/Mef2c/Farp1/Sdk1/Bdnf/Cntnap2/Lrrtm1	17
CA1	DARchipseeker_young	GO:0032412	regulation of ion transmembrane transporter activity	21/827	273/29008	4.21501e-05	0.00180057	0.00131198	Cacng5/Kcne4/Rasgrf2/Rgs9/Vmp1/Nedd4l/Ndufa4/Homer1/Ryr2/Gal/Htr3a/Cacna1d/Htt/Ehd3/Mef2c/Ppargc1a/Ank2/Ifng/Fgf14/Itgb1/Camk2d	21
CA1	DARchipseeker_young	GO:0007266	Rho protein signal transduction	14/827	138/29008	4.22687e-05	0.00180057	0.00131198	Arap3/Rasgrf2/Bcr/Srgap1/F2r/Arhgap32/Heg1/Cdh2/Ngfr/Kank1/Agtr1a/Itgb1/Celsr1/Eps8	14
CA1	DARchipseeker_young	GO:0030099	myeloid cell differentiation	28/827	426/29008	4.31996e-05	0.00182463	0.00132951	Fos/Notch2/Lef1/Trib1/Zbtb46/Cited2/Cdk6/Scin/L3mbtl3/Tgfbr2/Klf2/Foxp1/Ubash3b/Runx1/Sfrp1/Jak3/Sh3pxd2a/Hif1a/Mpl/Nfatc1/Mef2c/Ptpn11/Lmo2/Hcls1/Pparg/Ifng/Meis2/Tspan2	28
CA1	DARchipseeker_young	GO:1904427	positive regulation of calcium ion transmembrane transport	11/827	89/29008	4.56921e-05	0.00188545	0.00137383	Vmp1/Ryr2/Cacna1d/Htt/F2r/Capn3/Drd1/Ehd3/Ank2/Agtr1a/Fgf14	11
CA1	DARchipseeker_young	GO:0003181	atrioventricular valve morphogenesis	6/827	24/29008	4.57189e-05	0.00188545	0.00137383	Dchs1/Sox4/Tgfbr2/Heyl/Smad6/Tbx5	6
CA1	DARchipseeker_young	GO:0055123	digestive system development	14/827	139/29008	4.57902e-05	0.00188545	0.00137383	Dchs1/Fat4/Pdgfa/Sox11/Gli2/Lgr4/Smad2/Alx4/Sfrp1/Pcsk5/Hif1a/Il6st/Clmp/Igf1r	14
CA1	DARchipseeker_young	GO:0030032	lamellipodium assembly	10/827	74/29008	4.6425e-05	0.00188545	0.00137383	Ptpro/Slit2/Ablim3/Spata13/Hdac4/Carmil1/Vav3/Ablim1/Plce1/Itgb1	10
CA1	DARchipseeker_young	GO:0003018	vascular process in circulatory system	19/827	234/29008	4.66227e-05	0.00188545	0.00137383	Slc6a4/Bcr/Dbh/Slit2/Cdh5/Cldn5/Chga/Klf2/F2r/Smad6/Hif1a/Ace/Rgs2/Drd1/Tacr1/Abcc1/Gclc/Ocln/Agtr1a	19
CA1	DARchipseeker_young	GO:0070588	calcium ion transmembrane transport	22/827	296/29008	4.69092e-05	0.00188545	0.00137383	Rgs9/Vmp1/Trpm2/Ryr2/Atp2c2/Cacna1d/Ryr3/Htt/F2r/Ubash3b/Capn3/Drd1/Ehd3/Ank2/Prkd1/Agtr1a/Fgf14/Vdac1/Camk2d/Slc8b1/Slc24a4/Cacna2d3	22
CA1	DARchipseeker_young	GO:0032409	regulation of transporter activity	22/827	297/29008	4.93308e-05	0.00196692	0.00143319	Cacng5/Kcne4/Rasgrf2/Rgs9/Vmp1/Nedd4l/Ndufa4/Homer1/Ryr2/Gal/Htr3a/Pm20d1/Cacna1d/Htt/Ehd3/Mef2c/Ppargc1a/Ank2/Ifng/Fgf14/Itgb1/Camk2d	22
CA1	DARchipseeker_young	GO:0061326	renal tubule development	12/827	106/29008	5.04385e-05	0.00198746	0.00144816	Dchs1/Fat4/Ptch1/Notch2/Lgr4/Heyl/Irx2/Mef2c/Aqp11/Agtr1a/Npnt/Greb1l	12
CA1	DARchipseeker_young	GO:0035107	appendage morphogenesis	16/827	177/29008	5.10422e-05	0.00198746	0.00144816	Bmpr1b/Sema3c/Ptch1/Notch2/Lef1/Sox4/Alx1/Sox11/Gli2/Mecom/Alx4/Pcsk5/Msx2/Tbx5/Cyp26b1/Gas1	16
CA1	DARchipseeker_young	GO:0035108	limb morphogenesis	16/827	177/29008	5.10422e-05	0.00198746	0.00144816	Bmpr1b/Sema3c/Ptch1/Notch2/Lef1/Sox4/Alx1/Sox11/Gli2/Mecom/Alx4/Pcsk5/Msx2/Tbx5/Cyp26b1/Gas1	16
CA1	DARchipseeker_young	GO:0051146	striated muscle cell differentiation	23/827	320/29008	5.34141e-05	0.00206369	0.0015037	Sik1/Tmod4/Mef2a/Homer1/Hdac4/Popdc2/Cacna1s/Efnb2/Foxp1/Capn3/Rgs2/Cdh2/Mef2c/Pgm5/Rbm24/Myf6/Smyd1/Bdnf/Itgb1/Camk2d/Tbx5/Cyp26b1/Nebl	23
CA1	DARchipseeker_young	GO:0001823	mesonephros development	12/827	107/29008	5.53573e-05	0.00212231	0.00154642	Dchs1/Fat4/Ptch1/Slit2/Lgr4/Smad2/Sfrp1/Smad6/Agtr1a/Bdnf/Npnt/Greb1l	12
CA1	DARchipseeker_young	GO:1903146	regulation of autophagy of mitochondrion	6/827	25/29008	5.87102e-05	0.00223368	0.00162756	Htt/Hif1a/Prkn/Parl/Vps13c/Vdac1	6
CA1	DARchipseeker_young	GO:0045637	regulation of myeloid cell differentiation	18/827	219/29008	6.2507e-05	0.00234481	0.00170854	Fos/Notch2/Lef1/Trib1/Zbtb46/Cdk6/Scin/Foxp1/Ubash3b/Runx1/Sfrp1/Hif1a/Mpl/Mef2c/Lmo2/Hcls1/Ifng/Meis2	18
CA1	DARchipseeker_young	GO:0001508	action potential	14/827	143/29008	6.25723e-05	0.00234481	0.00170854	Kcne4/Ctnna3/Ryr2/Dpp6/Hcn4/Cacna1i/Cacna1d/Foxp1/Drd1/Tacr1/Ank2/Ifng/Cntnap2/Camk2d	14
CA1	DARchipseeker_young	GO:0032956	regulation of actin cytoskeleton organization	25/827	368/29008	6.45305e-05	0.00240015	0.00174886	Arhgap28/Notch2/Tmod4/Trpm2/Slit2/Scin/Snx9/Phldb2/Ntf3/Carmil1/Fmn2/Epha3/Rictor/Rhobtb1/Fchsd2/Prkn/Mef2c/Tacr1/Hcls1/Kank1/Cracd/Epha5/Celsr1/Eps8/Limk1	25
CA1	DARchipseeker_young	GO:0048565	digestive tract development	13/827	126/29008	6.60652e-05	0.00242523	0.00176714	Dchs1/Fat4/Pdgfa/Sox11/Gli2/Lgr4/Smad2/Alx4/Sfrp1/Pcsk5/Hif1a/Il6st/Clmp	13
CA1	DARchipseeker_young	GO:0070663	regulation of leukocyte proliferation	20/827	261/29008	6.71136e-05	0.00242523	0.00176714	Tnfrsf21/Slc7a1/Dlg5/Sox11/Il33/Tnfsf18/Syk/Cd86/Cd40/Tgfbr2/Gal/Vav3/Jak3/Mpl/Mef2c/Crtam/Tacr1/Il6st/Il1b/Ifng	20
CA1	DARchipseeker_young	GO:0097553	calcium ion transmembrane import into cytosol	14/827	144/29008	6.75241e-05	0.00242523	0.00176714	Trpm2/Ryr2/Ryr3/Htt/F2r/Ubash3b/Capn3/Drd1/Ank2/Prkd1/Agtr1a/Camk2d/Slc8b1/Slc24a4	14
CA1	DARchipseeker_young	GO:0007157	heterophilic cell-cell adhesion via plasma membrane cell adhesion molecules	8/827	49/29008	6.75874e-05	0.00242523	0.00176714	Dchs1/Fat4/Ptprd/Nectin1/L1cam/Cdh2/Crtam/Tenm3	8
CA1	DARchipseeker_young	GO:0018212	peptidyl-tyrosine modification	23/827	325/29008	6.7638e-05	0.00242523	0.00176714	Tpst2/Pdgfa/Tnfsf18/Syk/Cd40/Ntf3/Epha3/Sfrp1/Rictor/Jak3/Musk/Ace/Aplp2/Plpp3/Ptpn11/Il6st/Hcls1/Bank1/Agtr1a/Zzef1/Ifng/Itgb1/Igf1r	23
CA1	DARchipseeker_young	GO:0042490	mechanoreceptor differentiation	11/827	93/29008	6.88094e-05	0.00244172	0.00177915	Grxcr1/Fat4/Cux1/Ntf3/Mcoln3/Clic5/Pcdh15/Cdh23/Bdnf/Triobp/Whrn	11
CA1	DARchipseeker_young	GO:0050670	regulation of lymphocyte proliferation	19/827	241/29008	6.93478e-05	0.00244172	0.00177915	Tnfrsf21/Slc7a1/Dlg5/Sox11/Tnfsf18/Syk/Cd86/Cd40/Tgfbr2/Gal/Vav3/Jak3/Mpl/Mef2c/Crtam/Tacr1/Il6st/Il1b/Ifng	19
CA1	DARchipseeker_young	GO:0007519	skeletal muscle tissue development	17/827	201/29008	6.95675e-05	0.00244172	0.00177915	Rbfox1/Fos/Cited2/Sox11/Homer1/Ankrd1/Hdac4/Popdc2/Cacna1s/Foxp1/Capn3/Heyl/Mef2c/Rbm24/Myf6/Smyd1/Cyp26b1	17
CA1	DARchipseeker_young	GO:0055001	muscle cell development	18/827	221/29008	7.02985e-05	0.00245013	0.00178528	Tmod4/Mef2a/Homer1/Hdac4/Popdc2/Cacna1s/Foxp1/Capn3/Smad6/Rgs2/Mef2c/Pgm5/Ank2/Myf6/Itgb1/Camk2d/Tbx5/Nebl	18
CA1	DARchipseeker_young	GO:0009306	protein secretion	26/827	393/29008	7.19288e-05	0.00248954	0.00181399	Rab3c/Rab12/Sox4/Trpm2/Ankrd1/Pde8b/Smad2/Slc12a2/Chga/Cacna1d/Htt/F2r/Hps1/Sfrp1/Hif1a/Lmf1/Prkn/Ptpn11/Stxbp5l/Il1b/Agtr1a/Idh2/Ifng/Pik3c3/Epha5/Slc8b1	26
CA1	DARchipseeker_young	GO:0003007	heart morphogenesis	21/827	284/29008	7.44231e-05	0.0025581	0.00186395	Dchs1/Sema3c/Fat4/Ptch1/Notch2/Sox4/Slit2/Cited2/Sox11/Ankrd1/Ryr2/Tgfbr2/Heyl/Smad6/Hif1a/Nfatc1/Heg1/Mef2c/Msx2/Ccm2l/Tbx5	21
CA1	DARchipseeker_young	GO:0035592	establishment of protein localization to extracellular region	26/827	394/29008	7.49791e-05	0.00255956	0.00186502	Rab3c/Rab12/Sox4/Trpm2/Ankrd1/Pde8b/Smad2/Slc12a2/Chga/Cacna1d/Htt/F2r/Hps1/Sfrp1/Hif1a/Lmf1/Prkn/Ptpn11/Stxbp5l/Il1b/Agtr1a/Idh2/Ifng/Pik3c3/Epha5/Slc8b1	26
CA1	DARchipseeker_young	GO:0032535	regulation of cellular component size	27/827	417/29008	7.56613e-05	0.00256528	0.00186918	Sema6a/Arhgap28/Sema3c/Mt3/Tmod4/Sema6d/Aqp4/Slit2/Scin/Snx9/Slc12a2/Sctr/Carmil1/Inf2/Slc12a8/Fmn2/Rictor/L1cam/Fchsd2/Ryk/Aqp11/Hcls1/Kank1/Cracd/Bdnf/Eps8/Limk1	27
CA1	DARchipseeker_young	GO:0060348	bone development	19/827	243/29008	7.74297e-05	0.0026075	0.00189995	Adamts12/Dchs1/Bmpr1b/Pappa2/Col13a1/Fat4/Notch2/Col9a1/Spns2/Cited2/Pdgfa/Sulf1/Tgfbr2/Foxp1/Mef2c/Ptpn11/Msx2/Carm1/Cyp26b1	19
CA1	DARchipseeker_young	GO:0010469	regulation of signaling receptor activity	14/827	146/29008	7.84611e-05	0.0026245	0.00191233	Cacng5/Rasgrf2/Rgs9/Nptx2/Homer1/Hif1a/Aplp2/Mef2c/Ppargc1a/Dlgap1/Pparg/Ifng/Itgb1/Slc24a4	14
CA1	DARchipseeker_young	GO:0071772	response to BMP	16/827	184/29008	8.11721e-05	0.00267004	0.00194552	Adamts12/Bmpr1b/Notch2/Lef1/Cdh5/Sox11/Skor2/Sulf1/Smad2/Zfp423/Sfrp1/Skor1/Heyl/Smad6/Msx2/Pparg	16
CA1	DARchipseeker_young	GO:0071773	cellular response to BMP stimulus	16/827	184/29008	8.11721e-05	0.00267004	0.00194552	Adamts12/Bmpr1b/Notch2/Lef1/Cdh5/Sox11/Skor2/Sulf1/Smad2/Zfp423/Sfrp1/Skor1/Heyl/Smad6/Msx2/Pparg	16
CA1	DARchipseeker_young	GO:0042326	negative regulation of phosphorylation	26/827	396/29008	8.14299e-05	0.00267004	0.00194552	Ldlrad4/Trib1/Ptpro/Slit2/Pkia/Hdac4/Ntf3/Ubash3b/Sfrp1/Pcp4/Smad6/Adarb1/Rgs2/Drd1/Heg1/Prkn/Plpp3/Ptpn13/Ppargc1a/Ocln/Pparg/Coro1c/Il1b/Ifng/Prr5l/Irak3	26
CA1	DARchipseeker_young	GO:0014031	mesenchymal cell development	11/827	95/29008	8.37126e-05	0.00272695	0.00198699	Sema6a/Sema3c/Sema6d/Cited2/Alx1/Sox11/Heyl/Hif1a/Cdh2/Coro1c/Gbx2	11
CA1	DARchipseeker_young	GO:0048640	negative regulation of developmental growth	13/827	129/29008	8.42628e-05	0.00272705	0.00198706	Sema6a/Slc6a4/Sema3c/Ptch1/Mt3/Sema6d/Slit2/Cited2/Tgfbr2/Foxp1/Rgs2/Ryk/Tbx5	13
CA1	DARchipseeker_young	GO:0032944	regulation of mononuclear cell proliferation	19/827	245/29008	8.63341e-05	0.00276525	0.00201489	Tnfrsf21/Slc7a1/Dlg5/Sox11/Tnfsf18/Syk/Cd86/Cd40/Tgfbr2/Gal/Vav3/Jak3/Mpl/Mef2c/Crtam/Tacr1/Il6st/Il1b/Ifng	19
CA1	DARchipseeker_young	GO:0003184	pulmonary valve morphogenesis	5/827	17/29008	8.65526e-05	0.00276525	0.00201489	Notch2/Slit2/Heyl/Smad6/Nfatc1	5
CA1	DARchipseeker_young	GO:0045926	negative regulation of growth	20/827	266/29008	8.71559e-05	0.00276678	0.00201601	Sema6a/Slc6a4/Sema3c/Ptch1/Notch2/Mt3/Rerg/Sema6d/Slit2/Cited2/Tgfbr2/Foxp1/Sfrp1/Hif1a/Rgs2/Ryk/Cirbp/Pparg/Tbx5/Gas1	20
CA1	DARchipseeker_young	GO:0007162	negative regulation of cell adhesion	22/827	310/29008	9.26964e-05	0.00292404	0.0021306	Adamts18/Socs6/Tnfrsf21/Sema6a/Dlg5/Postn/Lef1/Dab1/Phldb2/Tnfsf18/Cd86/Ubash3b/Runx1/Jak3/Ccl25/Crtam/Ptpn11/Plxnc1/Kank1/Coro1c/Epha5/Ccm2l	22
CA1	DARchipseeker_young	GO:0071560	cellular response to transforming growth factor beta stimulus	18/827	226/29008	9.36493e-05	0.00293552	0.00213896	Bmpr1b/Ldlrad4/Fos/Cited2/Itga8/Cdh5/Ankrd1/Cldn5/Tgfbr2/Smad2/Rasl11b/Runx1/Smad6/Mef2c/Ppargc1a/Pparg/Npnt/Igf1r	18
CA1	DARchipseeker_young	GO:0007626	locomotory behavior	20/827	268/29008	9.65529e-05	0.00300762	0.0021915	Ankfn1/Npas3/Dbh/Penk/Dab1/Shank2/Mcoln3/Htt/Nav2/Drd1/Aplp2/Prkn/Pcdh15/Cdh23/Elavl4/Fgf14/Cntnap2/Celsr1/Eps8/Lrrtm1	20
CA1	DARchipseeker_young	GO:0060402	calcium ion transport into cytosol	15/827	168/29008	9.97627e-05	0.00306993	0.0022369	Trpm2/Ryr2/Cacna1i/Ryr3/Htt/F2r/Ubash3b/Capn3/Drd1/Ank2/Prkd1/Agtr1a/Camk2d/Slc8b1/Slc24a4	15
CA1	DARchipseeker_young	GO:0071692	protein localization to extracellular region	26/827	401/29008	9.97851e-05	0.00306993	0.0022369	Rab3c/Rab12/Sox4/Trpm2/Ankrd1/Pde8b/Smad2/Slc12a2/Chga/Cacna1d/Htt/F2r/Hps1/Sfrp1/Hif1a/Lmf1/Prkn/Ptpn11/Stxbp5l/Il1b/Agtr1a/Idh2/Ifng/Pik3c3/Epha5/Slc8b1	26
CA1	DARchipseeker_young	GO:0045785	positive regulation of cell adhesion	29/827	471/29008	0.00010094	0.00308642	0.00224892	Slc7a1/Zfp609/Lef1/Sox4/Dock1/Cited2/Cdk6/Tnfsf18/Syk/Cd86/Tgfbr2/Myo10/Carmil1/Vav3/Efnb2/Runx1/L1cam/Jak3/Pcsk5/Ccl25/Plpp3/Ptpn11/Il6st/Il1b/Ifng/Nfkbiz/Itgb1/Triobp/Npnt	29
CA1	DARchipseeker_young	GO:0006820	anion transport	30/827	495/29008	0.000102134	0.00310388	0.00226164	Slc7a1/Slc16a4/Slc6a11/Lrrc8d/Clcnka/Slc26a9/Syk/Ces1a/Slco1c1/Slc17a6/Slco5a1/Slc12a2/Slc16a7/Ank/Slc12a8/Car4/Gabrg3/Ace/Rgs2/Clic5/Abcc1/Il1b/Ttyh3/Slc26a7/Bdnf/Slc25a13/Slc1a2/Vdac1/Itgb1/Pla2g12a	30
CA1	DARchipseeker_young	GO:0051209	release of sequestered calcium ion into cytosol	12/827	114/29008	0.000102907	0.00310841	0.00226493	Trpm2/Ryr2/Ryr3/Htt/F2r/Ubash3b/Capn3/Drd1/Ank2/Prkd1/Camk2d/Slc8b1	12
CA1	DARchipseeker_young	GO:0051090	regulation of DNA-binding transcription factor activity	27/827	425/29008	0.000103736	0.00311459	0.00226944	Sik1/Camk1d/Ptch1/Trib1/Tnfsf18/Syk/Cd40/Hdac4/Cacna1d/Capn3/Heyl/Tacc3/Plpp3/Hcls1/Ppargc1a/Msx2/Pparg/Il1b/Prkd1/Camk2a/Arid5b/Bdnf/Epha5/Carm1/Irak3/Igf1r/Pkhd1	27
CA1	DARchipseeker_young	GO:0051283	negative regulation of sequestering of calcium ion	12/827	115/29008	0.000111963	0.00334146	0.00243475	Trpm2/Ryr2/Ryr3/Htt/F2r/Ubash3b/Capn3/Drd1/Ank2/Prkd1/Camk2d/Slc8b1	12
CA1	DARchipseeker_young	GO:0051962	positive regulation of nervous system development	24/827	359/29008	0.000114697	0.00336438	0.00245145	Dlg5/St8sia2/Adgrl2/Sox11/Il33/Cux1/Ntf3/Qk/Ptprd/Nkx6-2/L1cam/Musk/Hif1a/Ace/Tiam1/Il6st/Plxnc1/Man2a1/Pparg/Il1b/Ifng/Bdnf/Limk1/Lrrtm1	24
CA1	DARchipseeker_young	GO:0050767	regulation of neurogenesis	28/827	451/29008	0.000114933	0.00336438	0.00245145	Sema6a/Sema3c/Mt3/Sema6d/Slit2/Sox11/Il33/Cux1/Dab1/Ntf3/Qk/Ptprd/Nkx6-2/L1cam/Heyl/Hif1a/Ace/Ryk/Tiam1/Il6st/Plxnc1/Man2a1/Pparg/Il1b/Idh2/Ifng/Bdnf/Limk1	28
CA1	DARchipseeker_young	GO:0003171	atrioventricular valve development	6/827	28/29008	0.000116109	0.00336438	0.00245145	Dchs1/Sox4/Tgfbr2/Heyl/Smad6/Tbx5	6
CA1	DARchipseeker_young	GO:0071559	response to transforming growth factor beta	18/827	230/29008	0.000116999	0.00336438	0.00245145	Bmpr1b/Ldlrad4/Fos/Cited2/Itga8/Cdh5/Ankrd1/Cldn5/Tgfbr2/Smad2/Rasl11b/Runx1/Smad6/Mef2c/Ppargc1a/Pparg/Npnt/Igf1r	18
CA1	DARchipseeker_young	GO:0003211	cardiac ventricle formation	4/827	10/29008	0.000120064	0.00336438	0.00245145	Sox4/Sox11/Mef2c/Tbx5	4
CA1	DARchipseeker_young	GO:0032224	positive regulation of synaptic transmission, cholinergic	4/827	10/29008	0.000120064	0.00336438	0.00245145	Musk/Ngfr/Tacr1/Ifng	4
CA1	DARchipseeker_young	GO:0086015	SA node cell action potential	4/827	10/29008	0.000120064	0.00336438	0.00245145	Ryr2/Hcn4/Cacna1d/Ank2	4
CA1	DARchipseeker_young	GO:0086018	SA node cell to atrial cardiac muscle cell signaling	4/827	10/29008	0.000120064	0.00336438	0.00245145	Ryr2/Hcn4/Cacna1d/Ank2	4
CA1	DARchipseeker_young	GO:0086070	SA node cell to atrial cardiac muscle cell communication	4/827	10/29008	0.000120064	0.00336438	0.00245145	Ryr2/Hcn4/Cacna1d/Ank2	4
CA1	DARchipseeker_young	GO:1903599	positive regulation of autophagy of mitochondrion	4/827	10/29008	0.000120064	0.00336438	0.00245145	Htt/Hif1a/Prkn/Vdac1	4
CA1	DARchipseeker_young	GO:0072132	mesenchyme morphogenesis	8/827	53/29008	0.000120156	0.00336438	0.00245145	Dchs1/Exoc4/Lef1/Tgfbr2/Smad2/Htt/Heyl/Msx2	8
CA1	DARchipseeker_young	GO:0043588	skin development	21/827	294/29008	0.000121186	0.00336959	0.00245524	Bcr/Mreg/Pdgfa/Gli2/Gorab/Palld/Scd1/Sprr2k/Lgr4/Kazn/Traf3ip2/Gal/Alx4/Runx1/Fa2h/Ngfr/Ppl/Msx2/Cbx7/Celsr1/Cyp26b1	21
CA1	DARchipseeker_young	GO:0008306	associative learning	12/827	116/29008	0.000121695	0.00336959	0.00245524	Dbh/Nptx2/Pde8b/Shank2/Htt/Hif1a/Drd1/Tacr1/Zzef1/Bdnf/Itgb1/Meis2	12
CA1	DARchipseeker_young	GO:0030513	positive regulation of BMP signaling pathway	7/827	40/29008	0.000122446	0.00337165	0.00245675	Notch2/Cdh5/Sox11/Sulf1/Smad2/Zfp423/Msx2	7
CA1	DARchipseeker_young	GO:0007015	actin filament organization	28/827	453/29008	0.000123787	0.00338987	0.00247002	Arhgap28/Elmo1/Tmod4/Ctnna3/Slit2/Scin/Snx9/Phldb2/Dpysl3/Carmil1/Fmn2/Rictor/Rhobtb1/Sh3kbp1/Fchsd2/Prkn/Pcdh15/Tacr1/Hcls1/Kank1/Coro1c/Cracd/Myo1b/Triobp/Eps8/Limk1/Fat1/Nebl	28
CA1	DARchipseeker_young	GO:0061337	cardiac conduction	9/827	68/29008	0.000130355	0.00355022	0.00258686	Kcne4/Ctnna3/Mef2a/Ryr2/Hcn4/Cacna1d/Ehd3/Ank2/Tbx5	9
CA1	DARchipseeker_young	GO:0051282	regulation of sequestering of calcium ion	12/827	117/29008	0.000132143	0.00357934	0.00260808	Trpm2/Ryr2/Ryr3/Htt/F2r/Ubash3b/Capn3/Drd1/Ank2/Prkd1/Camk2d/Slc8b1	12
CA1	DARchipseeker_young	GO:0060538	skeletal muscle organ development	17/827	212/29008	0.000133678	0.00360136	0.00262412	Rbfox1/Fos/Cited2/Sox11/Homer1/Ankrd1/Hdac4/Popdc2/Cacna1s/Foxp1/Capn3/Heyl/Mef2c/Rbm24/Myf6/Smyd1/Cyp26b1	17
CA1	DARchipseeker_young	GO:0048588	developmental cell growth	20/827	275/29008	0.000136895	0.0036682	0.00267283	Sema6a/Sema3c/St8sia2/Mt3/Postn/Sema6d/Nedd4l/Slit2/Tgfbr2/Foxp1/L1cam/Tmem108/Rgs2/Ryk/Prkn/Bdnf/Itgb1/Camk2d/Limk1/Syt2	20
CA1	DARchipseeker_young	GO:0006941	striated muscle contraction	15/827	173/29008	0.000138515	0.00367213	0.00267569	Kcne4/Synm/Ctnna3/Homer1/Ryr2/Hdac4/Hcn4/Chga/Cacna1s/Cacna1d/Ryr3/Rgs2/Ehd3/Ank2/Camk2d	15
CA1	DARchipseeker_young	GO:0042552	myelination	15/827	173/29008	0.000138515	0.00367213	0.00267569	Tnfrsf21/Ulk4/Rxrg/Cldn5/Ntf3/Qk/Nkx6-2/Bcas1/Fa2h/Cdh2/Ngfr/Mir140/Ifng/Cntnap2/Tspan2	15
CA1	DARchipseeker_young	GO:0022407	regulation of cell-cell adhesion	28/827	457/29008	0.000143348	0.00378014	0.00275439	Adamts18/Socs6/Tnfrsf21/Slc7a1/Dlg5/Zfp609/Lef1/Sox4/Cited2/Tnfsf18/Syk/Cd86/Tgfbr2/Myo10/Efnb2/Ubash3b/Runx1/L1cam/Jak3/Ccl25/Crtam/Plpp3/Il6st/Il1b/Tenm3/Ifng/Nfkbiz/Ccm2l	28
CA1	DARchipseeker_young	GO:0099601	regulation of neurotransmitter receptor activity	9/827	69/29008	0.000146162	0.0038201	0.00278351	Cacng5/Rasgrf2/Rgs9/Nptx2/Homer1/Mef2c/Ppargc1a/Dlgap1/Ifng	9
CA1	DARchipseeker_young	GO:1902105	regulation of leukocyte differentiation	22/827	320/29008	0.000146396	0.0038201	0.00278351	Fos/Notch2/Zfp609/Lef1/Trib1/Sox4/Zbtb46/Cdk6/Tnfsf18/Syk/Tgfbr2/Foxp1/Ubash3b/Runx1/Sfrp1/Jak3/Crtam/Hcls1/Slamf8/Ifng/Nfkbiz/Cyp26b1	22
CA1	DARchipseeker_young	GO:0050805	negative regulation of synaptic transmission	10/827	85/29008	0.000152669	0.00393052	0.00286396	Sorcs2/Slc6a4/Shank2/Rap1b/Drd1/Prkn/Il1b/Plk2/Bdnf/Sorcs3	10
CA1	DARchipseeker_young	GO:0021924	cell proliferation in external granule layer	5/827	19/29008	0.000155115	0.00393052	0.00286396	Slc6a4/Gli2/Skor2/Zfp423/Gbx2	5
CA1	DARchipseeker_young	GO:0021930	cerebellar granule cell precursor proliferation	5/827	19/29008	0.000155115	0.00393052	0.00286396	Slc6a4/Gli2/Skor2/Zfp423/Gbx2	5
CA1	DARchipseeker_young	GO:0045666	positive regulation of neuron differentiation	12/827	119/29008	0.00015536	0.00393052	0.00286396	Sox11/Gli2/Dab1/Pcp4/Sh3gl3/Heyl/Mef2c/Ngfr/Tcf4/Ifng/Bdnf/Itgb1	12
CA1	DARchipseeker_young	GO:0051208	sequestering of calcium ion	12/827	119/29008	0.00015536	0.00393052	0.00286396	Trpm2/Ryr2/Ryr3/Htt/F2r/Ubash3b/Capn3/Drd1/Ank2/Prkd1/Camk2d/Slc8b1	12
CA1	DARchipseeker_young	GO:0090100	positive regulation of transmembrane receptor protein serine/threonine kinase signaling pathway	12/827	119/29008	0.00015536	0.00393052	0.00286396	Notch2/Cited2/Itga8/Cdh5/Sox11/Sulf1/Smad2/Zfp423/Nup93/Msx2/Pparg/Npnt	12
CA1	DARchipseeker_young	GO:0042491	inner ear auditory receptor cell differentiation	8/827	55/29008	0.000156998	0.00395191	0.00287955	Grxcr1/Cux1/Mcoln3/Clic5/Pcdh15/Cdh23/Triobp/Whrn	8
CA1	DARchipseeker_young	GO:0002683	negative regulation of immune system process	28/827	460/29008	0.000159784	0.00398624	0.00290456	Hc/Socs6/Tnfrsf21/Bcr/Dlg5/Trib1/Zbtb46/Slit2/Cdk6/Sox11/Il33/Tnfsf18/Cd86/Gal/Clnk/Ubash3b/Runx1/Sfrp1/Jak3/Ccl25/Stat6/Crtam/Bank1/Pparg/Slamf8/Ifng/Lrch1/Irak3	28
CA1	DARchipseeker_young	GO:0018108	peptidyl-tyrosine phosphorylation	22/827	322/29008	0.000159961	0.00398624	0.00290456	Pdgfa/Tnfsf18/Syk/Cd40/Ntf3/Epha3/Sfrp1/Rictor/Jak3/Musk/Ace/Aplp2/Plpp3/Ptpn11/Il6st/Hcls1/Bank1/Agtr1a/Zzef1/Ifng/Itgb1/Igf1r	22
CA1	DARchipseeker_young	GO:0030323	respiratory tube development	18/827	236/29008	0.000161614	0.00400737	0.00291996	Dlg5/Pdgfa/Sox11/Cux1/Gli2/Tgfbr2/Smad2/Klf2/Foxp1/Hps1/Pcsk5/Hsd11b1/Ace/Heg1/Lama1/Man2a1/Celsr1/Tbx5	18
CA1	DARchipseeker_young	GO:0042303	molting cycle	13/827	138/29008	0.000167165	0.00407373	0.00296832	Mreg/Pdgfa/Gli2/Gorab/Lgr4/Gal/Alx4/Runx1/Nfatc1/Fa2h/Ngfr/Msx2/Celsr1	13
CA1	DARchipseeker_young	GO:0042633	hair cycle	13/827	138/29008	0.000167165	0.00407373	0.00296832	Mreg/Pdgfa/Gli2/Gorab/Lgr4/Gal/Alx4/Runx1/Nfatc1/Fa2h/Ngfr/Msx2/Celsr1	13
CA1	DARchipseeker_young	GO:0007272	ensheathment of neurons	15/827	176/29008	0.000167559	0.00407373	0.00296832	Tnfrsf21/Ulk4/Rxrg/Cldn5/Ntf3/Qk/Nkx6-2/Bcas1/Fa2h/Cdh2/Ngfr/Mir140/Ifng/Cntnap2/Tspan2	15
CA1	DARchipseeker_young	GO:0008366	axon ensheathment	15/827	176/29008	0.000167559	0.00407373	0.00296832	Tnfrsf21/Ulk4/Rxrg/Cldn5/Ntf3/Qk/Nkx6-2/Bcas1/Fa2h/Cdh2/Ngfr/Mir140/Ifng/Cntnap2/Tspan2	15
CA1	DARchipseeker_young	GO:0043547	positive regulation of GTPase activity	18/827	237/29008	0.000170344	0.00412134	0.003003	Arap3/Snx18/Bcr/Arap2/Snx9/Asap1/Cd40/Ntf3/Mapre2/F2r/Ccl25/Tiam1/Ccl7/Tbc1d22a/Coro1c/Dock10/Itgb1/Asap2	18
CA1	DARchipseeker_young	GO:0060560	developmental growth involved in morphogenesis	20/827	280/29008	0.000174181	0.0041771	0.00304363	Sema6a/Sema3c/St8sia2/Mt3/Postn/Sema6d/Nedd4l/Slit2/Tgfbr2/Slc12a2/Zfp568/Sfrp1/L1cam/Tmem108/Ryk/Prkn/Bdnf/Itgb1/Limk1/Syt2	20
CA1	DARchipseeker_young	GO:0014912	negative regulation of smooth muscle cell migration	6/827	30/29008	0.000174325	0.0041771	0.00304363	Trib1/Sema6d/Slit2/Mef2c/Ppargc1a/Pparg	6
CA1	DARchipseeker_young	GO:0021915	neural tube development	16/827	197/29008	0.000180017	0.0042724	0.00311307	Dchs1/Sema3c/Ptch1/Sox4/Cited2/Alx1/Sox11/Gli2/Gorab/Sfrp1/Hif1a/Itpk1/Ipmk/Celsr1/Gbx2/Gas1	16
CA1	DARchipseeker_young	GO:0061351	neural precursor cell proliferation	16/827	197/29008	0.000180017	0.0042724	0.00311307	Slc6a4/Nde1/Lef1/Gli2/Skor2/Fabp7/Zfp423/Igf2bp1/Tacc3/Hif1a/Cdh2/Ngfr/Il1b/Zzef1/Bdnf/Gbx2	16
CA1	DARchipseeker_young	GO:0045667	regulation of osteoblast differentiation	14/827	158/29008	0.000182326	0.0043067	0.00313807	Bmpr1b/Ptch1/Cdk6/Sox11/Hdac4/Sfrp1/Smad6/Nfatc1/Mef2c/Il6st/Msx2/Pparg/Prkd1/Npnt	14
CA1	DARchipseeker_young	GO:0001503	ossification	26/827	417/29008	0.000185919	0.00437085	0.00318481	Adamts12/Dchs1/Bmpr1b/Col13a1/Fat4/Ptch1/Cdk6/Sox11/Gli2/Lgr4/Hdac4/Ank/Runx1/Sfrp1/Smad6/Hif1a/Nfatc1/Mef2c/Ptpn11/Tacr1/Il6st/Msx2/Pparg/Prkd1/Mepe/Npnt	26
CA1	DARchipseeker_young	GO:0051153	regulation of striated muscle cell differentiation	11/827	104/29008	0.000189745	0.00441911	0.00321997	Sik1/Hdac4/Efnb2/Foxp1/Rgs2/Mef2c/Rbm24/Myf6/Smyd1/Bdnf/Cyp26b1	11
CA1	DARchipseeker_young	GO:0090288	negative regulation of cellular response to growth factor stimulus	11/827	104/29008	0.000189745	0.00441911	0.00321997	Adamts12/Sema6a/Slit2/Skor2/Sulf1/Sfrp1/Skor1/Smad6/Ngfr/Pparg/Hgs	11
CA1	DARchipseeker_young	GO:0019722	calcium-mediated signaling	16/827	198/29008	0.000190772	0.00442236	0.00322234	Exoc4/Nr5a2/Trpm2/Ryr2/Syk/Hdac4/Cacna1d/Camta1/Htt/L1cam/Nfatc1/Drd1/Ank2/Agtr1a/Cmya5/Slc24a4	16
CA1	DARchipseeker_young	GO:0030851	granulocyte differentiation	7/827	43/29008	0.000196521	0.00453454	0.00330408	Lef1/Trib1/Zbtb46/Cited2/L3mbtl3/Runx1/Hcls1	7
CA1	DARchipseeker_young	GO:0002643	regulation of tolerance induction	5/827	20/29008	0.000201982	0.00460058	0.0033522	Phlpp1/Cd86/Tgfbr2/Runx1/Irak3	5
CA1	DARchipseeker_young	GO:0021534	cell proliferation in hindbrain	5/827	20/29008	0.000201982	0.00460058	0.0033522	Slc6a4/Gli2/Skor2/Zfp423/Gbx2	5
CA1	DARchipseeker_young	GO:0007159	leukocyte cell-cell adhesion	24/827	373/29008	0.000203876	0.00460058	0.0033522	Socs6/Tnfrsf21/Slc7a1/Gcnt1/Dlg5/Zfp609/Lef1/Sox4/Tnfsf18/Syk/Cd86/Tgfbr2/Efnb2/Stk10/Runx1/L1cam/Jak3/Ccl25/Crtam/Il6st/Il1b/Ifng/Nfkbiz/Itgb1	24
CA1	DARchipseeker_young	GO:0001738	morphogenesis of a polarized epithelium	10/827	88/29008	0.000203998	0.00460058	0.0033522	Dchs1/Fat4/Dlg5/Sfrp1/Ryk/Lama1/Mllt3/Celsr1/Fat1/Pkhd1	10
CA1	DARchipseeker_young	GO:0003281	ventricular septum development	10/827	88/29008	0.000203998	0.00460058	0.0033522	Sox4/Slit2/Cited2/Sox11/Tgfbr2/Heyl/Smad6/Nfatc1/Heg1/Tbx5	10
CA1	DARchipseeker_young	GO:0045664	regulation of neuron differentiation	18/827	241/29008	0.000209532	0.00469954	0.00342431	Slc6a4/Sox11/Gli2/Dab1/Ntf3/Sfrp1/Pcp4/Sh3gl3/Heyl/Tiam1/Zhx2/Mef2c/Ngfr/Il1b/Tcf4/Ifng/Bdnf/Itgb1	18
CA1	DARchipseeker_young	GO:0010631	epithelial cell migration	21/827	306/29008	0.000210272	0.00469954	0.00342431	Dock1/Slit2/Cdh5/Amotl1/Cd40/Tgfbr2/Mapre2/Efnb2/Foxp1/Hif1a/Mef2c/Plpp3/Ptpn11/Tacr1/Kank1/Pparg/Coro1c/Prkd1/Plk2/Ifng/Itgb1	21
CA1	DARchipseeker_young	GO:0044770	cell cycle phase transition	29/827	492/29008	0.000211751	0.00471147	0.003433	Rad51c/Sox4/Tcim/Nek10/Anapc1/Cdc7/Zwint/Pkia/Kat14/Nek6/Tacc3/Nfatc1/Cirbp/Ptpn11/Trrap/Syf2/Rbbp8/Nacc2/Camk2a/Fbxl7/Ppp2r5c/Plk2/Cdk15/Cradd/E2f6/Itgb1/Eps8/Camk2d/Gas1	29
CA1	DARchipseeker_young	GO:2001257	regulation of cation channel activity	15/827	180/29008	0.000214404	0.00474928	0.00346055	Cacng5/Kcne4/Rasgrf2/Rgs9/Nedd4l/Homer1/Gal/Htt/Ehd3/Mef2c/Ppargc1a/Ank2/Ifng/Fgf14/Itgb1	15
CA1	DARchipseeker_young	GO:0061013	regulation of mRNA catabolic process	14/827	161/29008	0.000221928	0.00489421	0.00356615	Tut7/Traf3ip2/Qk/Dazl/Pan3/Igf2bp1/Rnasel/Cnot6l/Cirbp/Pabpc1/Rbm24/Elavl4/Samd4/Prr5l	14
CA1	DARchipseeker_young	GO:0014032	neural crest cell development	10/827	89/29008	0.000224037	0.00491894	0.00358418	Sema6a/Sema3c/Sema6d/Cited2/Alx1/Sox11/Hif1a/Cdh2/Coro1c/Gbx2	10
CA1	DARchipseeker_young	GO:0071674	mononuclear cell migration	15/827	181/29008	0.000227746	0.00496231	0.00361577	Spns2/Ptpro/Trpm2/Slit2/Tnfsf18/Slc12a2/Stk10/Ccl25/Crtam/Mospd2/Ccl7/Slamf8/Lrch1/Eps8/Slc8b1	15
CA1	DARchipseeker_young	GO:0050919	negative chemotaxis	7/827	44/29008	0.000228003	0.00496231	0.00361577	Sema6a/Sema3c/Sema6d/Slit2/Pdgfa/Lgr4/Ryk	7
CA1	DARchipseeker_young	GO:0090132	epithelium migration	21/827	308/29008	0.000229716	0.00497785	0.00362709	Dock1/Slit2/Cdh5/Amotl1/Cd40/Tgfbr2/Mapre2/Efnb2/Foxp1/Hif1a/Mef2c/Plpp3/Ptpn11/Tacr1/Kank1/Pparg/Coro1c/Prkd1/Plk2/Ifng/Itgb1	21
CA1	DARchipseeker_young	GO:0048863	stem cell differentiation	18/827	243/29008	0.000231924	0.00500394	0.00364611	Sema6a/Sema3c/Chd2/Sema6d/Cited2/Alx1/Cdk6/Sox11/Sfrp1/Hif1a/Cdh2/Mef2c/Mllt3/Rbm24/Msx2/Coro1c/Gbx2/Tbx5	18
CA1	DARchipseeker_young	GO:0009100	glycoprotein metabolic process	22/827	331/29008	0.000235739	0.00504102	0.00367312	Adamts12/B3gat2/Pcsk6/Gcnt1/St8sia2/Mt3/Extl3/Ptx3/Soat1/Il33/Ramp1/Sulf1/B3gat1/Sgsh/Jak3/Hif1a/Lmf1/Aqp11/B4galt1/Man2a1/Galnt18/Bace2	22
CA1	DARchipseeker_young	GO:0030900	forebrain development	25/827	400/29008	0.000236469	0.00504102	0.00367312	Mrtfa/Ccdc141/Fat4/Nde1/Lef1/Slit2/Gli2/Ulk4/Dab1/Mecom/Fabp7/Htt/Igf2bp1/Tmem108/Tacc3/Hif1a/Drd1/Aplp2/Ryk/Cdh2/Elavl4/Epha5/Slc1a2/Cntnap2/Gbx2	25
CA1	DARchipseeker_young	GO:0010977	negative regulation of neuron projection development	14/827	162/29008	0.000236677	0.00504102	0.00367312	Sema6a/Sema3c/Mt3/Sema6d/Slit2/Dab1/Dpysl3/Efnb2/Epha3/Ryk/Ngfr/Kank1/Ntm/Carm1	14
CA1	DARchipseeker_young	GO:0050671	positive regulation of lymphocyte proliferation	13/827	143/29008	0.000238166	0.00505114	0.0036805	Slc7a1/Syk/Cd86/Cd40/Tgfbr2/Vav3/Jak3/Mpl/Mef2c/Tacr1/Il6st/Il1b/Ifng	13
CA1	DARchipseeker_young	GO:0051402	neuron apoptotic process	21/827	309/29008	0.000240017	0.00506884	0.0036934	Pmaip1/Tnfrsf21/Retreg1/Mt3/Hdac4/Ntf3/Htt/F2r/Pcp4/Musk/Hif1a/Adarb1/Prkn/Mef2c/Ngfr/Gclc/Gfral/Ppp2r2b/Ppargc1a/Il1b/Bdnf	21
CA1	DARchipseeker_young	GO:0006836	neurotransmitter transport	18/827	244/29008	0.000243883	0.00509945	0.0037157	Slc6a4/Slc6a11/Erc2/Slc17a6/Cadps/Rap1b/Drd1/Sncaip/Prkn/Mef2c/Stxbp5l/Ncs1/Camk2a/Slc1a2/Itgb1/Sv2c/Syn3/Syt2	18
CA1	DARchipseeker_young	GO:0033555	multicellular organismal response to stress	11/827	107/29008	0.000244056	0.00509945	0.0037157	Ankfn1/Dbh/Penk/Pde8b/Runx1/Drd1/Mef2c/Tacr1/Bdnf/Cntnap2/Vdac1	11
CA1	DARchipseeker_young	GO:0002685	regulation of leukocyte migration	17/827	223/29008	0.000244536	0.00509945	0.0037157	Hc/Camk1d/Bcr/Aoc3/Mtus1/Slit2/Il33/Tnfsf18/Stk10/Ccl25/Tacr1/Mospd2/Ccl7/Slamf8/Il1b/Lrch1/Slc8b1	17
CA1	DARchipseeker_young	GO:0048562	embryonic organ morphogenesis	22/827	332/29008	0.000245853	0.00510555	0.00372014	Bcr/Notch2/Cited2/Itga8/Alx1/Sox11/Gli2/Ryr2/Tgfbr2/Smad2/Alx4/Chrna9/Hif1a/Clic5/Pcdh15/Mef2c/Cdh23/Celsr1/Gbx2/Triobp/Whrn/Gas1	22
CA1	DARchipseeker_young	GO:0031331	positive regulation of cellular catabolic process	26/827	425/29008	0.000249916	0.00516364	0.00376247	Tut7/Trim67/Rab12/Trib1/Il33/Snx9/Sh3rf2/Qk/Pan3/Htt/Cnot6l/Hif1a/Prkn/Scoc/Pabpc1/Gclc/Gpd1/Rbm24/Il1b/Prkd1/Plk2/Ifng/Samd4/Vdac1/Det1/Prr5l	26
CA1	DARchipseeker_young	GO:0090130	tissue migration	21/827	310/29008	0.000250722	0.00516364	0.00376247	Dock1/Slit2/Cdh5/Amotl1/Cd40/Tgfbr2/Mapre2/Efnb2/Foxp1/Hif1a/Mef2c/Plpp3/Ptpn11/Tacr1/Kank1/Pparg/Coro1c/Prkd1/Plk2/Ifng/Itgb1	21
CA1	DARchipseeker_young	GO:1990138	neuron projection extension	16/827	203/29008	0.000253341	0.0051961	0.00378612	Sema6a/Sema3c/St8sia2/Mt3/Postn/Sema6d/Nedd4l/Slit2/L1cam/Tmem108/Ryk/Prkn/Bdnf/Itgb1/Limk1/Syt2	16
CA1	DARchipseeker_young	GO:0022411	cellular component disassembly	25/827	402/29008	0.000254952	0.00520314	0.00379126	Retreg1/Nckap5/Gfm2/Tmod4/Vmp1/Scin/C1qb/Stx17/Rubcnl/Carmil1/Smarce1/Mapre2/Htt/Sh3gl3/Hif1a/Dhx8/Prkn/Parl/Spata18/Vps13c/Cracd/Vdac1/Eps8/Irak3/Igf1r	25
CA1	DARchipseeker_young	GO:0060443	mammary gland morphogenesis	8/827	59/29008	0.000258702	0.00520314	0.00379126	Ptch1/Slit2/Gli2/Tgfbr2/Slc12a2/Stat6/B4galt1/Msx2	8
CA1	DARchipseeker_young	GO:0003177	pulmonary valve development	5/827	21/29008	0.000258904	0.00520314	0.00379126	Notch2/Slit2/Heyl/Smad6/Nfatc1	5
CA1	DARchipseeker_young	GO:0030852	regulation of granulocyte differentiation	5/827	21/29008	0.000258904	0.00520314	0.00379126	Lef1/Trib1/Zbtb46/Runx1/Hcls1	5
CA1	DARchipseeker_young	GO:2000114	regulation of establishment of cell polarity	5/827	21/29008	0.000258904	0.00520314	0.00379126	Ankfn1/Cdh5/Rictor/Rap1b/Kank1	5
CA1	DARchipseeker_young	GO:0030198	extracellular matrix organization	21/827	311/29008	0.000261844	0.00523071	0.00381134	Adamts18/Adamts12/Col13a1/Adamts8/Col9a1/Postn/Col23a1/Itga8/Ptx3/Col24a1/Col18a1/Sulf1/Phldb2/Col4a4/Scara3/Aplp2/B4galt1/Tgfbi/P4ha1/Itgb1/Npnt	21
CA1	DARchipseeker_young	GO:0002686	negative regulation of leukocyte migration	7/827	45/29008	0.000263424	0.00523071	0.00381134	Hc/Bcr/Slit2/Il33/Ccl25/Slamf8/Lrch1	7
CA1	DARchipseeker_young	GO:0010830	regulation of myotube differentiation	7/827	45/29008	0.000263424	0.00523071	0.00381134	Sik1/Hdac4/Rbm24/Myf6/Smyd1/Bdnf/Cyp26b1	7
CA1	DARchipseeker_young	GO:0032414	positive regulation of ion transmembrane transporter activity	12/827	126/29008	0.000266087	0.00526261	0.00383458	Rgs9/Vmp1/Nedd4l/Ndufa4/Ryr2/Gal/Htr3a/Htt/Ehd3/Ank2/Ifng/Fgf14	12
CA1	DARchipseeker_young	GO:0035023	regulation of Rho protein signal transduction	10/827	91/29008	0.000269091	0.00526404	0.00383563	Arap3/Rasgrf2/Bcr/F2r/Heg1/Cdh2/Ngfr/Kank1/Itgb1/Eps8	10
CA1	DARchipseeker_young	GO:0002664	regulation of T cell tolerance induction	4/827	12/29008	0.000270384	0.00526404	0.00383563	Phlpp1/Cd86/Tgfbr2/Runx1	4
CA1	DARchipseeker_young	GO:0030854	positive regulation of granulocyte differentiation	4/827	12/29008	0.000270384	0.00526404	0.00383563	Lef1/Trib1/Runx1/Hcls1	4
CA1	DARchipseeker_young	GO:1903779	regulation of cardiac conduction	4/827	12/29008	0.000270384	0.00526404	0.00383563	Ryr2/Ehd3/Ank2/Tbx5	4
CA1	DARchipseeker_young	GO:0032946	positive regulation of mononuclear cell proliferation	13/827	145/29008	0.000273052	0.00528143	0.0038483	Slc7a1/Syk/Cd86/Cd40/Tgfbr2/Vav3/Jak3/Mpl/Mef2c/Tacr1/Il6st/Il1b/Ifng	13
CA1	DARchipseeker_young	GO:0043062	extracellular structure organization	21/827	312/29008	0.000273397	0.00528143	0.0038483	Adamts18/Adamts12/Col13a1/Adamts8/Col9a1/Postn/Col23a1/Itga8/Ptx3/Col24a1/Col18a1/Sulf1/Phldb2/Col4a4/Scara3/Aplp2/B4galt1/Tgfbi/P4ha1/Itgb1/Npnt	21
CA1	DARchipseeker_young	GO:0045229	external encapsulating structure organization	21/827	313/29008	0.000285394	0.00548407	0.00399595	Adamts18/Adamts12/Col13a1/Adamts8/Col9a1/Postn/Col23a1/Itga8/Ptx3/Col24a1/Col18a1/Sulf1/Phldb2/Col4a4/Scara3/Aplp2/B4galt1/Tgfbi/P4ha1/Itgb1/Npnt	21
CA1	DARchipseeker_young	GO:0030879	mammary gland development	14/827	165/29008	0.000286087	0.00548407	0.00399595	Prl3c1/Ptch1/Lef1/Slit2/Gli2/Tgfbr2/Atp2c2/Slc12a2/Elf5/Hif1a/Stat6/B4galt1/Msx2/Igf1r	14
CA1	DARchipseeker_young	GO:0042596	fear response	8/827	60/29008	0.000291134	0.00555944	0.00405087	Ankfn1/Dbh/Penk/Pde8b/Drd1/Mef2c/Bdnf/Vdac1	8
CA1	DARchipseeker_young	GO:0048736	appendage development	16/827	206/29008	0.000298839	0.00566318	0.00412646	Bmpr1b/Sema3c/Ptch1/Notch2/Lef1/Sox4/Alx1/Sox11/Gli2/Mecom/Alx4/Pcsk5/Msx2/Tbx5/Cyp26b1/Gas1	16
CA1	DARchipseeker_young	GO:0060173	limb development	16/827	206/29008	0.000298839	0.00566318	0.00412646	Bmpr1b/Sema3c/Ptch1/Notch2/Lef1/Sox4/Alx1/Sox11/Gli2/Mecom/Alx4/Pcsk5/Msx2/Tbx5/Cyp26b1/Gas1	16
CA1	DARchipseeker_young	GO:0060122	inner ear receptor cell stereocilium organization	7/827	46/29008	0.000303138	0.00572287	0.00416996	Grxcr1/Fat4/Clic5/Pcdh15/Cdh23/Triobp/Whrn	7
CA1	DARchipseeker_young	GO:0010717	regulation of epithelial to mesenchymal transition	10/827	93/29008	0.000321484	0.00604633	0.00440564	Ldlrad4/Lef1/Alx1/Phldb2/Tgfbr2/Smad2/Epha3/Sfrp1/Tiam1/Il1b	10
CA1	DARchipseeker_young	GO:0035315	hair cell differentiation	8/827	61/29008	0.000326811	0.00610823	0.00445074	Grxcr1/Cux1/Mcoln3/Clic5/Pcdh15/Cdh23/Triobp/Whrn	8
CA1	DARchipseeker_young	GO:0060088	auditory receptor cell stereocilium organization	5/827	22/29008	0.000327227	0.00610823	0.00445074	Clic5/Pcdh15/Cdh23/Triobp/Whrn	5
CA1	DARchipseeker_young	GO:0050920	regulation of chemotaxis	17/827	229/29008	0.000333568	0.00620337	0.00452007	Hc/Sema6a/Camk1d/Sema3c/Mtus1/Sema6d/Slit2/Tnfsf18/Ntf3/Efnb2/Ryk/Mospd2/Ccl7/Slamf8/Il1b/Prkd1/Slc8b1	17
CA1	DARchipseeker_young	GO:0051480	regulation of cytosolic calcium ion concentration	24/827	386/29008	0.000336843	0.00624098	0.00454747	Hrh4/Trpm2/Mchr1/Ryr2/Chga/Cacna1i/Ryr3/Htt/F2r/Ubash3b/Capn3/Jak3/Chrna9/Drd1/Cdh23/Tacr1/Il6st/Ank2/Il1b/Prkd1/Agtr1a/Camk2d/Slc8b1/Slc24a4	24
CA1	DARchipseeker_young	GO:0007632	visual behavior	9/827	77/29008	0.000339907	0.0062685	0.00456752	Dbh/Pde8b/Htt/Hif1a/Drd1/Zzef1/Slc1a2/Itgb1/Meis2	9
CA1	DARchipseeker_young	GO:0048872	homeostasis of number of cells	23/827	363/29008	0.000340843	0.0062685	0.00456752	Hc/Pmaip1/Bcr/Sox4/Spns2/Cited2/Cdk6/Mecom/L3mbtl3/Lgr4/Klf2/Traf3ip2/F2r/Jak3/Hif1a/Mpl/Cdh2/Mef2c/Ptpn11/Lmo2/Hcls1/Ifng/Dock10	23
CA1	DARchipseeker_young	GO:0000266	mitochondrial fission	7/827	47/29008	0.000347515	0.00634438	0.00462281	Inf2/Mtfp1/Prkn/Ppp2r2b/Ppargc1a/Pparg/Mtfr2	7
CA1	DARchipseeker_young	GO:1903018	regulation of glycoprotein metabolic process	7/827	47/29008	0.000347515	0.00634438	0.00462281	Mt3/Ptx3/Soat1/Il33/Ramp1/Jak3/Bace2	7
CA1	DARchipseeker_young	GO:0051592	response to calcium ion	12/827	130/29008	0.000355265	0.00646218	0.00470865	Mylk/Fos/Trpm2/Mef2a/Homer1/Ryr2/Htt/Capn3/Mef2c/Slc25a13/Cpne4/Syt2	12
CA1	DARchipseeker_young	GO:0048013	ephrin receptor signaling pathway	6/827	34/29008	0.000358369	0.00649494	0.00473252	Anks1b/Efnb2/Epha3/Tiam1/Ptpn11/Epha5	6
CA1	DARchipseeker_young	GO:0098900	regulation of action potential	8/827	62/29008	0.000365973	0.00660872	0.00481543	Ctnna3/Ryr2/Hcn4/Foxp1/Tacr1/Ank2/Ifng/Camk2d	8
CA1	DARchipseeker_young	GO:0061180	mammary gland epithelium development	9/827	78/29008	0.000374668	0.00674131	0.00491204	Ptch1/Slit2/Gli2/Atp2c2/Slc12a2/Elf5/Hif1a/Stat6/Msx2	9
CA1	DARchipseeker_young	GO:0090092	regulation of transmembrane receptor protein serine/threonine kinase signaling pathway	18/827	253/29008	0.000378049	0.00677765	0.00493851	Ldlrad4/Notch2/Cited2/Itga8/Cdh5/Sox11/Skor2/Sulf1/Smad2/Rasl11b/Zfp423/Sfrp1/Skor1/Smad6/Nup93/Msx2/Pparg/Npnt	18
CA1	DARchipseeker_young	GO:0051147	regulation of muscle cell differentiation	13/827	150/29008	0.000379878	0.00677765	0.00493851	Sik1/Hdac4/Efnb2/Foxp1/Setd3/Rgs2/Nfatc1/Mef2c/Rbm24/Myf6/Smyd1/Bdnf/Cyp26b1	13
CA1	DARchipseeker_young	GO:0048340	paraxial mesoderm morphogenesis	4/827	13/29008	0.000381757	0.00677765	0.00493851	Exoc4/Lef1/Smad2/Htt	4
CA1	DARchipseeker_young	GO:0048864	stem cell development	10/827	95/29008	0.000382126	0.00677765	0.00493851	Sema6a/Sema3c/Sema6d/Cited2/Alx1/Sox11/Hif1a/Cdh2/Coro1c/Gbx2	10
CA1	DARchipseeker_young	GO:0030534	adult behavior	15/827	190/29008	0.000383778	0.0067828	0.00494227	Dbh/Homer1/Ulk4/Dab1/Shank2/Drd1/Prkn/Pcdh15/Cdh23/Sdk1/Fgf14/Bdnf/Slc1a2/Cntnap2/Eps8	15
CA1	DARchipseeker_young	GO:0043523	regulation of neuron apoptotic process	19/827	276/29008	0.000397461	0.00699981	0.00510039	Pmaip1/Retreg1/Mt3/Hdac4/Ntf3/Htt/F2r/Pcp4/Musk/Hif1a/Prkn/Mef2c/Ngfr/Gclc/Gfral/Ppp2r2b/Ppargc1a/Il1b/Bdnf	19
CA1	DARchipseeker_young	GO:0030324	lung development	17/827	233/29008	0.000407438	0.00711637	0.00518533	Dlg5/Pdgfa/Sox11/Cux1/Gli2/Tgfbr2/Smad2/Klf2/Foxp1/Hps1/Hsd11b1/Ace/Heg1/Lama1/Man2a1/Celsr1/Tbx5	17
CA1	DARchipseeker_young	GO:0051056	regulation of small GTPase mediated signal transduction	17/827	233/29008	0.000407438	0.00711637	0.00518533	Arap3/Arhgap28/Rasgrf2/Bcr/Trim67/Notch2/Slit2/Mapre2/F2r/Plce1/Heg1/Cdh2/Ngfr/Kank1/Itgb1/Eps8/Camk2d	17
CA1	DARchipseeker_young	GO:0098901	regulation of cardiac muscle cell action potential	5/827	23/29008	0.000408363	0.00711637	0.00518533	Ctnna3/Ryr2/Hcn4/Ank2/Camk2d	5
CA1	DARchipseeker_young	GO:0050709	negative regulation of protein secretion	9/827	79/29008	0.000412306	0.00716004	0.00521715	Pde8b/Chga/F2r/Sfrp1/Prkn/Ptpn11/Stxbp5l/Il1b/Idh2	9
CA1	DARchipseeker_young	GO:0090257	regulation of muscle system process	18/827	255/29008	0.000415334	0.00717153	0.00522552	Ctnna3/Mef2a/Ryr2/Hdac4/Hcn4/Chga/F2r/Foxp1/Setd3/Rgs2/Nfatc1/Ehd3/Mef2c/Tacr1/Ank2/Cmya5/Camk2d/Npnt	18
CA1	DARchipseeker_young	GO:0070509	calcium ion import	10/827	96/29008	0.000415845	0.00717153	0.00522552	Trpm2/Homer1/Atp2c2/Cacna1s/Cacna1i/Cacna1d/Ace/Agtr1a/Vdac1/Slc24a4	10
CA1	DARchipseeker_young	GO:1903131	mononuclear cell differentiation	28/827	489/29008	0.000428785	0.00736918	0.00536954	Cd3d/Notch2/Zfp609/Lef1/Sox4/Zbtb46/Trpm2/Cdk6/Tnfsf18/Syk/Tgfbr2/Traf3ip2/Foxp1/Hs1bp3/Runx1/Sfrp1/Jak3/Nfatc1/Stat6/Mef2c/Crtam/Pparg/Slamf8/Il1b/Ifng/Nfkbiz/Dock10/Cyp26b1	28
CA1	DARchipseeker_young	GO:0043488	regulation of mRNA stability	13/827	152/29008	0.0004316	0.00739208	0.00538622	Tut7/Traf3ip2/Qk/Dazl/Pan3/Igf2bp1/Rnasel/Cnot6l/Cirbp/Pabpc1/Rbm24/Elavl4/Samd4	13
CA1	DARchipseeker_young	GO:0006874	cellular calcium ion homeostasis	28/827	490/29008	0.000442783	0.00755764	0.00550685	Hrh4/Trpm2/Cdh5/Mchr1/Ryr2/Cd40/Atp2c2/Chga/Cacna1i/Ryr3/Htt/F2r/Ubash3b/Capn3/Jak3/Chrna9/Drd1/Cdh23/Tacr1/Il6st/Ank2/Il1b/Prkd1/Agtr1a/Camk2d/Slc8b1/Pkhd1/Slc24a4	28
CA1	DARchipseeker_young	GO:0060047	heart contraction	17/827	235/29008	0.000449393	0.00764429	0.00556999	Kcne4/Ctnna3/Mef2a/Ryr2/Hdac4/Hcn4/Chga/Popdc2/Sgcg/Cacna1d/Ace/Rgs2/Ehd3/Ank2/Ifng/Camk2d/Tbx5	17
CA1	DARchipseeker_young	GO:0001505	regulation of neurotransmitter levels	18/827	257/29008	0.000455761	0.00768718	0.00560125	Slc6a4/Slc6a11/Dbh/Erc2/Slc17a6/Cadps/Rap1b/Drd1/Sncaip/Prkn/Mef2c/Stxbp5l/Ncs1/Camk2a/Slc1a2/Itgb1/Syn3/Syt2	18
CA1	DARchipseeker_young	GO:0051703	biological process involved in intraspecies interaction between organisms	8/827	64/29008	0.000455762	0.00768718	0.00560125	Slc6a4/Ulk4/Shank2/Htt/Drd1/Bpifa1/Il1b/Cntnap2	8
CA1	DARchipseeker_young	GO:0001942	hair follicle development	11/827	115/29008	0.000456542	0.00768718	0.00560125	Mreg/Pdgfa/Gli2/Gorab/Lgr4/Gal/Alx4/Runx1/Ngfr/Msx2/Celsr1	11
CA1	DARchipseeker_young	GO:0030509	BMP signaling pathway	14/827	173/29008	0.000463135	0.00775547	0.00565101	Bmpr1b/Notch2/Lef1/Cdh5/Sox11/Skor2/Sulf1/Smad2/Zfp423/Sfrp1/Skor1/Smad6/Msx2/Pparg	14
CA1	DARchipseeker_young	GO:0045765	regulation of angiogenesis	20/827	302/29008	0.000465266	0.00775547	0.00565101	Hc/Sema6a/Cdh5/Sulf1/Cldn5/Cd40/Tgfbr2/Slc12a2/Klf2/Runx1/Hif1a/Ngfr/Pparg/Il1b/Prkd1/Agtr1a/Tcf4/Plk2/Hgs/Itgb1	20
CA1	DARchipseeker_young	GO:0046883	regulation of hormone secretion	20/827	302/29008	0.000465266	0.00775547	0.00565101	Sox4/Trpm2/Sox11/Pde8b/Chga/Gal/Cacna1d/Runx1/Sfrp1/Hif1a/Prkn/Ptpn11/Tacr1/Stxbp5l/Pparg/Il1b/Agtr1a/Ifng/Epha5/Slc8b1	20
CA1	DARchipseeker_young	GO:0032411	positive regulation of transporter activity	12/827	134/29008	0.000468516	0.00778361	0.0056715	Rgs9/Vmp1/Nedd4l/Ndufa4/Ryr2/Gal/Htr3a/Htt/Ehd3/Ank2/Ifng/Fgf14	12
CA1	DARchipseeker_young	GO:0043534	blood vessel endothelial cell migration	11/827	116/29008	0.000491621	0.00814034	0.00593143	Slit2/Cdh5/Amotl1/Cd40/Efnb2/Hif1a/Mef2c/Pparg/Prkd1/Plk2/Itgb1	11
CA1	DARchipseeker_young	GO:0009896	positive regulation of catabolic process	28/827	494/29008	0.000502887	0.0082993	0.00604726	Tut7/Trim67/Rab12/Trib1/Nedd4l/Il33/Snx9/Sh3rf2/Qk/Sctr/Pan3/Htt/Cnot6l/Hif1a/Prkn/Scoc/Pabpc1/Gclc/Gpd1/Rbm24/Il1b/Prkd1/Plk2/Ifng/Samd4/Vdac1/Det1/Prr5l	28
CA1	DARchipseeker_young	GO:0035265	organ growth	16/827	216/29008	0.000505158	0.00830927	0.00605453	Bnc2/Slc6a4/Col9a1/Cited2/Tgfbr2/Smad2/Foxp1/Rgs2/Heg1/Mef2c/Ptpn11/Msx2/Ccm2l/Camk2d/Tbx5/Carm1	16
CA1	DARchipseeker_young	GO:0015850	organic hydroxy compound transport	19/827	282/29008	0.000517634	0.00848143	0.00617997	Slc6a4/Msr1/Ptch1/Soat1/Syk/Ces1a/Slco1c1/Chga/Slc16a7/Gal/Cadps/Pcp4/Drd1/Prkn/Ptpn11/Pparg/Entpd1/Agtr1a/Syt2	19
CA1	DARchipseeker_young	GO:0002517	T cell tolerance induction	4/827	14/29008	0.000522432	0.00848143	0.00617997	Phlpp1/Cd86/Tgfbr2/Runx1	4
CA1	DARchipseeker_young	GO:0003207	cardiac chamber formation	4/827	14/29008	0.000522432	0.00848143	0.00617997	Sox4/Sox11/Mef2c/Tbx5	4
CA1	DARchipseeker_young	GO:0021936	regulation of cerebellar granule cell precursor proliferation	4/827	14/29008	0.000522432	0.00848143	0.00617997	Slc6a4/Gli2/Skor2/Zfp423	4
CA1	DARchipseeker_young	GO:0010821	regulation of mitochondrion organization	12/827	136/29008	0.000535681	0.00864387	0.00629834	Pmaip1/Inf2/Htt/Higd1a/Hif1a/Prkn/Parl/Gclc/Vps13c/Ppargc1a/Pparg/Vdac1	12
CA1	DARchipseeker_young	GO:0009914	hormone transport	23/827	375/29008	0.000535906	0.00864387	0.00629834	Sox4/Trpm2/Sox11/Pde8b/Slco1c1/Smad2/Chga/Gal/Cacna1d/Htt/Runx1/Sfrp1/Hif1a/Prkn/Ptpn11/Tacr1/Stxbp5l/Pparg/Il1b/Agtr1a/Ifng/Epha5/Slc8b1	23
CA1	DARchipseeker_young	GO:0051279	regulation of release of sequestered calcium ion into cytosol	9/827	82/29008	0.000544313	0.0087366	0.0063659	Ryr2/Htt/F2r/Ubash3b/Capn3/Drd1/Ank2/Prkd1/Camk2d	9
CA1	DARchipseeker_young	GO:0015711	organic anion transport	22/827	352/29008	0.000545827	0.0087366	0.0063659	Slc7a1/Slc16a4/Slc6a11/Lrrc8d/Slc26a9/Syk/Ces1a/Slco1c1/Slco5a1/Slc12a2/Slc16a7/Car4/Ace/Rgs2/Abcc1/Il1b/Slc26a7/Bdnf/Slc25a13/Slc1a2/Itgb1/Pla2g12a	22
CA1	DARchipseeker_young	GO:0048705	skeletal system morphogenesis	18/827	261/29008	0.000546914	0.0087366	0.0063659	Bmpr1b/Pappa2/Col13a1/Col9a1/Cited2/Alx1/Sox11/Tgfbr2/Smad2/Alx4/Sfrp1/Ryk/Mef2c/Msx2/Arid5b/Carm1/Cyp26b1/Gas1	18
CA1	DARchipseeker_young	GO:1901342	regulation of vasculature development	20/827	306/29008	0.000549321	0.00874702	0.0063735	Hc/Sema6a/Cdh5/Sulf1/Cldn5/Cd40/Tgfbr2/Slc12a2/Klf2/Runx1/Hif1a/Ngfr/Pparg/Il1b/Prkd1/Agtr1a/Tcf4/Plk2/Hgs/Itgb1	20
CA1	DARchipseeker_young	GO:0042472	inner ear morphogenesis	11/827	118/29008	0.000568564	0.0090246	0.00657575	Bcr/Itga8/Gli2/Chrna9/Clic5/Pcdh15/Cdh23/Celsr1/Gbx2/Triobp/Whrn	11
CA1	DARchipseeker_young	GO:0002761	regulation of myeloid leukocyte differentiation	12/827	137/29008	0.000572188	0.00905329	0.00659666	Fos/Notch2/Lef1/Trib1/Zbtb46/Cdk6/Foxp1/Ubash3b/Runx1/Sfrp1/Hcls1/Ifng	12
CA1	DARchipseeker_young	GO:0035329	hippo signaling	6/827	37/29008	0.000576116	0.00908659	0.00662092	Dchs1/Fat4/Dlg5/Sox11/Amotl1/Shank2	6
CA1	DARchipseeker_young	GO:0070665	positive regulation of leukocyte proliferation	13/827	157/29008	0.000587666	0.00923952	0.00673235	Slc7a1/Syk/Cd86/Cd40/Tgfbr2/Vav3/Jak3/Mpl/Mef2c/Tacr1/Il6st/Il1b/Ifng	13
CA1	DARchipseeker_young	GO:0048708	astrocyte differentiation	9/827	83/29008	0.000595325	0.00931295	0.00678586	Mt3/Dab1/Drd1/Plpp3/Ptpn11/Il6st/Il1b/Ifng/Tspan2	9
CA1	DARchipseeker_young	GO:0019932	second-messenger-mediated signaling	20/827	308/29008	0.000596074	0.00931295	0.00678586	Exoc4/Nr5a2/Trpm2/Ryr2/Syk/Hdac4/Chga/Gal/Sctr/Cacna1d/Camta1/Htt/L1cam/Nfatc1/Drd1/Ank2/Agtr1a/Epha5/Cmya5/Slc24a4	20
CA1	DARchipseeker_young	GO:0021782	glial cell development	11/827	119/29008	0.00061065	0.00942254	0.00686571	Mt3/Sox4/Sox11/Ulk4/Nkx6-2/Drd1/Fa2h/Il1b/Ifng/Cntnap2/Tspan2	11
CA1	DARchipseeker_young	GO:0022404	molting cycle process	11/827	119/29008	0.00061065	0.00942254	0.00686571	Mreg/Pdgfa/Gli2/Gorab/Lgr4/Gal/Alx4/Runx1/Ngfr/Msx2/Celsr1	11
CA1	DARchipseeker_young	GO:0022405	hair cycle process	11/827	119/29008	0.00061065	0.00942254	0.00686571	Mreg/Pdgfa/Gli2/Gorab/Lgr4/Gal/Alx4/Runx1/Ngfr/Msx2/Celsr1	11
CA1	DARchipseeker_young	GO:0098773	skin epidermis development	11/827	119/29008	0.00061065	0.00942254	0.00686571	Mreg/Pdgfa/Gli2/Gorab/Lgr4/Gal/Alx4/Runx1/Ngfr/Msx2/Celsr1	11
CA1	DARchipseeker_young	GO:0001649	osteoblast differentiation	16/827	220/29008	0.000616732	0.00948701	0.00691268	Bmpr1b/Ptch1/Cdk6/Sox11/Gli2/Lgr4/Hdac4/Sfrp1/Smad6/Nfatc1/Mef2c/Il6st/Msx2/Pparg/Prkd1/Npnt	16
CA1	DARchipseeker_young	GO:0060021	roof of mouth development	10/827	101/29008	0.000623759	0.00953624	0.00694855	Bnc2/Lef1/Alx1/Sox11/Tgfbr2/Smad2/Alx4/Mef2c/Arid5b/Gas1	10
CA1	DARchipseeker_young	GO:0060993	kidney morphogenesis	10/827	101/29008	0.000623759	0.00953624	0.00694855	Dchs1/Gcnt1/Fat4/Ptch1/Sox4/Lgr4/Irx2/Agtr1a/Npnt/Greb1l	10
CA1	DARchipseeker_young	GO:0030902	hindbrain development	14/827	179/29008	0.000650708	0.00991782	0.0072266	Slc6a4/Lef1/Gli2/Skor2/Dab1/Zfp423/Nav2/Ptpn11/Cntnap2/Itgb1/Gbx2/Igf1r/Whrn/Gas1	14
CA1	DARchipseeker_young	GO:0001776	leukocyte homeostasis	11/827	120/29008	0.000655299	0.00992326	0.00723055	Hc/Pmaip1/Spns2/Mecom/Traf3ip2/Jak3/Hif1a/Mpl/Mef2c/Ifng/Dock10	11
CA1	DARchipseeker_young	GO:0002695	negative regulation of leukocyte activation	15/827	200/29008	0.000657037	0.00992326	0.00723055	Socs6/Tnfrsf21/Bcr/Dlg5/Sox11/Tnfsf18/Cd86/Gal/Clnk/Runx1/Sfrp1/Jak3/Crtam/Bank1/Pparg	15
CA1	DARchipseeker_young	GO:0046578	regulation of Ras protein signal transduction	15/827	200/29008	0.000657037	0.00992326	0.00723055	Arap3/Rasgrf2/Bcr/Trim67/Notch2/Mapre2/F2r/Plce1/Heg1/Cdh2/Ngfr/Kank1/Itgb1/Eps8/Camk2d	15
CA1	DARchipseeker_young	GO:0034331	cell junction maintenance	6/827	38/29008	0.000667809	0.0100287	0.0073074	Plekha7/Erc2/Shank2/F2r/Cntnap2/Whrn	6
CA1	DARchipseeker_young	GO:0046942	carboxylic acid transport	19/827	288/29008	0.000668044	0.0100287	0.0073074	Slc7a1/Slc16a4/Slc6a11/Lrrc8d/Syk/Ces1a/Slco1c1/Slc12a2/Slc16a7/Ace/Rgs2/Abcc1/Il1b/Slc26a7/Bdnf/Slc25a13/Slc1a2/Itgb1/Pla2g12a	19
CA1	DARchipseeker_young	GO:0030593	neutrophil chemotaxis	10/827	102/29008	0.000674217	0.010091	0.00735277	Camk1d/Slit2/Syk/Itga9/Vav3/Ccl25/Mospd2/Ccl7/Il1b/Ifng	10
CA1	DARchipseeker_young	GO:0050730	regulation of peptidyl-tyrosine phosphorylation	18/827	266/29008	0.00068261	0.0101486	0.00739473	Pdgfa/Tnfsf18/Syk/Cd40/Ntf3/Sfrp1/Rictor/Musk/Ace/Aplp2/Plpp3/Ptpn11/Il6st/Hcls1/Bank1/Zzef1/Ifng/Itgb1	18
CA1	DARchipseeker_young	GO:0060541	respiratory system development	18/827	266/29008	0.00068261	0.0101486	0.00739473	Dlg5/Lef1/Pdgfa/Sox11/Cux1/Gli2/Tgfbr2/Smad2/Klf2/Foxp1/Hps1/Hsd11b1/Ace/Heg1/Lama1/Man2a1/Celsr1/Tbx5	18
CA1	DARchipseeker_young	GO:0001654	eye development	25/827	430/29008	0.000684911	0.0101486	0.00739473	Adamts18/Bmpr1b/Megf11/Notch2/Rd3/Sdk2/Cited2/Sox11/Mdm1/Tgfbr2/Slc17a6/Cacna1s/Nectin1/Hps1/Hif1a/Zhx2/Lama1/Man2a1/Sdk1/Tenm3/Bdnf/Maf/Meis2/Fat1/Gas1	25
CA1	DARchipseeker_young	GO:0098739	import across plasma membrane	14/827	180/29008	0.000687505	0.0101486	0.00739473	Slc7a1/Slc39a6/Trpm2/Hcn4/Slc12a2/Slc12a8/Slc15a1/Rgs2/Abcc1/Agtr1a/Ifng/Slc1a2/Itgb1/Slc24a4	14
CA1	DARchipseeker_young	GO:0043954	cellular component maintenance	8/827	68/29008	0.000688912	0.0101486	0.00739473	Plekha7/Homer1/Erc2/Shank2/F2r/Cntnap2/Igf1r/Whrn	8
CA1	DARchipseeker_young	GO:0042471	ear morphogenesis	12/827	140/29008	0.000694477	0.0101486	0.00739473	Bcr/Itga8/Gli2/Chrna9/Clic5/Pcdh15/Cdh23/Celsr1/Gbx2/Triobp/Whrn/Gas1	12
CA1	DARchipseeker_young	GO:0051235	maintenance of location	21/827	335/29008	0.000694986	0.0101486	0.00739473	Msr1/Trpm2/Soat1/Scin/Ryr2/Ces1a/Ryr3/Htt/F2r/Ubash3b/Capn3/Tacc3/Drd1/Vps13c/Ank2/Pparg/Il1b/Prkd1/Polr2m/Camk2d/Slc8b1	21
CA1	DARchipseeker_young	GO:0016264	gap junction assembly	4/827	15/29008	0.00069639	0.0101486	0.00739473	Ace/Il1b/Cntnap2/Tbx5	4
CA1	DARchipseeker_young	GO:0032222	regulation of synaptic transmission, cholinergic	4/827	15/29008	0.00069639	0.0101486	0.00739473	Musk/Ngfr/Tacr1/Ifng	4
CA1	DARchipseeker_young	GO:0051963	regulation of synapse assembly	11/827	121/29008	0.000702631	0.0102097	0.00743924	Gpc6/Dlg5/St8sia2/Adgrl2/Ptprd/Nectin1/Musk/Mef2c/Farp1/Bdnf/Lrrtm1	11
CA1	DARchipseeker_young	GO:0051091	positive regulation of DNA-binding transcription factor activity	18/827	267/29008	0.000712968	0.0103297	0.00752674	Camk1d/Tnfsf18/Cd40/Hdac4/Cacna1d/Capn3/Plpp3/Hcls1/Ppargc1a/Pparg/Il1b/Prkd1/Camk2a/Arid5b/Bdnf/Epha5/Carm1/Irak3	18
CA1	DARchipseeker_young	GO:0003015	heart process	17/827	245/29008	0.000719665	0.0103665	0.00755353	Kcne4/Ctnna3/Mef2a/Ryr2/Hdac4/Hcn4/Chga/Popdc2/Sgcg/Cacna1d/Ace/Rgs2/Ehd3/Ank2/Ifng/Camk2d/Tbx5	17
CA1	DARchipseeker_young	GO:0006814	sodium ion transport	17/827	245/29008	0.000719665	0.0103665	0.00755353	Sik1/Kcnk1/Slc6a4/Slc6a11/Nedd4l/Trpm2/Slc17a6/Hcn4/Slc12a2/Slc5a10/Slc38a4/Gm5134/Bpifa1/Fgf14/Camk2d/Slc8b1/Slc24a4	17
CA1	DARchipseeker_young	GO:0071805	potassium ion transmembrane transport	15/827	202/29008	0.000728034	0.0104568	0.00761934	Kcnk1/Kcne4/Nedd4l/Kcnh8/Dpp6/Hcn4/Slc12a2/Gal/Cacna1d/Slc12a8/Kcna6/Ank2/Kcnt2/Itgb1/Slc24a4	15
CA1	DARchipseeker_young	GO:0002762	negative regulation of myeloid leukocyte differentiation	7/827	53/29008	0.000734826	0.0104939	0.00764636	Trib1/Zbtb46/Cdk6/Ubash3b/Runx1/Sfrp1/Ifng	7
CA1	DARchipseeker_young	GO:0060412	ventricular septum morphogenesis	7/827	53/29008	0.000734826	0.0104939	0.00764636	Sox4/Slit2/Cited2/Sox11/Tgfbr2/Heyl/Nfatc1	7
CA1	DARchipseeker_young	GO:0002093	auditory receptor cell morphogenesis	5/827	26/29008	0.000743776	0.0105312	0.00767353	Clic5/Pcdh15/Cdh23/Triobp/Whrn	5
CA1	DARchipseeker_young	GO:0032878	regulation of establishment or maintenance of cell polarity	5/827	26/29008	0.000743776	0.0105312	0.00767353	Ankfn1/Cdh5/Rictor/Rap1b/Kank1	5
CA1	DARchipseeker_young	GO:0070723	response to cholesterol	5/827	26/29008	0.000743776	0.0105312	0.00767353	Gramd1b/Ptch1/Ces1a/Tgfbr2/Smad2	5
CA1	DARchipseeker_young	GO:0022604	regulation of cell morphogenesis	21/827	337/29008	0.000749855	0.0105818	0.00771044	Arap3/Postn/Nedd4l/Dock1/Cux1/Myo10/Carmil1/Ptprd/Coch/Rhobtb1/Sh3kbp1/Mpl/Arhgap15/Prkn/Plxnc1/Ccl7/Kank1/Coro1c/Triobp/Eps8/Syt2	21
CA1	DARchipseeker_young	GO:0150063	visual system development	25/827	433/29008	0.000756209	0.0105818	0.00771044	Adamts18/Bmpr1b/Megf11/Notch2/Rd3/Sdk2/Cited2/Sox11/Mdm1/Tgfbr2/Slc17a6/Cacna1s/Nectin1/Hps1/Hif1a/Zhx2/Lama1/Man2a1/Sdk1/Tenm3/Bdnf/Maf/Meis2/Fat1/Gas1	25
CA1	DARchipseeker_young	GO:0015833	peptide transport	20/827	314/29008	0.000757578	0.0105818	0.00771044	Sox4/Trpm2/Pde8b/Smad2/Chga/Cacna1d/Htt/Sfrp1/Slc15a1/Slc15a5/Hif1a/Prkn/Ptpn11/Abcc1/Stxbp5l/Pparg/Il1b/Ifng/Epha5/Slc8b1	20
CA1	DARchipseeker_young	GO:0030104	water homeostasis	8/827	69/29008	0.000760093	0.0105818	0.00771044	Aqp4/Akap11/Scd1/Sctr/Fa2h/Aqp11/Bpifa1/Cyp26b1	8
CA1	DARchipseeker_young	GO:0030239	myofibril assembly	8/827	69/29008	0.000760093	0.0105818	0.00771044	Tmod4/Mef2a/Foxp1/Capn3/Mef2c/Pgm5/Itgb1/Nebl	8
CA1	DARchipseeker_young	GO:0055002	striated muscle cell development	8/827	69/29008	0.000760093	0.0105818	0.00771044	Tmod4/Mef2a/Foxp1/Capn3/Mef2c/Pgm5/Itgb1/Nebl	8
CA1	DARchipseeker_young	GO:0042060	wound healing	22/827	361/29008	0.000762271	0.0105826	0.007711	Mrtfa/Adamts18/Mylk/Notch2/Pdgfa/Phldb2/Syk/Slc12a2/F2r/Ubash3b/Hps1/Hif1a/Plpp3/Ppl/B4galt1/Kank1/Msx2/Pparg/Entpd1/Ccm2l/Itgb1/Celsr1	22
CA1	DARchipseeker_young	GO:0006469	negative regulation of protein kinase activity	15/827	203/29008	0.000765908	0.0106036	0.00772626	Trib1/Ptpro/Pkia/Ubash3b/Sfrp1/Pcp4/Adarb1/Rgs2/Drd1/Heg1/Pparg/Coro1c/Il1b/Ifng/Irak3	15
CA1	DARchipseeker_young	GO:0019229	regulation of vasoconstriction	9/827	86/29008	0.000772294	0.0106329	0.00774764	Dbh/Chga/F2r/Smad6/Hif1a/Ace/Drd1/Tacr1/Agtr1a	9
CA1	DARchipseeker_young	GO:0060113	inner ear receptor cell differentiation	9/827	86/29008	0.000772294	0.0106329	0.00774764	Grxcr1/Fat4/Cux1/Mcoln3/Clic5/Pcdh15/Cdh23/Triobp/Whrn	9
CA1	DARchipseeker_young	GO:0048738	cardiac muscle tissue development	18/827	269/29008	0.000777174	0.0106706	0.00777512	Sik1/Cited2/Mef2a/Ankrd1/Ryr2/Tgfbr2/Popdc2/Sgcg/Efnb2/Foxp1/Rgs2/Heg1/Mef2c/Ccm2l/Itgb1/Camk2d/Tbx5/Nebl	18
CA1	DARchipseeker_young	GO:0021543	pallium development	13/827	162/29008	0.000788915	0.0108021	0.0078709	Ccdc141/Fat4/Nde1/Lef1/Slit2/Dab1/Igf2bp1/Tmem108/Tacc3/Hif1a/Drd1/Cdh2/Epha5	13
CA1	DARchipseeker_young	GO:0033674	positive regulation of kinase activity	25/827	435/29008	0.000807254	0.0110229	0.0080318	Mt3/Tcim/Pdgfa/Nek10/Snx9/Dab1/Vac14/Syk/Cd86/Cd40/Tgfbr2/Ntf3/Vav3/Epha3/Higd1a/Musk/Ace/Ryk/Il1b/Agtr1a/Ifng/Epha5/Tlr1/Cops8/Igf1r	25
CA1	DARchipseeker_young	GO:0007178	transmembrane receptor protein serine/threonine kinase signaling pathway	23/827	387/29008	0.000822026	0.0110965	0.00808546	Bmpr1b/Ldlrad4/Fos/Notch2/Lef1/Cited2/Itga8/Cdh5/Sox11/Skor2/Sulf1/Cldn5/Tgfbr2/Smad2/Rasl11b/Zfp423/Sfrp1/Skor1/Smad6/Nup93/Msx2/Pparg/Npnt	23
CA1	DARchipseeker_young	GO:0010810	regulation of cell-substrate adhesion	16/827	226/29008	0.000823293	0.0110965	0.00808546	Postn/Dock1/Cdk6/Phldb2/Carmil1/Epha3/L1cam/Pcsk5/Ccl25/Ptpn11/Kank1/Coro1c/Slk/Itgb1/Triobp/Npnt	16
CA1	DARchipseeker_young	GO:0033673	negative regulation of kinase activity	16/827	226/29008	0.000823293	0.0110965	0.00808546	Trib1/Ptpro/Pkia/Ubash3b/Sfrp1/Pcp4/Adarb1/Rgs2/Drd1/Heg1/Prkn/Pparg/Coro1c/Il1b/Ifng/Irak3	16
CA1	DARchipseeker_young	GO:0097529	myeloid leukocyte migration	16/827	226/29008	0.000823293	0.0110965	0.00808546	Hc/Camk1d/Ptpro/Mtus1/Slit2/Tnfsf18/Syk/Itga9/Chga/Vav3/Ccl25/Mospd2/Ccl7/Slamf8/Il1b/Ifng	16
CA1	DARchipseeker_young	GO:0048255	mRNA stabilization	7/827	54/29008	0.00082378	0.0110965	0.00808546	Traf3ip2/Qk/Dazl/Igf2bp1/Cirbp/Rbm24/Elavl4	7
CA1	DARchipseeker_young	GO:0045638	negative regulation of myeloid cell differentiation	9/827	87/29008	0.000840003	0.0112531	0.00819953	Trib1/Zbtb46/Cdk6/Ubash3b/Runx1/Sfrp1/Lmo2/Ifng/Meis2	9
CA1	DARchipseeker_young	GO:0061333	renal tubule morphogenesis	9/827	87/29008	0.000840003	0.0112531	0.00819953	Dchs1/Fat4/Ptch1/Lgr4/Irx2/Mef2c/Agtr1a/Npnt/Greb1l	9
CA1	DARchipseeker_young	GO:0050803	regulation of synapse structure or activity	18/827	271/29008	0.000846273	0.0112531	0.00819953	Gpc6/Dlg5/St8sia2/Adgrl2/Ptpro/Homer1/Slc17a6/Shank2/Ptprd/Nectin1/Musk/Cdh2/Mef2c/Farp1/Lrfn2/Bdnf/Lrrtm1/Chmp2b	18
CA1	DARchipseeker_young	GO:0010721	negative regulation of cell development	15/827	205/29008	0.000846691	0.0112531	0.00819953	Sema6a/Sema3c/Mt3/Postn/Sema6d/Slit2/Sox11/Dab1/Nkx6-2/Ryk/Kank1/Coro1c/Il1b/Idh2/Bdnf	15
CA1	DARchipseeker_young	GO:0043491	protein kinase B signaling	15/827	205/29008	0.000846691	0.0112531	0.00819953	Mt3/Phlpp1/Pdgfa/Cd40/Rictor/Ngfr/Hcls1/Gfral/Bank1/Mc1r/Il1b/Cntnap2/Itgb1/Igf1r/Pkhd1	15
CA1	DARchipseeker_young	GO:0048880	sensory system development	25/827	437/29008	0.00086127	0.0113955	0.00830331	Adamts18/Bmpr1b/Megf11/Notch2/Rd3/Sdk2/Cited2/Sox11/Mdm1/Tgfbr2/Slc17a6/Cacna1s/Nectin1/Hps1/Hif1a/Zhx2/Lama1/Man2a1/Sdk1/Tenm3/Bdnf/Maf/Meis2/Fat1/Gas1	25
CA1	DARchipseeker_young	GO:1901890	positive regulation of cell junction assembly	11/827	124/29008	0.00086198	0.0113955	0.00830331	Dlg5/St8sia2/Adgrl2/Cldn5/Ptprd/Musk/Ptpn11/Bdnf/Cntnap2/Tbx5/Lrrtm1	11
CA1	DARchipseeker_young	GO:0007018	microtubule-based movement	24/827	413/29008	0.000874051	0.0115245	0.00839732	Kif6/Dynlrb2/Mreg/Klc2/Nde1/Aqp4/Nek10/Dnai1/Dnah7a/Cfap43/Ulk4/Ttll9/Tekt5/Htt/Fmn2/Tmem108/Ak7/Hif1a/Dync1i1/Kif21a/Tacr1/Wdr66/Kif17/Dnaaf5	24
CA1	DARchipseeker_young	GO:0036003	positive regulation of transcription from RNA polymerase II promoter in response to stress	5/827	27/29008	0.000891573	0.011663	0.00849821	Mt3/Klf2/Chd6/Hif1a/Pparg	5
CA1	DARchipseeker_young	GO:0086019	cell-cell signaling involved in cardiac conduction	5/827	27/29008	0.000891573	0.011663	0.00849821	Ryr2/Hcn4/Cacna1d/Ank2/Tbx5	5
CA1	DARchipseeker_young	GO:2000310	regulation of NMDA receptor activity	5/827	27/29008	0.000891573	0.011663	0.00849821	Rasgrf2/Rgs9/Mef2c/Ppargc1a/Ifng	5
CA1	DARchipseeker_young	GO:0016331	morphogenesis of embryonic epithelium	14/827	185/29008	0.000899011	0.0116989	0.00852436	Ptch1/Sox4/Cited2/Alx1/Sox11/Gli2/Sulf1/Zfp568/Htt/Sfrp1/Irx2/Hif1a/Ipmk/Celsr1	14
CA1	DARchipseeker_young	GO:0050770	regulation of axonogenesis	14/827	185/29008	0.000899011	0.0116989	0.00852436	Sema6a/Sema3c/Mt3/Sema6d/Slit2/Dab1/L1cam/Ryk/Cdh2/Tiam1/Plxnc1/Ust/Bdnf/Limk1	14
CA1	DARchipseeker_young	GO:0023035	CD40 signaling pathway	4/827	16/29008	0.000907666	0.0117502	0.00856172	Cd86/Cd40/Traf3ip2/Itgb1	4
CA1	DARchipseeker_young	GO:0042953	lipoprotein transport	4/827	16/29008	0.000907666	0.0117502	0.00856172	Msr1/Vmp1/Cubn/Pparg	4
CA1	DARchipseeker_young	GO:0003151	outflow tract morphogenesis	9/827	88/29008	0.000912459	0.0117701	0.00857629	Sema3c/Cited2/Sox11/Tgfbr2/Heyl/Smad6/Hif1a/Mef2c/Msx2	9
CA1	DARchipseeker_young	GO:0055117	regulation of cardiac muscle contraction	8/827	71/29008	0.000920175	0.0117701	0.00857629	Ctnna3/Ryr2/Hdac4/Hcn4/Chga/Rgs2/Ehd3/Ank2	8
CA1	DARchipseeker_young	GO:0001662	behavioral fear response	7/827	55/29008	0.000921019	0.0117701	0.00857629	Ankfn1/Penk/Pde8b/Drd1/Mef2c/Bdnf/Vdac1	7
CA1	DARchipseeker_young	GO:0043620	regulation of DNA-templated transcription in response to stress	7/827	55/29008	0.000921019	0.0117701	0.00857629	Mt3/Tcim/Cited2/Klf2/Chd6/Hif1a/Pparg	7
CA1	DARchipseeker_young	GO:0045687	positive regulation of glial cell differentiation	7/827	55/29008	0.000921019	0.0117701	0.00857629	Il33/Ntf3/Qk/Nkx6-2/Il6st/Pparg/Il1b	7
CA1	DARchipseeker_young	GO:0046879	hormone secretion	22/827	367/29008	0.00094479	0.0120136	0.00875367	Sox4/Trpm2/Sox11/Pde8b/Smad2/Chga/Gal/Cacna1d/Htt/Runx1/Sfrp1/Hif1a/Prkn/Ptpn11/Tacr1/Stxbp5l/Pparg/Il1b/Agtr1a/Ifng/Epha5/Slc8b1	22
CA1	DARchipseeker_young	GO:0035051	cardiocyte differentiation	14/827	186/29008	0.000947299	0.0120136	0.00875367	Sik1/Sema3c/Cited2/Mef2a/Popdc2/Efnb2/Foxp1/Smad6/Rgs2/Mef2c/Itgb1/Camk2d/Tbx5/Nebl	14
CA1	DARchipseeker_young	GO:0050796	regulation of insulin secretion	14/827	186/29008	0.000947299	0.0120136	0.00875367	Sox4/Trpm2/Pde8b/Chga/Cacna1d/Sfrp1/Hif1a/Prkn/Ptpn11/Stxbp5l/Il1b/Ifng/Epha5/Slc8b1	14
CA1	DARchipseeker_young	GO:0007204	positive regulation of cytosolic calcium ion concentration	21/827	344/29008	0.000972421	0.0123009	0.00896301	Hrh4/Trpm2/Mchr1/Ryr2/Cacna1i/Ryr3/Htt/F2r/Ubash3b/Capn3/Jak3/Chrna9/Drd1/Tacr1/Ank2/Il1b/Prkd1/Agtr1a/Camk2d/Slc8b1/Slc24a4	21
CA1	DARchipseeker_young	GO:0043487	regulation of RNA stability	13/827	166/29008	0.000988982	0.0124787	0.00909257	Tut7/Traf3ip2/Qk/Dazl/Pan3/Igf2bp1/Rnasel/Cnot6l/Cirbp/Pabpc1/Rbm24/Elavl4/Samd4	13
CA1	DARchipseeker_young	GO:0030073	insulin secretion	16/827	230/29008	0.000991502	0.0124789	0.00909272	Sox4/Trpm2/Pde8b/Smad2/Chga/Cacna1d/Htt/Sfrp1/Hif1a/Prkn/Ptpn11/Stxbp5l/Il1b/Ifng/Epha5/Slc8b1	16
CA1	DARchipseeker_young	GO:0050708	regulation of protein secretion	19/827	298/29008	0.00100261	0.0125434	0.00913968	Sox4/Trpm2/Ankrd1/Pde8b/Slc12a2/Chga/Cacna1d/F2r/Sfrp1/Hif1a/Prkn/Ptpn11/Stxbp5l/Il1b/Idh2/Ifng/Pik3c3/Epha5/Slc8b1	19
CA1	DARchipseeker_young	GO:0050769	positive regulation of neurogenesis	19/827	298/29008	0.00100261	0.0125434	0.00913968	Sox11/Il33/Cux1/Ntf3/Qk/Ptprd/Nkx6-2/L1cam/Hif1a/Ace/Tiam1/Il6st/Plxnc1/Man2a1/Pparg/Il1b/Ifng/Bdnf/Limk1	19
CA1	DARchipseeker_young	GO:0016311	dephosphorylation	21/827	345/29008	0.00100845	0.0125434	0.00913968	Phlpp1/Ptpro/Ppp4r2/Cdh5/Vrk3/Camta1/Ptprd/Htt/Ubash3b/Mef2c/Plpp3/Ptpn11/Ptpn13/Ppp2r2b/Ppp4r4/Ppp2r5c/Ifng/Cmya5/Npnt/Sympk/Plppr5	21
CA1	DARchipseeker_young	GO:0001504	neurotransmitter uptake	6/827	41/29008	0.00101172	0.0125434	0.00913968	Slc6a4/Slc6a11/Slc17a6/Prkn/Slc1a2/Itgb1	6
CA1	DARchipseeker_young	GO:0003230	cardiac atrium development	6/827	41/29008	0.00101172	0.0125434	0.00913968	Notch2/Sox4/Heg1/Ank2/Ccm2l/Tbx5	6
CA1	DARchipseeker_young	GO:0086065	cell communication involved in cardiac conduction	6/827	41/29008	0.00101172	0.0125434	0.00913968	Ctnna3/Ryr2/Hcn4/Cacna1d/Ank2/Tbx5	6
CA1	DARchipseeker_young	GO:0002209	behavioral defense response	7/827	56/29008	0.00102707	0.0126706	0.00923242	Ankfn1/Penk/Pde8b/Drd1/Mef2c/Bdnf/Vdac1	7
CA1	DARchipseeker_young	GO:0086001	cardiac muscle cell action potential	7/827	56/29008	0.00102707	0.0126706	0.00923242	Kcne4/Ctnna3/Ryr2/Hcn4/Cacna1d/Ank2/Camk2d	7
CA1	DARchipseeker_young	GO:0030217	T cell differentiation	19/827	299/29008	0.00104284	0.0128334	0.00935102	Cd3d/Zfp609/Lef1/Sox4/Cdk6/Tnfsf18/Syk/Tgfbr2/Traf3ip2/Foxp1/Hs1bp3/Runx1/Jak3/Stat6/Crtam/Il1b/Ifng/Nfkbiz/Cyp26b1	19
CA1	DARchipseeker_young	GO:0071621	granulocyte chemotaxis	11/827	127/29008	0.00105014	0.0128634	0.00937289	Camk1d/Slit2/Tnfsf18/Syk/Itga9/Vav3/Ccl25/Mospd2/Ccl7/Il1b/Ifng	11
CA1	DARchipseeker_young	GO:0048592	eye morphogenesis	14/827	188/29008	0.00105044	0.0128634	0.00937289	Megf11/Notch2/Sdk2/Cited2/Sox11/Nectin1/Hif1a/Zhx2/Man2a1/Sdk1/Tenm3/Bdnf/Fat1/Gas1	14
CA1	DARchipseeker_young	GO:0009952	anterior/posterior pattern specification	16/827	232/29008	0.00108599	0.0132661	0.00966631	Pcsk6/Sema3c/Lef1/Alx1/Gli2/Smad2/Htt/Alx4/Sfrp1/Pcsk5/Heyl/Mllt3/Msx2/Myf6/Celsr1/Gbx2	16
CA1	DARchipseeker_young	GO:0051250	negative regulation of lymphocyte activation	13/827	168/29008	0.00110394	0.0134469	0.00979808	Socs6/Tnfrsf21/Dlg5/Sox11/Tnfsf18/Cd86/Gal/Clnk/Runx1/Sfrp1/Jak3/Crtam/Bank1	13
CA1	DARchipseeker_young	GO:0008542	visual learning	8/827	73/29008	0.00110619	0.0134469	0.00979808	Dbh/Pde8b/Htt/Hif1a/Drd1/Zzef1/Itgb1/Meis2	8
CA1	DARchipseeker_young	GO:0007631	feeding behavior	11/827	128/29008	0.00111992	0.0135478	0.00987158	Aoc3/Mchr1/Gal/Ace/Drd1/Aplp2/Tacr1/Gfral/Agtr1a/Bdnf/Slc24a4	11
CA1	DARchipseeker_young	GO:1990266	neutrophil migration	11/827	128/29008	0.00111992	0.0135478	0.00987158	Camk1d/Slit2/Syk/Itga9/Vav3/Ccl25/Mospd2/Ccl7/Slamf8/Il1b/Ifng	11
CA1	DARchipseeker_young	GO:0042310	vasoconstriction	10/827	109/29008	0.00112992	0.0136356	0.00993555	Slc6a4/Dbh/Chga/F2r/Smad6/Hif1a/Ace/Drd1/Tacr1/Agtr1a	10
CA1	DARchipseeker_young	GO:0031345	negative regulation of cell projection organization	15/827	211/29008	0.00113364	0.0136474	0.00994417	Sema6a/Sema3c/Mt3/Sema6d/Slit2/Dab1/Dpysl3/Efnb2/Epha3/Ryk/Ngfr/Kank1/Ntm/Itgb1/Carm1	15
CA1	DARchipseeker_young	GO:0003351	epithelial cilium movement involved in extracellular fluid movement	6/827	42/29008	0.00115224	0.0138379	0.010083	Aqp4/Nek10/Dnai1/Cfap43/Ulk4/Ak7	6
CA1	DARchipseeker_young	GO:0044872	lipoprotein localization	4/827	17/29008	0.00116032	0.0138738	0.0101091	Msr1/Vmp1/Cubn/Pparg	4
CA1	DARchipseeker_young	GO:0001656	metanephros development	9/827	91/29008	0.00116079	0.0138738	0.0101091	Fat4/Dlg5/Ptch1/Slit2/Itga8/Pdgfa/Lgr4/Irx2/Greb1l	9
CA1	DARchipseeker_young	GO:0070371	ERK1 and ERK2 cascade	21/827	349/29008	0.00116426	0.013882	0.0101151	Sema6a/Notch2/Mt3/Phlpp1/Pdgfa/Nek10/Vrk3/Syk/F2r/Dcc/L1cam/Chrna9/Rap1b/Ccl25/Ptpn11/Ccl7/Il1b/Cntnap2/Camk2d/Npnt/Pkhd1	21
CA1	DARchipseeker_young	GO:1901216	positive regulation of neuron death	11/827	129/29008	0.00119348	0.0141952	0.0103433	Pmaip1/Fos/St8sia2/Trpm2/Hdac4/Efnb2/Musk/Ngfr/Ppp2r2b/Il1b/Ifng	11
CA1	DARchipseeker_young	GO:0070372	regulation of ERK1 and ERK2 cascade	20/827	326/29008	0.00119623	0.0141952	0.0103433	Sema6a/Notch2/Mt3/Phlpp1/Pdgfa/Nek10/Vrk3/Syk/F2r/Dcc/L1cam/Chrna9/Rap1b/Ccl25/Ptpn11/Ccl7/Il1b/Camk2d/Npnt/Pkhd1	20
CA1	DARchipseeker_young	GO:0000422	autophagy of mitochondrion	8/827	74/29008	0.00120982	0.0142445	0.0103792	Retreg1/Htt/Hif1a/Prkn/Parl/Spata18/Vps13c/Vdac1	8
CA1	DARchipseeker_young	GO:0001885	endothelial cell development	8/827	74/29008	0.00120982	0.0142445	0.0103792	Cdh5/Col24a1/Col18a1/Akap11/Cldn5/Rap1b/Heg1/Il1b	8
CA1	DARchipseeker_young	GO:0061726	mitochondrion disassembly	8/827	74/29008	0.00120982	0.0142445	0.0103792	Retreg1/Htt/Hif1a/Prkn/Parl/Spata18/Vps13c/Vdac1	8
CA1	DARchipseeker_young	GO:0016525	negative regulation of angiogenesis	10/827	110/29008	0.00121181	0.0142445	0.0103792	Sema6a/Sulf1/Cldn5/Slc12a2/Klf2/Ngfr/Pparg/Tcf4/Plk2/Hgs	10
CA1	DARchipseeker_young	GO:0021537	telencephalon development	17/827	257/29008	0.00121744	0.0142769	0.0104029	Ccdc141/Fat4/Nde1/Lef1/Slit2/Ulk4/Dab1/Htt/Igf2bp1/Tmem108/Tacc3/Hif1a/Drd1/Ryk/Cdh2/Epha5/Slc1a2	17
CA1	DARchipseeker_young	GO:1903531	negative regulation of secretion by cell	13/827	170/29008	0.00122984	0.0143885	0.0104842	Bcr/Pde8b/Chga/F2r/Sfrp1/Rap1b/Prkn/Ptpn11/Stxbp5l/Pparg/Entpd1/Il1b/Idh2	13
CA1	DARchipseeker_young	GO:0021587	cerebellum morphogenesis	7/827	58/29008	0.00126783	0.0147637	0.0107576	Gli2/Skor2/Dab1/Ptpn11/Cntnap2/Whrn/Gas1	7
CA1	DARchipseeker_young	GO:0043470	regulation of carbohydrate catabolic process	7/827	58/29008	0.00126783	0.0147637	0.0107576	Ppp1r3c/Hdac4/Hsd11b1/Hif1a/Gpd1/Ppargc1a/Ifng	7
CA1	DARchipseeker_young	GO:0050731	positive regulation of peptidyl-tyrosine phosphorylation	14/827	192/29008	0.00128519	0.0149309	0.0108794	Tnfsf18/Syk/Cd40/Ntf3/Rictor/Musk/Ace/Plpp3/Ptpn11/Il6st/Hcls1/Bank1/Ifng/Itgb1	14
CA1	DARchipseeker_young	GO:0035296	regulation of tube diameter	13/827	171/29008	0.00129714	0.0149461	0.0108904	Slc6a4/Dbh/Chga/Klf2/F2r/Smad6/Hif1a/Ace/Rgs2/Drd1/Tacr1/Gclc/Agtr1a	13
CA1	DARchipseeker_young	GO:0097746	blood vessel diameter maintenance	13/827	171/29008	0.00129714	0.0149461	0.0108904	Slc6a4/Dbh/Chga/Klf2/F2r/Smad6/Hif1a/Ace/Rgs2/Drd1/Tacr1/Gclc/Agtr1a	13
CA1	DARchipseeker_young	GO:0010522	regulation of calcium ion transport into cytosol	10/827	111/29008	0.00129849	0.0149461	0.0108904	Ryr2/Htt/F2r/Ubash3b/Capn3/Drd1/Ank2/Prkd1/Agtr1a/Camk2d	10
CA1	DARchipseeker_young	GO:0035249	synaptic transmission, glutamatergic	10/827	111/29008	0.00129849	0.0149461	0.0108904	Cacng5/Homer1/Slc17a6/Shank2/Drd1/Cdh2/Prkn/Mef2c/Ngfr/Zzef1	10
CA1	DARchipseeker_young	GO:0042445	hormone metabolic process	15/827	214/29008	0.00130538	0.0149908	0.010923	Bmpr1b/Pcsk6/Tpo/Pde8b/Slco1c1/Gal/Htt/Pcsk5/Hsd11b1/Hif1a/Ace/Ptpn11/Ppargc1a/Cyp26b1/Igf1r	15
CA1	DARchipseeker_young	GO:0051348	negative regulation of transferase activity	17/827	259/29008	0.00132375	0.0151668	0.0110513	Trib1/Ptpro/Pkia/Ubash3b/Sfrp1/Pcp4/Adarb1/Rgs2/Drd1/Heg1/Prkn/Pparg/Coro1c/Il1b/Ifng/Limk1/Irak3	17
CA1	DARchipseeker_young	GO:0043254	regulation of protein-containing complex assembly	25/827	451/29008	0.00133514	0.0152623	0.0111208	Arhgap28/Ldlrad4/Tmod4/Slit2/Cdh5/Scin/Snx9/Asap1/Tnfsf18/Syk/Carmil1/Fmn2/Rictor/Trabd2b/Pcsk5/Fchsd2/Smad6/Rap1b/Ptpn11/Hcls1/Kank1/Cracd/Ifng/Eps8/Fnip2	25
CA1	DARchipseeker_young	GO:0060048	cardiac muscle contraction	11/827	131/29008	0.00135253	0.0154256	0.0112398	Kcne4/Ctnna3/Ryr2/Hdac4/Hcn4/Chga/Cacna1d/Rgs2/Ehd3/Ank2/Camk2d	11
CA1	DARchipseeker_young	GO:0046777	protein autophosphorylation	16/827	237/29008	0.0013561	0.015431	0.0112438	Sik1/Bcr/Pdgfa/Nek10/Syk/Stk24/Stk10/Nek6/Musk/Ace/Prkd1/Camk2a/Slk/Camk2d/Irak3/Igf1r	16
CA1	DARchipseeker_young	GO:0035150	regulation of tube size	13/827	172/29008	0.00136747	0.015525	0.0113123	Slc6a4/Dbh/Chga/Klf2/F2r/Smad6/Hif1a/Ace/Rgs2/Drd1/Tacr1/Gclc/Agtr1a	13
CA1	DARchipseeker_young	GO:0046651	lymphocyte proliferation	20/827	330/29008	0.00138407	0.0156399	0.0113959	Tnfrsf21/Slc7a1/Dlg5/Lef1/Sox11/Tnfsf18/Syk/Cd86/Cd40/Tgfbr2/Gal/Vav3/Jak3/Mpl/Mef2c/Crtam/Tacr1/Il6st/Il1b/Ifng	20
CA1	DARchipseeker_young	GO:0021549	cerebellum development	10/827	112/29008	0.00139014	0.0156399	0.0113959	Gli2/Skor2/Dab1/Nav2/Ptpn11/Cntnap2/Gbx2/Igf1r/Whrn/Gas1	10
CA1	DARchipseeker_young	GO:0045639	positive regulation of myeloid cell differentiation	10/827	112/29008	0.00139014	0.0156399	0.0113959	Fos/Notch2/Lef1/Trib1/Scin/Runx1/Hif1a/Mpl/Hcls1/Ifng	10
CA1	DARchipseeker_young	GO:2000181	negative regulation of blood vessel morphogenesis	10/827	112/29008	0.00139014	0.0156399	0.0113959	Sema6a/Sulf1/Cldn5/Slc12a2/Klf2/Ngfr/Pparg/Tcf4/Plk2/Hgs	10
CA1	DARchipseeker_young	GO:0002548	monocyte chemotaxis	7/827	59/29008	0.00140368	0.0156859	0.0114295	Ptpro/Slit2/Tnfsf18/Ccl25/Mospd2/Ccl7/Slamf8	7
CA1	DARchipseeker_young	GO:0002639	positive regulation of immunoglobulin production	7/827	59/29008	0.00140368	0.0156859	0.0114295	Il33/Cd86/Cd40/Tnfsfm13/Foxp1/Stat6/Ifng	7
CA1	DARchipseeker_young	GO:0050922	negative regulation of chemotaxis	7/827	59/29008	0.00140368	0.0156859	0.0114295	Hc/Sema6a/Sema3c/Sema6d/Slit2/Ryk/Slamf8	7
CA1	DARchipseeker_young	GO:0044843	cell cycle G1/S phase transition	15/827	216/29008	0.00143161	0.0159622	0.0116309	Sox4/Tcim/Nfatc1/Cirbp/Rbbp8/Nacc2/Camk2a/Ppp2r5c/Plk2/Cdk15/Cradd/E2f6/Itgb1/Camk2d/Gas1	15
CA1	DARchipseeker_young	GO:2000027	regulation of animal organ morphogenesis	11/827	132/29008	0.00143834	0.0160015	0.0116595	Cited2/Pdgfa/Sulf1/Lgr4/Sfrp1/Ryk/Ngfr/Mllt3/Agtr1a/Celsr1/Pkhd1	11
CA1	DARchipseeker_young	GO:0032793	positive regulation of CREB transcription factor activity	4/827	18/29008	0.0014584	0.0161885	0.0117957	Camk1d/Cacna1d/Prkd1/Epha5	4
CA1	DARchipseeker_young	GO:0002507	tolerance induction	5/827	30/29008	0.00146663	0.0162003	0.0118043	Phlpp1/Cd86/Tgfbr2/Runx1/Irak3	5
CA1	DARchipseeker_young	GO:0010559	regulation of glycoprotein biosynthetic process	6/827	44/29008	0.00147762	0.0162003	0.0118043	Mt3/Soat1/Il33/Ramp1/Jak3/Bace2	6
CA1	DARchipseeker_young	GO:0030225	macrophage differentiation	6/827	44/29008	0.00147762	0.0162003	0.0118043	Trib1/Zbtb46/L3mbtl3/Hcls1/Ifng/Tspan2	6
CA1	DARchipseeker_young	GO:0045940	positive regulation of steroid metabolic process	6/827	44/29008	0.00147762	0.0162003	0.0118043	Scd1/Ces1a/Ppargc1a/Agtr1a/Ifng/Igf1r	6
CA1	DARchipseeker_young	GO:1901021	positive regulation of calcium ion transmembrane transporter activity	6/827	44/29008	0.00147762	0.0162003	0.0118043	Vmp1/Ryr2/Htt/Ehd3/Ank2/Fgf14	6
CA1	DARchipseeker_young	GO:0006470	protein dephosphorylation	16/827	239/29008	0.00147896	0.0162003	0.0118043	Phlpp1/Ptpro/Ppp4r2/Cdh5/Vrk3/Camta1/Ptprd/Htt/Ubash3b/Ptpn11/Ptpn13/Ppp2r2b/Ppp4r4/Ppp2r5c/Cmya5/Sympk	16
CA1	DARchipseeker_young	GO:1901343	negative regulation of vasculature development	10/827	113/29008	0.00148699	0.016236	0.0118304	Sema6a/Sulf1/Cldn5/Slc12a2/Klf2/Ngfr/Pparg/Tcf4/Plk2/Hgs	10
CA1	DARchipseeker_young	GO:0008016	regulation of heart contraction	14/827	195/29008	0.00148874	0.016236	0.0118304	Kcne4/Ctnna3/Mef2a/Ryr2/Hdac4/Hcn4/Chga/Popdc2/Cacna1d/Rgs2/Ehd3/Ank2/Ifng/Tbx5	14
CA1	DARchipseeker_young	GO:0030833	regulation of actin filament polymerization	13/827	174/29008	0.00151768	0.0164795	0.0120078	Arhgap28/Tmod4/Slit2/Scin/Snx9/Carmil1/Fmn2/Rictor/Fchsd2/Hcls1/Kank1/Cracd/Eps8	13
CA1	DARchipseeker_young	GO:0071356	cellular response to tumor necrosis factor	13/827	174/29008	0.00151768	0.0164795	0.0120078	Adamts12/Tnfrsf21/Ankrd1/Tnfsf18/Syk/Cd40/Traf3ip2/Sfrp1/Ccl25/Prkn/Ccl7/Gpd1/Npnt	13
CA1	DARchipseeker_young	GO:0043010	camera-type eye development	22/827	381/29008	0.00152276	0.0164988	0.0120218	Bmpr1b/Megf11/Notch2/Rd3/Sdk2/Cited2/Sox11/Mdm1/Tgfbr2/Slc17a6/Cacna1s/Nectin1/Hps1/Hif1a/Zhx2/Lama1/Man2a1/Sdk1/Tenm3/Maf/Fat1/Gas1	22
CA1	DARchipseeker_young	GO:0035303	regulation of dephosphorylation	11/827	133/29008	0.00152856	0.0165257	0.0120414	Cdh5/Vrk3/Camta1/Htt/Mef2c/Ppp2r2b/Ppp4r4/Ifng/Cmya5/Npnt/Sympk	11
CA1	DARchipseeker_young	GO:1903037	regulation of leukocyte cell-cell adhesion	20/827	333/29008	0.00154095	0.0165893	0.0120878	Socs6/Tnfrsf21/Slc7a1/Dlg5/Zfp609/Lef1/Sox4/Tnfsf18/Syk/Cd86/Tgfbr2/Efnb2/Runx1/Jak3/Ccl25/Crtam/Il6st/Il1b/Ifng/Nfkbiz	20
CA1	DARchipseeker_young	GO:0044772	mitotic cell cycle phase transition	23/827	406/29008	0.00154443	0.0165893	0.0120878	Rad51c/Sox4/Anapc1/Cdc7/Zwint/Pkia/Kat14/Nek6/Tacc3/Nfatc1/Syf2/Rbbp8/Nacc2/Camk2a/Fbxl7/Ppp2r5c/Plk2/Cdk15/Cradd/E2f6/Itgb1/Eps8/Camk2d	23
CA1	DARchipseeker_young	GO:0048638	regulation of developmental growth	23/827	406/29008	0.00154443	0.0165893	0.0120878	Sema6a/Slc6a4/Sema3c/Ptch1/Mt3/Sema6d/Nedd4l/Slit2/Cited2/Tgfbr2/Foxp1/L1cam/Capn3/Musk/Rgs2/Ryk/Prkn/Mef2c/Bdnf/Tbx5/Limk1/Igf1r/Syt2	23
CA1	DARchipseeker_young	GO:0050807	regulation of synapse organization	17/827	263/29008	0.00156007	0.0167212	0.0121839	Gpc6/Dlg5/St8sia2/Adgrl2/Ptpro/Homer1/Shank2/Ptprd/Nectin1/Musk/Cdh2/Mef2c/Farp1/Lrfn2/Bdnf/Lrrtm1/Chmp2b	17
CA1	DARchipseeker_young	GO:0045685	regulation of glial cell differentiation	9/827	95/29008	0.00157395	0.0168338	0.0122659	Tnfrsf21/Il33/Dab1/Ntf3/Qk/Nkx6-2/Il6st/Pparg/Il1b	9
CA1	DARchipseeker_young	GO:0070661	leukocyte proliferation	21/827	358/29008	0.00159189	0.0169892	0.0123791	Tnfrsf21/Slc7a1/Dlg5/Lef1/Sox11/Il33/Tnfsf18/Syk/Cd86/Cd40/Tgfbr2/Gal/Vav3/Jak3/Mpl/Mef2c/Crtam/Tacr1/Il6st/Il1b/Ifng	21
CA1	DARchipseeker_young	GO:0032943	mononuclear cell proliferation	20/827	334/29008	0.00159649	0.017002	0.0123884	Tnfrsf21/Slc7a1/Dlg5/Lef1/Sox11/Tnfsf18/Syk/Cd86/Cd40/Tgfbr2/Gal/Vav3/Jak3/Mpl/Mef2c/Crtam/Tacr1/Il6st/Il1b/Ifng	20
CA1	DARchipseeker_young	GO:0010632	regulation of epithelial cell migration	16/827	241/29008	0.00161105	0.0171204	0.0124747	Dock1/Slit2/Amotl1/Cd40/Tgfbr2/Mapre2/Foxp1/Hif1a/Mef2c/Plpp3/Tacr1/Pparg/Coro1c/Prkd1/Plk2/Ifng	16
CA1	DARchipseeker_young	GO:0006858	extracellular transport	6/827	45/29008	0.00166442	0.0173502	0.0126422	Aqp4/Nek10/Dnai1/Cfap43/Ulk4/Ak7	6
CA1	DARchipseeker_young	GO:0046621	negative regulation of organ growth	6/827	45/29008	0.00166442	0.0173502	0.0126422	Slc6a4/Cited2/Tgfbr2/Foxp1/Rgs2/Tbx5	6
CA1	DARchipseeker_young	GO:0022409	positive regulation of cell-cell adhesion	18/827	288/29008	0.0016769	0.0173502	0.0126422	Slc7a1/Zfp609/Lef1/Sox4/Cited2/Syk/Cd86/Tgfbr2/Myo10/Efnb2/Runx1/L1cam/Jak3/Plpp3/Il6st/Il1b/Ifng/Nfkbiz	18
CA1	DARchipseeker_young	GO:0045165	cell fate commitment	18/827	288/29008	0.0016769	0.0173502	0.0126422	Ptch1/Notch2/Gli2/Tnfsf18/Smad2/Ntf3/Elf5/Runx1/Sfrp1/Nkx6-2/Stat6/Mef2c/Pparg/Slamf8/Itgb1/Tbx5/Cyp26b1/Gas1	18
CA1	DARchipseeker_young	GO:0061448	connective tissue development	18/827	288/29008	0.0016769	0.0173502	0.0126422	Adamts12/Bmpr1b/Col9a1/Gli2/Sulf1/Tgfbr2/Runx1/Hif1a/Mef2c/Ptpn11/Mir140/Ppargc1a/Msx2/Pparg/Arid5b/Ifng/Carm1/Maf	18
CA1	DARchipseeker_young	GO:0002062	chondrocyte differentiation	10/827	115/29008	0.00169711	0.0173502	0.0126422	Adamts12/Bmpr1b/Gli2/Sulf1/Tgfbr2/Runx1/Mef2c/Ptpn11/Msx2/Maf	10
CA1	DARchipseeker_young	GO:0003014	renal system process	10/827	115/29008	0.00169711	0.0173502	0.0126422	Bcr/Ptpro/Aqp4/Akap11/Sulf1/Sctr/F2r/Ace/Tacr1/Agtr1a	10
CA1	DARchipseeker_young	GO:0034109	homotypic cell-cell adhesion	8/827	78/29008	0.00170418	0.0173502	0.0126422	Adamts18/Megf11/Ctnna3/Syk/Ubash3b/L1cam/Plpp3/Ccm2l	8
CA1	DARchipseeker_young	GO:0051966	regulation of synaptic transmission, glutamatergic	8/827	78/29008	0.00170418	0.0173502	0.0126422	Cacng5/Homer1/Shank2/Drd1/Cdh2/Prkn/Mef2c/Ngfr	8
CA1	DARchipseeker_young	GO:0071277	cellular response to calcium ion	8/827	78/29008	0.00170418	0.0173502	0.0126422	Mylk/Fos/Trpm2/Mef2a/Capn3/Mef2c/Cpne4/Syt2	8
CA1	DARchipseeker_young	GO:0003416	endochondral bone growth	5/827	31/29008	0.00170811	0.0173502	0.0126422	Bnc2/Col9a1/Tgfbr2/Msx2/Carm1	5
CA1	DARchipseeker_young	GO:0030212	hyaluronan metabolic process	5/827	31/29008	0.00170811	0.0173502	0.0126422	Itih5/Ap2a1/Il1b/Hyal6/Cemip2	5
CA1	DARchipseeker_young	GO:0035162	embryonic hemopoiesis	5/827	31/29008	0.00170811	0.0173502	0.0126422	Tpo/Tgfbr2/Runx1/Hif1a/Lmo2	5
CA1	DARchipseeker_young	GO:0036314	response to sterol	5/827	31/29008	0.00170811	0.0173502	0.0126422	Gramd1b/Ptch1/Ces1a/Tgfbr2/Smad2	5
CA1	DARchipseeker_young	GO:0042634	regulation of hair cycle	5/827	31/29008	0.00170811	0.0173502	0.0126422	Gal/Nfatc1/Fa2h/Ngfr/Msx2	5
CA1	DARchipseeker_young	GO:2001014	regulation of skeletal muscle cell differentiation	5/827	31/29008	0.00170811	0.0173502	0.0126422	Rbfox1/Capn3/Mef2c/Rbm24/Cyp26b1	5
CA1	DARchipseeker_young	GO:0002011	morphogenesis of an epithelial sheet	7/827	61/29008	0.00170926	0.0173502	0.0126422	Mrtfa/Notch2/Sox11/Phldb2/Zfp568/Lama1/Msx2	7
CA1	DARchipseeker_young	GO:0035176	social behavior	7/827	61/29008	0.00170926	0.0173502	0.0126422	Slc6a4/Ulk4/Shank2/Htt/Drd1/Il1b/Cntnap2	7
CA1	DARchipseeker_young	GO:0035306	positive regulation of dephosphorylation	7/827	61/29008	0.00170926	0.0173502	0.0126422	Cdh5/Vrk3/Camta1/Mef2c/Ifng/Npnt/Sympk	7
CA1	DARchipseeker_young	GO:0050891	multicellular organismal water homeostasis	7/827	61/29008	0.00170926	0.0173502	0.0126422	Aqp4/Akap11/Scd1/Sctr/Fa2h/Bpifa1/Cyp26b1	7
CA1	DARchipseeker_young	GO:0090278	negative regulation of peptide hormone secretion	7/827	61/29008	0.00170926	0.0173502	0.0126422	Pde8b/Chga/Sfrp1/Prkn/Ptpn11/Stxbp5l/Pparg	7
CA1	DARchipseeker_young	GO:1902373	negative regulation of mRNA catabolic process	7/827	61/29008	0.00170926	0.0173502	0.0126422	Traf3ip2/Qk/Dazl/Igf2bp1/Cirbp/Rbm24/Elavl4	7
CA1	DARchipseeker_young	GO:0051651	maintenance of location in cell	15/827	220/29008	0.00171491	0.0173722	0.0126582	Trpm2/Scin/Ryr2/Ryr3/Htt/F2r/Ubash3b/Capn3/Drd1/Vps13c/Ank2/Prkd1/Polr2m/Camk2d/Slc8b1	15
CA1	DARchipseeker_young	GO:1903532	positive regulation of secretion by cell	21/827	361/29008	0.00176136	0.0178065	0.0129747	Slc6a4/Sox4/Trpm2/Sox11/Ankrd1/Syk/Slc12a2/Gal/Cacna1i/Cacna1d/Cadps/Runx1/Pcp4/Hif1a/Prkn/Ptpn11/Tacr1/Stxbp5l/Ncs1/Il1b/Hgs	21
CA1	DARchipseeker_young	GO:0009612	response to mechanical stimulus	13/827	177/29008	0.00176844	0.0178419	0.0130005	Fos/Ankrd1/Ryr2/Slc12a2/Htt/Chrna9/Pcdh15/Ptpn11/Tacr1/Cntnap2/Cradd/Mir3092/Whrn	13
CA1	DARchipseeker_young	GO:0010634	positive regulation of epithelial cell migration	12/827	156/29008	0.0017758	0.017844	0.013002	Dock1/Amotl1/Cd40/Tgfbr2/Mapre2/Foxp1/Hif1a/Plpp3/Tacr1/Prkd1/Plk2/Ifng	12
CA1	DARchipseeker_young	GO:0048593	camera-type eye morphogenesis	12/827	156/29008	0.0017758	0.017844	0.013002	Megf11/Notch2/Sdk2/Cited2/Sox11/Nectin1/Hif1a/Zhx2/Man2a1/Sdk1/Tenm3/Fat1	12
CA1	DARchipseeker_young	GO:0045619	regulation of lymphocyte differentiation	14/827	199/29008	0.00180133	0.0179785	0.0131	Zfp609/Lef1/Sox4/Tnfsf18/Syk/Tgfbr2/Runx1/Sfrp1/Jak3/Crtam/Slamf8/Ifng/Nfkbiz/Cyp26b1	14
CA1	DARchipseeker_young	GO:0051048	negative regulation of secretion	14/827	199/29008	0.00180133	0.0179785	0.0131	Bcr/Pde8b/Chga/F2r/Sfrp1/Rap1b/Ace/Prkn/Ptpn11/Stxbp5l/Pparg/Entpd1/Il1b/Idh2	14
CA1	DARchipseeker_young	GO:1901550	regulation of endothelial cell development	4/827	19/29008	0.00180594	0.0179785	0.0131	Cdh5/Akap11/Cldn5/Il1b	4
CA1	DARchipseeker_young	GO:1903140	regulation of establishment of endothelial barrier	4/827	19/29008	0.00180594	0.0179785	0.0131	Cdh5/Akap11/Cldn5/Il1b	4
CA1	DARchipseeker_young	GO:0071695	anatomical structure maturation	18/827	290/29008	0.00180926	0.0179785	0.0131	Adamts12/Dchs1/Fat4/Mreg/Tut7/Cdh5/L3mbtl3/Klf2/Gal/Dazl/Runx1/Dmc1/Hif1a/Srrm4/Msx2/Pparg/Cntnap2/Slc24a4	18
CA1	DARchipseeker_young	GO:0048709	oligodendrocyte differentiation	10/827	116/29008	0.00181084	0.0179785	0.0131	Tnfrsf21/Exoc4/Il33/Ulk4/Qk/Nkx6-2/Fa2h/Pparg/Cntnap2/Tspan2	10
CA1	DARchipseeker_young	GO:0072593	reactive oxygen species metabolic process	16/827	244/29008	0.00182767	0.0181096	0.0131955	Pmaip1/Bcr/Acox1/Mt3/Tpo/Syk/Tgfbr2/Hdac4/Sh3pxd2a/Hif1a/Prkn/Ngfr/Parl/Agtr1a/Vdac1/Rfk	16
CA1	DARchipseeker_young	GO:0015849	organic acid transport	19/827	314/29008	0.0018333	0.0181293	0.0132099	Slc7a1/Lrrc8d/Syk/Slco1c1/Slc12a2/Slc16a7/Slc38a4/Slc15a1/Ace/Rgs2/Abcc1/Pparg/Il1b/Slc26a7/Bdnf/Slc25a13/Slc1a2/Itgb1/Pla2g12a	19
CA1	DARchipseeker_young	GO:0006869	lipid transport	22/827	387/29008	0.00185053	0.0182635	0.0133076	Gramd1b/Slc66a2/Msr1/Ptch1/Prelid2/Spns2/Soat1/Syk/Ces1a/Slco1c1/Gal/Got2/Runx1/Tmem30b/Ace/Ptpn11/Abcc1/Pparg/Il1b/Agtr1a/Pitpna/Pla2g12a	22
CA1	DARchipseeker_young	GO:0044848	biological phase	6/827	46/29008	0.00186861	0.0184055	0.0134111	Mreg/Sycp2l/Cdk6/Gal/Nfatc1/Msx2	6
CA1	DARchipseeker_young	GO:0097530	granulocyte migration	12/827	157/29008	0.00187413	0.0184107	0.0134149	Camk1d/Slit2/Tnfsf18/Syk/Itga9/Vav3/Ccl25/Mospd2/Ccl7/Slamf8/Il1b/Ifng	12
CA1	DARchipseeker_young	GO:0001736	establishment of planar polarity	7/827	62/29008	0.00188022	0.0184107	0.0134149	Dchs1/Fat4/Sfrp1/Ryk/Mllt3/Celsr1/Pkhd1	7
CA1	DARchipseeker_young	GO:0021575	hindbrain morphogenesis	7/827	62/29008	0.00188022	0.0184107	0.0134149	Gli2/Skor2/Dab1/Ptpn11/Cntnap2/Whrn/Gas1	7
CA1	DARchipseeker_young	GO:0050863	regulation of T cell activation	20/827	339/29008	0.00190044	0.0185721	0.0135325	Socs6/Tnfrsf21/Slc7a1/Dlg5/Zfp609/Lef1/Sox4/Tnfsf18/Syk/Cd86/Tgfbr2/Efnb2/Runx1/Jak3/Crtam/Il6st/Il1b/Ifng/Nfkbiz/Cyp26b1	20
CA1	DARchipseeker_young	GO:0010038	response to metal ion	18/827	292/29008	0.00195033	0.0190224	0.0138606	Mylk/Fos/Mt3/Nedd4l/Trpm2/Mef2a/Homer1/Ryr2/Adcy7/Cybrd1/Slc12a2/Htt/Capn3/Mef2c/Pparg/Slc25a13/Cpne4/Syt2	18
CA1	DARchipseeker_young	GO:0018105	peptidyl-serine phosphorylation	20/827	340/29008	0.00196677	0.0191004	0.0139174	Camk1d/Stk32b/Cdc7/Vrk3/Syk/Stk32c/Tgfbr2/Stk32a/Ntf3/Rictor/Nek6/Drd1/Hcls1/Prkd1/Camk2a/Plk2/Ifng/Bdnf/Fnip2/Camk2d	20
CA1	DARchipseeker_young	GO:0007613	memory	12/827	158/29008	0.00197688	0.0191004	0.0139174	Slc6a4/Dbh/Itga8/Shank2/Ntf3/Musk/Drd1/Tacr1/Il1b/Plk2/Bdnf/Sorcs3	12
CA1	DARchipseeker_young	GO:0000132	establishment of mitotic spindle orientation	5/827	32/29008	0.00197749	0.0191004	0.0139174	Ankfn1/Nde1/Htt/Itgb1/Pkhd1	5
CA1	DARchipseeker_young	GO:0010574	regulation of vascular endothelial growth factor production	5/827	32/29008	0.00197749	0.0191004	0.0139174	Hc/Aqp4/Sulf1/Hif1a/Il1b	5
CA1	DARchipseeker_young	GO:0098810	neurotransmitter reuptake	5/827	32/29008	0.00197749	0.0191004	0.0139174	Slc6a4/Slc6a11/Prkn/Slc1a2/Itgb1	5
CA1	DARchipseeker_young	GO:1903311	regulation of mRNA metabolic process	18/827	293/29008	0.00202426	0.0195143	0.0142191	Rbfox1/Tut7/Traf3ip2/Qk/Dazl/Pan3/Igf2bp1/Rnasel/Cnot6l/Sfswap/Adarb1/Srrm4/Cirbp/Pabpc1/Rbm24/Elavl4/Samd4/Prr5l	18
CA1	DARchipseeker_young	GO:0030111	regulation of Wnt signaling pathway	19/827	317/29008	0.00204085	0.0196363	0.014308	Bicc1/Lef1/Sox4/Ptpro/Sulf1/Lgr4/Sfrp1/Cmah/Tle4/Trabd2b/Cdh2/Prkn/Tiam1/Plpp3/Rnf43/Mllt3/Kank1/Ruvbl1/Depdc1b	19
CA1	DARchipseeker_young	GO:0001755	neural crest cell migration	7/827	63/29008	0.00206414	0.019746	0.0143879	Sema6a/Sema3c/Sema6d/Alx1/Hif1a/Coro1c/Gbx2	7
CA1	DARchipseeker_young	GO:0002792	negative regulation of peptide secretion	7/827	63/29008	0.00206414	0.019746	0.0143879	Pde8b/Chga/Sfrp1/Prkn/Ptpn11/Stxbp5l/Pparg	7
CA1	DARchipseeker_young	GO:0007164	establishment of tissue polarity	7/827	63/29008	0.00206414	0.019746	0.0143879	Dchs1/Fat4/Sfrp1/Ryk/Mllt3/Celsr1/Pkhd1	7
CA1	DARchipseeker_young	GO:0050878	regulation of body fluid levels	21/827	366/29008	0.00207789	0.0198395	0.014456	Adamts18/Prl3c1/Clcnka/Ptpro/Aqp4/Pdgfa/Akap11/Scd1/Syk/Traf3ip2/Sctr/F2r/Ubash3b/Hps1/Hif1a/Fa2h/Heg1/Tacr1/Bpifa1/Entpd1/Cyp26b1	21
CA1	DARchipseeker_young	GO:0043114	regulation of vascular permeability	6/827	47/29008	0.00209121	0.0199285	0.0145208	Bcr/Slit2/Cdh5/Cldn5/Tacr1/Ocln	6
CA1	DARchipseeker_young	GO:0030098	lymphocyte differentiation	24/827	441/29008	0.00209813	0.0199563	0.0145411	Cd3d/Notch2/Zfp609/Lef1/Sox4/Cdk6/Tnfsf18/Syk/Tgfbr2/Traf3ip2/Foxp1/Hs1bp3/Runx1/Sfrp1/Jak3/Nfatc1/Stat6/Crtam/Slamf8/Il1b/Ifng/Nfkbiz/Dock10/Cyp26b1	24
CA1	DARchipseeker_young	GO:0072078	nephron tubule morphogenesis	8/827	81/29008	0.0021702	0.0205633	0.0149834	Dchs1/Fat4/Ptch1/Lgr4/Irx2/Agtr1a/Npnt/Greb1l	8
CA1	DARchipseeker_young	GO:1900542	regulation of purine nucleotide metabolic process	8/827	81/29008	0.0021702	0.0205633	0.0149834	Rd3/Hdac4/Hif1a/Prkn/Gpd1/Ppargc1a/Entpd1/Ifng	8
CA1	DARchipseeker_young	GO:0042886	amide transport	20/827	343/29008	0.00217763	0.0205945	0.0150061	Sox4/Trpm2/Pde8b/Smad2/Chga/Cacna1d/Htt/Sfrp1/Slc15a1/Slc15a5/Hif1a/Prkn/Ptpn11/Abcc1/Stxbp5l/Pparg/Il1b/Ifng/Epha5/Slc8b1	20
CA1	DARchipseeker_young	GO:1902414	protein localization to cell junction	10/827	119/29008	0.00218943	0.0206669	0.0150589	Gpc6/Dlg5/Nptx2/Cdh5/Homer1/Nectin1/Heg1/Dlgap1/Camk2a/Lrrtm1	10
CA1	DARchipseeker_young	GO:0001658	branching involved in ureteric bud morphogenesis	7/827	64/29008	0.00226166	0.0211297	0.0153961	Dchs1/Fat4/Ptch1/Lgr4/Agtr1a/Npnt/Greb1l	7
CA1	DARchipseeker_young	GO:0043489	RNA stabilization	7/827	64/29008	0.00226166	0.0211297	0.0153961	Traf3ip2/Qk/Dazl/Igf2bp1/Cirbp/Rbm24/Elavl4	7
CA1	DARchipseeker_young	GO:0099173	postsynapse organization	14/827	204/29008	0.00226688	0.0211297	0.0153961	Homer1/Shank2/Ptprd/Tmem108/Musk/Cdh2/Farp1/Lrfn2/Epha5/Cntnap2/Dock10/Lrrtm1/Chmp2b/Igf1r	14
CA1	DARchipseeker_young	GO:0003081	regulation of systemic arterial blood pressure by renin-angiotensin	5/827	33/29008	0.00227661	0.0211297	0.0153961	F2r/Ace/Tacr1/Klk1b26/Agtr1a	5
CA1	DARchipseeker_young	GO:0030224	monocyte differentiation	5/827	33/29008	0.00227661	0.0211297	0.0153961	Zbtb46/Cdk6/Foxp1/Mef2c/Pparg	5
CA1	DARchipseeker_young	GO:0055022	negative regulation of cardiac muscle tissue growth	5/827	33/29008	0.00227661	0.0211297	0.0153961	Cited2/Tgfbr2/Foxp1/Rgs2/Tbx5	5
CA1	DARchipseeker_young	GO:0060117	auditory receptor cell development	5/827	33/29008	0.00227661	0.0211297	0.0153961	Clic5/Pcdh15/Cdh23/Triobp/Whrn	5
CA1	DARchipseeker_young	GO:0061117	negative regulation of heart growth	5/827	33/29008	0.00227661	0.0211297	0.0153961	Cited2/Tgfbr2/Foxp1/Rgs2/Tbx5	5
CA1	DARchipseeker_young	GO:1905314	semi-lunar valve development	5/827	33/29008	0.00227661	0.0211297	0.0153961	Notch2/Slit2/Heyl/Smad6/Nfatc1	5
CA1	DARchipseeker_young	GO:0048285	organelle fission	26/827	495/29008	0.00228431	0.0211617	0.0154194	Rad51c/Sycp2l/Acox1/Nde1/Ercc4/Anapc1/Zwint/Dazl/Inf2/Fmn2/Dmc1/Nek6/Mtfp1/Tacc3/Prkn/Ppp2r2b/Ppargc1a/Msx2/Pparg/Coro1c/Il1b/Eps8/Cyp26b1/Chmp2b/Igf1r/Mtfr2	26
CA1	DARchipseeker_young	GO:0003254	regulation of membrane depolarization	6/827	48/29008	0.00233325	0.021535	0.0156914	Nedd4l/Hcn4/Ngfr/Gclc/Camk2d/Tbx5	6
CA1	DARchipseeker_young	GO:0030517	negative regulation of axon extension	6/827	48/29008	0.00233325	0.021535	0.0156914	Sema6a/Sema3c/Mt3/Sema6d/Slit2/Ryk	6
CA1	DARchipseeker_young	GO:0006140	regulation of nucleotide metabolic process	8/827	82/29008	0.00234597	0.0216124	0.0157478	Rd3/Hdac4/Hif1a/Prkn/Gpd1/Ppargc1a/Entpd1/Ifng	8
CA1	DARchipseeker_young	GO:0030853	negative regulation of granulocyte differentiation	3/827	10/29008	0.00238465	0.0218878	0.0159485	Trib1/Zbtb46/Runx1	3
CA1	DARchipseeker_young	GO:0050957	equilibrioception	3/827	10/29008	0.00238465	0.0218878	0.0159485	Ankfn1/Pcdh15/Cdh23	3
CA1	DARchipseeker_young	GO:0099504	synaptic vesicle cycle	15/827	228/29008	0.00242302	0.0221991	0.0161753	Erc2/Slc17a6/Cadps/Pld1/Sh3gl3/Rap1b/Drd1/Cdh2/Stxbp5l/Ncs1/Ston2/Camk2a/Fgf14/Syn3/Syt2	15
CA1	DARchipseeker_young	GO:0050768	negative regulation of neurogenesis	12/827	162/29008	0.00243509	0.022228	0.0161964	Sema6a/Sema3c/Mt3/Sema6d/Slit2/Sox11/Dab1/Nkx6-2/Ryk/Il1b/Idh2/Bdnf	12
CA1	DARchipseeker_young	GO:1990845	adaptive thermogenesis	12/827	162/29008	0.00243509	0.022228	0.0161964	Dbh/Scd1/Syk/Lgr4/Sctr/Pm20d1/Zfp423/Clic5/Stat6/Ppargc1a/Pparg/Igf1r	12
CA1	DARchipseeker_young	GO:0060119	inner ear receptor cell development	7/827	65/29008	0.00247344	0.0225368	0.0164214	Grxcr1/Fat4/Clic5/Pcdh15/Cdh23/Triobp/Whrn	7
CA1	DARchipseeker_young	GO:0043524	negative regulation of neuron apoptotic process	13/827	184/29008	0.00248869	0.0226343	0.0164924	Retreg1/Mt3/Ntf3/F2r/Pcp4/Hif1a/Prkn/Mef2c/Ngfr/Gclc/Gfral/Ppargc1a/Bdnf	13
CA1	DARchipseeker_young	GO:0051098	regulation of binding	22/827	397/29008	0.00253011	0.0229093	0.0166928	Arhgap28/Lef1/Ercc4/Sox11/Ramp1/Cldn5/Hdac4/Smad2/Ubash3b/Ace/Aplp2/Prkn/Tiam1/Msx2/Pparg/Lrpap1/Plk2/Ifng/Bdnf/Ccm2l/Carm1/Sympk	22
CA1	DARchipseeker_young	GO:0072088	nephron epithelium morphogenesis	8/827	83/29008	0.00253271	0.0229093	0.0166928	Dchs1/Fat4/Ptch1/Lgr4/Irx2/Agtr1a/Npnt/Greb1l	8
CA1	DARchipseeker_young	GO:1902893	regulation of pri-miRNA transcription by RNA polymerase II	8/827	83/29008	0.00253271	0.0229093	0.0166928	Mrtfa/Prl3c1/Fos/Hdac4/Smad6/Hif1a/Ngfr/Pparg	8
CA1	DARchipseeker_young	GO:0090276	regulation of peptide hormone secretion	15/827	230/29008	0.00263357	0.0237785	0.0173261	Sox4/Trpm2/Pde8b/Chga/Cacna1d/Sfrp1/Hif1a/Prkn/Ptpn11/Stxbp5l/Pparg/Il1b/Ifng/Epha5/Slc8b1	15
CA1	DARchipseeker_young	GO:0001976	nervous system process involved in regulation of systemic arterial blood pressure	4/827	21/29008	0.00266529	0.0238488	0.0173774	Nav2/Tacr1/Klk1b26/Agtr1a	4
CA1	DARchipseeker_young	GO:0048148	behavioral response to cocaine	4/827	21/29008	0.00266529	0.0238488	0.0173774	Homer1/Drd1/Sdk1/Bdnf	4
CA1	DARchipseeker_young	GO:0090036	regulation of protein kinase C signaling	4/827	21/29008	0.00266529	0.0238488	0.0173774	Phlpp1/Ulk4/Cd40/Mc1r	4
CA1	DARchipseeker_young	GO:0090594	inflammatory response to wounding	4/827	21/29008	0.00266529	0.0238488	0.0173774	Hc/F2r/Hif1a/Pparg	4
CA1	DARchipseeker_young	GO:0098962	regulation of postsynaptic neurotransmitter receptor activity	4/827	21/29008	0.00266529	0.0238488	0.0173774	Cacng5/Nptx2/Homer1/Dlgap1	4
CA1	DARchipseeker_young	GO:0006937	regulation of muscle contraction	12/827	164/29008	0.00269469	0.0240687	0.0175376	Ctnna3/Ryr2/Hdac4/Hcn4/Chga/F2r/Setd3/Rgs2/Ehd3/Tacr1/Ank2/Npnt	12
CA1	DARchipseeker_young	GO:0099111	microtubule-based transport	14/827	208/29008	0.00270718	0.024095	0.0175567	Mreg/Klc2/Nde1/Aqp4/Nek10/Dnai1/Cfap43/Ulk4/Htt/Tmem108/Ak7/Hif1a/Dync1i1/Kif17	14
CA1	DARchipseeker_young	GO:0030326	embryonic limb morphogenesis	11/827	143/29008	0.00271214	0.024095	0.0175567	Ptch1/Notch2/Lef1/Alx1/Gli2/Mecom/Alx4/Msx2/Tbx5/Cyp26b1/Gas1	11
CA1	DARchipseeker_young	GO:0035113	embryonic appendage morphogenesis	11/827	143/29008	0.00271214	0.024095	0.0175567	Ptch1/Notch2/Lef1/Alx1/Gli2/Mecom/Alx4/Msx2/Tbx5/Cyp26b1/Gas1	11
CA1	DARchipseeker_young	GO:0032272	negative regulation of protein polymerization	8/827	84/29008	0.00273087	0.0241573	0.0176022	Tmod4/Slit2/Cdh5/Scin/Carmil1/Kank1/Cracd/Eps8	8
CA1	DARchipseeker_young	GO:2001259	positive regulation of cation channel activity	8/827	84/29008	0.00273087	0.0241573	0.0176022	Rgs9/Nedd4l/Gal/Htt/Ehd3/Ank2/Ifng/Fgf14	8
CA1	DARchipseeker_young	GO:0007179	transforming growth factor beta receptor signaling pathway	13/827	186/29008	0.00273369	0.0241573	0.0176022	Bmpr1b/Ldlrad4/Fos/Cited2/Itga8/Cdh5/Cldn5/Tgfbr2/Smad2/Rasl11b/Smad6/Pparg/Npnt	13
CA1	DARchipseeker_young	GO:0006402	mRNA catabolic process	15/827	231/29008	0.00274439	0.0241913	0.017627	Tut7/Traf3ip2/Qk/Dazl/Pan3/Igf2bp1/Rnasel/Cnot6l/Zhx2/Cirbp/Pabpc1/Rbm24/Elavl4/Samd4/Prr5l	15
CA1	DARchipseeker_young	GO:0090407	organophosphate biosynthetic process	25/827	476/29008	0.00274725	0.0241913	0.017627	Cmpk2/Socs6/Pgap4/Rd3/Pgs1/Pdgfa/Sgms1/Gmpr/Pigm/Vac14/Pip5k1b/Adcy7/Acss1/Pld1/Ak7/Prkn/Prps1/Ipmk/Ppargc1a/Ckb/Entpd1/Idh2/Pik3c3/Slc25a13/Rfk	25
CA1	DARchipseeker_young	GO:0002040	sprouting angiogenesis	10/827	123/29008	0.00279057	0.0245295	0.0178734	Sema6a/Lef1/Slit2/Klf2/E2f8/Efnb2/Ngfr/Agtr1a/Plk2/Itgb1	10
CA1	DARchipseeker_young	GO:0045580	regulation of T cell differentiation	12/827	165/29008	0.00283267	0.0248468	0.0181045	Zfp609/Lef1/Sox4/Tnfsf18/Syk/Tgfbr2/Runx1/Jak3/Crtam/Ifng/Nfkbiz/Cyp26b1	12
CA1	DARchipseeker_young	GO:0099003	vesicle-mediated transport in synapse	16/827	255/29008	0.00284163	0.0248468	0.0181045	Erc2/Slc17a6/Efnb2/Cadps/Pld1/Sh3gl3/Rap1b/Drd1/Cdh2/Stxbp5l/Ncs1/Ston2/Camk2a/Fgf14/Syn3/Syt2	16
CA1	DARchipseeker_young	GO:1901215	negative regulation of neuron death	16/827	255/29008	0.00284163	0.0248468	0.0181045	Retreg1/Mt3/Ntf3/Chga/Pm20d1/F2r/Pcp4/Hif1a/Prkn/Mef2c/Ngfr/Abcc1/Gclc/Gfral/Ppargc1a/Bdnf	16
CA1	DARchipseeker_young	GO:0043618	regulation of transcription from RNA polymerase II promoter in response to stress	6/827	50/29008	0.00287984	0.0250491	0.0182519	Mt3/Cited2/Klf2/Chd6/Hif1a/Pparg	6
CA1	DARchipseeker_young	GO:0046676	negative regulation of insulin secretion	6/827	50/29008	0.00287984	0.0250491	0.0182519	Pde8b/Chga/Sfrp1/Prkn/Ptpn11/Stxbp5l	6
CA1	DARchipseeker_young	GO:1902743	regulation of lamellipodium organization	6/827	50/29008	0.00287984	0.0250491	0.0182519	Slit2/Hdac4/Carmil1/Plce1/Kank1/Coro1c	6
CA1	DARchipseeker_young	GO:0110053	regulation of actin filament organization	17/827	279/29008	0.00289149	0.0251066	0.0182939	Arhgap28/Tmod4/Slit2/Scin/Snx9/Phldb2/Carmil1/Fmn2/Rictor/Fchsd2/Prkn/Tacr1/Hcls1/Kank1/Cracd/Eps8/Limk1	17
CA1	DARchipseeker_young	GO:0010921	regulation of phosphatase activity	8/827	85/29008	0.00294092	0.0253141	0.0184451	Vrk3/Htt/Mef2c/Ppp2r2b/Ppp4r4/Ifng/Cmya5/Npnt	8
CA1	DARchipseeker_young	GO:0051899	membrane depolarization	8/827	85/29008	0.00294092	0.0253141	0.0184451	Nedd4l/Hcn4/Cacna1i/Cacna1d/Ngfr/Gclc/Camk2d/Tbx5	8
CA1	DARchipseeker_young	GO:0061614	pri-miRNA transcription by RNA polymerase II	8/827	85/29008	0.00294092	0.0253141	0.0184451	Mrtfa/Prl3c1/Fos/Hdac4/Smad6/Hif1a/Ngfr/Pparg	8
CA1	DARchipseeker_young	GO:0072028	nephron morphogenesis	8/827	85/29008	0.00294092	0.0253141	0.0184451	Dchs1/Fat4/Ptch1/Lgr4/Irx2/Agtr1a/Npnt/Greb1l	8
CA1	DARchipseeker_young	GO:0031032	actomyosin structure organization	14/827	210/29008	0.00295236	0.0253141	0.0184451	Epb41l4a/Arhgap28/Tmod4/Mef2a/Phldb2/Carmil1/Foxp1/Capn3/Mef2c/Tacr1/Pgm5/Itgb1/Limk1/Nebl	14
CA1	DARchipseeker_young	GO:0002688	regulation of leukocyte chemotaxis	10/827	124/29008	0.00295975	0.0253141	0.0184451	Hc/Camk1d/Mtus1/Slit2/Tnfsf18/Mospd2/Ccl7/Slamf8/Il1b/Slc8b1	10
CA1	DARchipseeker_young	GO:0002021	response to dietary excess	5/827	35/29008	0.00297154	0.0253141	0.0184451	Sctr/Clic5/Gfral/Ppargc1a/Pparg	5
CA1	DARchipseeker_young	GO:0003209	cardiac atrium morphogenesis	5/827	35/29008	0.00297154	0.0253141	0.0184451	Notch2/Sox4/Heg1/Ccm2l/Tbx5	5
CA1	DARchipseeker_young	GO:0006884	cell volume homeostasis	5/827	35/29008	0.00297154	0.0253141	0.0184451	Aqp4/Slc12a2/Sctr/Slc12a8/Aqp11	5
CA1	DARchipseeker_young	GO:0014002	astrocyte development	5/827	35/29008	0.00297154	0.0253141	0.0184451	Mt3/Drd1/Il1b/Ifng/Tspan2	5
CA1	DARchipseeker_young	GO:0097106	postsynaptic density organization	5/827	35/29008	0.00297154	0.0253141	0.0184451	Shank2/Ptprd/Tmem108/Cdh2/Lrrtm1	5
CA1	DARchipseeker_young	GO:0051961	negative regulation of nervous system development	12/827	166/29008	0.00297634	0.0253141	0.0184451	Sema6a/Sema3c/Mt3/Sema6d/Slit2/Sox11/Dab1/Nkx6-2/Ryk/Il1b/Idh2/Bdnf	12
CA1	DARchipseeker_young	GO:1902107	positive regulation of leukocyte differentiation	13/827	188/29008	0.00299806	0.0254122	0.0185165	Fos/Notch2/Zfp609/Lef1/Trib1/Sox4/Zbtb46/Syk/Tgfbr2/Runx1/Hcls1/Ifng/Nfkbiz	13
CA1	DARchipseeker_young	GO:1903708	positive regulation of hemopoiesis	13/827	188/29008	0.00299806	0.0254122	0.0185165	Fos/Notch2/Zfp609/Lef1/Trib1/Sox4/Zbtb46/Syk/Tgfbr2/Runx1/Hcls1/Ifng/Nfkbiz	13
CA1	DARchipseeker_young	GO:0071248	cellular response to metal ion	12/827	167/29008	0.00312585	0.0263547	0.0192033	Mylk/Fos/Mt3/Trpm2/Mef2a/Adcy7/Slc12a2/Capn3/Mef2c/Pparg/Cpne4/Syt2	12
CA1	DARchipseeker_young	GO:0014074	response to purine-containing compound	9/827	105/29008	0.0031337	0.0263547	0.0192033	Slc6a4/P2rx6/Trpm2/Ryr2/Hcn4/Rap1b/Gpd1/Il1b/Carm1	9
CA1	DARchipseeker_young	GO:0061014	positive regulation of mRNA catabolic process	8/827	86/29008	0.00316334	0.0263547	0.0192033	Tut7/Qk/Pan3/Cnot6l/Pabpc1/Rbm24/Samd4/Prr5l	8
CA1	DARchipseeker_young	GO:0048339	paraxial mesoderm development	4/827	22/29008	0.00318486	0.0263547	0.0192033	Exoc4/Lef1/Smad2/Htt	4
CA1	DARchipseeker_young	GO:0050910	detection of mechanical stimulus involved in sensory perception of sound	4/827	22/29008	0.00318486	0.0263547	0.0192033	Slc12a2/Chrna9/Pcdh15/Whrn	4
CA1	DARchipseeker_young	GO:0071404	cellular response to low-density lipoprotein particle stimulus	4/827	22/29008	0.00318486	0.0263547	0.0192033	Syk/Ces1a/Pparg/Itgb1	4
CA1	DARchipseeker_young	GO:0008038	neuron recognition	6/827	51/29008	0.00318652	0.0263547	0.0192033	Tnfrsf21/Ccdc141/Epha3/L1cam/Bdnf/Cntnap2	6
CA1	DARchipseeker_young	GO:0032350	regulation of hormone metabolic process	6/827	51/29008	0.00318652	0.0263547	0.0192033	Pde8b/Slco1c1/Gal/Hif1a/Ppargc1a/Igf1r	6
CA1	DARchipseeker_young	GO:0051293	establishment of spindle localization	6/827	51/29008	0.00318652	0.0263547	0.0192033	Ankfn1/Nde1/Htt/Fmn2/Itgb1/Pkhd1	6
CA1	DARchipseeker_young	GO:0030837	negative regulation of actin filament polymerization	7/827	68/29008	0.00320106	0.0263547	0.0192033	Tmod4/Slit2/Scin/Carmil1/Kank1/Cracd/Eps8	7
CA1	DARchipseeker_young	GO:0045668	negative regulation of osteoblast differentiation	7/827	68/29008	0.00320106	0.0263547	0.0192033	Ptch1/Cdk6/Hdac4/Sfrp1/Smad6/Nfatc1/Pparg	7
CA1	DARchipseeker_young	GO:0002016	regulation of blood volume by renin-angiotensin	3/827	11/29008	0.00320973	0.0263547	0.0192033	Tacr1/Klk1b26/Agtr1a	3
CA1	DARchipseeker_young	GO:0042118	endothelial cell activation	3/827	11/29008	0.00320973	0.0263547	0.0192033	Tcim/Foxp1/Tcf4	3
CA1	DARchipseeker_young	GO:0045588	positive regulation of gamma-delta T cell differentiation	3/827	11/29008	0.00320973	0.0263547	0.0192033	Lef1/Sox4/Syk	3
CA1	DARchipseeker_young	GO:0046645	positive regulation of gamma-delta T cell activation	3/827	11/29008	0.00320973	0.0263547	0.0192033	Lef1/Sox4/Syk	3
CA1	DARchipseeker_young	GO:0060174	limb bud formation	3/827	11/29008	0.00320973	0.0263547	0.0192033	Sema3c/Sox4/Sox11	3
CA1	DARchipseeker_young	GO:0071372	cellular response to follicle-stimulating hormone stimulus	3/827	11/29008	0.00320973	0.0263547	0.0192033	Epha3/Ppargc1a/Epha5	3
CA1	DARchipseeker_young	GO:0090037	positive regulation of protein kinase C signaling	3/827	11/29008	0.00320973	0.0263547	0.0192033	Phlpp1/Cd40/Mc1r	3
CA1	DARchipseeker_young	GO:0099004	calmodulin dependent kinase signaling pathway	3/827	11/29008	0.00320973	0.0263547	0.0192033	Htt/Pcp4/Camk2a	3
CA1	DARchipseeker_young	GO:0051216	cartilage development	14/827	212/29008	0.00321546	0.0263583	0.0192059	Adamts12/Bmpr1b/Col9a1/Gli2/Sulf1/Tgfbr2/Runx1/Hif1a/Mef2c/Ptpn11/Mir140/Msx2/Carm1/Maf	14
CA1	DARchipseeker_young	GO:0002791	regulation of peptide secretion	15/827	235/29008	0.00322685	0.0264082	0.0192423	Sox4/Trpm2/Pde8b/Chga/Cacna1d/Sfrp1/Hif1a/Prkn/Ptpn11/Stxbp5l/Pparg/Il1b/Ifng/Epha5/Slc8b1	15
CA1	DARchipseeker_young	GO:0022037	metencephalon development	10/827	126/29008	0.00332261	0.0271473	0.0197808	Gli2/Skor2/Dab1/Nav2/Ptpn11/Cntnap2/Gbx2/Igf1r/Whrn/Gas1	10
CA1	DARchipseeker_young	GO:0015844	monoamine transport	9/827	106/29008	0.00333994	0.027174	0.0198002	Slc6a4/Syk/Chga/Cadps/Pcp4/Drd1/Prkn/Entpd1/Syt2	9
CA1	DARchipseeker_young	GO:1903008	organelle disassembly	9/827	106/29008	0.00333994	0.027174	0.0198002	Retreg1/Gfm2/Htt/Hif1a/Prkn/Parl/Spata18/Vps13c/Vdac1	9
CA1	DARchipseeker_young	GO:0042593	glucose homeostasis	17/827	283/29008	0.00334222	0.027174	0.0198002	Lrrc8d/Ptch1/Dbh/Sox4/Aqp4/Pde8b/Cacna1d/Hif1a/Prkn/Ptpn11/Ngfr/Stxbp5l/Pparg/Epha5/Slc8b1/Bace2/Igf1r	17
CA1	DARchipseeker_young	GO:0008361	regulation of cell size	14/827	213/29008	0.00335403	0.0271867	0.0198095	Sema6a/Sema3c/Mt3/Sema6d/Aqp4/Slit2/Slc12a2/Sctr/Slc12a8/L1cam/Ryk/Aqp11/Bdnf/Limk1	14
CA1	DARchipseeker_young	GO:0010573	vascular endothelial growth factor production	5/827	36/29008	0.00337107	0.0271867	0.0198095	Hc/Aqp4/Sulf1/Hif1a/Il1b	5
CA1	DARchipseeker_young	GO:0040001	establishment of mitotic spindle localization	5/827	36/29008	0.00337107	0.0271867	0.0198095	Ankfn1/Nde1/Htt/Itgb1/Pkhd1	5
CA1	DARchipseeker_young	GO:0060292	long-term synaptic depression	5/827	36/29008	0.00337107	0.0271867	0.0198095	Sorcs2/Shank2/Drd1/Plk2/Sorcs3	5
CA1	DARchipseeker_young	GO:0098868	bone growth	5/827	36/29008	0.00337107	0.0271867	0.0198095	Bnc2/Col9a1/Tgfbr2/Msx2/Carm1	5
CA1	DARchipseeker_young	GO:0021675	nerve development	8/827	87/29008	0.00339862	0.0273205	0.019907	Cited2/Sulf1/Ntf3/Nav2/Adarb1/Ngfr/Bdnf/Slc24a4	8
CA1	DARchipseeker_young	GO:0046888	negative regulation of hormone secretion	8/827	87/29008	0.00339862	0.0273205	0.019907	Pde8b/Chga/Sfrp1/Prkn/Ptpn11/Stxbp5l/Pparg/Il1b	8
CA1	DARchipseeker_young	GO:0008064	regulation of actin polymerization or depolymerization	13/827	191/29008	0.00343338	0.0275112	0.020046	Arhgap28/Tmod4/Slit2/Scin/Snx9/Carmil1/Fmn2/Rictor/Fchsd2/Hcls1/Kank1/Cracd/Eps8	13
CA1	DARchipseeker_young	GO:0030041	actin filament polymerization	13/827	191/29008	0.00343338	0.0275112	0.020046	Arhgap28/Tmod4/Slit2/Scin/Snx9/Carmil1/Fmn2/Rictor/Fchsd2/Hcls1/Kank1/Cracd/Eps8	13
CA1	DARchipseeker_young	GO:0033500	carbohydrate homeostasis	17/827	284/29008	0.00346356	0.0276799	0.0201689	Lrrc8d/Ptch1/Dbh/Sox4/Aqp4/Pde8b/Cacna1d/Hif1a/Prkn/Ptpn11/Ngfr/Stxbp5l/Pparg/Epha5/Slc8b1/Bace2/Igf1r	17
CA1	DARchipseeker_young	GO:0015800	acidic amino acid transport	7/827	69/29008	0.00347665	0.0276799	0.0201689	Lrrc8d/Slc12a2/Il1b/Bdnf/Slc25a13/Slc1a2/Itgb1	7
CA1	DARchipseeker_young	GO:0086003	cardiac muscle cell contraction	7/827	69/29008	0.00347665	0.0276799	0.0201689	Kcne4/Ctnna3/Ryr2/Hcn4/Cacna1d/Ank2/Camk2d	7
CA1	DARchipseeker_young	GO:1902895	positive regulation of pri-miRNA transcription by RNA polymerase II	7/827	69/29008	0.00347665	0.0276799	0.0201689	Mrtfa/Prl3c1/Fos/Smad6/Hif1a/Ngfr/Pparg	7
CA1	DARchipseeker_young	GO:0090087	regulation of peptide transport	15/827	237/29008	0.00349302	0.0277659	0.0202315	Sox4/Trpm2/Pde8b/Chga/Cacna1d/Sfrp1/Hif1a/Prkn/Ptpn11/Stxbp5l/Pparg/Il1b/Ifng/Epha5/Slc8b1	15
CA1	DARchipseeker_young	GO:0010823	negative regulation of mitochondrion organization	6/827	52/29008	0.00351689	0.0278225	0.0202728	Higd1a/Prkn/Parl/Gclc/Ppargc1a/Pparg	6
CA1	DARchipseeker_young	GO:0042755	eating behavior	6/827	52/29008	0.00351689	0.0278225	0.0202728	Aoc3/Ace/Drd1/Tacr1/Gfral/Slc24a4	6
CA1	DARchipseeker_young	GO:0061005	cell differentiation involved in kidney development	6/827	52/29008	0.00351689	0.0278225	0.0202728	Fat4/Ptch1/Notch2/Ptpro/Lgr4/Mef2c	6
CA1	DARchipseeker_young	GO:0050886	endocrine process	9/827	107/29008	0.0035567	0.0280928	0.0204698	Gal/F2r/Runx1/Ace/Ptpn11/Tacr1/Klk1b26/Il1b/Agtr1a	9
CA1	DARchipseeker_young	GO:0030072	peptide hormone secretion	17/827	285/29008	0.00358851	0.0282993	0.0206202	Sox4/Trpm2/Pde8b/Smad2/Chga/Cacna1d/Htt/Sfrp1/Hif1a/Prkn/Ptpn11/Stxbp5l/Pparg/Il1b/Ifng/Epha5/Slc8b1	17
CA1	DARchipseeker_young	GO:0002244	hematopoietic progenitor cell differentiation	12/827	170/29008	0.0036112	0.0284332	0.0207178	Chd2/Sox4/Dock1/Cited2/Ppp4r2/Cdk6/Col24a1/Runx1/Sfrp1/Mllt3/Ston2/Zfat	12
CA1	DARchipseeker_young	GO:0006942	regulation of striated muscle contraction	8/827	88/29008	0.00364723	0.0286716	0.0208915	Ctnna3/Ryr2/Hdac4/Hcn4/Chga/Rgs2/Ehd3/Ank2	8
CA1	DARchipseeker_young	GO:0014013	regulation of gliogenesis	10/827	128/29008	0.00371996	0.0290613	0.0211755	Sox11/Il33/Dab1/Ntf3/Qk/Nkx6-2/Il6st/Pparg/Il1b/Idh2	10
CA1	DARchipseeker_young	GO:0060996	dendritic spine development	10/827	128/29008	0.00371996	0.0290613	0.0211755	Dlg5/Asap1/Mef2c/Ngfr/Arid1b/Sdk1/Camk2a/Plk2/Epha5/Dock10	10
CA1	DARchipseeker_young	GO:0035725	sodium ion transmembrane transport	11/827	149/29008	0.00372013	0.0290613	0.0211755	Kcnk1/Slc6a4/Slc6a11/Nedd4l/Hcn4/Slc12a2/Bpifa1/Fgf14/Camk2d/Slc8b1/Slc24a4	11
CA1	DARchipseeker_young	GO:0055007	cardiac muscle cell differentiation	11/827	149/29008	0.00372013	0.0290613	0.0211755	Sik1/Mef2a/Popdc2/Efnb2/Foxp1/Rgs2/Mef2c/Itgb1/Camk2d/Tbx5/Nebl	11
CA1	DARchipseeker_young	GO:0051251	positive regulation of lymphocyte activation	23/827	436/29008	0.00376432	0.0291969	0.0212742	Slc7a1/Zfp609/Lef1/Sox4/Syk/Cd86/Cd40/Tgfbr2/Tnfsfm13/Vav3/Efnb2/Hps1/Runx1/Jak3/Sh3kbp1/Mpl/Stat6/Mef2c/Tacr1/Il6st/Il1b/Ifng/Nfkbiz	23
CA1	DARchipseeker_young	GO:1900543	negative regulation of purine nucleotide metabolic process	4/827	23/29008	0.00376938	0.0291969	0.0212742	Rd3/Hdac4/Ppargc1a/Entpd1	4
CA1	DARchipseeker_young	GO:0002294	CD4-positive, alpha-beta T cell differentiation involved in immune response	7/827	70/29008	0.00376994	0.0291969	0.0212742	Lef1/Tnfsf18/Foxp1/Jak3/Stat6/Ifng/Nfkbiz	7
CA1	DARchipseeker_young	GO:0050771	negative regulation of axonogenesis	7/827	70/29008	0.00376994	0.0291969	0.0212742	Sema6a/Sema3c/Mt3/Sema6d/Slit2/Dab1/Ryk	7
CA1	DARchipseeker_young	GO:0060349	bone morphogenesis	9/827	108/29008	0.00378434	0.0291969	0.0212742	Pappa2/Col13a1/Col9a1/Cited2/Tgfbr2/Mef2c/Msx2/Carm1/Cyp26b1	9
CA1	DARchipseeker_young	GO:1903034	regulation of response to wounding	12/827	171/29008	0.00378585	0.0291969	0.0212742	Adamts18/Mylk/Pdgfa/Phldb2/Stk24/Slc12a2/F2r/Ubash3b/Plpp3/Kank1/Itgb1/Igf1r	12
CA1	DARchipseeker_young	GO:0050870	positive regulation of T cell activation	14/827	216/29008	0.00379926	0.0291969	0.0212742	Slc7a1/Zfp609/Lef1/Sox4/Syk/Cd86/Tgfbr2/Efnb2/Runx1/Jak3/Il6st/Il1b/Ifng/Nfkbiz	14
CA1	DARchipseeker_young	GO:0001964	startle response	5/827	37/29008	0.00380778	0.0291969	0.0212742	Npas3/Penk/Fabp7/Prkn/Pcdh15	5
CA1	DARchipseeker_young	GO:0048846	axon extension involved in axon guidance	5/827	37/29008	0.00380778	0.0291969	0.0212742	Sema6a/Sema3c/Sema6d/Slit2/Ryk	5
CA1	DARchipseeker_young	GO:0051953	negative regulation of amine transport	5/827	37/29008	0.00380778	0.0291969	0.0212742	Chga/Slc15a1/Rgs2/Entpd1/Il1b	5
CA1	DARchipseeker_young	GO:0086091	regulation of heart rate by cardiac conduction	5/827	37/29008	0.00380778	0.0291969	0.0212742	Kcne4/Ctnna3/Hcn4/Cacna1d/Ank2	5
CA1	DARchipseeker_young	GO:1902284	neuron projection extension involved in neuron projection guidance	5/827	37/29008	0.00380778	0.0291969	0.0212742	Sema6a/Sema3c/Sema6d/Slit2/Ryk	5
CA1	DARchipseeker_young	GO:0010828	positive regulation of glucose transmembrane transport	6/827	53/29008	0.00387205	0.0295533	0.0215339	Aoc3/Mef2a/Rnasel/Ptpn11/Ocln/Slc1a2	6
CA1	DARchipseeker_young	GO:0045907	positive regulation of vasoconstriction	6/827	53/29008	0.00387205	0.0295533	0.0215339	Dbh/Chga/F2r/Smad6/Ace/Tacr1	6
CA1	DARchipseeker_young	GO:0048483	autonomic nervous system development	6/827	53/29008	0.00387205	0.0295533	0.0215339	Sox4/Sox11/Ntf3/Nav2/Adarb1/Gbx2	6
CA1	DARchipseeker_young	GO:0030832	regulation of actin filament length	13/827	194/29008	0.00391867	0.0297849	0.0217027	Arhgap28/Tmod4/Slit2/Scin/Snx9/Carmil1/Fmn2/Rictor/Fchsd2/Hcls1/Kank1/Cracd/Eps8	13
CA1	DARchipseeker_young	GO:0098656	anion transmembrane transport	13/827	194/29008	0.00391867	0.0297849	0.0217027	Slc7a1/Lrrc8d/Slc12a2/Slc16a7/Ank/Slc12a8/Gabrg3/Rgs2/Abcc1/Slc25a13/Slc1a2/Vdac1/Itgb1	13
CA1	DARchipseeker_young	GO:0006813	potassium ion transport	15/827	240/29008	0.0039258	0.0297849	0.0217027	Kcnk1/Kcne4/Nedd4l/Kcnh8/Dpp6/Hcn4/Slc12a2/Gal/Cacna1d/Slc12a8/Kcna6/Ank2/Kcnt2/Itgb1/Slc24a4	15
CA1	DARchipseeker_young	GO:0046632	alpha-beta T cell differentiation	10/827	129/29008	0.00393227	0.0297849	0.0217027	Lef1/Tnfsf18/Syk/Tgfbr2/Foxp1/Runx1/Jak3/Stat6/Ifng/Nfkbiz	10
CA1	DARchipseeker_young	GO:1903313	positive regulation of mRNA metabolic process	10/827	129/29008	0.00393227	0.0297849	0.0217027	Tut7/Qk/Pan3/Cnot6l/Adarb1/Cirbp/Pabpc1/Rbm24/Samd4/Prr5l	10
CA1	DARchipseeker_young	GO:0051017	actin filament bundle assembly	12/827	172/29008	0.00396723	0.030004	0.0218624	Arhgap28/Phldb2/Dpysl3/Carmil1/Fmn2/Prkn/Pcdh15/Tacr1/Myo1b/Triobp/Eps8/Limk1	12
CA1	DARchipseeker_young	GO:0034446	substrate adhesion-dependent cell spreading	9/827	109/29008	0.00402324	0.0303356	0.022104	Postn/Dock1/Itga8/Carmil1/Sfrp1/Kank1/Coro1c/Megf9/Triobp	9
CA1	DARchipseeker_young	GO:1902106	negative regulation of leukocyte differentiation	9/827	109/29008	0.00402324	0.0303356	0.022104	Trib1/Zbtb46/Cdk6/Tnfsf18/Ubash3b/Runx1/Sfrp1/Jak3/Ifng	9
CA1	DARchipseeker_young	GO:0002293	alpha-beta T cell differentiation involved in immune response	7/827	71/29008	0.00408163	0.0305907	0.0222899	Lef1/Tnfsf18/Foxp1/Jak3/Stat6/Ifng/Nfkbiz	7
CA1	DARchipseeker_young	GO:0060675	ureteric bud morphogenesis	7/827	71/29008	0.00408163	0.0305907	0.0222899	Dchs1/Fat4/Ptch1/Lgr4/Agtr1a/Npnt/Greb1l	7
CA1	DARchipseeker_young	GO:1990868	response to chemokine	7/827	71/29008	0.00408163	0.0305907	0.0222899	Slit2/Slc12a2/Hif1a/Mpl/Ccl25/Ccl7/Lrch1	7
CA1	DARchipseeker_young	GO:1990869	cellular response to chemokine	7/827	71/29008	0.00408163	0.0305907	0.0222899	Slit2/Slc12a2/Hif1a/Mpl/Ccl25/Ccl7/Lrch1	7
CA1	DARchipseeker_young	GO:0032984	protein-containing complex disassembly	14/827	218/29008	0.00412196	0.0307519	0.0224073	Nckap5/Tmod4/Vmp1/Scin/Stx17/Rubcnl/Carmil1/Smarce1/Sh3gl3/Dhx8/Cracd/Eps8/Irak3/Igf1r	14
CA1	DARchipseeker_young	GO:0043393	regulation of protein binding	14/827	218/29008	0.00412196	0.0307519	0.0224073	Ramp1/Cldn5/Hdac4/Ubash3b/Ace/Aplp2/Prkn/Tiam1/Lrpap1/Plk2/Bdnf/Ccm2l/Carm1/Sympk	14
CA1	DARchipseeker_young	GO:0006898	receptor-mediated endocytosis	16/827	265/29008	0.00413091	0.0307519	0.0224073	Cacng5/Msr1/Ap2a1/Ramp1/Snx9/Syk/Tgfbr2/Ntf3/Cubn/Efnb2/Sh3gl3/Tmem108/Fchsd2/Lrpap1/Itgb1/Lrrtm1	16
CA1	DARchipseeker_young	GO:0061041	regulation of wound healing	10/827	130/29008	0.00415405	0.0307519	0.0224073	Adamts18/Mylk/Pdgfa/Phldb2/Slc12a2/F2r/Ubash3b/Plpp3/Kank1/Itgb1	10
CA1	DARchipseeker_young	GO:0006835	dicarboxylic acid transport	8/827	90/29008	0.00418648	0.0307519	0.0224073	Lrrc8d/Slc12a2/Il1b/Slc26a7/Bdnf/Slc25a13/Slc1a2/Itgb1	8
CA1	DARchipseeker_young	GO:0010827	regulation of glucose transmembrane transport	8/827	90/29008	0.00418648	0.0307519	0.0224073	Aoc3/Mef2a/Rnasel/Ace/Ptpn11/Ocln/Il1b/Slc1a2	8
CA1	DARchipseeker_young	GO:0001840	neural plate development	3/827	12/29008	0.00418951	0.0307519	0.0224073	Ptch1/Zfp568/Htt	3
CA1	DARchipseeker_young	GO:0002246	wound healing involved in inflammatory response	3/827	12/29008	0.00418951	0.0307519	0.0224073	F2r/Hif1a/Pparg	3
CA1	DARchipseeker_young	GO:0003183	mitral valve morphogenesis	3/827	12/29008	0.00418951	0.0307519	0.0224073	Dchs1/Sox4/Smad6	3
CA1	DARchipseeker_young	GO:0007183	SMAD protein complex assembly	3/827	12/29008	0.00418951	0.0307519	0.0224073	Ldlrad4/Smad2/Smad6	3
CA1	DARchipseeker_young	GO:0009642	response to light intensity	3/827	12/29008	0.00418951	0.0307519	0.0224073	Rgs9/Cntnap2/Slc24a4	3
CA1	DARchipseeker_young	GO:0032354	response to follicle-stimulating hormone	3/827	12/29008	0.00418951	0.0307519	0.0224073	Epha3/Ppargc1a/Epha5	3
CA1	DARchipseeker_young	GO:0043619	regulation of transcription from RNA polymerase II promoter in response to oxidative stress	3/827	12/29008	0.00418951	0.0307519	0.0224073	Mt3/Chd6/Hif1a	3
CA1	DARchipseeker_young	GO:1901524	regulation of mitophagy	3/827	12/29008	0.00418951	0.0307519	0.0224073	Prkn/Vps13c/Vdac1	3
CA1	DARchipseeker_young	GO:0010639	negative regulation of organelle organization	20/827	364/29008	0.00425527	0.0311385	0.022689	Arhgap28/Stn1/Tmod4/Slit2/Ercc4/Cdh5/Scin/Zwint/Phldb2/Mdm1/Carmil1/Higd1a/Prkn/Parl/Gclc/Kank1/Ppargc1a/Pparg/Cracd/Eps8	20
CA1	DARchipseeker_young	GO:0002262	myeloid cell homeostasis	13/827	196/29008	0.00427196	0.0311385	0.022689	Hc/Cited2/Cdk6/Mecom/L3mbtl3/Klf2/Traf3ip2/Jak3/Hif1a/Mpl/Lmo2/Hcls1/Ifng	13
CA1	DARchipseeker_young	GO:0034612	response to tumor necrosis factor	13/827	196/29008	0.00427196	0.0311385	0.022689	Adamts12/Tnfrsf21/Ankrd1/Tnfsf18/Syk/Cd40/Traf3ip2/Sfrp1/Ccl25/Prkn/Ccl7/Gpd1/Npnt	13
CA1	DARchipseeker_young	GO:0000041	transition metal ion transport	9/827	110/29008	0.00427377	0.0311385	0.022689	Slc39a6/Mt3/Tmem163/Trpm2/Ryr2/Atp2c2/Nectin1/Ifng/Myo1b	9
CA1	DARchipseeker_young	GO:0051294	establishment of spindle orientation	5/827	38/29008	0.00428353	0.0311385	0.022689	Ankfn1/Nde1/Htt/Itgb1/Pkhd1	5
CA1	DARchipseeker_young	GO:0070528	protein kinase C signaling	5/827	38/29008	0.00428353	0.0311385	0.022689	Phlpp1/Ankrd1/Ulk4/Cd40/Mc1r	5
CA1	DARchipseeker_young	GO:0051047	positive regulation of secretion	22/827	415/29008	0.00428592	0.0311385	0.022689	Prl3c1/Slc6a4/Sox4/Trpm2/Sox11/Ankrd1/Syk/Slc12a2/Gal/Cacna1i/Cacna1d/Cadps/Runx1/Pcp4/Hif1a/Prkn/Ptpn11/Tacr1/Stxbp5l/Ncs1/Il1b/Hgs	22
CA1	DARchipseeker_young	GO:0018209	peptidyl-serine modification	20/827	365/29008	0.00438537	0.0315332	0.0229766	Camk1d/Stk32b/Cdc7/Vrk3/Syk/Stk32c/Tgfbr2/Stk32a/Ntf3/Rictor/Nek6/Drd1/Hcls1/Prkd1/Camk2a/Plk2/Ifng/Bdnf/Fnip2/Camk2d	20
CA1	DARchipseeker_young	GO:0031334	positive regulation of protein-containing complex assembly	15/827	243/29008	0.00440142	0.0315332	0.0229766	Cdh5/Scin/Snx9/Asap1/Syk/Carmil1/Fmn2/Rictor/Trabd2b/Pcsk5/Fchsd2/Rap1b/Cracd/Ifng/Fnip2	15
CA1	DARchipseeker_young	GO:0002287	alpha-beta T cell activation involved in immune response	7/827	72/29008	0.00441245	0.0315332	0.0229766	Lef1/Tnfsf18/Foxp1/Jak3/Stat6/Ifng/Nfkbiz	7
CA1	DARchipseeker_young	GO:0002763	positive regulation of myeloid leukocyte differentiation	7/827	72/29008	0.00441245	0.0315332	0.0229766	Fos/Notch2/Lef1/Trib1/Runx1/Hcls1/Ifng	7
CA1	DARchipseeker_young	GO:0072171	mesonephric tubule morphogenesis	7/827	72/29008	0.00441245	0.0315332	0.0229766	Dchs1/Fat4/Ptch1/Lgr4/Agtr1a/Npnt/Greb1l	7
CA1	DARchipseeker_young	GO:1905330	regulation of morphogenesis of an epithelium	7/827	72/29008	0.00441245	0.0315332	0.0229766	Adamts12/Pdgfa/Sulf1/Lgr4/Foxp1/Sfrp1/Agtr1a	7
CA1	DARchipseeker_young	GO:0003283	atrial septum development	4/827	24/29008	0.0044225	0.0315332	0.0229766	Notch2/Sox4/Ank2/Tbx5	4
CA1	DARchipseeker_young	GO:0010878	cholesterol storage	4/827	24/29008	0.0044225	0.0315332	0.0229766	Msr1/Soat1/Ces1a/Pparg	4
CA1	DARchipseeker_young	GO:0014850	response to muscle activity	4/827	24/29008	0.0044225	0.0315332	0.0229766	Ryr2/Capn3/Hif1a/Ppargc1a	4
CA1	DARchipseeker_young	GO:0032352	positive regulation of hormone metabolic process	4/827	24/29008	0.0044225	0.0315332	0.0229766	Slco1c1/Hif1a/Ppargc1a/Igf1r	4
CA1	DARchipseeker_young	GO:0043586	tongue development	4/827	24/29008	0.0044225	0.0315332	0.0229766	Bnc2/Lef1/Bdnf/Cyp26b1	4
CA1	DARchipseeker_young	GO:0045980	negative regulation of nucleotide metabolic process	4/827	24/29008	0.0044225	0.0315332	0.0229766	Rd3/Hdac4/Ppargc1a/Entpd1	4
CA1	DARchipseeker_young	GO:1901522	positive regulation of transcription from RNA polymerase II promoter involved in cellular response to chemical stimulus	4/827	24/29008	0.0044225	0.0315332	0.0229766	Mt3/Rxrg/Chd6/Hif1a	4
CA1	DARchipseeker_young	GO:0097696	receptor signaling pathway via STAT	13/827	197/29008	0.004458	0.0317409	0.0231279	Prl3c1/Dab1/Tnfsf18/Cd40/Ptprd/Jak3/Stat6/Il6st/Hcls1/Pparg/Agtr1a/Ifng/Hgs	13
CA1	DARchipseeker_young	GO:0031016	pancreas development	8/827	91/29008	0.00447811	0.0318386	0.0231992	Sox4/Nr5a2/Cdk6/Smad2/Nkx6-2/Cdh2/Pax4/Igf1r	8
CA1	DARchipseeker_young	GO:1903707	negative regulation of hemopoiesis	9/827	111/29008	0.00453629	0.0322064	0.0234671	Trib1/Zbtb46/Cdk6/Tnfsf18/Ubash3b/Runx1/Sfrp1/Jak3/Ifng	9
CA1	DARchipseeker_young	GO:0051494	negative regulation of cytoskeleton organization	12/827	175/29008	0.0045536	0.0322374	0.0234897	Arhgap28/Tmod4/Slit2/Cdh5/Scin/Phldb2/Mdm1/Carmil1/Prkn/Kank1/Cracd/Eps8	12
CA1	DARchipseeker_young	GO:0061572	actin filament bundle organization	12/827	175/29008	0.0045536	0.0322374	0.0234897	Arhgap28/Phldb2/Dpysl3/Carmil1/Fmn2/Prkn/Pcdh15/Tacr1/Myo1b/Triobp/Eps8/Limk1	12
CA1	DARchipseeker_young	GO:0007032	endosome organization	6/827	55/29008	0.00466109	0.0329516	0.0240101	Hook1/Prkn/Aqp11/Coro1c/Pik3c3/Chmp2b	6
CA1	DARchipseeker_young	GO:0002790	peptide secretion	17/827	293/29008	0.00472828	0.0333792	0.0243217	Sox4/Trpm2/Pde8b/Smad2/Chga/Cacna1d/Htt/Sfrp1/Hif1a/Prkn/Ptpn11/Stxbp5l/Pparg/Il1b/Ifng/Epha5/Slc8b1	17
CA1	DARchipseeker_young	GO:0046637	regulation of alpha-beta T cell differentiation	7/827	73/29008	0.00476311	0.0335776	0.0244662	Tnfsf18/Syk/Tgfbr2/Runx1/Jak3/Ifng/Nfkbiz	7
CA1	DARchipseeker_young	GO:0043367	CD4-positive, alpha-beta T cell differentiation	8/827	92/29008	0.0047851	0.0336849	0.0245444	Lef1/Tnfsf18/Foxp1/Runx1/Jak3/Stat6/Ifng/Nfkbiz	8
CA1	DARchipseeker_young	GO:0050673	epithelial cell proliferation	24/827	471/29008	0.00479777	0.0336958	0.0245524	Prl3c1/Ptch1/Notch2/Cdk6/Sox11/Sulf1/Lgr4/Fabp7/Efnb2/Foxp1/Sfrp1/Rictor/Stat6/Mef2c/Ngfr/Tacr1/Aqp11/B4galt1/Pparg/Prkd1/Agtr1a/Ifng/Gas1/Pkhd1	24
CA1	DARchipseeker_young	GO:0001782	B cell homeostasis	5/827	39/29008	0.00480017	0.0336958	0.0245524	Spns2/Traf3ip2/Hif1a/Mef2c/Dock10	5
CA1	DARchipseeker_young	GO:0003158	endothelium development	10/827	133/29008	0.00487908	0.0341535	0.0248859	Adamts12/Cdh5/Col24a1/Col18a1/Akap11/Cldn5/Foxp1/Rap1b/Heg1/Il1b	10
CA1	DARchipseeker_young	GO:0007368	determination of left/right symmetry	10/827	133/29008	0.00487908	0.0341535	0.0248859	Bicc1/Pcsk6/Notch2/Cited2/Dnai1/Tgfbr2/Smad2/Pcsk5/Hif1a/Mef2c	10
CA1	DARchipseeker_young	GO:0007528	neuromuscular junction development	6/827	56/29008	0.00509717	0.0353392	0.0257498	Pdzrn3/Ppfibp1/Cacna1s/F2r/Musk/Ky	6
CA1	DARchipseeker_young	GO:0010463	mesenchymal cell proliferation	6/827	56/29008	0.00509717	0.0353392	0.0257498	Dchs1/Fat4/Pdgfa/Tgfbr2/Foxp1/Gas1	6
CA1	DARchipseeker_young	GO:0051653	spindle localization	6/827	56/29008	0.00509717	0.0353392	0.0257498	Ankfn1/Nde1/Htt/Fmn2/Itgb1/Pkhd1	6
CA1	DARchipseeker_young	GO:0030516	regulation of axon extension	9/827	113/29008	0.00509887	0.0353392	0.0257498	Sema6a/Sema3c/Mt3/Sema6d/Slit2/L1cam/Ryk/Bdnf/Limk1	9
CA1	DARchipseeker_young	GO:0055017	cardiac muscle tissue growth	9/827	113/29008	0.00509887	0.0353392	0.0257498	Cited2/Tgfbr2/Foxp1/Rgs2/Heg1/Mef2c/Ccm2l/Camk2d/Tbx5	9
CA1	DARchipseeker_young	GO:0035304	regulation of protein dephosphorylation	8/827	93/29008	0.00510795	0.0353392	0.0257498	Cdh5/Vrk3/Camta1/Htt/Ppp2r2b/Ppp4r4/Cmya5/Sympk	8
CA1	DARchipseeker_young	GO:0140029	exocytic process	8/827	93/29008	0.00510795	0.0353392	0.0257498	Rab3c/Rab12/Exoc4/Erc2/Syk/Cadps/Camk2a/Syt2	8
CA1	DARchipseeker_young	GO:1903312	negative regulation of mRNA metabolic process	8/827	93/29008	0.00510795	0.0353392	0.0257498	Traf3ip2/Qk/Dazl/Igf2bp1/Sfswap/Cirbp/Rbm24/Elavl4	8
CA1	DARchipseeker_young	GO:1902369	negative regulation of RNA catabolic process	7/827	74/29008	0.00513435	0.0353392	0.0257498	Traf3ip2/Qk/Dazl/Igf2bp1/Cirbp/Rbm24/Elavl4	7
CA1	DARchipseeker_young	GO:1903036	positive regulation of response to wounding	7/827	74/29008	0.00513435	0.0353392	0.0257498	Mylk/Stk24/F2r/Plpp3/Kank1/Itgb1/Igf1r	7
CA1	DARchipseeker_young	GO:0002696	positive regulation of leukocyte activation	25/827	500/29008	0.0051353	0.0353392	0.0257498	Havcr1/Slc7a1/Zfp609/Lef1/Sox4/Il33/Syk/Cd86/Cd40/Tgfbr2/Tnfsfm13/Vav3/Efnb2/Hps1/Runx1/Jak3/Sh3kbp1/Mpl/Stat6/Mef2c/Tacr1/Il6st/Il1b/Ifng/Nfkbiz	25
CA1	DARchipseeker_young	GO:0035024	negative regulation of Rho protein signal transduction	4/827	25/29008	0.00514772	0.0353392	0.0257498	Arap3/Heg1/Kank1/Itgb1	4
CA1	DARchipseeker_young	GO:1904893	negative regulation of receptor signaling pathway via STAT	4/827	25/29008	0.00514772	0.0353392	0.0257498	Dab1/Ptprd/Pparg/Hgs	4
CA1	DARchipseeker_young	GO:2000831	regulation of steroid hormone secretion	4/827	25/29008	0.00514772	0.0353392	0.0257498	Gal/Runx1/Ptpn11/Agtr1a	4
CA1	DARchipseeker_young	GO:0007369	gastrulation	12/827	178/29008	0.00520732	0.0356501	0.0259764	Exoc4/Lef1/Phldb2/Tgfbr2/Smad2/Zfp568/Htt/Elf5/Sfrp1/Plpp3/Col12a1/Syf2	12
CA1	DARchipseeker_young	GO:0048660	regulation of smooth muscle cell proliferation	12/827	178/29008	0.00520732	0.0356501	0.0259764	Trib1/Tgfbr2/Hdac4/Foxp1/Hif1a/Mef2c/Tacr1/Ppargc1a/Pparg/Ifng/Camk2d/Igf1r	12
CA1	DARchipseeker_young	GO:0009416	response to light stimulus	18/827	321/29008	0.00527763	0.0360569	0.0262727	Pmaip1/Sik1/Dbh/Rgs9/Ercc4/Pde8b/Htt/Hif1a/Drd1/Cirbp/Mc1r/Pparg/Zzef1/Slc1a2/Cntnap2/Itgb1/Meis2/Slc24a4	18
CA1	DARchipseeker_young	GO:0001767	establishment of lymphocyte polarity	3/827	13/29008	0.00533184	0.0360569	0.0262727	Traf3ip2/Crtam/Cyp26b1	3
CA1	DARchipseeker_young	GO:0001768	establishment of T cell polarity	3/827	13/29008	0.00533184	0.0360569	0.0262727	Traf3ip2/Crtam/Cyp26b1	3
CA1	DARchipseeker_young	GO:0003174	mitral valve development	3/827	13/29008	0.00533184	0.0360569	0.0262727	Dchs1/Sox4/Smad6	3
CA1	DARchipseeker_young	GO:0006977	DNA damage response, signal transduction by p53 class mediator resulting in cell cycle arrest	3/827	13/29008	0.00533184	0.0360569	0.0262727	Sox4/Ppp2r5c/Cradd	3
CA1	DARchipseeker_young	GO:0009950	dorsal/ventral axis specification	3/827	13/29008	0.00533184	0.0360569	0.0262727	Smad2/Sfrp1/Smad6	3
CA1	DARchipseeker_young	GO:0060394	negative regulation of pathway-restricted SMAD protein phosphorylation	3/827	13/29008	0.00533184	0.0360569	0.0262727	Ldlrad4/Smad6/Pparg	3
CA1	DARchipseeker_young	GO:0060601	lateral sprouting from an epithelium	3/827	13/29008	0.00533184	0.0360569	0.0262727	Gli2/Sulf1/Celsr1	3
CA1	DARchipseeker_young	GO:1901660	calcium ion export	3/827	13/29008	0.00533184	0.0360569	0.0262727	Rgs9/Slc8b1/Slc24a4	3
CA1	DARchipseeker_young	GO:0060041	retina development in camera-type eye	12/827	179/29008	0.0054411	0.0366876	0.0267324	Bmpr1b/Megf11/Rd3/Sdk2/Mdm1/Nectin1/Hps1/Hif1a/Zhx2/Lama1/Man2a1/Sdk1	12
CA1	DARchipseeker_young	GO:0060249	anatomical structure homeostasis	18/827	322/29008	0.0054462	0.0366876	0.0267324	Col9a1/Homer1/Cldn5/Syk/Mdm1/Slc12a2/F2r/Ubash3b/Hif1a/Pcdh15/Ptpn11/Cdh23/Mir140/Ocln/Cracd/Itgb1/Chmp2b/Whrn	18
CA1	DARchipseeker_young	GO:0048644	muscle organ morphogenesis	8/827	94/29008	0.0054472	0.0366876	0.0267324	Mylk/Ankrd1/Ryr2/Adarb1/Heg1/Myf6/Arid5b/Ccm2l	8
CA1	DARchipseeker_young	GO:0001558	regulation of cell growth	23/827	450/29008	0.00548405	0.0368658	0.0268621	Sema6a/Sema3c/Mt3/Rerg/Sema6d/Nedd4l/Slit2/Extl3/Plaat1/Foxp1/Eif4g2/Sfrp1/L1cam/Rgs2/Ryk/Prkn/Cirbp/Igfbpl1/Pparg/Bdnf/Limk1/Gas1/Syt2	23
CA1	DARchipseeker_young	GO:0030308	negative regulation of cell growth	13/827	202/29008	0.00548844	0.0368658	0.0268621	Sema6a/Sema3c/Mt3/Rerg/Sema6d/Slit2/Foxp1/Sfrp1/Rgs2/Ryk/Cirbp/Pparg/Gas1	13
CA1	DARchipseeker_young	GO:0051149	positive regulation of muscle cell differentiation	7/827	75/29008	0.00552689	0.0370741	0.0270139	Efnb2/Setd3/Mef2c/Rbm24/Myf6/Smyd1/Cyp26b1	7
CA1	DARchipseeker_young	GO:0008277	regulation of G protein-coupled receptor signaling pathway	10/827	136/29008	0.00569988	0.0381318	0.0277846	Rgs9/Kctd16/Ramp1/Chga/Plce1/Rgs2/Rgs13/Camk2a/Itgb1/Slc24a4	10
CA1	DARchipseeker_young	GO:0030278	regulation of ossification	10/827	136/29008	0.00569988	0.0381318	0.0277846	Bmpr1b/Sox11/Ank/Sfrp1/Smad6/Hif1a/Mef2c/Ptpn11/Tacr1/Mepe	10
CA1	DARchipseeker_young	GO:0035710	CD4-positive, alpha-beta T cell activation	9/827	115/29008	0.00571407	0.0381755	0.0278165	Lef1/Tnfsf18/Tgfbr2/Foxp1/Runx1/Jak3/Stat6/Ifng/Nfkbiz	9
CA1	DARchipseeker_young	GO:0071900	regulation of protein serine/threonine kinase activity	19/827	349/29008	0.00577534	0.0385332	0.0280771	Trib1/Tcim/Pdgfa/Nek10/Syk/Cd40/Pkia/Ntf3/Htt/Higd1a/Sfrp1/Rgs2/Heg1/Pparg/Il1b/Ifng/Hgs/Npffr2/Irak3	19
CA1	DARchipseeker_young	GO:0051341	regulation of oxidoreductase activity	8/827	95/29008	0.00580336	0.0386684	0.0281756	Mt3/Aoc3/Ndufa4/Prkn/Slamf8/Il1b/Ifng/Rfk	8
CA1	DARchipseeker_young	GO:0010575	positive regulation of vascular endothelial growth factor production	4/827	26/29008	0.00594844	0.0393141	0.0286461	Hc/Sulf1/Hif1a/Il1b	4
CA1	DARchipseeker_young	GO:0022010	central nervous system myelination	4/827	26/29008	0.00594844	0.0393141	0.0286461	Ulk4/Nkx6-2/Fa2h/Cntnap2	4
CA1	DARchipseeker_young	GO:0030325	adrenal gland development	4/827	26/29008	0.00594844	0.0393141	0.0286461	Cited2/Smad2/Arid5b/Igf1r	4
CA1	DARchipseeker_young	GO:0032291	axon ensheathment in central nervous system	4/827	26/29008	0.00594844	0.0393141	0.0286461	Ulk4/Nkx6-2/Fa2h/Cntnap2	4
CA1	DARchipseeker_young	GO:0001709	cell fate determination	5/827	41/29008	0.00596337	0.0393141	0.0286461	Ptch1/Notch2/Ntf3/Mef2c/Cyp26b1	5
CA1	DARchipseeker_young	GO:0051693	actin filament capping	5/827	41/29008	0.00596337	0.0393141	0.0286461	Tmod4/Scin/Carmil1/Cracd/Eps8	5
CA1	DARchipseeker_young	GO:0060603	mammary gland duct morphogenesis	5/827	41/29008	0.00596337	0.0393141	0.0286461	Ptch1/Slit2/Gli2/Slc12a2/Msx2	5
CA1	DARchipseeker_young	GO:0099084	postsynaptic specialization organization	5/827	41/29008	0.00596337	0.0393141	0.0286461	Shank2/Ptprd/Tmem108/Cdh2/Lrrtm1	5
CA1	DARchipseeker_young	GO:0019218	regulation of steroid metabolic process	9/827	116/29008	0.00604238	0.0396253	0.0288728	Scd1/Pde8b/Ces1a/Gal/Lmf1/Ppargc1a/Agtr1a/Ifng/Igf1r	9
CA1	DARchipseeker_young	GO:0051897	positive regulation of protein kinase B signaling	9/827	116/29008	0.00604238	0.0396253	0.0288728	Phlpp1/Pdgfa/Rictor/Ngfr/Hcls1/Gfral/Mc1r/Itgb1/Igf1r	9
CA1	DARchipseeker_young	GO:0051952	regulation of amine transport	9/827	116/29008	0.00604238	0.0396253	0.0288728	Slc12a2/Chga/Pcp4/Slc15a1/Rgs2/Entpd1/Il1b/Itgb1/Syt2	9
CA1	DARchipseeker_young	GO:1904659	glucose transmembrane transport	9/827	116/29008	0.00604238	0.0396253	0.0288728	Aoc3/Mef2a/Rnasel/Ace/Drd1/Ptpn11/Ocln/Il1b/Slc1a2	9
CA1	DARchipseeker_young	GO:0014009	glial cell proliferation	6/827	58/29008	0.00605796	0.0396753	0.0289093	Sox4/Sox11/Il33/Il1b/Idh2/Ifng	6
CA1	DARchipseeker_young	GO:0045862	positive regulation of proteolysis	19/827	351/29008	0.00612751	0.0400781	0.0292028	Pmaip1/Trim67/Trib1/Il33/Snx9/Sh3rf2/Syk/F2r/Capn3/Prkn/Ngfr/Gclc/Pparg/Il1b/Plk2/Ifng/Ruvbl1/Cradd/Det1	19
CA1	DARchipseeker_young	GO:0007229	integrin-mediated signaling pathway	8/827	96/29008	0.00617696	0.0403486	0.0293999	Itga8/Syk/Itga9/Vav3/Pcsk5/Plpp3/Ptpn11/Itgb1	8
CA1	DARchipseeker_young	GO:0050678	regulation of epithelial cell proliferation	21/827	403/29008	0.00626511	0.0408708	0.0297804	Prl3c1/Ptch1/Notch2/Cdk6/Sox11/Sulf1/Efnb2/Foxp1/Sfrp1/Rictor/Mef2c/Ngfr/Tacr1/Aqp11/B4galt1/Pparg/Prkd1/Agtr1a/Ifng/Gas1/Pkhd1	21
CA1	DARchipseeker_young	GO:2000377	regulation of reactive oxygen species metabolic process	11/827	160/29008	0.00632937	0.041236	0.0300465	Bcr/Mt3/Syk/Tgfbr2/Hdac4/Hif1a/Prkn/Ngfr/Parl/Agtr1a/Vdac1	11
CA1	DARchipseeker_young	GO:0045669	positive regulation of osteoblast differentiation	7/827	77/29008	0.00637885	0.0414361	0.0301923	Bmpr1b/Sox11/Mef2c/Il6st/Msx2/Prkd1/Npnt	7
CA1	DARchipseeker_young	GO:0008645	hexose transmembrane transport	9/827	117/29008	0.00638502	0.0414361	0.0301923	Aoc3/Mef2a/Rnasel/Ace/Drd1/Ptpn11/Ocln/Il1b/Slc1a2	9
CA1	DARchipseeker_young	GO:0010927	cellular component assembly involved in morphogenesis	9/827	117/29008	0.00638502	0.0414361	0.0301923	Tmod4/Mef2a/Phldb2/Foxp1/Capn3/Mef2c/Pgm5/Itgb1/Nebl	9
CA1	DARchipseeker_young	GO:0022408	negative regulation of cell-cell adhesion	13/827	206/29008	0.00644298	0.0417579	0.0304268	Adamts18/Socs6/Tnfrsf21/Dlg5/Lef1/Tnfsf18/Cd86/Ubash3b/Runx1/Jak3/Ccl25/Crtam/Ccm2l	13
CA1	DARchipseeker_young	GO:0042129	regulation of T cell proliferation	12/827	183/29008	0.00646088	0.0418195	0.0304717	Tnfrsf21/Slc7a1/Dlg5/Tnfsf18/Syk/Cd86/Tgfbr2/Jak3/Crtam/Il6st/Il1b/Ifng	12
CA1	DARchipseeker_young	GO:0070555	response to interleukin-1	8/827	97/29008	0.00656853	0.0422337	0.0307735	Adamts12/Ankrd1/Cd40/Hdac4/Ccl25/Ccl7/Il1b/Irak3	8
CA1	DARchipseeker_young	GO:0051155	positive regulation of striated muscle cell differentiation	6/827	59/29008	0.00658486	0.0422337	0.0307735	Efnb2/Mef2c/Rbm24/Myf6/Smyd1/Cyp26b1	6
CA1	DARchipseeker_young	GO:1900024	regulation of substrate adhesion-dependent cell spreading	6/827	59/29008	0.00658486	0.0422337	0.0307735	Postn/Dock1/Carmil1/Kank1/Coro1c/Triobp	6
CA1	DARchipseeker_young	GO:0090175	regulation of establishment of planar polarity	5/827	42/29008	0.00661352	0.0422337	0.0307735	Sfrp1/Ryk/Mllt3/Celsr1/Pkhd1	5
CA1	DARchipseeker_young	GO:0010811	positive regulation of cell-substrate adhesion	10/827	139/29008	0.00662464	0.0422337	0.0307735	Dock1/Cdk6/Carmil1/L1cam/Pcsk5/Ccl25/Ptpn11/Itgb1/Triobp/Npnt	10
CA1	DARchipseeker_young	GO:0051224	negative regulation of protein transport	10/827	139/29008	0.00662464	0.0422337	0.0307735	Pde8b/Pkia/Chga/F2r/Sfrp1/Prkn/Ptpn11/Stxbp5l/Il1b/Idh2	10
CA1	DARchipseeker_young	GO:0003091	renal water homeostasis	3/827	14/29008	0.0066435	0.0422337	0.0307735	Aqp4/Akap11/Sctr	3
CA1	DARchipseeker_young	GO:0010882	regulation of cardiac muscle contraction by calcium ion signaling	3/827	14/29008	0.0066435	0.0422337	0.0307735	Ryr2/Hdac4/Ank2	3
CA1	DARchipseeker_young	GO:0045586	regulation of gamma-delta T cell differentiation	3/827	14/29008	0.0066435	0.0422337	0.0307735	Lef1/Sox4/Syk	3
CA1	DARchipseeker_young	GO:0046643	regulation of gamma-delta T cell activation	3/827	14/29008	0.0066435	0.0422337	0.0307735	Lef1/Sox4/Syk	3
CA1	DARchipseeker_young	GO:0046886	positive regulation of hormone biosynthetic process	3/827	14/29008	0.0066435	0.0422337	0.0307735	Hif1a/Ppargc1a/Igf1r	3
CA1	DARchipseeker_young	GO:0060263	regulation of respiratory burst	3/827	14/29008	0.0066435	0.0422337	0.0307735	Camk1d/Bcr/Slamf8	3
CA1	DARchipseeker_young	GO:0071838	cell proliferation in bone marrow	3/827	14/29008	0.0066435	0.0422337	0.0307735	Lef1/Ace/Mef2c	3
CA1	DARchipseeker_young	GO:1900025	negative regulation of substrate adhesion-dependent cell spreading	3/827	14/29008	0.0066435	0.0422337	0.0307735	Postn/Kank1/Coro1c	3
CA1	DARchipseeker_young	GO:0048659	smooth muscle cell proliferation	12/827	184/29008	0.00673801	0.0427799	0.0311715	Trib1/Tgfbr2/Hdac4/Foxp1/Hif1a/Mef2c/Tacr1/Ppargc1a/Pparg/Ifng/Camk2d/Igf1r	12
CA1	DARchipseeker_young	GO:0000289	nuclear-transcribed mRNA poly(A) tail shortening	4/827	27/29008	0.00682789	0.0428592	0.0312293	Pan3/Cnot6l/Pabpc1/Samd4	4
CA1	DARchipseeker_young	GO:0001780	neutrophil homeostasis	4/827	27/29008	0.00682789	0.0428592	0.0312293	Hc/Mecom/Mpl/Ifng	4
CA1	DARchipseeker_young	GO:0015740	C4-dicarboxylate transport	4/827	27/29008	0.00682789	0.0428592	0.0312293	Lrrc8d/Slc12a2/Slc25a13/Slc1a2	4
CA1	DARchipseeker_young	GO:0031954	positive regulation of protein autophosphorylation	4/827	27/29008	0.00682789	0.0428592	0.0312293	Pdgfa/Nek10/Syk/Ace	4
CA1	DARchipseeker_young	GO:0036336	dendritic cell migration	4/827	27/29008	0.00682789	0.0428592	0.0312293	Trpm2/Tnfsf18/Slamf8/Eps8	4
CA1	DARchipseeker_young	GO:0048843	negative regulation of axon extension involved in axon guidance	4/827	27/29008	0.00682789	0.0428592	0.0312293	Sema6a/Sema3c/Sema6d/Ryk	4
CA1	DARchipseeker_young	GO:0051016	barbed-end actin filament capping	4/827	27/29008	0.00682789	0.0428592	0.0312293	Scin/Carmil1/Cracd/Eps8	4
CA1	DARchipseeker_young	GO:0060563	neuroepithelial cell differentiation	4/827	27/29008	0.00682789	0.0428592	0.0312293	Lef1/Sox4/Sox11/Cdh2	4
CA1	DARchipseeker_young	GO:0062009	secondary palate development	4/827	27/29008	0.00682789	0.0428592	0.0312293	Lef1/Sox11/Tgfbr2/Smad2	4
CA1	DARchipseeker_young	GO:0002292	T cell differentiation involved in immune response	7/827	78/29008	0.00683973	0.0428795	0.031244	Lef1/Tnfsf18/Foxp1/Jak3/Stat6/Ifng/Nfkbiz	7
CA1	DARchipseeker_young	GO:0001894	tissue homeostasis	16/827	280/29008	0.00692946	0.0433875	0.0316142	Col9a1/Homer1/Cldn5/Syk/Mdm1/Slc12a2/F2r/Ubash3b/Pcdh15/Ptpn11/Cdh23/Mir140/Ocln/Cracd/Itgb1/Whrn	16
CA1	DARchipseeker_young	GO:0015749	monosaccharide transmembrane transport	9/827	119/29008	0.00711491	0.0444928	0.0324195	Aoc3/Mef2a/Rnasel/Ace/Drd1/Ptpn11/Ocln/Il1b/Slc1a2	9
CA1	DARchipseeker_young	GO:0042220	response to cocaine	5/827	43/29008	0.00731172	0.0454353	0.0331063	Homer1/Drd1/Sdk1/Bdnf/Slc1a2	5
CA1	DARchipseeker_young	GO:0045880	positive regulation of smoothened signaling pathway	5/827	43/29008	0.00731172	0.0454353	0.0331063	Dlg5/Gorab/Skor2/Sfrp1/Gas1	5
CA1	DARchipseeker_young	GO:0086002	cardiac muscle cell action potential involved in contraction	5/827	43/29008	0.00731172	0.0454353	0.0331063	Kcne4/Ctnna3/Ryr2/Cacna1d/Ank2	5
CA1	DARchipseeker_young	GO:0086009	membrane repolarization	5/827	43/29008	0.00731172	0.0454353	0.0331063	Kcne4/Nedd4l/Cacna1d/Ank2/Slc24a4	5
CA1	DARchipseeker_young	GO:0097484	dendrite extension	5/827	43/29008	0.00731172	0.0454353	0.0331063	Nedd4l/Tmem108/Prkn/Bdnf/Syt2	5
CA1	DARchipseeker_young	GO:0048813	dendrite morphogenesis	12/827	186/29008	0.00732034	0.0454353	0.0331063	Nedd4l/Mef2a/Cux1/Skor2/Ptprd/Igf2bp1/Farp1/Elavl4/Camk2a/Epha5/Dock10/Itgb1	12
CA1	DARchipseeker_young	GO:0034219	carbohydrate transmembrane transport	9/827	120/29008	0.00750297	0.0464532	0.033848	Aoc3/Mef2a/Rnasel/Ace/Drd1/Ptpn11/Ocln/Il1b/Slc1a2	9
CA1	DARchipseeker_young	GO:2000177	regulation of neural precursor cell proliferation	9/827	120/29008	0.00750297	0.0464532	0.033848	Slc6a4/Gli2/Skor2/Zfp423/Hif1a/Cdh2/Ngfr/Il1b/Bdnf	9
CA1	DARchipseeker_young	GO:0006865	amino acid transport	11/827	164/29008	0.0075722	0.0468237	0.0341179	Slc7a1/Lrrc8d/Slc12a2/Slc38a4/Slc15a1/Rgs2/Il1b/Bdnf/Slc25a13/Slc1a2/Itgb1	11
CA1	DARchipseeker_young	GO:0032271	regulation of protein polymerization	14/827	234/29008	0.00758422	0.0468398	0.0341297	Arhgap28/Tmod4/Slit2/Cdh5/Scin/Snx9/Carmil1/Fmn2/Rictor/Fchsd2/Hcls1/Kank1/Cracd/Eps8	14
CA1	DARchipseeker_young	GO:0007269	neurotransmitter secretion	12/827	187/29008	0.00762596	0.0469812	0.0342327	Erc2/Cadps/Rap1b/Drd1/Sncaip/Prkn/Mef2c/Stxbp5l/Ncs1/Camk2a/Syn3/Syt2	12
CA1	DARchipseeker_young	GO:0099643	signal release from synapse	12/827	187/29008	0.00762596	0.0469812	0.0342327	Erc2/Cadps/Rap1b/Drd1/Sncaip/Prkn/Mef2c/Stxbp5l/Ncs1/Camk2a/Syn3/Syt2	12
CA1	DARchipseeker_young	GO:0009855	determination of bilateral symmetry	10/827	142/29008	0.00766176	0.0470854	0.0343086	Bicc1/Pcsk6/Notch2/Cited2/Dnai1/Tgfbr2/Smad2/Pcsk5/Hif1a/Mef2c	10
CA1	DARchipseeker_young	GO:0048675	axon extension	10/827	142/29008	0.00766176	0.0470854	0.0343086	Sema6a/Sema3c/Mt3/Sema6d/Slit2/L1cam/Ryk/Bdnf/Itgb1/Limk1	10
CA1	DARchipseeker_young	GO:0006914	autophagy	22/827	437/29008	0.00770569	0.0471808	0.0343781	Retreg1/Rab12/Mt3/Vmp1/Ercc4/Stx17/Rubcnl/Htt/Eif4g2/Acbd5/Hif1a/Prkn/Scoc/Parl/Spata18/Vps13c/Tmem74/Prkd1/Plk2/Ifng/Pik3c3/Vdac1	22
CA1	DARchipseeker_young	GO:0010876	lipid localization	22/827	437/29008	0.00770569	0.0471808	0.0343781	Gramd1b/Slc66a2/Msr1/Ptch1/Prelid2/Spns2/Soat1/Syk/Ces1a/Slco1c1/Gal/Got2/Runx1/Tmem30b/Ace/Ptpn11/Abcc1/Pparg/Il1b/Agtr1a/Pitpna/Pla2g12a	22
CA1	DARchipseeker_young	GO:0061919	process utilizing autophagic mechanism	22/827	437/29008	0.00770569	0.0471808	0.0343781	Retreg1/Rab12/Mt3/Vmp1/Ercc4/Stx17/Rubcnl/Htt/Eif4g2/Acbd5/Hif1a/Prkn/Scoc/Parl/Spata18/Vps13c/Tmem74/Prkd1/Plk2/Ifng/Pik3c3/Vdac1	22
CA1	DARchipseeker_young	GO:0031641	regulation of myelination	6/827	61/29008	0.00773713	0.0473151	0.0344761	Tnfrsf21/Rxrg/Nkx6-2/Cdh2/Ngfr/Ifng	6
CA1	DARchipseeker_young	GO:0003272	endocardial cushion formation	4/827	28/29008	0.00778918	0.047343	0.0344964	Dchs1/Tgfbr2/Heyl/Msx2	4
CA1	DARchipseeker_young	GO:0007271	synaptic transmission, cholinergic	4/827	28/29008	0.00778918	0.047343	0.0344964	Musk/Ngfr/Tacr1/Ifng	4
CA1	DARchipseeker_young	GO:0007274	neuromuscular synaptic transmission	4/827	28/29008	0.00778918	0.047343	0.0344964	Erc2/Ntf3/Fchsd2/Adarb1	4
CA1	DARchipseeker_young	GO:0060039	pericardium development	4/827	28/29008	0.00778918	0.047343	0.0344964	Mecom/Smad2/Heg1/Tbx5	4
CA1	DARchipseeker_young	GO:0086005	ventricular cardiac muscle cell action potential	4/827	28/29008	0.00778918	0.047343	0.0344964	Kcne4/Ctnna3/Ryr2/Ank2	4
CA1	DARchipseeker_young	GO:0051145	smooth muscle cell differentiation	7/827	80/29008	0.007835	0.0474479	0.0345728	Mrtfa/Itga8/Ntf3/Smad6/Nfatc1/Mef2c/Npnt	7
CA1	DARchipseeker_young	GO:0051965	positive regulation of synapse assembly	7/827	80/29008	0.007835	0.0474479	0.0345728	Dlg5/St8sia2/Adgrl2/Ptprd/Musk/Bdnf/Lrrtm1	7
CA1	DARchipseeker_young	GO:0071347	cellular response to interleukin-1	7/827	80/29008	0.007835	0.0474479	0.0345728	Adamts12/Ankrd1/Cd40/Ccl25/Ccl7/Il1b/Irak3	7
CA1	DARchipseeker_young	GO:0010769	regulation of cell morphogenesis involved in differentiation	9/827	121/29008	0.00790697	0.0477099	0.0347637	Postn/Dock1/Cux1/Carmil1/Ptprd/Mpl/Kank1/Coro1c/Triobp	9
CA1	DARchipseeker_young	GO:0015718	monocarboxylic acid transport	9/827	121/29008	0.00790697	0.0477099	0.0347637	Slc16a4/Slc6a11/Syk/Ces1a/Slco1c1/Slc16a7/Ace/Il1b/Pla2g12a	9
CA1	DARchipseeker_young	GO:0015837	amine transport	9/827	121/29008	0.00790697	0.0477099	0.0347637	Slc12a2/Chga/Pcp4/Slc15a1/Rgs2/Entpd1/Il1b/Itgb1/Syt2	9
CA1	DARchipseeker_young	GO:0001659	temperature homeostasis	12/827	188/29008	0.0079415	0.0478602	0.0348732	Dbh/Trpm2/Scd1/Syk/Lgr4/Zfp423/Drd1/Stat6/Ppargc1a/Pparg/Il1b/Igf1r	12
CA1	DARchipseeker_young	GO:0009799	specification of symmetry	10/827	143/29008	0.00803392	0.0483587	0.0352365	Bicc1/Pcsk6/Notch2/Cited2/Dnai1/Tgfbr2/Smad2/Pcsk5/Hif1a/Mef2c	10
CA1	DARchipseeker_young	GO:0046326	positive regulation of glucose import	5/827	44/29008	0.00805968	0.0484553	0.0353068	Mef2a/Rnasel/Ptpn11/Ocln/Slc1a2	5
CA1	DARchipseeker_young	GO:0010771	negative regulation of cell morphogenesis involved in differentiation	3/827	15/29008	0.00813028	0.048645	0.0354451	Postn/Kank1/Coro1c	3
CA1	DARchipseeker_young	GO:0021932	hindbrain radial glia guided cell migration	3/827	15/29008	0.00813028	0.048645	0.0354451	Lef1/Dab1/Itgb1	3
CA1	DARchipseeker_young	GO:0048733	sebaceous gland development	3/827	15/29008	0.00813028	0.048645	0.0354451	Scd1/Fa2h/Cbx7	3
CA1	DARchipseeker_young	GO:0060831	smoothened signaling pathway involved in dorsal/ventral neural tube patterning	3/827	15/29008	0.00813028	0.048645	0.0354451	Ptch1/Gli2/Gorab	3
CA1	DARchipseeker_young	GO:0032675	regulation of interleukin-6 production	11/827	166/29008	0.00826093	0.0493456	0.0359555	Aqp4/Il33/Syk/Klf2/F2r/Ptpn11/Bank1/Il1b/Ifng/Tlr1/Irak3	11
CA1	DARchipseeker_young	GO:0043409	negative regulation of MAPK cascade	12/827	189/29008	0.00826717	0.0493456	0.0359555	Sema6a/Phlpp1/Sh3rf2/Mecom/Vrk3/Sfrp1/Chrna9/Rgs2/Pparg/Il1b/Irak3/Igf1r	12
CA1	DARchipseeker_young	GO:0043502	regulation of muscle adaptation	8/827	101/29008	0.00832515	0.0496322	0.0361644	Mef2a/Hdac4/Foxp1/Rgs2/Nfatc1/Mef2c/Cmya5/Camk2d	8
CA1	DARchipseeker_young	GO:0042446	hormone biosynthetic process	6/827	62/29008	0.00836465	0.0497263	0.0362329	Bmpr1b/Tpo/Pde8b/Hif1a/Ppargc1a/Igf1r	6
CA1	DARchipseeker_young	GO:0051058	negative regulation of small GTPase mediated signal transduction	6/827	62/29008	0.00836465	0.0497263	0.0362329	Arap3/Trim67/Slit2/Heg1/Kank1/Itgb1	6
CA1	DARchipseeker_young	GO:0045471	response to ethanol	7/827	81/29008	0.00837086	0.0497263	0.0362329	Dbh/Adcy7/Got2/Tacr1/Ccl7/Eps8/Igf1r	7
CA1	DARchipseeker_young	GO:1904950	negative regulation of establishment of protein localization	10/827	144/29008	0.00841982	0.0499576	0.0364015	Pde8b/Pkia/Chga/F2r/Sfrp1/Prkn/Ptpn11/Stxbp5l/Il1b/Idh2	10
CA1	DARchipseeker_aged	GO:0050808	synapse organization	41/450	489/29008	1.93594e-18	8.06901e-15	6.17668e-15	Rhoa/Pten/Gabra1/Erc2/Lrrc4c/Psen1/Sncb/Cadm1/Opa1/Pik3r1/Lrrtm1/Rapgef4/Lmx1b/Kalrn/Ntrk2/Nrxn3/Abi2/Add2/Cacna2d2/Dok7/Sorbs1/Cask/Tanc1/Malat1/Oxtr/Sez6/Mdga1/Tnr/Etv5/Ptk2/Mef2c/Sorbs2/Pcdh17/Shank3/Snapin/Ckap5/Ptpro/Nptn/Ywhaz/Efnb2/Cbln2	41
CA1	DARchipseeker_aged	GO:0007626	locomotory behavior	24/450	268/29008	6.66758e-12	1.38952e-08	1.06365e-08	Pten/Mapk10/Klhl1/Scn8a/Id2/Avp/Lrrtm1/Egr1/Lmx1b/Kalrn/Htr2c/Kcnma1/Nav2/Cacna1b/Dab1/Oprm1/Btbd9/Sez6/Tnr/Etv5/Shank3/Ckap5/Oxr1/Pum1	24
CA1	DARchipseeker_aged	GO:0016358	dendrite development	25/450	313/29008	2.94281e-11	4.08854e-08	3.1297e-08	Rhoa/Pten/Camk1d/Asap1/Klhl1/Psen1/Opa1/Plk2/Rapgef4/Kalrn/Ntrk2/Prkg1/Klf7/Abi2/Sdc2/Cask/Dab1/Tbc1d24/Rere/Sez6/Mef2c/Shank3/Dclk1/Trak2/Clip1	25
CA1	DARchipseeker_aged	GO:0007409	axonogenesis	31/450	487/29008	4.25717e-11	4.43597e-08	3.39565e-08	Pten/Slit3/Nr4a3/Auts2/Nin/Lrrc4c/Psen1/Alcam/Kalrn/Ntrk2/Klf7/Sema6d/Macf1/Tgfb2/Dab1/Nfib/Sin3a/Tnr/Ptk2/Mef2c/Trio/Dcc/Dclk1/Ptpro/Flot1/Nptn/Trak2/Ncam1/Efnb2/Lgi1/Nefh	31
CA1	DARchipseeker_aged	GO:0050806	positive regulation of synaptic transmission	25/450	330/29008	9.13084e-11	7.61147e-08	5.82644e-08	Crhr2/Pten/Gria1/Tshz3/Psen1/Lrrtm1/Plk2/Kalrn/Ntrk2/Htr2c/Cacng3/Cacna1b/Oxtr/Syt1/Tnr/Ptk2/Mir29a/Shank3/Ckap5/Flot1/Mir204/Nptn/Cacng8/Mir222/Lgi1	25
CA1	DARchipseeker_aged	GO:0050807	regulation of synapse organization	21/450	263/29008	1.15123e-09	6.28363e-07	4.81e-07	Rhoa/Pten/Opa1/Pik3r1/Lrrtm1/Rapgef4/Kalrn/Ntrk2/Abi2/Cask/Tanc1/Malat1/Oxtr/Mdga1/Etv5/Ptk2/Mef2c/Shank3/Ptpro/Ywhaz/Cbln2	21
CA1	DARchipseeker_aged	GO:0030534	adult behavior	18/450	190/29008	1.18665e-09	6.28363e-07	4.81e-07	Pten/Nr4a3/Klhl1/Scn8a/Id2/Kalrn/Nrxn3/Htr2c/Kcnma1/Dab1/Oprm1/Btbd9/Sez6/Zfhx2/Pcdh17/Shank3/Oxr1/Pum1	18
CA1	DARchipseeker_aged	GO:0007611	learning or memory	23/450	317/29008	1.20607e-09	6.28363e-07	4.81e-07	Pten/Gria1/Psen1/Csmd1/Plk2/Egr1/Lmx1b/Kalrn/Ntrk2/Nrxn3/Abi2/Pde8b/Tanc1/Oxtr/Gabra5/Hrh3/Btbd9/Tnr/Mef2c/Shank3/Ckap5/Nptn/Ncam1	23
CA1	DARchipseeker_aged	GO:0050803	regulation of synapse structure or activity	21/450	271/29008	1.9762e-09	9.15202e-07	7.0057e-07	Rhoa/Pten/Opa1/Pik3r1/Lrrtm1/Rapgef4/Kalrn/Ntrk2/Abi2/Cask/Tanc1/Malat1/Oxtr/Mdga1/Etv5/Ptk2/Mef2c/Shank3/Ptpro/Ywhaz/Cbln2	21
CA1	DARchipseeker_aged	GO:0050767	regulation of neurogenesis	27/450	451/29008	2.96878e-09	1.23739e-06	9.47197e-07	Ski/Nf2/Pten/Spen/Nin/Psen1/Id2/Opa1/Kalrn/Ntrk2/Cask/Sema6d/Prkci/Macf1/Dab1/Tbc1d24/Oprm1/Tnr/Etv5/Ptpra/Ptk2/Shank3/Vegfc/Lig4/Nptn/Trak2/Jade2	27
CA1	DARchipseeker_aged	GO:0034329	cell junction assembly	26/450	439/29008	7.30157e-09	2.76663e-06	2.11781e-06	Rhoa/Pten/Gabra1/Cadm1/Trpv4/Pik3r1/Lrrtm1/Ntrk2/Nrxn3/Abi2/Add2/Sorbs1/Oxtr/Macf1/Gpm6b/Mdga1/Ptpra/Ptk2/Mef2c/Pcdh17/Shank3/Ptpro/Flot1/Nptn/Efnb2/Cbln2	26
CA1	DARchipseeker_aged	GO:0050890	cognition	23/450	354/29008	9.84798e-09	3.31775e-06	2.53967e-06	Pten/Gria1/Psen1/Csmd1/Plk2/Egr1/Lmx1b/Kalrn/Ntrk2/Nrxn3/Abi2/Pde8b/Tanc1/Oxtr/Gabra5/Hrh3/Btbd9/Tnr/Mef2c/Shank3/Ckap5/Nptn/Ncam1	23
CA1	DARchipseeker_aged	GO:0007416	synapse assembly	17/450	193/29008	1.03481e-08	3.31775e-06	2.53967e-06	Pten/Gabra1/Cadm1/Pik3r1/Lrrtm1/Ntrk2/Nrxn3/Add2/Oxtr/Mdga1/Ptk2/Mef2c/Pcdh17/Shank3/Nptn/Efnb2/Cbln2	17
CA1	DARchipseeker_aged	GO:0051962	positive regulation of nervous system development	23/450	359/29008	1.27955e-08	3.80941e-06	2.91604e-06	Spen/Nin/Id2/Opa1/Pik3r1/Lrrtm1/Kalrn/Ntrk2/Cask/Prkci/Oxtr/Macf1/Tbc1d24/Oprm1/Etv5/Ptpra/Ptk2/Shank3/Vegfc/Lig4/Nptn/Cbln2/Jade2	23
CA1	DARchipseeker_aged	GO:0099003	vesicle-mediated transport in synapse	19/450	255/29008	2.19959e-08	6.11192e-06	4.67856e-06	Pten/Mapk10/Erc2/Psen1/Grik5/Sncb/Kcnh1/Rapgef4/Nrxn3/Cask/Syt1/Tbc1d24/Btbd9/Cplx1/Pcdh17/Prkcb/Snapin/Cltc/Efnb2	19
CA1	DARchipseeker_aged	GO:0051966	regulation of synaptic transmission, glutamatergic	11/450	78/29008	3.38993e-08	8.83076e-06	6.75978e-06	Tshz3/Psen1/Kalrn/Ntrk2/Cacng3/Oxtr/Syt1/Tnr/Mef2c/Shank3/Cacng8	11
CA1	DARchipseeker_aged	GO:0008217	regulation of blood pressure	17/450	217/29008	5.86725e-08	1.43851e-05	1.10115e-05	Rhoa/Crhr2/Id2/Avp/Pik3r1/Guca2b/Gnaq/Nav2/Cacna1b/Oxtr/Chrm3/Hrh3/Slc4a5/Ptpro/Ncald/Vegfc/Lnpep	17
CA1	DARchipseeker_aged	GO:0070997	neuron death	24/450	428/29008	7.76085e-08	1.79707e-05	1.37562e-05	Rhoa/Nr4a3/Psen1/Grik5/Sncb/Map2k4/Egr1/Ntrk2/Coro1a/Tnfrsf21/Kcnma1/Prkci/Tgfb2/Gabra5/Tbc1d24/Mef2c/Dcc/Casp9/Oxr1/Lig4/Efnb2/Inpp5a/Apaf1/Chp1	24
CA1	DARchipseeker_aged	GO:0030900	forebrain development	23/450	400/29008	9.25964e-08	2.03127e-05	1.5549e-05	Rhoa/Ski/Nf2/Pten/Nr4a3/Nin/Psen1/Id2/Ntrk2/Prkg1/Gnaq/Dab1/Nfib/Ncor2/Sin3a/Mdga1/Tnr/Satb2/Shank3/Dclk1/Ncam1/Zswim6/Apaf1	23
CA1	DARchipseeker_aged	GO:0099504	synaptic vesicle cycle	17/450	228/29008	1.20153e-07	2.50399e-05	1.91676e-05	Pten/Erc2/Psen1/Grik5/Sncb/Kcnh1/Rapgef4/Nrxn3/Cask/Syt1/Tbc1d24/Btbd9/Cplx1/Pcdh17/Prkcb/Snapin/Cltc	17
CA1	DARchipseeker_aged	GO:0035249	synaptic transmission, glutamatergic	12/450	111/29008	1.65566e-07	3.28608e-05	2.51544e-05	Tshz3/Psen1/Grik5/Kalrn/Ntrk2/Cacng3/Oxtr/Syt1/Tnr/Mef2c/Shank3/Cacng8	12
CA1	DARchipseeker_aged	GO:1901214	regulation of neuron death	22/450	384/29008	1.87759e-07	3.55719e-05	2.72296e-05	Rhoa/Nr4a3/Psen1/Grik5/Sncb/Map2k4/Egr1/Ntrk2/Coro1a/Kcnma1/Prkci/Tgfb2/Gabra5/Tbc1d24/Mef2c/Dcc/Casp9/Oxr1/Lig4/Efnb2/Inpp5a/Chp1	22
CA1	DARchipseeker_aged	GO:0042711	maternal behavior	6/450	18/29008	2.1369e-07	3.74568e-05	2.86725e-05	Pten/Mbd2/Avp/Kalrn/Gnaq/Oxtr	6
CA1	DARchipseeker_aged	GO:0099072	regulation of postsynaptic membrane neurotransmitter receptor levels	11/450	93/29008	2.15682e-07	3.74568e-05	2.86725e-05	Mapk10/Rapgef4/Kalrn/Cpt1c/Cacng3/Prkci/Cplx1/Tamalin/Cacng8/Efnb2/Lgi1	11
CA1	DARchipseeker_aged	GO:0050769	positive regulation of neurogenesis	19/450	298/29008	2.5543e-07	4.25852e-05	3.25982e-05	Spen/Nin/Id2/Opa1/Kalrn/Ntrk2/Cask/Prkci/Macf1/Tbc1d24/Oprm1/Etv5/Ptpra/Ptk2/Shank3/Vegfc/Lig4/Nptn/Jade2	19
CA1	DARchipseeker_aged	GO:0060746	parental behavior	6/450	19/29008	3.0823e-07	4.94117e-05	3.78237e-05	Pten/Mbd2/Avp/Kalrn/Gnaq/Oxtr	6
CA1	DARchipseeker_aged	GO:0051588	regulation of neurotransmitter transport	13/450	141/29008	3.31863e-07	5.12299e-05	3.92155e-05	Kcnh1/Ntrk2/Nrxn3/Htr2c/Cask/Cacna1b/Syt1/Gpm6b/Mef2c/Cplx1/Prkcb/Snapin/Flot1	13
CA1	DARchipseeker_aged	GO:0051402	neuron apoptotic process	19/450	309/29008	4.44517e-07	6.61695e-05	5.06515e-05	Rhoa/Nr4a3/Psen1/Grik5/Sncb/Map2k4/Egr1/Ntrk2/Coro1a/Tnfrsf21/Kcnma1/Prkci/Tgfb2/Gabra5/Mef2c/Casp9/Oxr1/Lig4/Apaf1	19
CA1	DARchipseeker_aged	GO:0007411	axon guidance	17/450	255/29008	5.87425e-07	8.44272e-05	6.46274e-05	Slit3/Nr4a3/Alcam/Kalrn/Klf7/Sema6d/Tgfb2/Nfib/Mef2c/Trio/Dcc/Ptpro/Flot1/Nptn/Ncam1/Efnb2/Lgi1	17
CA1	DARchipseeker_aged	GO:0097485	neuron projection guidance	17/450	256/29008	6.20377e-07	8.61911e-05	6.59777e-05	Slit3/Nr4a3/Alcam/Kalrn/Klf7/Sema6d/Tgfb2/Nfib/Mef2c/Trio/Dcc/Ptpro/Flot1/Nptn/Ncam1/Efnb2/Lgi1	17
CA1	DARchipseeker_aged	GO:0001505	regulation of neurotransmitter levels	17/450	257/29008	6.54996e-07	8.80653e-05	6.74124e-05	Erc2/Psen1/Grik5/Kcnh1/Ntrk2/Nrxn3/Htr2c/Cask/Cacna1b/Syt1/Gpm6b/Hrh3/Mef2c/Cplx1/Prkcb/Snapin/Flot1	17
CA1	DARchipseeker_aged	GO:0045055	regulated exocytosis	18/450	288/29008	7.04801e-07	9.18003e-05	7.02714e-05	Tph1/Nr4a3/Erc2/Psen1/Grik5/Kcnh1/Rapgef4/Nrxn3/Myh9/Coro1a/Cask/Syt1/Adora3/Cplx1/Prkcb/Snapin/Il4ra/Ywhaz	18
CA1	DARchipseeker_aged	GO:0021953	central nervous system neuron differentiation	15/450	207/29008	9.53175e-07	0.000120389	9.21554e-05	Pten/Nin/Psen1/Lmx1b/Ntrk2/Gnaq/Nfib/Sin3a/Ptk2/Satb2/Dcc/Shank3/Dclk1/Lmo4/Zswim6	15
CA1	DARchipseeker_aged	GO:0043484	regulation of RNA splicing	13/450	157/29008	1.13892e-06	0.000139065	0.000106451	Rbfox3/Celf2/Wtap/Pik3r1/Sfswap/Hnrnpll/Brdt/Raver1/Nova1/Malat1/Son/Khdrbs3/Clk1	13
CA1	DARchipseeker_aged	GO:0051968	positive regulation of synaptic transmission, glutamatergic	7/450	36/29008	1.16777e-06	0.000139065	0.000106451	Tshz3/Ntrk2/Cacng3/Oxtr/Tnr/Shank3/Cacng8	7
CA1	DARchipseeker_aged	GO:0007613	memory	13/450	158/29008	1.22379e-06	0.000141688	0.00010846	Pten/Gria1/Psen1/Csmd1/Plk2/Egr1/Lmx1b/Kalrn/Ntrk2/Oxtr/Hrh3/Btbd9/Shank3	13
CA1	DARchipseeker_aged	GO:0007269	neurotransmitter secretion	14/450	187/29008	1.48819e-06	0.000163231	0.000124951	Erc2/Psen1/Grik5/Kcnh1/Ntrk2/Nrxn3/Htr2c/Cask/Cacna1b/Syt1/Mef2c/Cplx1/Prkcb/Snapin	14
CA1	DARchipseeker_aged	GO:0099643	signal release from synapse	14/450	187/29008	1.48819e-06	0.000163231	0.000124951	Erc2/Psen1/Grik5/Kcnh1/Ntrk2/Nrxn3/Htr2c/Cask/Cacna1b/Syt1/Mef2c/Cplx1/Prkcb/Snapin	14
CA1	DARchipseeker_aged	GO:0006836	neurotransmitter transport	16/450	244/29008	1.56274e-06	0.000164928	0.000126249	Erc2/Psen1/Grik5/Kcnh1/Ntrk2/Nrxn3/Htr2c/Cask/Cacna1b/Syt1/Gpm6b/Mef2c/Cplx1/Prkcb/Snapin/Flot1	16
CA1	DARchipseeker_aged	GO:1990778	protein localization to cell periphery	20/450	369/29008	1.59563e-06	0.000164928	0.000126249	Stac/Mapk10/Rhoq/Pik3r1/Rapgef4/Kalrn/Scp2/Cacng3/Map7/Sorbs1/Cask/Prkci/Macf1/Cplx1/Cltc/Tamalin/Flot1/Clip1/Ttc7b/Lgi1	20
CA1	DARchipseeker_aged	GO:0010977	negative regulation of neuron projection development	13/450	162/29008	1.62237e-06	0.000164928	0.000126249	Rhoa/Pten/Psen1/Trpv4/Ntm/Sema6d/Dab1/Sez6/Tnr/Ptk2/Snapin/Trak2/Efnb2	13
CA1	DARchipseeker_aged	GO:0043523	regulation of neuron apoptotic process	17/450	276/29008	1.7488e-06	0.000173547	0.000132847	Rhoa/Nr4a3/Psen1/Grik5/Sncb/Map2k4/Egr1/Ntrk2/Coro1a/Kcnma1/Prkci/Tgfb2/Gabra5/Mef2c/Casp9/Oxr1/Lig4	17
CA1	DARchipseeker_aged	GO:0048167	regulation of synaptic plasticity	20/450	372/29008	1.80574e-06	0.000175031	0.000133983	Crhr2/Pten/Gria1/Tshz3/Erc2/Psen1/Lrrtm1/Plk2/Egr1/Kalrn/Ntrk2/Tnr/Mef2c/Mir29a/Shank3/Ckap5/Ywhag/Mir204/Nptn/Mir222	20
CA1	DARchipseeker_aged	GO:0031346	positive regulation of cell projection organization	22/450	441/29008	1.90169e-06	0.000180142	0.000137895	Myo3b/Camk1d/Fbxo38/Auts2/Nin/Rhoq/Opa1/Pik3r1/Clrn1/Kalrn/Ntrk2/Abi2/Myo3a/Cask/Prkci/Macf1/Tbc1d24/Sez6/Dcc/Nptn/Enc1/Clip1	22
CA1	DARchipseeker_aged	GO:0060078	regulation of postsynaptic membrane potential	11/450	116/29008	2.0212e-06	0.000187208	0.000143304	Pten/Gria1/Gabra1/Grik5/Gabra5/Tbc1d24/Oprm1/Sez6/Mef2c/Shank3/Ckap5	11
CA1	DARchipseeker_aged	GO:0010720	positive regulation of cell development	20/450	378/29008	2.30317e-06	0.000208687	0.000159746	Prkdc/Spen/Nin/Id2/Opa1/Kalrn/Ntrk2/Cask/Prkci/Macf1/Tbc1d24/Oprm1/Etv5/Ptpra/Ptk2/Shank3/Vegfc/Lig4/Nptn/Jade2	20
CA1	DARchipseeker_aged	GO:0097120	receptor localization to synapse	9/450	75/29008	2.43939e-06	0.000212036	0.000162309	Mapk10/Rapgef4/Kalrn/Cacng3/Cplx1/Tamalin/Nptn/Cacng8/Lgi1	9
CA1	DARchipseeker_aged	GO:0001764	neuron migration	14/450	195/29008	2.44187e-06	0.000212036	0.000162309	Auts2/Psen1/Lmx1b/Ntrk2/Prkg1/Dab1/Tbc1d24/Mdga1/Ptk2/Satb2/Mef2c/Dcc/Dclk1/Zswim6	14
CA1	DARchipseeker_aged	GO:0006887	exocytosis	21/450	415/29008	2.60488e-06	0.000221575	0.000169611	Atp13a2/Tph1/Nr4a3/Erc2/Psen1/Grik5/Kcnh1/Rapgef4/Nrxn3/Myh9/Coro1a/Cask/Syt1/Adora3/Cplx1/Prkcb/Snapin/Snx19/Ncam1/Il4ra/Ywhaz	21
CA1	DARchipseeker_aged	GO:0021537	telencephalon development	16/450	257/29008	3.06383e-06	0.000255401	0.000195505	Rhoa/Ski/Nf2/Pten/Nr4a3/Nin/Psen1/Id2/Ntrk2/Dab1/Nfib/Ncor2/Mdga1/Tnr/Shank3/Zswim6	16
CA1	DARchipseeker_aged	GO:0045598	regulation of fat cell differentiation	12/450	148/29008	3.65599e-06	0.000298787	0.000228716	Cebpa/Tph1/Jdp2/Insig1/Id2/Trpv4/Htr2c/Asxl1/Fto/Tmem64/Ncor2/Trio	12
CA1	DARchipseeker_aged	GO:0046928	regulation of neurotransmitter secretion	11/450	124/29008	3.89211e-06	0.000311968	0.000238805	Kcnh1/Ntrk2/Nrxn3/Htr2c/Cask/Cacna1b/Syt1/Mef2c/Cplx1/Prkcb/Snapin	11
CA1	DARchipseeker_aged	GO:0099173	postsynapse organization	14/450	204/29008	4.13637e-06	0.00032529	0.000249004	Pten/Cadm1/Opa1/Lrrtm1/Rapgef4/Kalrn/Abi2/Sorbs1/Cask/Tanc1/Etv5/Sorbs2/Shank3/Ckap5	14
CA1	DARchipseeker_aged	GO:0099172	presynapse organization	8/450	61/29008	4.51966e-06	0.00034885	0.000267039	Pten/Cadm1/Lrrtm1/Mdga1/Pcdh17/Snapin/Efnb2/Cbln2	8
CA1	DARchipseeker_aged	GO:0014909	smooth muscle cell migration	10/450	103/29008	4.76469e-06	0.000361077	0.000276397	Rhoa/Nr4a3/Rapgef4/Egr1/Kalrn/Prkg1/Sema6d/Ptk2/Mef2c/Dock4	10
CA1	DARchipseeker_aged	GO:0060998	regulation of dendritic spine development	9/450	84/29008	6.32276e-06	0.000470594	0.000360231	Pten/Asap1/Psen1/Opa1/Plk2/Kalrn/Cask/Mef2c/Shank3	9
CA1	DARchipseeker_aged	GO:0021700	developmental maturation	18/450	344/29008	8.55219e-06	0.00062536	0.000478701	Rhoa/Cebpa/Pten/Psen1/Id2/Opa1/Pou2f2/Ptprn/Kcnma1/Gnaq/Tgfb2/Rere/Sez6/Nsun2/Mreg/Snapin/Snx19/Ywhaz	18
CA1	DARchipseeker_aged	GO:0008344	adult locomotory behavior	10/450	111/29008	9.32468e-06	0.000670091	0.000512942	Klhl1/Scn8a/Id2/Kalrn/Kcnma1/Dab1/Btbd9/Sez6/Oxr1/Pum1	10
CA1	DARchipseeker_aged	GO:0060291	long-term synaptic potentiation	15/450	251/29008	1.01486e-05	0.000707006	0.0005412	Crhr2/Pten/Tshz3/Psen1/Lrrtm1/Plk2/Kalrn/Ntrk2/Tnr/Mir29a/Shank3/Ckap5/Mir204/Nptn/Mir222	15
CA1	DARchipseeker_aged	GO:0050773	regulation of dendrite development	11/450	137/29008	1.01776e-05	0.000707006	0.0005412	Rhoa/Camk1d/Opa1/Rapgef4/Kalrn/Ntrk2/Sdc2/Cask/Tbc1d24/Sez6/Clip1	11
CA1	DARchipseeker_aged	GO:0033002	muscle cell proliferation	15/450	255/29008	1.22453e-05	0.000829564	0.000635016	Rhoa/Pten/Prkdc/Nr4a3/Id2/Mapk11/Pik3r1/Egr1/Kalrn/Prkg1/Gnaq/Tgfb2/Ptk2/Mef2c/Ncam1	15
CA1	DARchipseeker_aged	GO:1902903	regulation of supramolecular fiber organization	19/450	388/29008	1.234e-05	0.000829564	0.000635016	Rhoa/Nf2/Nin/Psen1/Pfdn4/Trpv4/Pik3r1/Abi2/Add2/Fmn2/Coro1a/Mef2c/Shank3/Ckap5/Sorbs3/Cyfip2/Pde4dip/Clip1/Baiap2l2	19
CA1	DARchipseeker_aged	GO:0019226	transmission of nerve impulse	9/450	93/29008	1.46101e-05	0.000936847	0.000717139	Gria1/Scn8a/Avp/Rapgef4/Ntrk2/Cacng3/Kcnma1/Tnr/Cacng8	9
CA1	DARchipseeker_aged	GO:0021954	central nervous system neuron development	9/450	93/29008	1.46101e-05	0.000936847	0.000717139	Pten/Nin/Lmx1b/Ntrk2/Gnaq/Nfib/Ptk2/Dcc/Dclk1	9
CA1	DARchipseeker_aged	GO:0140029	exocytic process	9/450	93/29008	1.46101e-05	0.000936847	0.000717139	Erc2/Psen1/Grik5/Syt1/Adora3/Cplx1/Snapin/Ncam1/Ywhaz	9
CA1	DARchipseeker_aged	GO:0014812	muscle cell migration	10/450	117/29008	1.48595e-05	0.000938402	0.000718329	Rhoa/Nr4a3/Rapgef4/Egr1/Kalrn/Prkg1/Sema6d/Ptk2/Mef2c/Dock4	10
CA1	DARchipseeker_aged	GO:0014910	regulation of smooth muscle cell migration	9/450	94/29008	1.59382e-05	0.0009915	0.000758975	Rhoa/Nr4a3/Rapgef4/Egr1/Prkg1/Sema6d/Ptk2/Mef2c/Dock4	9
CA1	DARchipseeker_aged	GO:0045475	locomotor rhythm	5/450	22/29008	1.86086e-05	0.0011406	0.000873105	Pten/Mapk10/Id2/Egr1/Kcnma1	5
CA1	DARchipseeker_aged	GO:0099054	presynapse assembly	7/450	54/29008	1.94803e-05	0.00117672	0.000900757	Pten/Cadm1/Lrrtm1/Mdga1/Pcdh17/Efnb2/Cbln2	7
CA1	DARchipseeker_aged	GO:0000380	alternative mRNA splicing, via spliceosome	8/450	75/29008	2.14295e-05	0.00127597	0.000976735	Rbfox3/Celf2/Wtap/Sfswap/Raver1/Nova1/Malat1/Khdrbs3	8
CA1	DARchipseeker_aged	GO:1902905	positive regulation of supramolecular fiber organization	13/450	208/29008	2.45917e-05	0.00141819	0.0010856	Rhoa/Nf2/Nin/Psen1/Trpv4/Abi2/Fmn2/Coro1a/Ckap5/Sorbs3/Pde4dip/Clip1/Baiap2l2	13
CA1	DARchipseeker_aged	GO:0007528	neuromuscular junction development	7/450	56/29008	2.48388e-05	0.00141819	0.0010856	Kalrn/Ntrk2/Cacna2d2/Dok7/Sorbs1/Etv5/Sorbs2	7
CA1	DARchipseeker_aged	GO:1903539	protein localization to postsynaptic membrane	7/450	56/29008	2.48388e-05	0.00141819	0.0010856	Mapk10/Rapgef4/Kalrn/Cacng3/Cplx1/Tamalin/Lgi1	7
CA1	DARchipseeker_aged	GO:0062237	protein localization to postsynapse	7/450	57/29008	2.79414e-05	0.00157378	0.0012047	Mapk10/Rapgef4/Kalrn/Cacng3/Cplx1/Tamalin/Lgi1	7
CA1	DARchipseeker_aged	GO:0031345	negative regulation of cell projection organization	13/450	211/29008	2.85685e-05	0.00158765	0.00121531	Rhoa/Pten/Psen1/Trpv4/Ntm/Sema6d/Dab1/Sez6/Tnr/Ptk2/Snapin/Trak2/Efnb2	13
CA1	DARchipseeker_aged	GO:0032868	response to insulin	14/450	244/29008	3.12698e-05	0.00170444	0.00130472	Pten/Prkdc/Rhoq/Insig1/Opa1/Trpv4/Pik3r1/Egr1/Scap/Sorbs1/Prkci/Ptpra/Prkcb/Ywhag	14
CA1	DARchipseeker_aged	GO:0007015	actin filament organization	20/450	453/29008	3.23806e-05	0.00170444	0.00130472	Rhoa/Crhr2/Nf2/Mprip/Nebl/Trpv4/Pik3r1/Clrn1/Abi2/Add2/Fmn2/Coro1a/Sorbs1/Prkci/Mical2/Sorbs2/Shank3/Sorbs3/Cyfip2/Baiap2l2	20
CA1	DARchipseeker_aged	GO:0001952	regulation of cell-matrix adhesion	10/450	128/29008	3.24924e-05	0.00170444	0.00130472	Pten/Pik3r1/Cask/Macf1/Ajap1/Gpm6b/Ptpra/Ptk2/Vegfc/Onecut2	10
CA1	DARchipseeker_aged	GO:0060996	dendritic spine development	10/450	128/29008	3.24924e-05	0.00170444	0.00130472	Pten/Asap1/Psen1/Opa1/Plk2/Kalrn/Abi2/Cask/Mef2c/Shank3	10
CA1	DARchipseeker_aged	GO:0043524	negative regulation of neuron apoptotic process	12/450	184/29008	3.31238e-05	0.00170444	0.00130472	Rhoa/Nr4a3/Psen1/Sncb/Map2k4/Ntrk2/Coro1a/Prkci/Gabra5/Mef2c/Oxr1/Lig4	12
CA1	DARchipseeker_aged	GO:0048659	smooth muscle cell proliferation	12/450	184/29008	3.31238e-05	0.00170444	0.00130472	Rhoa/Pten/Prkdc/Nr4a3/Id2/Pik3r1/Egr1/Kalrn/Prkg1/Gnaq/Ptk2/Mef2c	12
CA1	DARchipseeker_aged	GO:0007612	learning	12/450	185/29008	3.49332e-05	0.00176293	0.00134949	Csmd1/Kalrn/Ntrk2/Nrxn3/Pde8b/Tanc1/Gabra5/Hrh3/Tnr/Shank3/Ckap5/Nptn	12
CA1	DARchipseeker_aged	GO:0000381	regulation of alternative mRNA splicing, via spliceosome	7/450	59/29008	3.51063e-05	0.00176293	0.00134949	Rbfox3/Celf2/Wtap/Raver1/Nova1/Malat1/Khdrbs3	7
CA1	DARchipseeker_aged	GO:0048813	dendrite morphogenesis	12/450	186/29008	3.68278e-05	0.00182736	0.00139881	Pten/Opa1/Kalrn/Klf7/Abi2/Sdc2/Cask/Tbc1d24/Rere/Shank3/Dclk1/Trak2	12
CA1	DARchipseeker_aged	GO:0034504	protein localization to nucleus	16/450	317/29008	4.14359e-05	0.00203182	0.00155532	Nf2/Atp13a2/Taf3/Psen1/Mbtps1/Pik3r1/Arl2bp/Tgfb2/Nup107/Dcp1b/Sin3a/Sumo3/Morc3/Dclk1/Prickle1/Chp1	16
CA1	DARchipseeker_aged	GO:1901888	regulation of cell junction assembly	13/450	220/29008	4.40639e-05	0.00213556	0.00163473	Pten/Pik3r1/Lrrtm1/Ntrk2/Oxtr/Macf1/Gpm6b/Mdga1/Ptpra/Ptk2/Mef2c/Flot1/Cbln2	13
CA1	DARchipseeker_aged	GO:0033555	multicellular organismal response to stress	9/450	107/29008	4.50039e-05	0.00215605	0.00165042	Pten/Kalrn/Htr2c/Pde8b/Cacna1b/Gabra5/Mef2c/Shank3/Ncam1	9
CA1	DARchipseeker_aged	GO:0042391	regulation of membrane potential	20/450	465/29008	4.66083e-05	0.00220754	0.00168983	Chrna10/Pten/Gria1/Gabra1/Psen1/Grik5/Kcnh1/Scn8a/Rapgef4/Ntrk2/Kcnma1/Gnaq/Gabra5/Tbc1d24/Oprm1/Sez6/Mef2c/Shank3/Ckap5/Kcnh3	20
CA1	DARchipseeker_aged	GO:0021955	central nervous system neuron axonogenesis	6/450	43/29008	5.0543e-05	0.0023409	0.00179191	Pten/Nin/Nfib/Ptk2/Dcc/Dclk1	6
CA1	DARchipseeker_aged	GO:1901215	negative regulation of neuron death	14/450	255/29008	5.05472e-05	0.0023409	0.00179191	Rhoa/Nr4a3/Psen1/Sncb/Map2k4/Ntrk2/Coro1a/Prkci/Gabra5/Tbc1d24/Mef2c/Oxr1/Lig4/Inpp5a	14
CA1	DARchipseeker_aged	GO:0106027	neuron projection organization	9/450	109/29008	5.20768e-05	0.00238523	0.00182585	Pten/Psen1/Opa1/Kalrn/Abi2/Cask/Tanc1/Shank3/Ckap5	9
CA1	DARchipseeker_aged	GO:0007160	cell-matrix adhesion	13/450	225/29008	5.54978e-05	0.00250756	0.00191949	Rhoa/Pten/Pik3r1/Itga2b/Sorbs1/Cask/Macf1/Ajap1/Gpm6b/Ptpra/Ptk2/Vegfc/Onecut2	13
CA1	DARchipseeker_aged	GO:0048024	regulation of mRNA splicing, via spliceosome	9/450	110/29008	5.59508e-05	0.00250756	0.00191949	Rbfox3/Celf2/Wtap/Sfswap/Raver1/Nova1/Malat1/Son/Khdrbs3	9
CA1	DARchipseeker_aged	GO:0035418	protein localization to synapse	8/450	86/29008	5.81049e-05	0.0025764	0.00197218	Mapk10/Lrrtm1/Rapgef4/Kalrn/Cacng3/Cplx1/Tamalin/Lgi1	8
CA1	DARchipseeker_aged	GO:0099175	regulation of postsynapse organization	9/450	111/29008	6.00648e-05	0.00263527	0.00201725	Pten/Opa1/Lrrtm1/Rapgef4/Kalrn/Abi2/Cask/Tanc1/Shank3	9
CA1	DARchipseeker_aged	GO:0018209	peptidyl-serine modification	17/450	365/29008	6.53532e-05	0.00281938	0.00215818	Myo3b/Pten/Camk1d/Prkdc/Smyd3/Avp/Plk2/Ntrk2/Pkd1/Myo3a/Prkci/Galnt1/Prkcb/Morc3/Dclk1/Clk1/Mast2	17
CA1	DARchipseeker_aged	GO:0016079	synaptic vesicle exocytosis	10/450	139/29008	6.56141e-05	0.00281938	0.00215818	Erc2/Psen1/Grik5/Kcnh1/Nrxn3/Cask/Syt1/Cplx1/Prkcb/Snapin	10
CA1	DARchipseeker_aged	GO:0032886	regulation of microtubule-based process	14/450	262/29008	6.76349e-05	0.00287655	0.00220195	Rhoa/Igbp1b/Nin/Trpv4/Plk2/Pkd1/Macf1/Ckap5/Cltc/Stmnd1/Pde4dip/Cfap45/Clip1/Nefh	14
CA1	DARchipseeker_aged	GO:0050905	neuromuscular process	12/450	199/29008	7.08684e-05	0.0029538	0.00226108	Stac/Pten/Nr4a3/Tshz3/Csmd1/Kcnh1/Scn8a/Clrn1/Pde8b/Kcnma1/Tnr/Shank3	12
CA1	DARchipseeker_aged	GO:1905475	regulation of protein localization to membrane	12/450	199/29008	7.08684e-05	0.0029538	0.00226108	Stac/Rhoq/Mff/Pik3r1/Rapgef4/Kalrn/Sorbs1/Prkci/Sorbs2/Shank3/Cltc/Tamalin	12
CA1	DARchipseeker_aged	GO:0031503	protein-containing complex localization	14/450	265/29008	7.63777e-05	0.00313567	0.0024003	Mapk10/Rapgef4/Kalrn/Cacng3/Nup107/Nsun2/Cplx1/Snapin/Tamalin/Nptn/Gm21293/Cacng8/Efnb2/Lgi1	14
CA1	DARchipseeker_aged	GO:0099637	neurotransmitter receptor transport	5/450	29/29008	7.67367e-05	0.00313567	0.0024003	Mapk10/Cacng3/Cplx1/Tamalin/Cacng8	5
CA1	DARchipseeker_aged	GO:0060079	excitatory postsynaptic potential	8/450	90/29008	8.0433e-05	0.0032548	0.00249149	Pten/Grik5/Tbc1d24/Oprm1/Sez6/Mef2c/Shank3/Ckap5	8
CA1	DARchipseeker_aged	GO:0048284	organelle fusion	10/450	144/29008	8.82739e-05	0.00353775	0.00270808	Atp13a2/Grik5/Mff/Opa1/Coro1a/Rcc1l/Syt1/Cplx1/Snapin/Chp1	10
CA1	DARchipseeker_aged	GO:0010256	endomembrane system organization	20/450	488/29008	9.018e-05	0.0035415	0.00271095	Pten/Asap1/Grik5/Washc4/Atl2/Ptprn/Myh9/Syt1/Tgfb2/Cplx1/Snapin/Cltc/Snx19/Smpd4/Flot1/Ywhaz/Pde4dip/Spaca3/Xkr6/Baiap2l2	20
CA1	DARchipseeker_aged	GO:1901652	response to peptide	18/450	412/29008	9.08335e-05	0.0035415	0.00271095	Pten/Prkdc/Nr4a3/Psen1/Rhoq/Insig1/Opa1/Trpv4/Pik3r1/Egr1/Scap/Sorbs1/Prkci/Cacna1b/Ptpra/Ptk2/Prkcb/Ywhag	18
CA1	DARchipseeker_aged	GO:1904752	regulation of vascular associated smooth muscle cell migration	5/450	30/29008	9.09166e-05	0.0035415	0.00271095	Rhoa/Nr4a3/Prkg1/Mef2c/Dock4	5
CA1	DARchipseeker_aged	GO:0018105	peptidyl-serine phosphorylation	16/450	340/29008	9.44649e-05	0.00364388	0.00278932	Myo3b/Pten/Camk1d/Prkdc/Smyd3/Avp/Plk2/Ntrk2/Pkd1/Myo3a/Prkci/Prkcb/Morc3/Dclk1/Clk1/Mast2	16
CA1	DARchipseeker_aged	GO:0006874	cellular calcium ion homeostasis	20/450	490/29008	9.52935e-05	0.00364388	0.00278932	Chrna10/Atp13a2/Psen1/Itpr2/Kcnh1/Trpv4/Avp/Htr2c/Pkd1/Tmem178/Coro1a/Oxtr/Tgfb2/Tmem64/Oprm1/Hrh3/Ryr3/Prkcb/Ccl1/Nptn	20
CA1	DARchipseeker_aged	GO:0050771	negative regulation of axonogenesis	7/450	70/29008	0.00010657	0.00402446	0.00308065	Pten/Psen1/Sema6d/Dab1/Tnr/Ptk2/Trak2	7
CA1	DARchipseeker_aged	GO:0019098	reproductive behavior	6/450	49/29008	0.000107188	0.00402446	0.00308065	Pten/Mbd2/Avp/Kalrn/Gnaq/Oxtr	6
CA1	DARchipseeker_aged	GO:0042063	gliogenesis	16/450	344/29008	0.000108143	0.00402446	0.00308065	Rhoa/Ski/Nf2/Pten/Psen1/Id2/Ntrk2/Tnfrsf21/Prkci/Tgfb2/Dab1/Nfib/Etv5/Ptpra/Ptk2/Ckap5	16
CA1	DARchipseeker_aged	GO:0050684	regulation of mRNA processing	10/450	148/29008	0.000110884	0.00406281	0.00311	Rbfox3/Celf2/Wtap/Sfswap/Raver1/Nova1/Malat1/Zc3h14/Son/Khdrbs3	10
CA1	DARchipseeker_aged	GO:0045664	regulation of neuron differentiation	13/450	241/29008	0.000111123	0.00406281	0.00311	Rhoa/Pten/Nin/Id2/Opa1/Eya1/Dab1/Sin3a/Zfhx2/Etv5/Mef2c/Tcf4/Ywhag	13
CA1	DARchipseeker_aged	GO:0048660	regulation of smooth muscle cell proliferation	11/450	178/29008	0.000113396	0.00410647	0.00314343	Rhoa/Pten/Prkdc/Nr4a3/Id2/Pik3r1/Egr1/Prkg1/Gnaq/Ptk2/Mef2c	11
CA1	DARchipseeker_aged	GO:0007162	negative regulation of cell adhesion	15/450	310/29008	0.000114361	0.00410647	0.00314343	Rhoa/Nf2/Pten/Trpv4/Pik3r1/Ass1/Prkg1/Tnfrsf21/Cask/Ajap1/Dab1/Tnr/Ptk2/Ndfip1/Il4ra	15
CA1	DARchipseeker_aged	GO:0034765	regulation of ion transmembrane transport	20/450	497/29008	0.000115273	0.00410647	0.00314343	Stac/Pten/Psen1/Kcnh1/Scn8a/Kcns2/Kcnc1/Cacna2d2/Coro1a/Cacng3/Kcnma1/Cacna1b/Tgfb2/Oprm1/Chrm3/Mef2c/Shank3/Kcnh3/Cacng8/Chp1	20
CA1	DARchipseeker_aged	GO:1904738	vascular associated smooth muscle cell migration	5/450	32/29008	0.00012524	0.00442372	0.00338627	Rhoa/Nr4a3/Prkg1/Mef2c/Dock4	5
CA1	DARchipseeker_aged	GO:0051480	regulation of cytosolic calcium ion concentration	17/450	386/29008	0.000128537	0.00450204	0.00344622	Chrna10/Itpr2/Kcnh1/Trpv4/Avp/Htr2c/Pkd1/Tmem178/Coro1a/Oxtr/Tgfb2/Tmem64/Oprm1/Hrh3/Ryr3/Ccl1/Nptn	17
CA1	DARchipseeker_aged	GO:0043434	response to peptide hormone	16/450	351/29008	0.00013628	0.00473346	0.00362337	Pten/Prkdc/Nr4a3/Rhoq/Insig1/Opa1/Trpv4/Pik3r1/Egr1/Scap/Sorbs1/Prkci/Ptpra/Ptk2/Prkcb/Ywhag	16
CA1	DARchipseeker_aged	GO:0095500	acetylcholine receptor signaling pathway	5/450	33/29008	0.000145735	0.00502002	0.00384273	Sorbs1/Oprm1/Chrm3/Hrh3/Sorbs2	5
CA1	DARchipseeker_aged	GO:0050770	regulation of axonogenesis	11/450	185/29008	0.000159326	0.00544319	0.00416666	Pten/Nin/Lrrc4c/Psen1/Ntrk2/Sema6d/Macf1/Dab1/Tnr/Ptk2/Trak2	11
CA1	DARchipseeker_aged	GO:0060562	epithelial tube morphogenesis	17/450	394/29008	0.000163995	0.00555715	0.00425389	Rhoa/Ski/Psen1/Csmd1/Brpf1/Opa1/Eya1/Pkd1/Tgfb2/Etv5/Mef2c/Ncoa3/Shank3/Lmo4/Prickle1/Efnb2/Apaf1	17
CA1	DARchipseeker_aged	GO:0048839	inner ear development	12/450	218/29008	0.000167676	0.00562811	0.00430821	Myo3b/Cebpa/Chrna10/Nr4a3/Insig1/Eya1/Clrn1/Kcnma1/Myo3a/Tgfb2/Gabra5/Grxcr1	12
CA1	DARchipseeker_aged	GO:0099565	chemical synaptic transmission, postsynaptic	8/450	100/29008	0.000168789	0.00562811	0.00430821	Pten/Grik5/Tbc1d24/Oprm1/Sez6/Mef2c/Shank3/Ckap5	8
CA1	DARchipseeker_aged	GO:0006816	calcium ion transport	18/450	434/29008	0.00017326	0.00573133	0.00438723	Rhoa/Crhr2/Stac/Psen1/Itpr2/Opa1/Trpv4/Htr2c/Cacna2d2/Pkd1/Coro1a/Cacng3/Cask/Cacna1b/Tgfb2/Ryr3/Prkcb/Cacng8	18
CA1	DARchipseeker_aged	GO:0097061	dendritic spine organization	8/450	101/29008	0.000180862	0.00589693	0.00451399	Pten/Opa1/Kalrn/Abi2/Cask/Tanc1/Shank3/Ckap5	8
CA1	DARchipseeker_aged	GO:0001649	osteoblast differentiation	12/450	220/29008	0.00018251	0.00589693	0.00451399	Cebpa/Ski/Id2/Mapk11/Map2k6/Tmem64/Ptk2/Satb2/Mef2c/Vegfc/Mir204/Bmp8a	12
CA1	DARchipseeker_aged	GO:0051651	maintenance of location in cell	12/450	220/29008	0.00018251	0.00589693	0.00451399	Mprip/Taf3/Psen1/Itpr2/Grik5/Insig1/Htr2c/Coro1a/Arl2bp/Tgfb2/Ryr3/Morc3	12
CA1	DARchipseeker_aged	GO:1903532	positive regulation of secretion by cell	16/450	361/29008	0.000187481	0.00601093	0.00460125	Crhr2/Atp13a2/Ins1/Avp/Rapgef4/Htr2c/Cask/Cacna1b/Oxtr/Map2k6/Frmd4a/Syt1/Tgfb2/Adora3/Vegfc/Il4ra	16
CA1	DARchipseeker_aged	GO:0031644	regulation of nervous system process	11/450	189/29008	0.000192048	0.00611034	0.00467735	Pten/Avp/Rapgef4/Htr2c/Tnfrsf21/Tbc1d24/Oprm1/Zfhx2/Tnr/Shank3/Ncam1	11
CA1	DARchipseeker_aged	GO:1905145	cellular response to acetylcholine	5/450	35/29008	0.000194324	0.00613593	0.00469694	Sorbs1/Oprm1/Chrm3/Hrh3/Sorbs2	5
CA1	DARchipseeker_aged	GO:0007623	circadian rhythm	12/450	222/29008	0.000198451	0.00621914	0.00476064	Pten/Prkdc/Mapk10/Id2/Ass1/Egr1/Ntrk2/Usp7/Kcnma1/Btbd9/Sin3a/Fbxl17	12
CA1	DARchipseeker_aged	GO:0001662	behavioral fear response	6/450	55/29008	0.000205476	0.00639122	0.00489236	Kalrn/Htr2c/Pde8b/Gabra5/Mef2c/Shank3	6
CA1	DARchipseeker_aged	GO:0010976	positive regulation of neuron projection development	12/450	224/29008	0.000215565	0.00665537	0.00509456	Camk1d/Fbxo38/Opa1/Kalrn/Ntrk2/Cask/Prkci/Sez6/Dcc/Nptn/Enc1/Clip1	12
CA1	DARchipseeker_aged	GO:1903311	regulation of mRNA metabolic process	14/450	293/29008	0.000218148	0.00665784	0.00509645	Rbfox3/Celf2/Wtap/Sfswap/Raver1/Nova1/Malat1/Zc3h14/Son/Fto/Dcp1b/Khdrbs3/Pum1/Cnot7	14
CA1	DARchipseeker_aged	GO:0031589	cell-substrate adhesion	16/450	366/29008	0.00021884	0.00665784	0.00509645	Rhoa/Pten/Pik3r1/Itga2b/Coro1a/Sorbs1/Cask/Macf1/St6gal1/Ajap1/Gpm6b/Ptpra/Ptk2/Sorbs3/Vegfc/Onecut2	16
CA1	DARchipseeker_aged	GO:0031112	positive regulation of microtubule polymerization or depolymerization	5/450	36/29008	0.000222812	0.00668116	0.0051143	Nin/Trpv4/Ckap5/Pde4dip/Clip1	5
CA1	DARchipseeker_aged	GO:1905144	response to acetylcholine	5/450	36/29008	0.000222812	0.00668116	0.0051143	Sorbs1/Oprm1/Chrm3/Hrh3/Sorbs2	5
CA1	DARchipseeker_aged	GO:0002209	behavioral defense response	6/450	56/29008	0.000227152	0.00671469	0.00513997	Kalrn/Htr2c/Pde8b/Gabra5/Mef2c/Shank3	6
CA1	DARchipseeker_aged	GO:0061001	regulation of dendritic spine morphogenesis	6/450	56/29008	0.000227152	0.00671469	0.00513997	Pten/Opa1/Kalrn/Abi2/Cask/Shank3	6
CA1	DARchipseeker_aged	GO:0032956	regulation of actin cytoskeleton organization	16/450	368/29008	0.000232603	0.00674165	0.00516061	Myo3b/Rhoa/Nf2/Pik3r1/Abi2/Add2/Fmn2/Coro1a/Myo3a/Tgfb2/Gpm6b/Mef2c/Shank3/Sorbs3/Cyfip2/Baiap2l2	16
CA1	DARchipseeker_aged	GO:0010810	regulation of cell-substrate adhesion	12/450	226/29008	0.00023392	0.00674165	0.00516061	Rhoa/Pten/Pik3r1/Cask/Macf1/St6gal1/Ajap1/Gpm6b/Ptpra/Ptk2/Vegfc/Onecut2	12
CA1	DARchipseeker_aged	GO:0048545	response to steroid hormone	12/450	226/29008	0.00023392	0.00674165	0.00516061	Rhoa/Smyd3/Pik3r1/Ass1/Ntrk2/Kcnma1/Oxtr/Tgfb2/Calcoco1/Ncor2/Ncoa3/Casp9	12
CA1	DARchipseeker_aged	GO:0045444	fat cell differentiation	13/450	260/29008	0.000234534	0.00674165	0.00516061	Cebpa/Tph1/Nr4a3/Jdp2/Insig1/Id2/Trpv4/Htr2c/Asxl1/Fto/Tmem64/Ncor2/Trio	13
CA1	DARchipseeker_aged	GO:0051495	positive regulation of cytoskeleton organization	12/450	227/29008	0.000243585	0.00693045	0.00530513	Rhoa/Nf2/Nin/Trpv4/Abi2/Fmn2/Coro1a/Ckap5/Sorbs3/Pde4dip/Clip1/Baiap2l2	12
CA1	DARchipseeker_aged	GO:0060537	muscle tissue development	19/450	486/29008	0.000244428	0.00693045	0.00530513	Rhoa/Crhr2/Ski/Pten/Tshz3/Schip1/Nebl/Id2/Mapk11/Eya1/Map2k4/Egr1/Tgfb2/Mef2c/Sorbs2/Flot1/Ncam1/Efnb2/Maml1	19
CA1	DARchipseeker_aged	GO:0032273	positive regulation of protein polymerization	9/450	134/29008	0.00025373	0.00714558	0.00546981	Rhoa/Nin/Abi2/Fmn2/Coro1a/Ckap5/Pde4dip/Clip1/Baiap2l2	9
CA1	DARchipseeker_aged	GO:0071375	cellular response to peptide hormone stimulus	13/450	264/29008	0.00027185	0.00760449	0.00582109	Pten/Prkdc/Nr4a3/Rhoq/Insig1/Opa1/Pik3r1/Sorbs1/Prkci/Ptpra/Ptk2/Prkcb/Ywhag	13
CA1	DARchipseeker_aged	GO:0045599	negative regulation of fat cell differentiation	6/450	58/29008	0.000275885	0.00766593	0.00586812	Jdp2/Insig1/Trpv4/Asxl1/Ncor2/Trio	6
CA1	DARchipseeker_aged	GO:0051961	negative regulation of nervous system development	10/450	166/29008	0.000282722	0.00780388	0.00597373	Ski/Pten/Psen1/Id2/Sema6d/Dab1/Mdga1/Tnr/Ptk2/Trak2	10
CA1	DARchipseeker_aged	GO:0072659	protein localization to plasma membrane	14/450	301/29008	0.000286963	0.00786883	0.00602344	Stac/Rhoq/Pik3r1/Kalrn/Scp2/Map7/Sorbs1/Cask/Prkci/Macf1/Cltc/Tamalin/Flot1/Ttc7b	14
CA1	DARchipseeker_aged	GO:0032970	regulation of actin filament-based process	17/450	416/29008	0.000308958	0.00841658	0.00644274	Myo3b/Rhoa/Nf2/Pik3r1/Abi2/Add2/Fmn2/Myh9/Coro1a/Myo3a/Tgfb2/Gpm6b/Mef2c/Shank3/Sorbs3/Cyfip2/Baiap2l2	17
CA1	DARchipseeker_aged	GO:0032535	regulation of cellular component size	17/450	417/29008	0.000317598	0.00859577	0.0065799	Myo3b/Rhoa/Atp13a2/Pten/Abi2/Add2/Fmn2/Coro1a/Kcnma1/Myo3a/Sema6d/Macf1/Sin3a/Tnr/Shank3/Cyfip2/Baiap2l2	17
CA1	DARchipseeker_aged	GO:0042596	fear response	6/450	60/29008	0.000332468	0.00889854	0.00681167	Kalrn/Htr2c/Pde8b/Gabra5/Mef2c/Shank3	6
CA1	DARchipseeker_aged	GO:0051224	negative regulation of protein transport	9/450	139/29008	0.000333055	0.00889854	0.00681167	Crhr2/Insig1/Klf7/Pde8b/Frmd4a/Pfkl/Oprm1/Ndfip1/Chp1	9
CA1	DARchipseeker_aged	GO:0048015	phosphatidylinositol-mediated signaling	10/450	170/29008	0.000341921	0.00907725	0.00694847	Pten/Kcnh1/Pik3r1/Ntrk2/Plcd3/Tgfb2/Ptk2/Adora3/Mydgf/Pik3c2g	10
CA1	DARchipseeker_aged	GO:0048511	rhythmic process	14/450	307/29008	0.000350098	0.00923551	0.00706961	Pten/Prkdc/Mapk10/Schip1/Id2/Ass1/Egr1/Ntrk2/Usp7/Ptprn/Kcnma1/Btbd9/Sin3a/Fbxl17	14
CA1	DARchipseeker_aged	GO:0016570	histone modification	18/450	461/29008	0.000358649	0.00930594	0.00712352	Naa40/Jdp2/Auts2/Smyd3/Brpf1/Nnmt/Rnf8/Eya1/Kdm4b/Asxl1/Usp7/N6amt1/Supt3/Sin3a/Padi3/Prkcb/Kmt2e/Jade2	18
CA1	DARchipseeker_aged	GO:0043525	positive regulation of neuron apoptotic process	7/450	85/29008	0.000359633	0.00930594	0.00712352	Rhoa/Grik5/Map2k4/Egr1/Kcnma1/Tgfb2/Casp9	7
CA1	DARchipseeker_aged	GO:0050805	negative regulation of synaptic transmission	7/450	85/29008	0.000359633	0.00930594	0.00712352	Pten/Gria1/Plk2/Rapgef4/Tnr/Pcdh17/Shank3	7
CA1	DARchipseeker_aged	GO:1901653	cellular response to peptide	14/450	308/29008	0.000361699	0.00930594	0.00712352	Pten/Prkdc/Nr4a3/Psen1/Rhoq/Insig1/Opa1/Pik3r1/Sorbs1/Prkci/Ptpra/Ptk2/Prkcb/Ywhag	14
CA1	DARchipseeker_aged	GO:0035176	social behavior	6/450	61/29008	0.000363968	0.00930687	0.00712424	Pten/Avp/Kalrn/Nrxn3/Oxtr/Shank3	6
CA1	DARchipseeker_aged	GO:1904375	regulation of protein localization to cell periphery	9/450	141/29008	0.000370045	0.00940455	0.007199	Stac/Rhoq/Pik3r1/Rapgef4/Kalrn/Sorbs1/Prkci/Cltc/Tamalin	9
CA1	DARchipseeker_aged	GO:0090174	organelle membrane fusion	8/450	113/29008	0.000389831	0.00978954	0.00749371	Atp13a2/Grik5/Coro1a/Rcc1l/Syt1/Cplx1/Snapin/Chp1	8
CA1	DARchipseeker_aged	GO:0048017	inositol lipid-mediated signaling	10/450	173/29008	0.000392813	0.00978954	0.00749371	Pten/Kcnh1/Pik3r1/Ntrk2/Plcd3/Tgfb2/Ptk2/Adora3/Mydgf/Pik3c2g	10
CA1	DARchipseeker_aged	GO:0003012	muscle system process	17/450	425/29008	0.000394588	0.00978954	0.00749371	Rhoa/Stac/Nr4a3/Tshz3/Trpv4/Adk/Map2k4/Prkg1/Kcnma1/Oxtr/Map2k6/Chrm3/Ptk2/Ryr3/Mef2c/Sorbs2/Dock4	17
CA1	DARchipseeker_aged	GO:0007264	small GTPase mediated signal transduction	17/450	425/29008	0.000394588	0.00978954	0.00749371	Rhoa/Mras/Auts2/Rhoq/Arhgap33/Cadm4/Plk2/Rapgef4/Kalrn/Abi2/Tgfb2/Dab1/Rgl1/Rhebl1/Garnl3/Dock4/Flot1	17
CA1	DARchipseeker_aged	GO:0048588	developmental cell growth	13/450	275/29008	0.000401631	0.00990531	0.00758233	Slit3/Auts2/Nin/Map2k4/Sema6d/Macf1/Syt1/Sin3a/Tnr/Sorbs2/Dclk1/Cyfip2/Jade2	13
CA1	DARchipseeker_aged	GO:0003056	regulation of vascular associated smooth muscle contraction	3/450	10/29008	0.000410343	0.0100607	0.00770124	Rhoa/Chrm3/Dock4	3
CA1	DARchipseeker_aged	GO:0036293	response to decreased oxygen levels	12/450	241/29008	0.000418934	0.0102112	0.0078165	Pten/Itpr2/Egr1/Scap/Fmn2/Kcnma1/Oxtr/Tgfb2/Prkcb/Vegfc/Mir204/Mir222	12
CA1	DARchipseeker_aged	GO:1904950	negative regulation of establishment of protein localization	9/450	144/29008	0.000431829	0.0104463	0.00799646	Crhr2/Insig1/Klf7/Pde8b/Frmd4a/Pfkl/Oprm1/Ndfip1/Chp1	9
CA1	DARchipseeker_aged	GO:0014911	positive regulation of smooth muscle cell migration	6/450	63/29008	0.000433942	0.0104463	0.00799646	Nr4a3/Rapgef4/Egr1/Sema6d/Ptk2/Dock4	6
CA1	DARchipseeker_aged	GO:0032869	cellular response to insulin stimulus	11/450	208/29008	0.000436098	0.0104463	0.00799646	Pten/Prkdc/Rhoq/Insig1/Opa1/Pik3r1/Sorbs1/Prkci/Ptpra/Prkcb/Ywhag	11
CA1	DARchipseeker_aged	GO:1903076	regulation of protein localization to plasma membrane	8/450	115/29008	0.000438679	0.0104481	0.00799782	Stac/Rhoq/Pik3r1/Kalrn/Sorbs1/Prkci/Cltc/Tamalin	8
CA1	DARchipseeker_aged	GO:0051952	regulation of amine transport	8/450	116/29008	0.000464903	0.010908	0.0083499	Crhr2/Psen1/Avp/Htr2c/Oxtr/Syt1/Hrh3/Prkcb	8
CA1	DARchipseeker_aged	GO:1904659	glucose transmembrane transport	8/450	116/29008	0.000464903	0.010908	0.0083499	Nr4a3/Ins1/Rhoq/Slc2a1/Sorbs1/Prkci/Adipor2/Prkcb	8
CA1	DARchipseeker_aged	GO:0072595	maintenance of protein localization in organelle	5/450	42/29008	0.000465842	0.010908	0.0083499	Taf3/Grik5/Insig1/Arl2bp/Morc3	5
CA1	DARchipseeker_aged	GO:0048512	circadian behavior	6/450	64/29008	0.000472645	0.0109315	0.00836788	Pten/Mapk10/Id2/Egr1/Kcnma1/Btbd9	6
CA1	DARchipseeker_aged	GO:0051703	biological process involved in intraspecies interaction between organisms	6/450	64/29008	0.000472645	0.0109315	0.00836788	Pten/Avp/Kalrn/Nrxn3/Oxtr/Shank3	6
CA1	DARchipseeker_aged	GO:0031629	synaptic vesicle fusion to presynaptic active zone membrane	4/450	24/29008	0.000474713	0.0109315	0.00836788	Grik5/Syt1/Cplx1/Snapin	4
CA1	DARchipseeker_aged	GO:0008645	hexose transmembrane transport	8/450	117/29008	0.000492383	0.0112761	0.00863166	Nr4a3/Ins1/Rhoq/Slc2a1/Sorbs1/Prkci/Adipor2/Prkcb	8
CA1	DARchipseeker_aged	GO:0042593	glucose homeostasis	13/450	283/29008	0.000526208	0.0119323	0.00913395	Crhr2/Cebpa/Ins1/Csmd1/Trpv4/Pik3r1/Klf7/Ptprn/Pde8b/Adipor2/Ncor2/Sin3a/Foxk2	13
CA1	DARchipseeker_aged	GO:0006325	chromatin organization	18/450	477/29008	0.000535354	0.0119323	0.00913395	Mbd2/Smyd3/Scmh1/Brpf1/Rnf8/Eya1/Kdm4b/Brdt/Asxl1/Mllt3/N6amt1/Rere/Satb2/Chd2/Dnajc9/Prkcb/M1ap/Kmt2e	18
CA1	DARchipseeker_aged	GO:0033500	carbohydrate homeostasis	13/450	284/29008	0.000543863	0.0119323	0.00913395	Crhr2/Cebpa/Ins1/Csmd1/Trpv4/Pik3r1/Klf7/Ptprn/Pde8b/Adipor2/Ncor2/Sin3a/Foxk2	13
CA1	DARchipseeker_aged	GO:0045927	positive regulation of growth	14/450	321/29008	0.000545131	0.0119323	0.00913395	Rhoa/Prkdc/Avp/Cacna2d2/N6amt1/Macf1/Ddx49/Syt1/Tgfb2/Ptk2/Mef2c/Ncoa3/Ncam1/Lgi1	14
CA1	DARchipseeker_aged	GO:0015749	monosaccharide transmembrane transport	8/450	119/29008	0.000551294	0.0119323	0.00913395	Nr4a3/Ins1/Rhoq/Slc2a1/Sorbs1/Prkci/Adipor2/Prkcb	8
CA1	DARchipseeker_aged	GO:0045666	positive regulation of neuron differentiation	8/450	119/29008	0.000551294	0.0119323	0.00913395	Rhoa/Pten/Nin/Dab1/Sin3a/Etv5/Mef2c/Tcf4	8
CA1	DARchipseeker_aged	GO:1902414	protein localization to cell junction	8/450	119/29008	0.000551294	0.0119323	0.00913395	Mapk10/Lrrtm1/Rapgef4/Kalrn/Cacng3/Cplx1/Tamalin/Lgi1	8
CA1	DARchipseeker_aged	GO:0031630	regulation of synaptic vesicle fusion to presynaptic active zone membrane	3/450	11/29008	0.000557735	0.0119323	0.00913395	Grik5/Syt1/Cplx1	3
CA1	DARchipseeker_aged	GO:1901632	regulation of synaptic vesicle membrane organization	3/450	11/29008	0.000557735	0.0119323	0.00913395	Grik5/Syt1/Cplx1	3
CA1	DARchipseeker_aged	GO:1904753	negative regulation of vascular associated smooth muscle cell migration	3/450	11/29008	0.000557735	0.0119323	0.00913395	Rhoa/Prkg1/Mef2c	3
CA1	DARchipseeker_aged	GO:0099500	vesicle fusion to plasma membrane	4/450	25/29008	0.000558253	0.0119323	0.00913395	Grik5/Syt1/Cplx1/Snapin	4
CA1	DARchipseeker_aged	GO:1902683	regulation of receptor localization to synapse	4/450	25/29008	0.000558253	0.0119323	0.00913395	Rapgef4/Kalrn/Tamalin/Nptn	4
CA1	DARchipseeker_aged	GO:2000311	regulation of AMPA receptor activity	4/450	25/29008	0.000558253	0.0119323	0.00913395	Cacng3/Mef2c/Shank3/Cacng8	4
CA1	DARchipseeker_aged	GO:0043583	ear development	12/450	250/29008	0.000580383	0.0123309	0.00943905	Myo3b/Cebpa/Chrna10/Nr4a3/Insig1/Eya1/Clrn1/Kcnma1/Myo3a/Tgfb2/Gabra5/Grxcr1	12
CA1	DARchipseeker_aged	GO:0034219	carbohydrate transmembrane transport	8/450	120/29008	0.000582817	0.0123309	0.00943905	Nr4a3/Ins1/Rhoq/Slc2a1/Sorbs1/Prkci/Adipor2/Prkcb	8
CA1	DARchipseeker_aged	GO:0035265	organ growth	11/450	216/29008	0.000597863	0.0125853	0.00963383	Pten/Mapk11/Map2k4/Lmx1b/Cacna2d2/Map7/Tgfb2/Ptk2/Mef2c/Sorbs2/Ncam1	11
CA1	DARchipseeker_aged	GO:0007622	rhythmic behavior	6/450	67/29008	0.00060506	0.0126728	0.00970081	Pten/Mapk10/Id2/Egr1/Kcnma1/Btbd9	6
CA1	DARchipseeker_aged	GO:0035148	tube formation	10/450	183/29008	0.000610122	0.0126869	0.00971158	Ski/Brpf1/Opa1/Tgfb2/Nfib/Shank3/Ywhaz/Lmo4/Prickle1/Apaf1	10
CA1	DARchipseeker_aged	GO:0015837	amine transport	8/450	121/29008	0.00061578	0.0126869	0.00971158	Crhr2/Psen1/Avp/Htr2c/Oxtr/Syt1/Hrh3/Prkcb	8
CA1	DARchipseeker_aged	GO:0051963	regulation of synapse assembly	8/450	121/29008	0.00061578	0.0126869	0.00971158	Pik3r1/Lrrtm1/Ntrk2/Oxtr/Mdga1/Ptk2/Mef2c/Cbln2	8
CA1	DARchipseeker_aged	GO:0061448	connective tissue development	13/450	288/29008	0.000619579	0.0126869	0.00971158	Id2/Trpv4/Egr1/Klf7/Pkd1/Fto/Tgfb2/Nfib/Satb2/Mef2c/Snx19/Bmp8a/Chst11	13
CA1	DARchipseeker_aged	GO:0042490	mechanoreceptor differentiation	7/450	93/29008	0.000620952	0.0126869	0.00971158	Myo3b/Clrn1/Ntrk2/Kcnma1/Myo3a/Gabra5/Grxcr1	7
CA1	DARchipseeker_aged	GO:0034764	positive regulation of transmembrane transport	12/450	253/29008	0.000644643	0.0131067	0.0100329	Stac/Nr4a3/Psen1/Rhoq/Kcnc1/Cacng3/Sorbs1/Prkci/Adipor2/Shank3/Cacng8/Chp1	12
CA1	DARchipseeker_aged	GO:0007585	respiratory gaseous exchange by respiratory system	6/450	68/29008	0.00065505	0.0132536	0.0101454	Dach1/Tshz3/Man1a2/Fto/Ywhaz/Chst11	6
CA1	DARchipseeker_aged	GO:0046879	hormone secretion	15/450	367/29008	0.000684723	0.0137871	0.0105538	Crhr2/Trpv4/Rapgef4/Kalrn/Klf7/Htr2c/Ptprn/Pde8b/Cask/Pfkl/Adora3/Npvf/Cplx1/Snx19/Ywhaz	15
CA1	DARchipseeker_aged	GO:0006940	regulation of smooth muscle contraction	6/450	69/29008	0.000708179	0.0140557	0.0107593	Rhoa/Prkg1/Kcnma1/Oxtr/Chrm3/Dock4	6
CA1	DARchipseeker_aged	GO:0032507	maintenance of protein location in cell	6/450	69/29008	0.000708179	0.0140557	0.0107593	Mprip/Taf3/Grik5/Insig1/Arl2bp/Morc3	6
CA1	DARchipseeker_aged	GO:0150116	regulation of cell-substrate junction organization	6/450	69/29008	0.000708179	0.0140557	0.0107593	Pten/Pik3r1/Macf1/Gpm6b/Ptpra/Ptk2	6
CA1	DARchipseeker_aged	GO:0048934	peripheral nervous system neuron differentiation	3/450	12/29008	0.000735104	0.0143878	0.0110136	Ntrk2/Onecut2/Nefh	3
CA1	DARchipseeker_aged	GO:0048935	peripheral nervous system neuron development	3/450	12/29008	0.000735104	0.0143878	0.0110136	Ntrk2/Onecut2/Nefh	3
CA1	DARchipseeker_aged	GO:0035637	multicellular organismal signaling	9/450	155/29008	0.000735267	0.0143878	0.0110136	Gria1/Scn8a/Avp/Rapgef4/Ntrk2/Cacng3/Kcnma1/Tnr/Cacng8	9
CA1	DARchipseeker_aged	GO:0001558	regulation of cell growth	17/450	450/29008	0.000747818	0.014565	0.0111492	Rhoa/Nf2/Slit3/Avp/Sema6d/Il3ra/N6amt1/Adipor2/Macf1/Ddx49/Syt1/Tgfb2/Sin3a/Tnr/Ptk2/Ncoa3/Lgi1	17
CA1	DARchipseeker_aged	GO:0031338	regulation of vesicle fusion	4/450	27/29008	0.00075576	0.0146512	0.0112152	Grik5/Coro1a/Syt1/Cplx1	4
CA1	DARchipseeker_aged	GO:0050885	neuromuscular process controlling balance	6/450	70/29008	0.00076458	0.0147536	0.0112936	Nr4a3/Clrn1/Pde8b/Kcnma1/Tnr/Shank3	6
CA1	DARchipseeker_aged	GO:0007628	adult walking behavior	5/450	47/29008	0.000788385	0.0151428	0.0115915	Klhl1/Scn8a/Kcnma1/Dab1/Oxr1	5
CA1	DARchipseeker_aged	GO:0070482	response to oxygen levels	13/450	296/29008	0.000797919	0.0152556	0.0116779	Pten/Atp6v0a2/Itpr2/Egr1/Scap/Fmn2/Kcnma1/Oxtr/Tgfb2/Prkcb/Vegfc/Mir204/Mir222	13
CA1	DARchipseeker_aged	GO:0003073	regulation of systemic arterial blood pressure	8/450	126/29008	0.00080392	0.0153002	0.011712	Rhoa/Avp/Nav2/Oxtr/Chrm3/Slc4a5/Ptpro/Ncald	8
CA1	DARchipseeker_aged	GO:0051235	maintenance of location	14/450	335/29008	0.000825736	0.0156439	0.0119751	Mprip/Taf3/Psen1/Itpr2/Grik5/Insig1/Htr2c/Pkd1/Coro1a/Arl2bp/Fto/Tgfb2/Ryr3/Morc3	14
CA1	DARchipseeker_aged	GO:0018210	peptidyl-threonine modification	8/450	127/29008	0.00084657	0.0159123	0.0121806	Myo3b/Prkdc/Cadm4/Galnt11/Myo3a/Galnt1/Prkcb/Clk1	8
CA1	DARchipseeker_aged	GO:0009914	hormone transport	15/450	375/29008	0.000851693	0.0159123	0.0121806	Crhr2/Trpv4/Rapgef4/Kalrn/Klf7/Htr2c/Ptprn/Pde8b/Cask/Pfkl/Adora3/Npvf/Cplx1/Snx19/Ywhaz	15
CA1	DARchipseeker_aged	GO:0051047	positive regulation of secretion	16/450	415/29008	0.000856269	0.0159123	0.0121806	Crhr2/Atp13a2/Ins1/Avp/Rapgef4/Htr2c/Cask/Cacna1b/Oxtr/Map2k6/Frmd4a/Syt1/Tgfb2/Adora3/Vegfc/Il4ra	16
CA1	DARchipseeker_aged	GO:0007274	neuromuscular synaptic transmission	4/450	28/29008	0.000870999	0.0159123	0.0121806	Erc2/Rimbp2/Tbc1d24/Etv5	4
CA1	DARchipseeker_aged	GO:0048499	synaptic vesicle membrane organization	4/450	28/29008	0.000870999	0.0159123	0.0121806	Grik5/Syt1/Cplx1/Snapin	4
CA1	DARchipseeker_aged	GO:0048820	hair follicle maturation	4/450	28/29008	0.000870999	0.0159123	0.0121806	Psen1/Tgfb2/Nsun2/Mreg	4
CA1	DARchipseeker_aged	GO:1904706	negative regulation of vascular associated smooth muscle cell proliferation	4/450	28/29008	0.000870999	0.0159123	0.0121806	Rhoa/Pten/Prkg1/Mef2c	4
CA1	DARchipseeker_aged	GO:1904861	excitatory synapse assembly	4/450	28/29008	0.000870999	0.0159123	0.0121806	Pten/Lrrtm1/Shank3/Nptn	4
CA1	DARchipseeker_aged	GO:0007568	aging	12/450	262/29008	0.000874261	0.0159123	0.0121806	Pten/Prkdc/Psen1/Id2/Opa1/Plk2/Scp2/Gnaq/Sec63/Sin3a/Morc3/Ncam1	12
CA1	DARchipseeker_aged	GO:0070507	regulation of microtubule cytoskeleton organization	9/450	159/29008	0.000881465	0.0159389	0.0122009	Rhoa/Nin/Trpv4/Pkd1/Ckap5/Cltc/Stmnd1/Pde4dip/Clip1	9
CA1	DARchipseeker_aged	GO:0022407	regulation of cell-cell adhesion	17/450	457/29008	0.000885569	0.0159389	0.0122009	Rhoa/Nf2/Nr4a3/Trpv4/Pik3r1/Adk/Ass1/Prkg1/Coro1a/Tnfrsf21/Mdga1/Tnr/Ptk2/Ndfip1/Flot1/Il4ra/Efnb2	17
CA1	DARchipseeker_aged	GO:0007631	feeding behavior	8/450	128/29008	0.000891018	0.0159389	0.0122009	Crhr2/Nr4a3/Dach1/Ntrk2/Htr2c/Oxtr/Oprm1/Hrh3	8
CA1	DARchipseeker_aged	GO:0014013	regulation of gliogenesis	8/450	128/29008	0.000891018	0.0159389	0.0122009	Ski/Nf2/Id2/Prkci/Dab1/Etv5/Ptpra/Ptk2	8
CA1	DARchipseeker_aged	GO:0032418	lysosome localization	7/450	99/29008	0.000901449	0.0160566	0.012291	Nr4a3/Myh9/Adora3/Snapin/Il4ra/Ywhaz/Tfeb	7
CA1	DARchipseeker_aged	GO:1901216	positive regulation of neuron death	8/450	129/29008	0.000937317	0.0165946	0.0127029	Rhoa/Grik5/Map2k4/Egr1/Kcnma1/Tgfb2/Casp9/Efnb2	8
CA1	DARchipseeker_aged	GO:0007213	G protein-coupled acetylcholine receptor signaling pathway	3/450	13/29008	0.000944665	0.0165946	0.0127029	Oprm1/Chrm3/Hrh3	3
CA1	DARchipseeker_aged	GO:0043113	receptor clustering	6/450	73/29008	0.000954772	0.0165946	0.0127029	Grik5/Dok7/Sorbs1/Etv5/Sorbs2/Shank3	6
CA1	DARchipseeker_aged	GO:0060997	dendritic spine morphogenesis	6/450	73/29008	0.000954772	0.0165946	0.0127029	Pten/Opa1/Kalrn/Abi2/Cask/Shank3	6
CA1	DARchipseeker_aged	GO:0090659	walking behavior	5/450	49/29008	0.000955543	0.0165946	0.0127029	Klhl1/Scn8a/Kcnma1/Dab1/Oxr1	5
CA1	DARchipseeker_aged	GO:0098926	postsynaptic signal transduction	5/450	49/29008	0.000955543	0.0165946	0.0127029	Sorbs1/Oprm1/Chrm3/Hrh3/Sorbs2	5
CA1	DARchipseeker_aged	GO:0014706	striated muscle tissue development	17/450	461/29008	0.000973597	0.016838	0.0128892	Rhoa/Crhr2/Ski/Pten/Nebl/Id2/Mapk11/Eya1/Map2k4/Egr1/Tgfb2/Mef2c/Sorbs2/Flot1/Ncam1/Efnb2/Maml1	17
CA1	DARchipseeker_aged	GO:0010592	positive regulation of lamellipodium assembly	4/450	29/29008	0.000998081	0.0171833	0.0131535	Auts2/Pik3r1/Clrn1/Abi2	4
CA1	DARchipseeker_aged	GO:0050768	negative regulation of neurogenesis	9/450	162/29008	0.00100593	0.0171833	0.0131535	Ski/Pten/Psen1/Id2/Sema6d/Dab1/Tnr/Ptk2/Trak2	9
CA1	DARchipseeker_aged	GO:0061025	membrane fusion	9/450	162/29008	0.00100593	0.0171833	0.0131535	Atp13a2/Grik5/Coro1a/Rcc1l/Syt1/Cplx1/Snapin/Spaca3/Chp1	9
CA1	DARchipseeker_aged	GO:0045185	maintenance of protein location	7/450	101/29008	0.00101436	0.0172566	0.0132096	Mprip/Taf3/Grik5/Insig1/Pkd1/Arl2bp/Morc3	7
CA1	DARchipseeker_aged	GO:1903828	negative regulation of cellular protein localization	8/450	131/29008	0.00103569	0.0175478	0.0134325	Nin/Rhoq/Insig1/Gpm6b/Sin3a/Dclk1/Cltc/Chp1	8
CA1	DARchipseeker_aged	GO:0007204	positive regulation of cytosolic calcium ion concentration	14/450	344/29008	0.00106397	0.0179539	0.0137434	Chrna10/Itpr2/Trpv4/Avp/Htr2c/Pkd1/Coro1a/Oxtr/Tgfb2/Oprm1/Hrh3/Ryr3/Ccl1/Nptn	14
CA1	DARchipseeker_aged	GO:0150115	cell-substrate junction organization	7/450	102/29008	0.00107484	0.0180642	0.0138278	Pten/Pik3r1/Sorbs1/Macf1/Gpm6b/Ptpra/Ptk2	7
CA1	DARchipseeker_aged	GO:0016311	dephosphorylation	14/450	345/29008	0.00109368	0.0182981	0.0140069	Igbp1b/Ppp6r3/Pten/Ppp2r2d/Mprip/Eya1/Ptprn/Tgfb2/Ptpra/Mef2c/Ptpro/Nt5c/Inpp5a/Chp1	14
CA1	DARchipseeker_aged	GO:0051090	regulation of DNA-binding transcription factor activity	16/450	425/29008	0.00109754	0.0182981	0.0140069	Crhr2/Pten/Camk1d/Taf3/Id2/Crebzf/Pkd1/Usp7/Prkci/Adora3/Ncoa3/Prkcb/Rhebl1/Traf3/Flot1/Chp1	16
CA1	DARchipseeker_aged	GO:0014912	negative regulation of smooth muscle cell migration	4/450	30/29008	0.00113765	0.0187419	0.0143466	Rhoa/Prkg1/Sema6d/Mef2c	4
CA1	DARchipseeker_aged	GO:0021952	central nervous system projection neuron axonogenesis	4/450	30/29008	0.00113765	0.0187419	0.0143466	Nin/Nfib/Dcc/Dclk1	4
CA1	DARchipseeker_aged	GO:1905207	regulation of cardiocyte differentiation	4/450	30/29008	0.00113765	0.0187419	0.0143466	Tgfb2/Mef2c/Prickle1/Efnb2	4
CA1	DARchipseeker_aged	GO:0003018	vascular process in circulatory system	11/450	234/29008	0.00114991	0.0187954	0.0143875	Rhoa/Trpv4/Avp/Prkg1/Slc2a1/Htr2c/Kcnma1/Oxtr/Chrm3/Ptk2/Dock4	11
CA1	DARchipseeker_aged	GO:0032271	regulation of protein polymerization	11/450	234/29008	0.00114991	0.0187954	0.0143875	Rhoa/Nin/Abi2/Add2/Fmn2/Coro1a/Ckap5/Cyfip2/Pde4dip/Clip1/Baiap2l2	11
CA1	DARchipseeker_aged	GO:0051048	negative regulation of secretion	10/450	199/29008	0.00115808	0.018855	0.0144331	Crhr2/Kalrn/Klf7/Pde8b/Oxtr/Frmd4a/Pfkl/Oprm1/Hrh3/Npvf	10
CA1	DARchipseeker_aged	GO:0009101	glycoprotein biosynthetic process	12/450	271/29008	0.0011684	0.018949	0.0145051	Alg9/Psen1/Galnt7/Galnt11/Itm2b/St6gal1/Galnt1/Necab3/Trak2/Csgalnact2/Chst11/Chp1	12
CA1	DARchipseeker_aged	GO:0071340	skeletal muscle acetylcholine-gated channel clustering	3/450	14/29008	0.00118851	0.0192004	0.0146976	Sorbs1/Etv5/Sorbs2	3
CA1	DARchipseeker_aged	GO:0042176	regulation of protein catabolic process	15/450	389/29008	0.00122705	0.0197465	0.0151156	Clec16a/Atp13a2/Pten/Ric1/Psen1/Plk2/Pkd1/Fmn2/Usp7/Ptk2/Ndfip1/Sumo3/Tnfsf12/Sgsm3/Prickle1	15
CA1	DARchipseeker_aged	GO:0051954	positive regulation of amine transport	5/450	52/29008	0.00125382	0.0200997	0.015386	Psen1/Avp/Htr2c/Oxtr/Syt1	5
CA1	DARchipseeker_aged	GO:0099633	protein localization to postsynaptic specialization membrane	4/450	31/29008	0.00129033	0.0205271	0.0157131	Rapgef4/Kalrn/Cacng3/Lgi1	4
CA1	DARchipseeker_aged	GO:0099645	neurotransmitter receptor localization to postsynaptic specialization membrane	4/450	31/29008	0.00129033	0.0205271	0.0157131	Rapgef4/Kalrn/Cacng3/Lgi1	4
CA1	DARchipseeker_aged	GO:0042180	cellular ketone metabolic process	11/450	238/29008	0.00131715	0.0208089	0.0159288	Cyp2b13/Nr4a3/Insig1/Avp/Egr1/Scap/Coq2/Akr1b10/Scp2/Kcnma1/Ncor2	11
CA1	DARchipseeker_aged	GO:0014065	phosphatidylinositol 3-kinase signaling	8/450	136/29008	0.00131803	0.0208089	0.0159288	Pten/Pik3r1/Ntrk2/Tgfb2/Ptk2/Adora3/Mydgf/Pik3c2g	8
CA1	DARchipseeker_aged	GO:1990138	neuron projection extension	10/450	203/29008	0.00134448	0.0211465	0.0161872	Slit3/Auts2/Sema6d/Macf1/Syt1/Sin3a/Tnr/Dclk1/Cyfip2/Jade2	10
CA1	DARchipseeker_aged	GO:0009306	protein secretion	15/450	393/29008	0.00135691	0.0211813	0.0162139	Crhr2/Atp13a2/Ins1/Rapgef4/Klf7/Ptprn/Pde8b/Cask/Frmd4a/Tgfb2/Pfkl/Oprm1/Cplx1/Snx19/Vegfc	15
CA1	DARchipseeker_aged	GO:0015833	peptide transport	13/450	314/29008	0.00136115	0.0211813	0.0162139	Crhr2/Trpv4/Rapgef4/Kalrn/Klf7/Htr2c/Abcc5/Ptprn/Pde8b/Cask/Pfkl/Cplx1/Snx19	13
CA1	DARchipseeker_aged	GO:0010828	positive regulation of glucose transmembrane transport	5/450	53/29008	0.00136703	0.0211813	0.0162139	Nr4a3/Rhoq/Sorbs1/Prkci/Adipor2	5
CA1	DARchipseeker_aged	GO:0045907	positive regulation of vasoconstriction	5/450	53/29008	0.00136703	0.0211813	0.0162139	Rhoa/Avp/Htr2c/Oxtr/Chrm3	5
CA1	DARchipseeker_aged	GO:0035592	establishment of protein localization to extracellular region	15/450	394/29008	0.00139112	0.0214747	0.0164385	Crhr2/Atp13a2/Ins1/Rapgef4/Klf7/Ptprn/Pde8b/Cask/Frmd4a/Tgfb2/Pfkl/Oprm1/Cplx1/Snx19/Vegfc	15
CA1	DARchipseeker_aged	GO:0048732	gland development	17/450	477/29008	0.00140412	0.0215865	0.0165241	Cebpa/Pten/Tph1/Prkdc/Psen1/Csmd1/Id2/Cadm1/Kalrn/Asxl1/Pkd1/Sec63/Nfib/Etv5/Ncoa3/Onecut2/Lmo4	17
CA1	DARchipseeker_aged	GO:1903531	negative regulation of secretion by cell	9/450	170/29008	0.00140872	0.0215865	0.0165241	Crhr2/Kalrn/Klf7/Pde8b/Frmd4a/Pfkl/Oprm1/Hrh3/Npvf	9
CA1	DARchipseeker_aged	GO:0050709	negative regulation of protein secretion	6/450	79/29008	0.0014424	0.0219414	0.0167957	Crhr2/Klf7/Pde8b/Frmd4a/Pfkl/Oprm1	6
CA1	DARchipseeker_aged	GO:1904888	cranial skeletal system development	6/450	79/29008	0.0014424	0.0219414	0.0167957	Ric1/Insig1/Gnaq/Tgfb2/Mef2c/Chst11	6
CA1	DARchipseeker_aged	GO:0031116	positive regulation of microtubule polymerization	4/450	32/29008	0.00145677	0.022075	0.016898	Nin/Ckap5/Pde4dip/Clip1	4
CA1	DARchipseeker_aged	GO:0035296	regulation of tube diameter	9/450	171/29008	0.00146708	0.022075	0.016898	Rhoa/Avp/Prkg1/Htr2c/Kcnma1/Oxtr/Chrm3/Ptk2/Dock4	9
CA1	DARchipseeker_aged	GO:0097746	blood vessel diameter maintenance	9/450	171/29008	0.00146708	0.022075	0.016898	Rhoa/Avp/Prkg1/Htr2c/Kcnma1/Oxtr/Chrm3/Ptk2/Dock4	9
CA1	DARchipseeker_aged	GO:0022408	negative regulation of cell-cell adhesion	10/450	206/29008	0.00149974	0.0224047	0.0171504	Nf2/Trpv4/Pik3r1/Ass1/Prkg1/Tnfrsf21/Tnr/Ptk2/Ndfip1/Il4ra	10
CA1	DARchipseeker_aged	GO:0030307	positive regulation of cell growth	10/450	206/29008	0.00149974	0.0224047	0.0171504	Rhoa/Avp/N6amt1/Macf1/Ddx49/Syt1/Tgfb2/Ptk2/Ncoa3/Lgi1	10
CA1	DARchipseeker_aged	GO:0035150	regulation of tube size	9/450	172/29008	0.00152737	0.022655	0.017342	Rhoa/Avp/Prkg1/Htr2c/Kcnma1/Oxtr/Chrm3/Ptk2/Dock4	9
CA1	DARchipseeker_aged	GO:0051017	actin filament bundle assembly	9/450	172/29008	0.00152737	0.022655	0.017342	Rhoa/Nf2/Pik3r1/Add2/Fmn2/Sorbs1/Shank3/Sorbs3/Baiap2l2	9
CA1	DARchipseeker_aged	GO:0008380	RNA splicing	15/450	398/29008	0.00153528	0.0226852	0.0173651	Rbfox3/Celf2/Wtap/Pik3r1/Sfswap/Hnrnpll/Brdt/Raver1/Nova1/Malat1/Son/Snrnp35/Khdrbs3/Gemin4/Clk1	15
CA1	DARchipseeker_aged	GO:0060560	developmental growth involved in morphogenesis	12/450	280/29008	0.00154029	0.0226852	0.0173651	Slit3/Auts2/Nin/Cadm1/Sema6d/Macf1/Syt1/Sin3a/Tnr/Dclk1/Cyfip2/Jade2	12
CA1	DARchipseeker_aged	GO:0006906	vesicle fusion	7/450	109/29008	0.00158149	0.0232101	0.0177669	Atp13a2/Grik5/Coro1a/Syt1/Cplx1/Snapin/Chp1	7
CA1	DARchipseeker_aged	GO:0042491	inner ear auditory receptor cell differentiation	5/450	55/29008	0.00161581	0.0235479	0.0180255	Myo3b/Clrn1/Kcnma1/Myo3a/Grxcr1	5
CA1	DARchipseeker_aged	GO:0045777	positive regulation of blood pressure	5/450	55/29008	0.00161581	0.0235479	0.0180255	Rhoa/Crhr2/Id2/Avp/Oxtr	5
CA1	DARchipseeker_aged	GO:0060487	lung epithelial cell differentiation	4/450	33/29008	0.0016376	0.0237823	0.0182049	Insc/Eya1/Nfib/Ncor2	4
CA1	DARchipseeker_aged	GO:0071692	protein localization to extracellular region	15/450	401/29008	0.00165145	0.0239001	0.0182951	Crhr2/Atp13a2/Ins1/Rapgef4/Klf7/Ptprn/Pde8b/Cask/Frmd4a/Tgfb2/Pfkl/Oprm1/Cplx1/Snx19/Vegfc	15
CA1	DARchipseeker_aged	GO:1903362	regulation of cellular protein catabolic process	11/450	246/29008	0.00171174	0.024687	0.0188975	Clec16a/Atp13a2/Pten/Ric1/Psen1/Plk2/Pkd1/Usp7/Ptk2/Sumo3/Prickle1	11
CA1	DARchipseeker_aged	GO:0061572	actin filament bundle organization	9/450	175/29008	0.00172026	0.0247243	0.018926	Rhoa/Nf2/Pik3r1/Add2/Fmn2/Sorbs1/Shank3/Sorbs3/Baiap2l2	9
CA1	DARchipseeker_aged	GO:0016050	vesicle organization	12/450	284/29008	0.00173434	0.024841	0.0190153	Atp13a2/Grik5/Insig1/Washc4/Ptprn/Coro1a/Prkci/Syt1/Cplx1/Snapin/Snx19/Chp1	12
CA1	DARchipseeker_aged	GO:0030072	peptide hormone secretion	12/450	285/29008	0.00178587	0.025418	0.019457	Crhr2/Trpv4/Rapgef4/Kalrn/Klf7/Htr2c/Ptprn/Pde8b/Cask/Pfkl/Cplx1/Snx19	12
CA1	DARchipseeker_aged	GO:0061179	negative regulation of insulin secretion involved in cellular response to glucose stimulus	3/450	16/29008	0.00178682	0.025418	0.019457	Crhr2/Klf7/Pde8b	3
CA1	DARchipseeker_aged	GO:0031098	stress-activated protein kinase signaling cascade	11/450	248/29008	0.00182415	0.0258171	0.0197625	Rhoa/Crhr2/Igbp1b/Mapk10/Mapk11/Trpv4/Map2k4/Map2k6/Tgfb2/Ptk2/Traf3	11
CA1	DARchipseeker_aged	GO:0060479	lung cell differentiation	4/450	34/29008	0.00183346	0.0258171	0.0197625	Insc/Eya1/Nfib/Ncor2	4
CA1	DARchipseeker_aged	GO:0099560	synaptic membrane adhesion	4/450	34/29008	0.00183346	0.0258171	0.0197625	Lrrc4c/Cadm1/Mdga1/Pcdh17	4
CA1	DARchipseeker_aged	GO:0098742	cell-cell adhesion via plasma-membrane adhesion molecules	10/450	213/29008	0.00191906	0.0269315	0.0206155	Lrrc4c/Alcam/Pcdh1/Cadm1/Pcdhb14/Tgfb2/Dab1/Mdga1/Pcdh17/Nptn	10
CA1	DARchipseeker_aged	GO:0055017	cardiac muscle tissue growth	7/450	113/29008	0.00194473	0.0270522	0.020708	Pten/Mapk11/Map2k4/Tgfb2/Mef2c/Sorbs2/Ncam1	7
CA1	DARchipseeker_aged	GO:0120034	positive regulation of plasma membrane bounded cell projection assembly	7/450	113/29008	0.00194473	0.0270522	0.020708	Myo3b/Auts2/Rhoq/Pik3r1/Clrn1/Abi2/Myo3a	7
CA1	DARchipseeker_aged	GO:0001822	kidney development	13/450	327/29008	0.00194714	0.0270522	0.020708	Rhoa/Tshz3/Schip1/Id2/Eya1/Egr1/Asxl1/Pkd1/Tgfb2/Nup107/Mef2c/Ptpro/Efnb2	13
CA1	DARchipseeker_aged	GO:0007009	plasma membrane organization	8/450	145/29008	0.0019779	0.0273883	0.0209652	Pten/Asap1/Myh9/Tgfb2/Flot1/Spaca3/Xkr6/Baiap2l2	8
CA1	DARchipseeker_aged	GO:0097106	postsynaptic density organization	4/450	35/29008	0.00204496	0.0281255	0.0215295	Pten/Cadm1/Lrrtm1/Shank3	4
CA1	DARchipseeker_aged	GO:0014009	glial cell proliferation	5/450	58/29008	0.00204918	0.0281255	0.0215295	Ski/Nf2/Prkci/Etv5/Ptk2	5
CA1	DARchipseeker_aged	GO:0043270	positive regulation of ion transport	13/450	329/29008	0.00205346	0.0281255	0.0215295	Crhr2/Stac/Psen1/Kcnc1/Avp/Htr2c/Cacng3/Cask/Map2k6/Syt1/Shank3/Cacng8/Chp1	13
CA1	DARchipseeker_aged	GO:0071695	anatomical structure maturation	12/450	290/29008	0.00206276	0.0281255	0.0215295	Rhoa/Cebpa/Psen1/Id2/Opa1/Pou2f2/Kcnma1/Gnaq/Tgfb2/Rere/Nsun2/Mreg	12
CA1	DARchipseeker_aged	GO:1902850	microtubule cytoskeleton organization involved in mitosis	8/450	146/29008	0.00206487	0.0281255	0.0215295	Rhoa/Nin/Insc/Plk2/Eya1/Pkd1/Ckap5/Cltc	8
CA1	DARchipseeker_aged	GO:0061000	negative regulation of dendritic spine development	3/450	17/29008	0.00214488	0.0290255	0.0222185	Pten/Asap1/Plk2	3
CA1	DARchipseeker_aged	GO:0099558	maintenance of synapse structure	3/450	17/29008	0.00214488	0.0290255	0.0222185	Erc2/Cadm1/Cbln2	3
CA1	DARchipseeker_aged	GO:0009100	glycoprotein metabolic process	13/450	331/29008	0.00216452	0.0291965	0.0223494	Alg9/Psen1/Galnt7/Galnt11/Man1a2/Itm2b/St6gal1/Galnt1/Necab3/Trak2/Csgalnact2/Chst11/Chp1	13
CA1	DARchipseeker_aged	GO:0010038	response to metal ion	12/450	292/29008	0.00218292	0.0292368	0.0223802	Cpne8/Cebpa/Atp13a2/Kcnh1/Id2/Ass1/Kcnma1/Syt1/Anxa11/Mef2c/Ncam1/Fosb	12
CA1	DARchipseeker_aged	GO:0008654	phospholipid biosynthetic process	10/450	217/29008	0.00219822	0.0292368	0.0223802	Agpat4/Pik3r1/Htr2c/Scp2/Sgms1/Pisd/Mboat1/Pik3c2g/Ttc7b/Chp1	10
CA1	DARchipseeker_aged	GO:0048562	embryonic organ morphogenesis	13/450	332/29008	0.00222187	0.0292368	0.0223802	Myo3b/Chrna10/Nr4a3/Psen1/Insig1/Id2/Eya1/Clrn1/Myo3a/Tgfb2/Satb2/Mef2c/Chst11	13
CA1	DARchipseeker_aged	GO:0019229	regulation of vasoconstriction	6/450	86/29008	0.0022286	0.0292368	0.0223802	Rhoa/Avp/Htr2c/Oxtr/Chrm3/Dock4	6
CA1	DARchipseeker_aged	GO:0048041	focal adhesion assembly	6/450	86/29008	0.0022286	0.0292368	0.0223802	Pten/Sorbs1/Macf1/Gpm6b/Ptpra/Ptk2	6
CA1	DARchipseeker_aged	GO:0060113	inner ear receptor cell differentiation	6/450	86/29008	0.0022286	0.0292368	0.0223802	Myo3b/Clrn1/Kcnma1/Myo3a/Gabra5/Grxcr1	6
CA1	DARchipseeker_aged	GO:2000300	regulation of synaptic vesicle exocytosis	6/450	86/29008	0.0022286	0.0292368	0.0223802	Kcnh1/Nrxn3/Cask/Syt1/Prkcb/Snapin	6
CA1	DARchipseeker_aged	GO:0002790	peptide secretion	12/450	293/29008	0.00224511	0.0292368	0.0223802	Crhr2/Trpv4/Rapgef4/Kalrn/Klf7/Htr2c/Ptprn/Pde8b/Cask/Pfkl/Cplx1/Snx19	12
CA1	DARchipseeker_aged	GO:0051258	protein polymerization	12/450	293/29008	0.00224511	0.0292368	0.0223802	Rhoa/Nin/Trpv4/Abi2/Add2/Fmn2/Coro1a/Ckap5/Cyfip2/Pde4dip/Clip1/Baiap2l2	12
CA1	DARchipseeker_aged	GO:0008306	associative learning	7/450	116/29008	0.00225715	0.0292368	0.0223802	Csmd1/Pde8b/Tanc1/Gabra5/Tnr/Ckap5/Nptn	7
CA1	DARchipseeker_aged	GO:0010001	glial cell differentiation	11/450	255/29008	0.00226592	0.0292368	0.0223802	Rhoa/Ski/Pten/Psen1/Id2/Ntrk2/Tnfrsf21/Dab1/Nfib/Ptpra/Ckap5	11
CA1	DARchipseeker_aged	GO:0090257	regulation of muscle system process	11/450	255/29008	0.00226592	0.0292368	0.0223802	Rhoa/Nr4a3/Trpv4/Adk/Prkg1/Kcnma1/Oxtr/Chrm3/Ptk2/Mef2c/Dock4	11
CA1	DARchipseeker_aged	GO:0051491	positive regulation of filopodium assembly	4/450	36/29008	0.00227273	0.0292368	0.0223802	Myo3b/Rhoq/Pik3r1/Myo3a	4
CA1	DARchipseeker_aged	GO:0060292	long-term synaptic depression	4/450	36/29008	0.00227273	0.0292368	0.0223802	Pten/Gria1/Plk2/Shank3	4
CA1	DARchipseeker_aged	GO:1902745	positive regulation of lamellipodium organization	4/450	36/29008	0.00227273	0.0292368	0.0223802	Auts2/Pik3r1/Clrn1/Abi2	4
CA1	DARchipseeker_aged	GO:0008544	epidermis development	13/450	333/29008	0.00228047	0.0292462	0.0223874	Myo3b/Psen1/Grhl1/Clrn1/Klf7/Kcnma1/Myo3a/Tgfb2/Nsun2/Ncoa3/Mreg/Ldb2/Grxcr1	13
CA1	DARchipseeker_aged	GO:0051656	establishment of organelle localization	15/450	415/29008	0.00229528	0.0293458	0.0224637	Nr4a3/Psen1/Insc/Eya1/Fmn2/Myh9/Ptk2/Adora3/Mreg/Snapin/Trak2/Il4ra/Ywhaz/Chp1/Nefh	15
CA1	DARchipseeker_aged	GO:0046888	negative regulation of hormone secretion	6/450	87/29008	0.00236297	0.0300193	0.0229792	Crhr2/Kalrn/Klf7/Pde8b/Pfkl/Npvf	6
CA1	DARchipseeker_aged	GO:0006939	smooth muscle contraction	7/450	117/29008	0.00236946	0.0300193	0.0229792	Rhoa/Tshz3/Prkg1/Kcnma1/Oxtr/Chrm3/Dock4	7
CA1	DARchipseeker_aged	GO:0018205	peptidyl-lysine modification	14/450	375/29008	0.00236957	0.0300193	0.0229792	Naa40/Auts2/Smyd3/Brpf1/Nnmt/Eya1/Egr1/Kdm4b/N6amt1/Supt3/Sin3a/Sumo3/Kmt2e/Jade2	14
CA1	DARchipseeker_aged	GO:0001503	ossification	15/450	417/29008	0.00240231	0.0303419	0.0232262	Rhoa/Cebpa/Ski/Tph1/Id2/Mapk11/Map2k6/Gpm6b/Tmem64/Ptk2/Satb2/Mef2c/Vegfc/Mir204/Bmp8a	15
CA1	DARchipseeker_aged	GO:0070588	calcium ion transmembrane transport	12/450	296/29008	0.00244043	0.0307303	0.0235235	Stac/Itpr2/Opa1/Trpv4/Htr2c/Pkd1/Coro1a/Cacng3/Cacna1b/Tgfb2/Ryr3/Cacng8	12
CA1	DARchipseeker_aged	GO:0042472	inner ear morphogenesis	7/450	118/29008	0.00248602	0.03121	0.0238907	Myo3b/Chrna10/Nr4a3/Insig1/Eya1/Clrn1/Myo3a	7
CA1	DARchipseeker_aged	GO:0016331	morphogenesis of embryonic epithelium	9/450	185/29008	0.00250821	0.0313041	0.0239627	Ski/Brpf1/Opa1/Tgfb2/Shank3/Vegfc/Lmo4/Prickle1/Apaf1	9
CA1	DARchipseeker_aged	GO:0032409	regulation of transporter activity	12/450	297/29008	0.00250854	0.0313041	0.0239627	Stac/Pten/Kcns2/Kcnc1/Cacng3/Oprm1/Chrm3/Ndfip1/Mef2c/Shank3/Cacng8/Chp1	12
CA1	DARchipseeker_aged	GO:0022604	regulation of cell morphogenesis	13/450	337/29008	0.00252772	0.0314042	0.0240393	Rhoa/Prkdc/Rhoq/Opa1/Kalrn/Myh9/Coro1a/Cask/Macf1/St6gal1/Syt1/Tbc1d24/Ptk2	13
CA1	DARchipseeker_aged	GO:1900180	regulation of protein localization to nucleus	8/450	151/29008	0.00254589	0.0314042	0.0240393	Nf2/Atp13a2/Psen1/Pik3r1/Tgfb2/Sin3a/Dclk1/Chp1	8
CA1	DARchipseeker_aged	GO:0010812	negative regulation of cell-substrate adhesion	5/450	61/29008	0.00256176	0.0314042	0.0240393	Rhoa/Pten/Pik3r1/Cask/Ajap1	5
CA1	DARchipseeker_aged	GO:0035315	hair cell differentiation	5/450	61/29008	0.00256176	0.0314042	0.0240393	Myo3b/Clrn1/Kcnma1/Myo3a/Grxcr1	5
CA1	DARchipseeker_aged	GO:0090278	negative regulation of peptide hormone secretion	5/450	61/29008	0.00256176	0.0314042	0.0240393	Crhr2/Kalrn/Klf7/Pde8b/Pfkl	5
CA1	DARchipseeker_aged	GO:1904705	regulation of vascular associated smooth muscle cell proliferation	5/450	61/29008	0.00256176	0.0314042	0.0240393	Rhoa/Pten/Nr4a3/Prkg1/Mef2c	5
CA1	DARchipseeker_aged	GO:0050708	regulation of protein secretion	12/450	298/29008	0.00257818	0.0315128	0.0241224	Crhr2/Atp13a2/Ins1/Rapgef4/Klf7/Pde8b/Cask/Frmd4a/Tgfb2/Pfkl/Oprm1/Vegfc	12
CA1	DARchipseeker_aged	GO:0048705	skeletal system morphogenesis	11/450	261/29008	0.00271027	0.0330305	0.0252842	Ski/Schip1/Psen1/Insig1/Trpv4/Eya1/Pkd1/Tgfb2/Satb2/Mef2c/Chst11	11
CA1	DARchipseeker_aged	GO:0021872	forebrain generation of neurons	5/450	62/29008	0.00275159	0.0332424	0.0254464	Rhoa/Gnaq/Satb2/Shank3/Zswim6	5
CA1	DARchipseeker_aged	GO:0031122	cytoplasmic microtubule organization	5/450	62/29008	0.00275159	0.0332424	0.0254464	Rhoa/Trpv4/Pde4dip/Clip1/Chp1	5
CA1	DARchipseeker_aged	GO:1990874	vascular associated smooth muscle cell proliferation	5/450	62/29008	0.00275159	0.0332424	0.0254464	Rhoa/Pten/Nr4a3/Prkg1/Mef2c	5
CA1	DARchipseeker_aged	GO:0001953	negative regulation of cell-matrix adhesion	4/450	38/29008	0.00277951	0.0334827	0.0256304	Pten/Pik3r1/Cask/Ajap1	4
CA1	DARchipseeker_aged	GO:0010827	regulation of glucose transmembrane transport	6/450	90/29008	0.00280277	0.0336655	0.0257703	Nr4a3/Rhoq/Sorbs1/Prkci/Adipor2/Prkcb	6
CA1	DARchipseeker_aged	GO:0010769	regulation of cell morphogenesis involved in differentiation	7/450	121/29008	0.00286229	0.0342427	0.0262121	Prkdc/Opa1/Kalrn/Cask/St6gal1/Tbc1d24/Ptk2	7
CA1	DARchipseeker_aged	GO:0072001	renal system development	13/450	342/29008	0.00286725	0.0342427	0.0262121	Rhoa/Tshz3/Schip1/Id2/Eya1/Egr1/Asxl1/Pkd1/Tgfb2/Nup107/Mef2c/Ptpro/Efnb2	13
CA1	DARchipseeker_aged	GO:0042886	amide transport	13/450	343/29008	0.00293943	0.0349196	0.0267303	Crhr2/Trpv4/Rapgef4/Kalrn/Klf7/Htr2c/Abcc5/Ptprn/Pde8b/Cask/Pfkl/Cplx1/Snx19	13
CA1	DARchipseeker_aged	GO:0002792	negative regulation of peptide secretion	5/450	63/29008	0.00295139	0.0349196	0.0267303	Crhr2/Kalrn/Klf7/Pde8b/Pfkl	5
CA1	DARchipseeker_aged	GO:0006397	mRNA processing	16/450	469/29008	0.00295312	0.0349196	0.0267303	Rbfox3/Celf2/Wtap/Sfswap/Hnrnpll/Brdt/Raver1/Nova1/Malat1/Zc3h14/Son/Snrnp35/Khdrbs3/Gemin4/Scaf8/Trub2	16
CA1	DARchipseeker_aged	GO:1903522	regulation of blood circulation	11/450	264/29008	0.00295744	0.0349196	0.0267303	Rhoa/Crhr2/Avp/Pik3r1/Htr2c/Cacna2d2/Cacna1b/Oxtr/Tgfb2/Chrm3/Dock4	11
CA1	DARchipseeker_aged	GO:0014061	regulation of norepinephrine secretion	3/450	19/29008	0.00298699	0.0349712	0.0267698	Crhr2/Oxtr/Hrh3	3
CA1	DARchipseeker_aged	GO:1905209	positive regulation of cardiocyte differentiation	3/450	19/29008	0.00298699	0.0349712	0.0267698	Tgfb2/Mef2c/Efnb2	3
CA1	DARchipseeker_aged	GO:2000678	negative regulation of transcription regulatory region DNA binding	3/450	19/29008	0.00298699	0.0349712	0.0267698	Psen1/Id2/Sin3a	3
CA1	DARchipseeker_aged	GO:0001655	urogenital system development	14/450	385/29008	0.00300191	0.0350475	0.0268282	Rhoa/Pten/Tshz3/Schip1/Id2/Eya1/Egr1/Asxl1/Pkd1/Tgfb2/Nup107/Mef2c/Ptpro/Efnb2	14
CA1	DARchipseeker_aged	GO:0006066	alcohol metabolic process	13/450	344/29008	0.00301309	0.0350798	0.0268529	Cebpa/Pten/Insig1/Mbtps1/Scap/Coq2/Akr1b10/Scp2/Gk5/Kcnma1/Tpk1/Qdpr/Inpp5a	13
CA1	DARchipseeker_aged	GO:0006898	receptor-mediated endocytosis	11/450	265/29008	0.00304375	0.035338	0.0270506	Gria1/Lrrtm1/Unc119/Cacng3/Reps1/Clta/Cltc/Flot1/Cacng8/Ldlrad3/Efnb2	11
CA1	DARchipseeker_aged	GO:0042692	muscle cell differentiation	15/450	428/29008	0.00306759	0.0355159	0.0271868	Ski/Tshz3/Smyd3/Nebl/Id2/Map2k4/Cacna2d2/Myh9/Tanc1/Mef2c/Sorbs2/Flot1/Il4ra/Efnb2/Maml1	15
CA1	DARchipseeker_aged	GO:0050673	epithelial cell proliferation	16/450	471/29008	0.0030778	0.0355354	0.0272017	Pten/Prkdc/Nr4a3/Psen1/Id2/Adk/Eya1/Ptprn/Cask/Tgfb2/Nfib/Hrh3/Mef2c/Mydgf/Vegfc/Efnb2	16
CA1	DARchipseeker_aged	GO:0008643	carbohydrate transport	8/450	156/29008	0.00311042	0.0358128	0.027414	Nr4a3/Ins1/Rhoq/Slc2a1/Sorbs1/Prkci/Adipor2/Prkcb	8
CA1	DARchipseeker_aged	GO:0060419	heart growth	7/450	123/29008	0.00313637	0.0360025	0.0275593	Pten/Mapk11/Map2k4/Tgfb2/Mef2c/Sorbs2/Ncam1	7
CA1	DARchipseeker_aged	GO:0051893	regulation of focal adhesion assembly	5/450	64/29008	0.00316145	0.0360025	0.0275593	Pten/Macf1/Gpm6b/Ptpra/Ptk2	5
CA1	DARchipseeker_aged	GO:0060999	positive regulation of dendritic spine development	5/450	64/29008	0.00316145	0.0360025	0.0275593	Psen1/Opa1/Kalrn/Cask/Shank3	5
CA1	DARchipseeker_aged	GO:0090109	regulation of cell-substrate junction assembly	5/450	64/29008	0.00316145	0.0360025	0.0275593	Pten/Macf1/Gpm6b/Ptpra/Ptk2	5
CA1	DARchipseeker_aged	GO:0001838	embryonic epithelial tube formation	8/450	157/29008	0.00323416	0.0367302	0.0281163	Ski/Brpf1/Opa1/Tgfb2/Shank3/Lmo4/Prickle1/Apaf1	8
CA1	DARchipseeker_aged	GO:0031647	regulation of protein stability	12/450	307/29008	0.0032786	0.0371337	0.0284252	Mtrr/Nf2/Pten/Prkdc/Pik3r1/Insc/Usp7/Gnaq/Derl1/Morc3/Flot1/Chp1	12
CA1	DARchipseeker_aged	GO:0010591	regulation of lamellipodium assembly	4/450	40/29008	0.00335864	0.0378691	0.0289881	Auts2/Pik3r1/Clrn1/Abi2	4
CA1	DARchipseeker_aged	GO:0045667	regulation of osteoblast differentiation	8/450	158/29008	0.0033617	0.0378691	0.0289881	Cebpa/Ski/Id2/Tmem64/Ptk2/Mef2c/Vegfc/Mir204	8
CA1	DARchipseeker_aged	GO:0060119	inner ear receptor cell development	5/450	65/29008	0.00338207	0.0378828	0.0289986	Myo3b/Clrn1/Myo3a/Gabra5/Grxcr1	5
CA1	DARchipseeker_aged	GO:0048738	cardiac muscle tissue development	11/450	269/29008	0.00340947	0.0378828	0.0289986	Pten/Nebl/Id2/Mapk11/Map2k4/Tgfb2/Mef2c/Sorbs2/Ncam1/Efnb2/Maml1	11
CA1	DARchipseeker_aged	GO:0030832	regulation of actin filament length	9/450	194/29008	0.00344024	0.0378828	0.0289986	Myo3b/Rhoa/Abi2/Add2/Fmn2/Coro1a/Myo3a/Cyfip2/Baiap2l2	9
CA1	DARchipseeker_aged	GO:0050954	sensory perception of mechanical stimulus	12/450	309/29008	0.00345342	0.0378828	0.0289986	Myo3b/Chrna10/Tshz3/Scn8a/Clrn1/Kcnma1/Myo3a/Nav2/Gabra5/Mir29a/Mir222/Grxcr1	12
CA1	DARchipseeker_aged	GO:0001956	positive regulation of neurotransmitter secretion	3/450	20/29008	0.00347398	0.0378828	0.0289986	Htr2c/Cacna1b/Syt1	3
CA1	DARchipseeker_aged	GO:0030220	platelet formation	3/450	20/29008	0.00347398	0.0378828	0.0289986	Prkdc/Myh9/Mef2c	3
CA1	DARchipseeker_aged	GO:0045986	negative regulation of smooth muscle contraction	3/450	20/29008	0.00347398	0.0378828	0.0289986	Prkg1/Kcnma1/Dock4	3
CA1	DARchipseeker_aged	GO:0048243	norepinephrine secretion	3/450	20/29008	0.00347398	0.0378828	0.0289986	Crhr2/Oxtr/Hrh3	3
CA1	DARchipseeker_aged	GO:0048311	mitochondrion distribution	3/450	20/29008	0.00347398	0.0378828	0.0289986	Opa1/Slc4a5/Trak2	3
CA1	DARchipseeker_aged	GO:0097107	postsynaptic density assembly	3/450	20/29008	0.00347398	0.0378828	0.0289986	Pten/Lrrtm1/Shank3	3
CA1	DARchipseeker_aged	GO:0098969	neurotransmitter receptor transport to postsynaptic membrane	3/450	20/29008	0.00347398	0.0378828	0.0289986	Mapk10/Cplx1/Tamalin	3
CA1	DARchipseeker_aged	GO:1903909	regulation of receptor clustering	3/450	20/29008	0.00347398	0.0378828	0.0289986	Sorbs1/Sorbs2/Shank3	3
CA1	DARchipseeker_aged	GO:0031110	regulation of microtubule polymerization or depolymerization	6/450	94/29008	0.00348108	0.0378828	0.0289986	Nin/Trpv4/Ckap5/Stmnd1/Pde4dip/Clip1	6
CA1	DARchipseeker_aged	GO:0060038	cardiac muscle cell proliferation	5/450	66/29008	0.00361355	0.0391202	0.0299458	Pten/Mapk11/Tgfb2/Mef2c/Ncam1	5
CA1	DARchipseeker_aged	GO:2000736	regulation of stem cell differentiation	5/450	66/29008	0.00361355	0.0391202	0.0299458	Prkdc/Tgfb2/Nsun2/Ncoa3/Prickle1	5
CA1	DARchipseeker_aged	GO:0010613	positive regulation of cardiac muscle hypertrophy	4/450	41/29008	0.0036768	0.0395993	0.0303125	Nr4a3/Adk/Ptk2/Mef2c	4
CA1	DARchipseeker_aged	GO:0099084	postsynaptic specialization organization	4/450	41/29008	0.0036768	0.0395993	0.0303125	Pten/Cadm1/Lrrtm1/Shank3	4
CA1	DARchipseeker_aged	GO:0032412	regulation of ion transmembrane transporter activity	11/450	273/29008	0.0038096	0.0409238	0.0313264	Stac/Pten/Kcns2/Kcnc1/Cacng3/Oprm1/Chrm3/Mef2c/Shank3/Cacng8/Chp1	11
CA1	DARchipseeker_aged	GO:0007044	cell-substrate junction assembly	6/450	96/29008	0.00386269	0.0413873	0.0316812	Pten/Sorbs1/Macf1/Gpm6b/Ptpra/Ptk2	6
CA1	DARchipseeker_aged	GO:0021543	pallium development	8/450	162/29008	0.0039113	0.0416938	0.0319158	Rhoa/Nf2/Pten/Nr4a3/Psen1/Ntrk2/Dab1/Mdga1	8
CA1	DARchipseeker_aged	GO:2000058	regulation of ubiquitin-dependent protein catabolic process	8/450	162/29008	0.0039113	0.0416938	0.0319158	Clec16a/Pten/Psen1/Plk2/Usp7/Ptk2/Sumo3/Prickle1	8
CA1	DARchipseeker_aged	GO:0036344	platelet morphogenesis	3/450	21/29008	0.00400675	0.0421504	0.0322653	Prkdc/Myh9/Mef2c	3
CA1	DARchipseeker_aged	GO:0071071	regulation of phospholipid biosynthetic process	3/450	21/29008	0.00400675	0.0421504	0.0322653	Htr2c/Scp2/Chp1	3
CA1	DARchipseeker_aged	GO:1903540	establishment of protein localization to postsynaptic membrane	3/450	21/29008	0.00400675	0.0421504	0.0322653	Mapk10/Cplx1/Tamalin	3
CA1	DARchipseeker_aged	GO:0007616	long-term memory	4/450	42/29008	0.0040148	0.0421504	0.0322653	Gria1/Egr1/Ntrk2/Btbd9	4
CA1	DARchipseeker_aged	GO:0014742	positive regulation of muscle hypertrophy	4/450	42/29008	0.0040148	0.0421504	0.0322653	Nr4a3/Adk/Ptk2/Mef2c	4
CA1	DARchipseeker_aged	GO:0060251	regulation of glial cell proliferation	4/450	42/29008	0.0040148	0.0421504	0.0322653	Ski/Prkci/Etv5/Ptk2	4
CA1	DARchipseeker_aged	GO:0022029	telencephalon cell migration	5/450	68/29008	0.00411022	0.0427217	0.0327027	Rhoa/Psen1/Dab1/Mdga1/Tnr	5
CA1	DARchipseeker_aged	GO:0043954	cellular component maintenance	5/450	68/29008	0.00411022	0.0427217	0.0327027	Erc2/Cadm1/Tanc1/Ckap5/Cbln2	5
CA1	DARchipseeker_aged	GO:0045668	negative regulation of osteoblast differentiation	5/450	68/29008	0.00411022	0.0427217	0.0327027	Ski/Id2/Tmem64/Vegfc/Mir204	5
CA1	DARchipseeker_aged	GO:0050433	regulation of catecholamine secretion	5/450	68/29008	0.00411022	0.0427217	0.0327027	Crhr2/Oxtr/Syt1/Hrh3/Prkcb	5
CA1	DARchipseeker_aged	GO:0051403	stress-activated MAPK cascade	10/450	238/29008	0.00424588	0.0440169	0.0336941	Crhr2/Igbp1b/Mapk10/Mapk11/Trpv4/Map2k4/Map2k6/Tgfb2/Ptk2/Traf3	10
CA1	DARchipseeker_aged	GO:0051592	response to calcium ion	7/450	130/29008	0.00425595	0.0440169	0.0336941	Cpne8/Kcnh1/Kcnma1/Syt1/Anxa11/Mef2c/Fosb	7
CA1	DARchipseeker_aged	GO:0017145	stem cell division	4/450	43/29008	0.00437319	0.0449242	0.0343886	Mllt3/Tgfb2/Etv5/Ncoa3	4
CA1	DARchipseeker_aged	GO:0045600	positive regulation of fat cell differentiation	5/450	69/29008	0.00437601	0.0449242	0.0343886	Cebpa/Tph1/Id2/Htr2c/Tmem64	5
CA1	DARchipseeker_aged	GO:0099601	regulation of neurotransmitter receptor activity	5/450	69/29008	0.00437601	0.0449242	0.0343886	Cacng3/Oprm1/Mef2c/Shank3/Cacng8	5
CA1	DARchipseeker_aged	GO:0006644	phospholipid metabolic process	13/450	360/29008	0.00441113	0.0451734	0.0345794	Agpat4/Pten/Pik3r1/Htr2c/Scp2/Sgms1/Pisd/Smpd4/Mboat1/Pik3c2g/Inpp5a/Ttc7b/Chp1	13
CA1	DARchipseeker_aged	GO:0000375	RNA splicing, via transesterification reactions	11/450	279/29008	0.00447928	0.0453179	0.03469	Rbfox3/Celf2/Wtap/Sfswap/Raver1/Nova1/Malat1/Son/Snrnp35/Khdrbs3/Gemin4	11
CA1	DARchipseeker_aged	GO:0000377	RNA splicing, via transesterification reactions with bulged adenosine as nucleophile	11/450	279/29008	0.00447928	0.0453179	0.03469	Rbfox3/Celf2/Wtap/Sfswap/Raver1/Nova1/Malat1/Son/Snrnp35/Khdrbs3/Gemin4	11
CA1	DARchipseeker_aged	GO:0000398	mRNA splicing, via spliceosome	11/450	279/29008	0.00447928	0.0453179	0.03469	Rbfox3/Celf2/Wtap/Sfswap/Raver1/Nova1/Malat1/Son/Snrnp35/Khdrbs3/Gemin4	11
CA1	DARchipseeker_aged	GO:0110053	regulation of actin filament organization	11/450	279/29008	0.00447928	0.0453179	0.03469	Rhoa/Nf2/Pik3r1/Abi2/Add2/Fmn2/Coro1a/Shank3/Sorbs3/Cyfip2/Baiap2l2	11
CA1	DARchipseeker_aged	GO:0046890	regulation of lipid biosynthetic process	9/450	202/29008	0.00447961	0.0453179	0.03469	Insig1/Avp/Egr1/Scap/Htr2c/Scp2/Pde8b/Sorbs1/Chp1	9
CA1	DARchipseeker_aged	GO:0006885	regulation of pH	6/450	99/29008	0.00449205	0.0453338	0.0347022	Atp6v0a2/Avp/Car12/Slc4a5/Snapin/Chp1	6
CA1	DARchipseeker_aged	GO:0043487	regulation of RNA stability	8/450	166/29008	0.00452781	0.0455157	0.0348414	Lin28b/Zc3h14/Ddx49/Fto/Dcp1b/Nsun2/Pum1/Cnot7	8
CA1	DARchipseeker_aged	GO:0051146	striated muscle cell differentiation	12/450	320/29008	0.0045543	0.0455157	0.0348414	Ski/Smyd3/Nebl/Map2k4/Myh9/Tanc1/Mef2c/Sorbs2/Flot1/Il4ra/Efnb2/Maml1	12
CA1	DARchipseeker_aged	GO:0044851	hair cycle phase	3/450	22/29008	0.00458651	0.0455157	0.0348414	Psen1/Tgfb2/Mreg	3
CA1	DARchipseeker_aged	GO:0060088	auditory receptor cell stereocilium organization	3/450	22/29008	0.00458651	0.0455157	0.0348414	Myo3b/Clrn1/Myo3a	3
CA1	DARchipseeker_aged	GO:0060252	positive regulation of glial cell proliferation	3/450	22/29008	0.00458651	0.0455157	0.0348414	Prkci/Etv5/Ptk2	3
CA1	DARchipseeker_aged	GO:0071625	vocalization behavior	3/450	22/29008	0.00458651	0.0455157	0.0348414	Auts2/Nrxn3/Shank3	3
CA1	DARchipseeker_aged	GO:0098877	neurotransmitter receptor transport to plasma membrane	3/450	22/29008	0.00458651	0.0455157	0.0348414	Mapk10/Cplx1/Tamalin	3
CA1	DARchipseeker_aged	GO:0007605	sensory perception of sound	11/450	280/29008	0.00459946	0.0455358	0.0348568	Myo3b/Chrna10/Scn8a/Clrn1/Kcnma1/Myo3a/Nav2/Gabra5/Mir29a/Mir222/Grxcr1	11
CA1	DARchipseeker_aged	GO:0048662	negative regulation of smooth muscle cell proliferation	5/450	70/29008	0.00465381	0.0459647	0.0351851	Rhoa/Pten/Pik3r1/Prkg1/Mef2c	5
CA1	DARchipseeker_aged	GO:0071248	cellular response to metal ion	8/450	167/29008	0.004693	0.0462421	0.0353975	Cpne8/Cebpa/Atp13a2/Kcnh1/Id2/Syt1/Mef2c/Fosb	8
CA1	DARchipseeker_aged	GO:0032092	positive regulation of protein binding	6/450	100/29008	0.00471772	0.0463761	0.0355	Psen1/Plk2/Add2/Pkd1/Derl1/Flot1	6
CA1	DARchipseeker_aged	GO:0046326	positive regulation of glucose import	4/450	44/29008	0.00475253	0.0466083	0.0356778	Rhoq/Sorbs1/Prkci/Adipor2	4
CA1	DARchipseeker_aged	GO:0048638	regulation of developmental growth	14/450	406/29008	0.00478355	0.0468024	0.0358264	Pten/Prkdc/Mapk11/Cacna2d2/Sema6d/Macf1/Syt1/Fto/Gamt/Sin3a/Tnr/Ptk2/Mef2c/Ncam1	14
CA1	DARchipseeker_aged	GO:0009896	positive regulation of catabolic process	16/450	494/29008	0.00485165	0.0473356	0.0362345	Lin28b/Clec16a/Pten/Psen1/Plk2/Fto/Dcp1b/Ptk2/Ndfip1/Sumo3/Tnfsf12/Pum1/Sgsm3/Cnot7/Prickle1/Tfeb	16
CA1	DARchipseeker_aged	GO:0072175	epithelial tube formation	8/450	168/29008	0.00486277	0.0473356	0.0362345	Ski/Brpf1/Opa1/Tgfb2/Shank3/Lmo4/Prickle1/Apaf1	8
CA1	DARchipseeker_aged	GO:0031334	positive regulation of protein-containing complex assembly	10/450	243/29008	0.00490529	0.0473356	0.0362345	Rhoa/Asap1/Nin/Abi2/Fmn2/Coro1a/Ckap5/Pde4dip/Clip1/Baiap2l2	10
CA1	DARchipseeker_aged	GO:0048863	stem cell differentiation	10/450	243/29008	0.00490529	0.0473356	0.0362345	Prkdc/Sema6d/Mllt3/Tgfb2/Mef2c/Nsun2/Chd2/Ncoa3/Pum1/Prickle1	10
CA1	DARchipseeker_aged	GO:0010721	negative regulation of cell development	9/450	205/29008	0.00492694	0.0473356	0.0362345	Ski/Pten/Psen1/Id2/Sema6d/Dab1/Tnr/Ptk2/Trak2	9
CA1	DARchipseeker_aged	GO:0021885	forebrain cell migration	5/450	71/29008	0.00494392	0.0473356	0.0362345	Rhoa/Psen1/Dab1/Mdga1/Tnr	5
CA1	DARchipseeker_aged	GO:0048488	synaptic vesicle endocytosis	5/450	71/29008	0.00494392	0.0473356	0.0362345	Sncb/Syt1/Tbc1d24/Btbd9/Cltc	5
CA1	DARchipseeker_aged	GO:0050432	catecholamine secretion	5/450	71/29008	0.00494392	0.0473356	0.0362345	Crhr2/Oxtr/Syt1/Hrh3/Prkcb	5
CA1	DARchipseeker_aged	GO:0140238	presynaptic endocytosis	5/450	71/29008	0.00494392	0.0473356	0.0362345	Sncb/Syt1/Tbc1d24/Btbd9/Cltc	5
CA1	DARchipseeker_aged	GO:0060021	roof of mouth development	6/450	101/29008	0.00495162	0.0473356	0.0362345	Ski/Schip1/Insig1/Tgfb2/Satb2/Mef2c	6
CA1	DARchipseeker_aged	GO:0022898	regulation of transmembrane transporter activity	11/450	283/29008	0.00497544	0.0474545	0.0363255	Stac/Pten/Kcns2/Kcnc1/Cacng3/Oprm1/Chrm3/Mef2c/Shank3/Cacng8/Chp1	11
CA1	DARchipseeker_aged	GO:0014902	myotube differentiation	7/450	134/29008	0.00501839	0.0477549	0.0365555	Ski/Smyd3/Myh9/Tanc1/Flot1/Il4ra/Maml1	7
CA1	DARchipseeker_aged	GO:2000060	positive regulation of ubiquitin-dependent protein catabolic process	6/450	102/29008	0.00519391	0.0493126	0.0377479	Pten/Psen1/Plk2/Ptk2/Sumo3/Prickle1	6
CA1	DARchipseeker_aged	GO:0051969	regulation of transmission of nerve impulse	3/450	23/29008	0.00521442	0.0493741	0.0377949	Avp/Rapgef4/Tnr	3
CA1	DARchipseeker_aged	GO:0001841	neural tube formation	7/450	135/29008	0.00522408	0.0493741	0.0377949	Ski/Brpf1/Opa1/Tgfb2/Lmo4/Prickle1/Apaf1	7
CA1	DAR_P_young	GO:1903018	regulation of glycoprotein metabolic process	4/102	47/29008	2.28785e-05	0.0393969	0.0348236	Ptx3/Mt3/Jak3/Ramp1	4
CA1	DAR_P_aged	GO:0051954	positive regulation of amine transport	4/93	52/29008	2.38207e-05	0.0392328	0.0331234	Psen1/Avp/Htr2c/Oxtr	4
CA1	DAR_E_young	GO:0019218	regulation of steroid metabolic process	2024-03-19	116/29008	5.76194e-05	0.00701933	0.00423946	Sec14l2/Erlin1/Scd1	3
CA1	DAR_E_young	GO:0045540	regulation of cholesterol biosynthetic process	2024-02-19	19/29008	6.90426e-05	0.00701933	0.00423946	Sec14l2/Erlin1	2
CA1	DAR_E_young	GO:0106118	regulation of sterol biosynthetic process	2024-02-19	19/29008	6.90426e-05	0.00701933	0.00423946	Sec14l2/Erlin1	2
CA1	DAR_E_young	GO:0006633	fatty acid biosynthetic process	2024-03-19	153/29008	0.00013103	0.00999104	0.00603428	Erlin1/Scd2/Scd1	3
CA1	DAR_E_young	GO:0070542	response to fatty acid	2024-02-19	34/29008	0.000225185	0.0125145	0.00755836	Scd2/Scd1	2
CA1	DAR_E_young	GO:0090181	regulation of cholesterol metabolic process	2024-02-19	40/29008	0.000312359	0.0125145	0.00755836	Sec14l2/Erlin1	2
CA1	DAR_E_young	GO:0072330	monocarboxylic acid biosynthetic process	2024-03-19	208/29008	0.000323501	0.0125145	0.00755836	Erlin1/Scd2/Scd1	3
CA1	DAR_E_young	GO:0006636	unsaturated fatty acid biosynthetic process	2024-02-19	41/29008	0.000328249	0.0125145	0.00755836	Scd2/Scd1	2
CA1	DAR_E_young	GO:0045940	positive regulation of steroid metabolic process	2024-02-19	44/29008	0.000378244	0.0128183	0.00774183	Sec14l2/Scd1	2
CA1	DAR_E_young	GO:1902930	regulation of alcohol biosynthetic process	2024-02-19	49/29008	0.000469289	0.0143133	0.00864479	Sec14l2/Erlin1	2
CA1	DAR_E_young	GO:0006695	cholesterol biosynthetic process	2024-02-19	56/29008	0.000612868	0.0155771	0.00940806	Sec14l2/Erlin1	2
CA1	DAR_E_young	GO:1902653	secondary alcohol biosynthetic process	2024-02-19	56/29008	0.000612868	0.0155771	0.00940806	Sec14l2/Erlin1	2
CA1	DAR_E_young	GO:0016126	sterol biosynthetic process	2024-02-19	62/29008	0.000750794	0.0176148	0.0106388	Sec14l2/Erlin1	2
CA1	DAR_E_young	GO:0046394	carboxylic acid biosynthetic process	2024-03-19	295/29008	0.000894086	0.0183583	0.0110878	Erlin1/Scd2/Scd1	3
CA1	DAR_E_young	GO:0016053	organic acid biosynthetic process	2024-03-19	296/29008	0.000902867	0.0183583	0.0110878	Erlin1/Scd2/Scd1	3
CA1	DAR_E_young	GO:0050810	regulation of steroid biosynthetic process	2024-02-19	82/29008	0.00130831	0.0235321	0.0142127	Sec14l2/Erlin1	2
CA1	DAR_E_young	GO:0008202	steroid metabolic process	2024-03-19	337/29008	0.00131163	0.0235321	0.0142127	Sec14l2/Erlin1/Scd1	3
CA1	DAR_E_young	GO:0019216	regulation of lipid metabolic process	2024-03-19	379/29008	0.00183537	0.0310993	0.018783	Sec14l2/Erlin1/Scd1	3
CA1	DAR_E_young	GO:0006631	fatty acid metabolic process	2024-03-19	439/29008	0.00278543	0.0447135	0.0270056	Erlin1/Scd2/Scd1	3
CA2	DARchipseeker_young	GO:0014912	negative regulation of smooth muscle cell migration	4/96	30/29008	2.8893e-06	0.00543477	0.0045438	Slit2/Ppargc1a/Pparg/Tafa5	4
CA2	DARchipseeker_young	GO:0014910	regulation of smooth muscle cell migration	5/96	94/29008	1.55406e-05	0.00910776	0.00761464	Dock7/Slit2/Ppargc1a/Pparg/Tafa5	5
CA2	DARchipseeker_young	GO:0007411	axon guidance	7/96	255/29008	2.2885e-05	0.00910776	0.00761464	Nrp2/Gbx2/Lhx2/Slit2/Cntn5/Gdf7/Wnt5a	7
CA2	DARchipseeker_young	GO:0097485	neuron projection guidance	7/96	256/29008	2.34654e-05	0.00910776	0.00761464	Nrp2/Gbx2/Lhx2/Slit2/Cntn5/Gdf7/Wnt5a	7
CA2	DARchipseeker_young	GO:0014909	smooth muscle cell migration	5/96	103/29008	2.42099e-05	0.00910776	0.00761464	Dock7/Slit2/Ppargc1a/Pparg/Tafa5	5
CA2	DARchipseeker_young	GO:0014812	muscle cell migration	5/96	117/29008	4.46771e-05	0.0140063	0.0117101	Dock7/Slit2/Ppargc1a/Pparg/Tafa5	5
CA2	DARchipseeker_young	GO:0030900	forebrain development	8/96	400/29008	5.61526e-05	0.015089	0.0126153	Nrp2/Gbx2/Lhx2/Dock7/Chd5/Slit2/Gdf7/Wnt5a	8
CA2	DARchipseeker_young	GO:0007409	axonogenesis	8/96	487/29008	0.000217211	0.0430089	0.0359581	Nrp2/Gbx2/Lhx2/Dock7/Slit2/Cntn5/Gdf7/Wnt5a	8
CA2	DARchipseeker_young	GO:0050808	synapse organization	8/96	489/29008	0.000223299	0.0430089	0.0359581	Nrp2/C1qa/Lrrtm1/Lrfn1/Cntn5/Lrrn3/Erc2/Wnt5a	8
CA2	DARchipseeker_young	GO:0048846	axon extension involved in axon guidance	3/96	37/29008	0.000251514	0.0430089	0.0359581	Nrp2/Slit2/Wnt5a	3
CA2	DARchipseeker_young	GO:1902284	neuron projection extension involved in neuron projection guidance	3/96	37/29008	0.000251514	0.0430089	0.0359581	Nrp2/Slit2/Wnt5a	3
CA2	DARchipseeker_aged	GO:0099173	postsynapse organization	6/67	204/29008	7.84787e-06	0.00688828	0.00571922	Rph3a/Shisa6/Sipa1l1/Arhgap39/Lrfn2/Ptprs	6
CA2	DARchipseeker_aged	GO:0018210	peptidyl-threonine modification	5/67	127/29008	1.15478e-05	0.00688828	0.00571922	Galnt11/Lmtk2/Wnk1/Csnk2a2/Chek1	5
CA2	DARchipseeker_aged	GO:0048679	regulation of axon regeneration	3/67	36/29008	7.9619e-05	0.0302445	0.0251114	Inpp5f/Stk24/Ptprs	3
CA2	DARchipseeker_aged	GO:0070570	regulation of neuron projection regeneration	3/67	39/29008	0.000101406	0.0302445	0.0251114	Inpp5f/Stk24/Ptprs	3
CA2	DARchipseeker_aged	GO:0050808	synapse organization	7/67	489/29008	0.000134644	0.032126	0.0266736	Rab17/Rph3a/Shisa6/Sipa1l1/Arhgap39/Lrfn2/Ptprs	7
CA2	DARchipseeker_aged	GO:0018107	peptidyl-threonine phosphorylation	4/67	119/29008	0.000169026	0.033608	0.0279041	Lmtk2/Wnk1/Csnk2a2/Chek1	4
CA2	DARchipseeker_aged	GO:0031103	axon regeneration	3/67	53/29008	0.000253998	0.0432885	0.0359417	Inpp5f/Stk24/Ptprs	3
CA2	DARchipseeker_aged	GO:0098876	vesicle-mediated transport to the plasma membrane	4/67	142/29008	0.000332093	0.0490456	0.0407217	Rab17/Mapk10/Lmtk2/Inpp5f	4
CA2	DARchipseeker_aged	GO:0031102	neuron projection regeneration	3/67	61/29008	0.000385111	0.0490456	0.0407217	Inpp5f/Stk24/Ptprs	3
CA2	DARchipseeker_aged	GO:0099151	regulation of postsynaptic density assembly	2/67	14/29008	0.000469737	0.0490456	0.0407217	Sipa1l1/Ptprs	2
CA2	DARchipseeker_aged	GO:0099601	regulation of neurotransmitter receptor activity	3/67	69/29008	0.0005533	0.0490456	0.0407217	Rph3a/Shisa6/Dlgap1	3
CA2	DARchipseeker_aged	GO:0048681	negative regulation of axon regeneration	2/67	16/29008	0.000617588	0.0490456	0.0407217	Inpp5f/Ptprs	2
CA2	DARchipseeker_aged	GO:0048678	response to axon injury	3/67	72/29008	0.000626717	0.0490456	0.0407217	Inpp5f/Stk24/Ptprs	3
CA2	DARchipseeker_aged	GO:1903034	regulation of response to wounding	4/67	171/29008	0.000669116	0.0490456	0.0407217	Inpp5f/Stk24/Mylk/Ptprs	4
CA2	DARchipseeker_aged	GO:0032456	endocytic recycling	3/67	74/29008	0.000678953	0.0490456	0.0407217	Rab17/Lmtk2/Inpp5f	3
CA2	DARchipseeker_aged	GO:0070571	negative regulation of neuron projection regeneration	2/67	17/29008	0.00069889	0.0490456	0.0407217	Inpp5f/Ptprs	2
CA2	DARchipseeker_aged	GO:1904889	regulation of excitatory synapse assembly	2/67	17/29008	0.00069889	0.0490456	0.0407217	Sipa1l1/Ptprs	2
CA2	DARchipseeker_aged	GO:0001833	inner cell mass cell proliferation	2/67	18/29008	0.000785079	0.0492947	0.0409285	Chek1/Ncapg2	2
CA2	DARchipseeker_aged	GO:0099150	regulation of postsynaptic specialization assembly	2/67	18/29008	0.000785079	0.0492947	0.0409285	Sipa1l1/Ptprs	2
CA3	DEG_aged	GO:0000462	maturation of SSU-rRNA from tricistronic rRNA transcript (SSU-rRNA, 5.8S rRNA, LSU-rRNA)	2024-02-09	35/29008	5.06434e-05	0.00599219	0.00220765	Rps16/Rps8	2
CA3	DEG_aged	GO:0030490	maturation of SSU-rRNA	2024-02-09	49/29008	9.98699e-05	0.00599219	0.00220765	Rps16/Rps8	2
CA3	DEG_aged	GO:0034470	ncRNA processing	2024-03-09	362/29008	0.000153117	0.00612468	0.00225646	Rps16/Lin28b/Rps8	3
CA3	DEG_aged	GO:0042274	ribosomal small subunit biogenesis	2024-02-09	72/29008	0.000216262	0.00648786	0.00239026	Rps16/Rps8	2
CA3	DEG_aged	GO:0034660	ncRNA metabolic process	2024-03-09	453/29008	0.000296308	0.0071114	0.00261999	Rps16/Lin28b/Rps8	3
CA3	DEG_aged	GO:0006364	rRNA processing	2024-02-09	214/29008	0.00188474	0.0337579	0.0124371	Rps16/Rps8	2
CA3	DEG_aged	GO:0016072	rRNA metabolic process	2024-02-09	224/29008	0.00206211	0.0337579	0.0124371	Rps16/Rps8	2
CA3	DEG_aged	GO:0010587	miRNA catabolic process	2024-01-09	11/29008	0.00340815	0.0337579	0.0124371	Lin28b	1
CA3	DEG_aged	GO:0031053	primary miRNA processing	2024-01-09	11/29008	0.00340815	0.0337579	0.0124371	Lin28b	1
CA3	DEG_aged	GO:0042254	ribosome biogenesis	2024-02-09	296/29008	0.00356316	0.0337579	0.0124371	Rps16/Rps8	2
CA3	DEG_aged	GO:0006880	intracellular sequestering of iron ion	2024-01-09	12/29008	0.00371747	0.0337579	0.0124371	Fth1	1
CA3	DEG_aged	GO:0097577	sequestering of iron ion	2024-01-09	13/29008	0.0040267	0.0337579	0.0124371	Fth1	1
CA3	DEG_aged	GO:0031054	pre-miRNA processing	2024-01-09	14/29008	0.00433585	0.0337579	0.0124371	Lin28b	1
CA3	DEG_aged	GO:0032328	alanine transport	2024-01-09	14/29008	0.00433585	0.0337579	0.0124371	Slc38a2	1
CA3	DEG_aged	GO:1903799	negative regulation of production of miRNAs involved in gene silencing by miRNA	2024-01-09	15/29008	0.00464491	0.0337579	0.0124371	Lin28b	1
CA3	DEG_aged	GO:2000628	regulation of miRNA metabolic process	2024-01-09	16/29008	0.00495389	0.0337579	0.0124371	Lin28b	1
CA3	DEG_aged	GO:0071243	cellular response to arsenic-containing substance	2024-01-09	17/29008	0.00526278	0.0337579	0.0124371	Slc38a2	1
CA3	DEG_aged	GO:0060965	negative regulation of gene silencing by miRNA	2024-01-09	18/29008	0.00557159	0.0337579	0.0124371	Lin28b	1
CA3	DEG_aged	GO:0015697	quaternary ammonium group transport	2024-01-09	19/29008	0.00588031	0.0337579	0.0124371	Slc38a2	1
CA3	DEG_aged	GO:0051238	sequestering of metal ion	2024-01-09	19/29008	0.00588031	0.0337579	0.0124371	Fth1	1
CA3	DEG_aged	GO:0060149	negative regulation of posttranscriptional gene silencing	2024-01-09	20/29008	0.00618895	0.0337579	0.0124371	Lin28b	1
CA3	DEG_aged	GO:0060967	negative regulation of gene silencing by RNA	2024-01-09	20/29008	0.00618895	0.0337579	0.0124371	Lin28b	1
CA3	DEG_aged	GO:0022613	ribonucleoprotein complex biogenesis	2024-02-09	412/29008	0.0067817	0.0340298	0.0125373	Rps16/Rps8	2
CA3	DEG_aged	GO:0060547	negative regulation of necrotic cell death	2024-01-09	22/29008	0.00680597	0.0340298	0.0125373	Fth1	1
CA3	DEG_aged	GO:0060969	negative regulation of gene silencing	2024-01-09	25/29008	0.00773086	0.0344528	0.0126931	Lin28b	1
CA3	DEG_aged	GO:1903798	regulation of production of miRNAs involved in gene silencing by miRNA	2024-01-09	25/29008	0.00773086	0.0344528	0.0126931	Lin28b	1
CA3	DEG_aged	GO:0046685	response to arsenic-containing substance	2024-01-09	26/29008	0.00803898	0.0344528	0.0126931	Slc38a2	1
CA3	DEG_aged	GO:0070920	regulation of production of small RNA involved in gene silencing by RNA	2024-01-09	26/29008	0.00803898	0.0344528	0.0126931	Lin28b	1
CA3	DEG_aged	GO:0007346	regulation of mitotic cell cycle	2024-02-09	462/29008	0.00846137	0.0350126	0.0128994	Rpl17/Brinp2	2
CA3	DEG_aged	GO:0010586	miRNA metabolic process	2024-01-09	30/29008	0.00927064	0.0370774	0.0136601	Lin28b	1
CA3	DEG_aged	GO:0072337	modified amino acid transport	2024-01-09	31/29008	0.00957834	0.0370774	0.0136601	Slc38a2	1
CA3	DEG_aged	GO:0015695	organic cation transport	2024-01-09	35/29008	0.0108083	0.0390996	0.0144051	Slc38a2	1
CA3	DEG_aged	GO:0048147	negative regulation of fibroblast proliferation	2024-01-09	35/29008	0.0108083	0.0390996	0.0144051	Fth1	1
CA3	DEG_aged	GO:0010939	regulation of necrotic cell death	2024-01-09	36/29008	0.0111156	0.0390996	0.0144051	Fth1	1
CA3	DEG_aged	GO:0034661	ncRNA catabolic process	2024-01-09	38/29008	0.0117299	0.0390996	0.0144051	Lin28b	1
CA3	DEG_aged	GO:1900087	positive regulation of G1/S transition of mitotic cell cycle	2024-01-09	38/29008	0.0117299	0.0390996	0.0144051	Rpl17	1
CA3	DEG_aged	GO:0071300	cellular response to retinoic acid	2024-01-09	45/29008	0.0138772	0.0419055	0.0154389	Brinp2	1
CA3	DEG_aged	GO:0015804	neutral amino acid transport	2024-01-09	47/29008	0.01449	0.0419055	0.0154389	Slc38a2	1
CA3	DEG_aged	GO:0007157	heterophilic cell-cell adhesion via plasma membrane cell adhesion molecules	2024-01-09	49/29008	0.0151025	0.0419055	0.0154389	Tenm3	1
CA3	DEG_aged	GO:0035196	production of miRNAs involved in gene silencing by miRNA	2024-01-09	49/29008	0.0151025	0.0419055	0.0154389	Lin28b	1
CA3	DEG_aged	GO:1902808	positive regulation of cell cycle G1/S phase transition	2024-01-09	49/29008	0.0151025	0.0419055	0.0154389	Rpl17	1
CA3	DEG_aged	GO:0033120	positive regulation of RNA splicing	2024-01-09	50/29008	0.0154085	0.0419055	0.0154389	Slc38a2	1
CA3	DEG_aged	GO:0060964	regulation of gene silencing by miRNA	2024-01-09	50/29008	0.0154085	0.0419055	0.0154389	Lin28b	1
CA3	DEG_aged	GO:0031050	dsRNA processing	2024-01-09	51/29008	0.0157146	0.0419055	0.0154389	Lin28b	1
CA3	DEG_aged	GO:0070918	production of small RNA involved in gene silencing by RNA	2024-01-09	51/29008	0.0157146	0.0419055	0.0154389	Lin28b	1
CA3	DEG_aged	GO:0060147	regulation of posttranscriptional gene silencing	2024-01-09	53/29008	0.0163263	0.0424648	0.0156449	Lin28b	1
CA3	DEG_aged	GO:0060966	regulation of gene silencing by RNA	2024-01-09	54/29008	0.0166321	0.0424648	0.0156449	Lin28b	1
CA3	DEG_aged	GO:0006826	iron ion transport	2024-01-09	59/29008	0.0181596	0.0450479	0.0165966	Fth1	1
CA3	DEG_aged	GO:0070265	necrotic cell death	2024-01-09	60/29008	0.0184648	0.0450479	0.0165966	Fth1	1
CA3	DEG_aged	GO:0015807	L-amino acid transport	2024-01-09	61/29008	0.01877	0.0450479	0.0165966	Slc38a2	1
CA3	DEG_aged	GO:0006879	cellular iron ion homeostasis	2024-01-09	69/29008	0.0212082	0.0499017	0.0183848	Fth1	1
CA3	DARchipseeker_young	GO:0042391	regulation of membrane potential	18/272	465/29008	4.92353e-07	0.00166268	0.00132832	Kcnmb4/Kcnh8/Kcnh1/Kcnma1/Spg20/Dmd/Tac1/Reln/Hcn4/Insyn2a/Cacna1a/Adra1a/Foxp1/Gpr39/Chrna4/Asic2/Pxk/Kcnmb2	18
CA3	DARchipseeker_young	GO:0031346	positive regulation of cell projection organization	17/272	441/29008	1.08875e-06	0.00183836	0.00146867	Cdh4/Tenm3/Lyn/Dmd/Reln/Rapgef2/Dpysl3/Pcp4/Dnm3/Dcc/Arap1/Nf1/Grip1/Dcx/Kit/Cyfip1/Ahi1	17
CA3	DARchipseeker_young	GO:0030032	lamellipodium assembly	7/272	74/29008	6.21221e-06	0.00650719	0.00519861	Vav2/Wasf3/Srgap2/Kit/Ptpro/Cdh13/Cyfip1	7
CA3	DARchipseeker_young	GO:0001508	action potential	9/272	143/29008	8.75917e-06	0.00650719	0.00519861	Kcnmb4/Kcnma1/Dmd/Tac1/Hcn4/Adra1a/Foxp1/Chrna4/Kcnmb2	9
CA3	DARchipseeker_young	GO:0010976	positive regulation of neuron projection development	11/272	224/29008	9.63457e-06	0.00650719	0.00519861	Tenm3/Lyn/Dmd/Reln/Rapgef2/Dpysl3/Pcp4/Dcc/Nf1/Cyfip1/Ahi1	11
CA3	DARchipseeker_young	GO:0034765	regulation of ion transmembrane transport	16/272	497/29008	2.14677e-05	0.011061	0.00883664	Dysf/Kcnh8/Kcnh1/Kcnma1/Cnksr3/Lyn/Dmd/Reln/Fcrl5/Hcn4/Cacna1a/Slc6a9/Gpr39/Chrna4/Asph/Asic2	16
CA3	DARchipseeker_young	GO:0050727	regulation of inflammatory response	13/272	342/29008	2.35649e-05	0.011061	0.00883664	Il12b/Fancd2/Pde5a/Enpp3/Lyn/Tac1/Slc7a2/Mas1/Bcl6/C1qtnf3/Foxp1/Scgb1a1/Ccl1	13
CA3	DARchipseeker_young	GO:0097581	lamellipodium organization	7/272	92/29008	2.62031e-05	0.011061	0.00883664	Vav2/Wasf3/Srgap2/Kit/Ptpro/Cdh13/Cyfip1	7
CA3	DARchipseeker_young	GO:0099003	vesicle-mediated transport in synapse	11/272	255/29008	3.20453e-05	0.0120241	0.00960611	Kcnh1/Mapk10/Cacna1a/Rab3b/Adra1a/Dnm3/Adra2a/Chrna4/Iqsec1/Grip1/Cyfip1	11
CA3	DARchipseeker_young	GO:0042552	myelination	9/272	173/29008	3.98764e-05	0.0122928	0.00982075	Nkx6-2/Pou3f1/Rarb/Galc/Wasf3/Kif14/Nf1/Itgb4/Cyfip1	9
CA3	DARchipseeker_young	GO:0007272	ensheathment of neurons	9/272	176/29008	4.55972e-05	0.0122928	0.00982075	Nkx6-2/Pou3f1/Rarb/Galc/Wasf3/Kif14/Nf1/Itgb4/Cyfip1	9
CA3	DARchipseeker_young	GO:0008366	axon ensheathment	9/272	176/29008	4.55972e-05	0.0122928	0.00982075	Nkx6-2/Pou3f1/Rarb/Galc/Wasf3/Kif14/Nf1/Itgb4/Cyfip1	9
CA3	DARchipseeker_young	GO:0045475	locomotor rhythm	4/272	22/29008	4.84203e-05	0.0122928	0.00982075	Kcnma1/Ankfn1/Mapk10/Mc3r	4
CA3	DARchipseeker_young	GO:0021510	spinal cord development	7/272	103/29008	5.43002e-05	0.0122928	0.00982075	Reln/Sox6/Cacna1a/Foxp1/Dcc/Nf1/Gdnf	7
CA3	DARchipseeker_young	GO:0007264	small GTPase mediated signal transduction	14/272	425/29008	5.49767e-05	0.0122928	0.00982075	Rasgef1c/Reln/Vav2/Rapgef2/Iqsec2/Bcl6/Adra1a/Iqsec1/Kif14/Nf1/Cdh13/Erbin/Ralgapa2/Cyfip1	14
CA3	DARchipseeker_young	GO:0051588	regulation of neurotransmitter transport	8/272	141/29008	5.82424e-05	0.0122928	0.00982075	Kcnh1/Cacna1a/Rab3b/Adra1a/Adra2a/Chrna4/Nf1/Gdnf	8
CA3	DARchipseeker_young	GO:0010842	retina layer formation	4/272	24/29008	6.93063e-05	0.0137675	0.0109989	Fjx1/Irx6/Megf11/Ahi1	4
CA3	DARchipseeker_young	GO:0051480	regulation of cytosolic calcium ion concentration	13/272	386/29008	8.11157e-05	0.0152182	0.0121579	Ryr3/Kcnh1/Lyn/Dmd/Tac1/Trpc7/Fcrl5/Cacna1a/Adra1a/Gpr39/Asph/Ccl1/Hrh4	13
CA3	DARchipseeker_young	GO:0007015	actin filament organization	14/272	453/29008	0.000107949	0.0184865	0.0147689	Sh3pxd2b/Limch1/Phldb2/Myo1b/Dnai3/Tac1/Dpysl3/Arap1/Wasf3/Elmo2/Capza2/Mical3/Lima1/Cyfip1	14
CA3	DARchipseeker_young	GO:0042063	gliogenesis	12/272	344/29008	0.000109485	0.0184865	0.0147689	Nkx6-2/Pou3f1/Lyn/Dmd/Reln/Sox6/Wasf3/Nf1/Itgb4/Dcx/Srgap2/E2f1	12
CA3	DARchipseeker_young	GO:0030900	forebrain development	13/272	400/29008	0.000115654	0.0185982	0.0148582	Rbpj/Pou3f1/Ncor2/Reln/Rapgef2/Rarb/Mecom/Kif14/Nf1/Dcx/Srgap2/Dct/E2f1	13
CA3	DARchipseeker_young	GO:1901361	organic cyclic compound catabolic process	14/272	463/29008	0.000135498	0.020799	0.0166164	Pde5a/Enpp3/Nrde2/Scgb1a1/Dbh/Scarb1/Setmar/Gdnf/Lsm6/Zc3h12d/Mlycd/Enpp1/Dcp1a/E2f1	14
CA3	DARchipseeker_young	GO:0001505	regulation of neurotransmitter levels	10/272	257/29008	0.000170328	0.0250087	0.0199795	Kcnh1/Cacna1a/Rab3b/Adra1a/Slc6a9/Adra2a/Chrna4/Dbh/Nf1/Gdnf	10
CA3	DARchipseeker_young	GO:0016358	dendrite development	11/272	313/29008	0.000197725	0.0275863	0.0220388	Reln/Rapgef2/Cacna1a/Dnm3/Rtn4ip1/Iqsec1/Grip1/Dcx/Srgap2/Farp1/Cyfip1	11
CA3	DARchipseeker_young	GO:0001952	regulation of cell-matrix adhesion	7/272	128/29008	0.00021245	0.0275863	0.0220388	Limch1/Phldb2/Dmd/Skap1/Bcl6/Nf1/Cdh13	7
CA3	DARchipseeker_young	GO:0051017	actin filament bundle assembly	8/272	172/29008	0.000231067	0.0275863	0.0220388	Sh3pxd2b/Limch1/Phldb2/Myo1b/Tac1/Dpysl3/Arap1/Lima1	8
CA3	DARchipseeker_young	GO:0046148	pigment biosynthetic process	5/272	59/29008	0.000231322	0.0275863	0.0220388	Rapgef2/Slc6a9/Oca2/Shmt1/Dct	5
CA3	DARchipseeker_young	GO:0099072	regulation of postsynaptic membrane neurotransmitter receptor levels	6/272	93/29008	0.000247822	0.0275863	0.0220388	Iqsec2/Mapk10/Dnm3/Iqsec1/Grip1/Erbin	6
CA3	DARchipseeker_young	GO:1904062	regulation of cation transmembrane transport	12/272	376/29008	0.000248792	0.0275863	0.0220388	Dysf/Cnksr3/Lyn/Dmd/Reln/Fcrl5/Cacna1a/Slc6a9/Gpr39/Chrna4/Asph/Asic2	12
CA3	DARchipseeker_young	GO:0061572	actin filament bundle organization	8/272	175/29008	0.000259791	0.0275863	0.0220388	Sh3pxd2b/Limch1/Phldb2/Myo1b/Tac1/Dpysl3/Arap1/Lima1	8
CA3	DARchipseeker_young	GO:0033674	positive regulation of kinase activity	13/272	435/29008	0.000261959	0.0275863	0.0220388	Il12b/Pde5a/Lyn/Reln/Vav2/Rapgef2/Angpt1/Mas1/Adra1a/Gpr39/Adra2a/Kif14/Kit	13
CA3	DARchipseeker_young	GO:0031641	regulation of myelination	5/272	61/29008	0.000270728	0.0275863	0.0220388	Nkx6-2/Rarb/Wasf3/Kif14/Cyfip1	5
CA3	DARchipseeker_young	GO:0019439	aromatic compound catabolic process	13/272	437/29008	0.000273736	0.0275863	0.0220388	Pde5a/Enpp3/Nrde2/Scgb1a1/Dbh/Setmar/Gdnf/Lsm6/Zc3h12d/Mlycd/Enpp1/Dcp1a/E2f1	13
CA3	DARchipseeker_young	GO:0043087	regulation of GTPase activity	11/272	326/29008	0.000280136	0.0275863	0.0220388	Chn2/Vav2/Rapgef2/Bcl6/Arap1/Iqsec1/Nf1/Ccl1/Srgap2/Ralgapa2/Sbf2	11
CA3	DARchipseeker_young	GO:0060041	retina development in camera-type eye	8/272	179/29008	0.000302573	0.0275863	0.0220388	Impg2/Fjx1/Rarb/Irx6/Dcx/Megf11/Ahi1/Nphp4	8
CA3	DARchipseeker_young	GO:0007265	Ras protein signal transduction	11/272	330/29008	0.000310688	0.0275863	0.0220388	Rapgef2/Iqsec2/Bcl6/Adra1a/Iqsec1/Kif14/Nf1/Cdh13/Erbin/Ralgapa2/Cyfip1	11
CA3	DARchipseeker_young	GO:2001257	regulation of cation channel activity	8/272	180/29008	0.00031412	0.0275863	0.0220388	Dysf/Dmd/Reln/Cacna1a/Slc6a9/Chrna4/Asph/Asic2	8
CA3	DARchipseeker_young	GO:0034655	nucleobase-containing compound catabolic process	12/272	386/29008	0.000315468	0.0275863	0.0220388	Pde5a/Enpp3/Nrde2/Scgb1a1/Setmar/Gdnf/Lsm6/Zc3h12d/Mlycd/Enpp1/Dcp1a/E2f1	12
CA3	DARchipseeker_young	GO:0001667	ameboidal-type cell migration	13/272	444/29008	0.000318586	0.0275863	0.0220388	Tac1/Ccbe1/Angpt1/Foxp1/Atp5b/Iqsec1/Scarb1/Nf1/Itgb4/Gdnf/Srgap2/Kit/Cdh13	13
CA3	DARchipseeker_young	GO:0110053	regulation of actin filament organization	10/272	279/29008	0.000328373	0.0277229	0.0221479	Sh3pxd2b/Limch1/Phldb2/Dnai3/Tac1/Arap1/Wasf3/Capza2/Lima1/Cyfip1	10
CA3	DARchipseeker_young	GO:0051056	regulation of small GTPase mediated signal transduction	9/272	233/29008	0.000378055	0.0311388	0.0248769	Reln/Iqsec2/Bcl6/Adra1a/Iqsec1/Kif14/Nf1/Erbin/Ralgapa2	9
CA3	DARchipseeker_young	GO:0048592	eye morphogenesis	8/272	188/29008	0.000420077	0.0337762	0.0269839	Impg2/Tenm3/Fjx1/Rarb/Irx6/Nf1/Megf11/Ahi1	8
CA3	DARchipseeker_young	GO:0007204	positive regulation of cytosolic calcium ion concentration	11/272	344/29008	0.000440664	0.0346075	0.027648	Ryr3/Lyn/Dmd/Tac1/Fcrl5/Cacna1a/Adra1a/Gpr39/Asph/Ccl1/Hrh4	11
CA3	DARchipseeker_young	GO:0050731	positive regulation of peptidyl-tyrosine phosphorylation	8/272	192/29008	0.000483021	0.0370719	0.0296168	Il12b/Lyn/Reln/Angpt1/Adra1a/Adra2a/Gdnf/Kit	8
CA3	DARchipseeker_young	GO:0033555	multicellular organismal response to stress	6/272	107/29008	0.000526915	0.0376243	0.0300582	Ankfn1/Tac1/Reln/Cacna1a/Adra2a/Dbh	6
CA3	DARchipseeker_young	GO:0006836	neurotransmitter transport	9/272	244/29008	0.00052772	0.0376243	0.0300582	Kcnh1/Cacna1a/Rab3b/Adra1a/Slc6a9/Adra2a/Chrna4/Nf1/Gdnf	9
CA3	DARchipseeker_young	GO:0048265	response to pain	4/272	40/29008	0.000529854	0.0376243	0.0300582	Tac1/Reln/Cacna1a/Dbh	4
CA3	DARchipseeker_young	GO:0090287	regulation of cellular response to growth factor stimulus	10/272	299/29008	0.000563932	0.0376243	0.0300582	Ppm1a/Il12b/Rbpj/Spg20/Nrep/Dmd/Ccbe1/Angpt1/Il17rd/Cyfip1	10
CA3	DARchipseeker_young	GO:0044270	cellular nitrogen compound catabolic process	12/272	414/29008	0.000587747	0.0376243	0.0300582	Pde5a/Enpp3/Nrde2/Scgb1a1/Setmar/Gdnf/Lsm6/Zc3h12d/Mlycd/Enpp1/Dcp1a/E2f1	12
CA3	DARchipseeker_young	GO:0042308	negative regulation of protein import into nucleus	3/272	18/29008	0.000599452	0.0376243	0.0300582	Mdfic/Angpt1/Nf1	3
CA3	DARchipseeker_young	GO:0050855	regulation of B cell receptor signaling pathway	3/272	18/29008	0.000599452	0.0376243	0.0300582	Lyn/Fcrl5/Foxp1	3
CA3	DARchipseeker_young	GO:1904590	negative regulation of protein import	3/272	18/29008	0.000599452	0.0376243	0.0300582	Mdfic/Angpt1/Nf1	3
CA3	DARchipseeker_young	GO:0046700	heterocycle catabolic process	12/272	415/29008	0.000600302	0.0376243	0.0300582	Pde5a/Enpp3/Nrde2/Scgb1a1/Setmar/Gdnf/Lsm6/Zc3h12d/Mlycd/Enpp1/Dcp1a/E2f1	12
CA3	DARchipseeker_young	GO:0032970	regulation of actin filament-based process	12/272	416/29008	0.000613082	0.0376243	0.0300582	Sh3pxd2b/Limch1/Phldb2/Dnai3/Tac1/Pam/Hcn4/Arap1/Wasf3/Capza2/Lima1/Cyfip1	12
CA3	DARchipseeker_young	GO:0045860	positive regulation of protein kinase activity	11/272	358/29008	0.000613442	0.0376243	0.0300582	Il12b/Pde5a/Reln/Rapgef2/Angpt1/Mas1/Adra1a/Gpr39/Adra2a/Kif14/Kit	11
CA3	DARchipseeker_young	GO:0042440	pigment metabolic process	5/272	73/29008	0.000623915	0.0376243	0.0300582	Rapgef2/Slc6a9/Oca2/Shmt1/Dct	5
CA3	DARchipseeker_young	GO:0046847	filopodium assembly	5/272	74/29008	0.000664064	0.0388571	0.0310431	Dpysl3/Dnm3/Arap1/Itgb4/Srgap2	5
CA3	DARchipseeker_young	GO:0010631	epithelial cell migration	10/272	306/29008	0.000673859	0.0388571	0.0310431	Tac1/Ccbe1/Angpt1/Foxp1/Atp5b/Iqsec1/Scarb1/Nf1/Kit/Cdh13	10
CA3	DARchipseeker_young	GO:0048593	camera-type eye morphogenesis	7/272	156/29008	0.000700985	0.0388571	0.0310431	Impg2/Tenm3/Fjx1/Irx6/Nf1/Megf11/Ahi1	7
CA3	DARchipseeker_young	GO:0090132	epithelium migration	10/272	308/29008	0.000708328	0.0388571	0.0310431	Tac1/Ccbe1/Angpt1/Foxp1/Atp5b/Iqsec1/Scarb1/Nf1/Kit/Cdh13	10
CA3	DARchipseeker_young	GO:0031589	cell-substrate adhesion	11/272	366/29008	0.000735312	0.0388571	0.0310431	Limch1/Phldb2/Dmd/Angpt1/Skap1/Bcl6/Kif14/Nf1/Itgb4/Srgap2/Cdh13	11
CA3	DARchipseeker_young	GO:0051209	release of sequestered calcium ion into cytosol	6/272	114/29008	0.000736402	0.0388571	0.0310431	Ryr3/Lyn/Dmd/Fcrl5/Gpr39/Asph	6
CA3	DARchipseeker_young	GO:0090130	tissue migration	10/272	310/29008	0.000744238	0.0388571	0.0310431	Tac1/Ccbe1/Angpt1/Foxp1/Atp5b/Iqsec1/Scarb1/Nf1/Kit/Cdh13	10
CA3	DARchipseeker_young	GO:0007422	peripheral nervous system development	5/272	76/29008	0.000750127	0.0388571	0.0310431	Pou3f1/Dmd/Nf1/Itgb4/Gdnf	5
CA3	DARchipseeker_young	GO:0009268	response to pH	4/272	44/29008	0.000764281	0.0388571	0.0310431	Kcnma1/Pam/Asic2/Gpr151	4
CA3	DARchipseeker_young	GO:0032956	regulation of actin cytoskeleton organization	11/272	368/29008	0.000768737	0.0388571	0.0310431	Sh3pxd2b/Limch1/Phldb2/Dnai3/Tac1/Pam/Arap1/Wasf3/Capza2/Lima1/Cyfip1	11
CA3	DARchipseeker_young	GO:0051283	negative regulation of sequestering of calcium ion	6/272	115/29008	0.000770929	0.0388571	0.0310431	Ryr3/Lyn/Dmd/Fcrl5/Gpr39/Asph	6
CA3	DARchipseeker_young	GO:0006874	cellular calcium ion homeostasis	13/272	490/29008	0.000798949	0.0394116	0.031486	Ryr3/Kcnh1/Lyn/Dmd/Tac1/Trpc7/Fcrl5/Cacna1a/Adra1a/Gpr39/Asph/Ccl1/Hrh4	13
CA3	DARchipseeker_young	GO:0008306	associative learning	6/272	116/29008	0.000806693	0.0394116	0.031486	Tac1/Reln/Meis2/Dbh/Nf1/Kit	6
CA3	DARchipseeker_young	GO:0001654	eye development	12/272	430/29008	0.000817411	0.0394116	0.031486	Impg2/Sh3pxd2b/Tenm3/Fjx1/Rarb/Irx6/Meis2/Nf1/Dcx/Megf11/Ahi1/Nphp4	12
CA3	DARchipseeker_young	GO:0051282	regulation of sequestering of calcium ion	6/272	117/29008	0.000843724	0.0394116	0.031486	Ryr3/Lyn/Dmd/Fcrl5/Gpr39/Asph	6
CA3	DARchipseeker_young	GO:0002274	myeloid leukocyte activation	9/272	261/29008	0.000851952	0.0394116	0.031486	Dysf/Rbpj/Enpp3/Lyn/Slc7a2/Foxp1/Kit/Dppa1/Tnip2	9
CA3	DARchipseeker_young	GO:0070663	regulation of leukocyte proliferation	9/272	261/29008	0.000851952	0.0394116	0.031486	Il12b/Pde5a/Enpp3/Lyn/Tac1/Card11/Bcl6/Scgb1a1/Zc3h12d	9
CA3	DARchipseeker_young	GO:0150063	visual system development	12/272	433/29008	0.000867888	0.0396062	0.0316415	Impg2/Sh3pxd2b/Tenm3/Fjx1/Rarb/Irx6/Meis2/Nf1/Dcx/Megf11/Ahi1/Nphp4	12
CA3	DARchipseeker_young	GO:0006816	calcium ion transport	12/272	434/29008	0.000885281	0.0396926	0.0317105	Dysf/Ryr3/Lyn/Dmd/Trpc7/Fcrl5/Cacna1a/Adra1a/Gpr39/Chrna4/Asph/Efhb	12
CA3	DARchipseeker_young	GO:0021782	glial cell development	6/272	119/29008	0.000921707	0.0396926	0.0317105	Nkx6-2/Pou3f1/Dmd/Wasf3/Nf1/Itgb4	6
CA3	DARchipseeker_young	GO:0051208	sequestering of calcium ion	6/272	119/29008	0.000921707	0.0396926	0.0317105	Ryr3/Lyn/Dmd/Fcrl5/Gpr39/Asph	6
CA3	DARchipseeker_young	GO:1903522	regulation of blood circulation	9/272	264/29008	0.000923185	0.0396926	0.0317105	Pde5a/Dmd/Tac1/Hcn4/Mc3r/Adra1a/Adra2a/Dbh/Asic2	9
CA3	DARchipseeker_young	GO:0048880	sensory system development	12/272	437/29008	0.000939214	0.0396926	0.0317105	Impg2/Sh3pxd2b/Tenm3/Fjx1/Rarb/Irx6/Meis2/Nf1/Dcx/Megf11/Ahi1/Nphp4	12
CA3	DARchipseeker_young	GO:0006937	regulation of muscle contraction	7/272	164/29008	0.000940304	0.0396926	0.0317105	Kcnma1/Pde5a/Dmd/Hcn4/Adra1a/Adra2a/Kit	7
CA3	DARchipseeker_young	GO:0001976	nervous system process involved in regulation of systemic arterial blood pressure	3/272	21/29008	0.000956945	0.0397375	0.0317464	Nav2/Adra1a/Asic2	3
CA3	DARchipseeker_young	GO:0009416	response to light stimulus	10/272	321/29008	0.0009696	0.0397375	0.0317464	Il12b/Mapk10/Irx6/Meis2/Dbh/Nf1/Asic2/Kit/Dct/Rbm4b	10
CA3	DARchipseeker_young	GO:0034329	cell junction assembly	12/272	439/29008	0.00097667	0.0397375	0.0317464	Limch1/Phldb2/Reln/Cdh6/Rapgef2/Cacna1a/Dnm3/Asic2/Itgb4/Ptpro/Farp1/Nphp4	12
CA3	DARchipseeker_young	GO:0007626	locomotory behavior	9/272	268/29008	0.00102561	0.0410459	0.0327917	Kcnma1/Ankfn1/Reln/Nav2/Mapk10/Mc3r/Cacna1a/Chrna4/Dbh	9
CA3	DARchipseeker_young	GO:0002366	leukocyte activation involved in immune response	10/272	324/29008	0.00103993	0.0410459	0.0327917	Dysf/Il12b/St3gal1/Enpp3/Lyn/Hmces/Bcl6/Foxp1/Trp53bp1/Kit	10
CA3	DARchipseeker_young	GO:0051279	regulation of release of sequestered calcium ion into cytosol	5/272	82/29008	0.00105857	0.0410459	0.0327917	Lyn/Dmd/Fcrl5/Gpr39/Asph	5
CA3	DARchipseeker_young	GO:0060042	retina morphogenesis in camera-type eye	5/272	82/29008	0.00105857	0.0410459	0.0327917	Impg2/Fjx1/Irx6/Megf11/Ahi1	5
CA3	DARchipseeker_young	GO:0060402	calcium ion transport into cytosol	7/272	168/29008	0.00108192	0.0410459	0.0327917	Ryr3/Lyn/Dmd/Fcrl5/Adra1a/Gpr39/Asph	7
CA3	DARchipseeker_young	GO:0006790	sulfur compound metabolic process	10/272	326/29008	0.00108909	0.0410459	0.0327917	Cbs/Angpt1/Csl/Cacna1a/Chac1/Oxsm/Suclg1/Mlycd/Nfu1/Enpp1	10
CA3	DARchipseeker_young	GO:0034315	regulation of Arp2/3 complex-mediated actin nucleation	3/272	22/29008	0.0011004	0.0410459	0.0327917	Dnai3/Wasf3/Cyfip1	3
CA3	DARchipseeker_young	GO:0002263	cell activation involved in immune response	10/272	328/29008	0.00114014	0.0410459	0.0327917	Dysf/Il12b/St3gal1/Enpp3/Lyn/Hmces/Bcl6/Foxp1/Trp53bp1/Kit	10
CA3	DARchipseeker_young	GO:0046928	regulation of neurotransmitter secretion	6/272	124/29008	0.00114098	0.0410459	0.0327917	Kcnh1/Cacna1a/Adra1a/Adra2a/Chrna4/Nf1	6
CA3	DARchipseeker_young	GO:0048015	phosphatidylinositol-mediated signaling	7/272	170/29008	0.00115873	0.0410459	0.0327917	Kcnh1/Reln/Angpt1/Myo16/Ptpn13/Plcb4/Nf1	7
CA3	DARchipseeker_young	GO:1904064	positive regulation of cation transmembrane transport	7/272	170/29008	0.00115873	0.0410459	0.0327917	Cnksr3/Dmd/Reln/Slc6a9/Gpr39/Asph/Asic2	7
CA3	DARchipseeker_young	GO:0032412	regulation of ion transmembrane transporter activity	9/272	273/29008	0.0011664	0.0410459	0.0327917	Dysf/Cnksr3/Dmd/Reln/Cacna1a/Slc6a9/Chrna4/Asph/Asic2	9
CA3	DARchipseeker_young	GO:1902903	regulation of supramolecular fiber organization	11/272	388/29008	0.00117804	0.0410459	0.0327917	Dysf/Sh3pxd2b/Limch1/Phldb2/Dnai3/Tac1/Arap1/Wasf3/Capza2/Lima1/Cyfip1	11
CA3	DARchipseeker_young	GO:0035296	regulation of tube diameter	7/272	171/29008	0.00119871	0.0410459	0.0327917	Kcnma1/Pde5a/Cbs/Adra1a/Adra2a/Dbh/Asic2	7
CA3	DARchipseeker_young	GO:0097746	blood vessel diameter maintenance	7/272	171/29008	0.00119871	0.0410459	0.0327917	Kcnma1/Pde5a/Cbs/Adra1a/Adra2a/Dbh/Asic2	7
CA3	DARchipseeker_young	GO:0050767	regulation of neurogenesis	12/272	451/29008	0.00122848	0.0410459	0.0327917	Nkx6-2/Cdh4/Spg20/Lyn/Reln/Rapgef2/Nf1/Dcx/Kit/Dct/Cyfip1/E2f1	12
CA3	DARchipseeker_young	GO:0003073	regulation of systemic arterial blood pressure	6/272	126/29008	0.00123908	0.0410459	0.0327917	Tac1/Nav2/Adra1a/Asic2/Slc2a5/Ptpro	6
CA3	DARchipseeker_young	GO:0032414	positive regulation of ion transmembrane transporter activity	6/272	126/29008	0.00123908	0.0410459	0.0327917	Cnksr3/Dmd/Reln/Slc6a9/Asph/Asic2	6
CA3	DARchipseeker_young	GO:0035150	regulation of tube size	7/272	172/29008	0.00123976	0.0410459	0.0327917	Kcnma1/Pde5a/Cbs/Adra1a/Adra2a/Dbh/Asic2	7
CA3	DARchipseeker_young	GO:0048017	inositol lipid-mediated signaling	7/272	173/29008	0.00128191	0.0420292	0.0335772	Kcnh1/Reln/Angpt1/Myo16/Ptpn13/Plcb4/Nf1	7
CA3	DARchipseeker_young	GO:0019229	regulation of vasoconstriction	5/272	86/29008	0.0013108	0.0421579	0.0336801	Pde5a/Adra1a/Adra2a/Dbh/Asic2	5
CA3	DARchipseeker_young	GO:0035418	protein localization to synapse	5/272	86/29008	0.0013108	0.0421579	0.0336801	Reln/Iqsec2/Mapk10/Asic2/Grip1	5
CA3	DARchipseeker_young	GO:1903169	regulation of calcium ion transmembrane transport	7/272	174/29008	0.00132517	0.0421932	0.0337083	Dysf/Lyn/Dmd/Fcrl5/Cacna1a/Gpr39/Asph	7
CA3	DARchipseeker_young	GO:0006006	glucose metabolic process	8/272	225/29008	0.00134938	0.0421932	0.0337083	Fbp2/Ins1/Fam3c/Ppp1r3b/C1qtnf3/Galm/Mlycd/Enpp1	8
CA3	DARchipseeker_young	GO:0007160	cell-matrix adhesion	8/272	225/29008	0.00134938	0.0421932	0.0337083	Limch1/Phldb2/Dmd/Skap1/Bcl6/Nf1/Itgb4/Cdh13	8
CA3	DARchipseeker_young	GO:0042326	negative regulation of phosphorylation	11/272	396/29008	0.00138551	0.0429255	0.0342933	Rubcn/Cnksr3/Lyn/Dmd/Angpt1/Pcp4/Mas1/Ptpn13/Nf1/Ptpro/Enpp1	11
CA3	DARchipseeker_young	GO:0042438	melanin biosynthetic process	3/272	24/29008	0.00142636	0.0437319	0.0349375	Rapgef2/Oca2/Dct	3
CA3	DARchipseeker_young	GO:0046189	phenol-containing compound biosynthetic process	4/272	52/29008	0.00143744	0.0437319	0.0349375	Rapgef2/Oca2/Dbh/Dct	4
CA3	DARchipseeker_young	GO:0099504	synaptic vesicle cycle	8/272	228/29008	0.00146724	0.0442399	0.0353434	Kcnh1/Cacna1a/Rab3b/Adra1a/Dnm3/Adra2a/Chrna4/Cyfip1	8
CA3	DARchipseeker_young	GO:0022898	regulation of transmembrane transporter activity	9/272	283/29008	0.00149486	0.0446738	0.03569	Dysf/Cnksr3/Dmd/Reln/Cacna1a/Slc6a9/Chrna4/Asph/Asic2	9
CA3	DARchipseeker_young	GO:0072001	renal system development	10/272	342/29008	0.00155493	0.0458114	0.0365988	Sec61a1/Angpt1/Rarb/Mecom/Irx2/Fras1/Nf1/Gdnf/Ptpro/Ahi1	10
CA3	DARchipseeker_young	GO:0022411	cellular component disassembly	11/272	402/29008	0.00156006	0.0458114	0.0365988	Dysf/Sh3pxd2b/Rubcn/Gabarapl2/Iqsec1/Asph/Capza2/Mical3/Lima1/Spata18/Atg13	11
CA3	DARchipseeker_young	GO:0044273	sulfur compound catabolic process	3/272	25/29008	0.00160969	0.0468615	0.0374378	Cbs/Chac1/Mlycd	3
CA3	DARchipseeker_young	GO:0048066	developmental pigmentation	4/272	54/29008	0.00165479	0.0477625	0.0381576	Oca2/Kit/Dct/Enpp1	4
CA3	DARchipseeker_young	GO:0032411	positive regulation of transporter activity	6/272	134/29008	0.00169737	0.0484338	0.0386939	Cnksr3/Dmd/Reln/Slc6a9/Asph/Asic2	6
CA3	DARchipseeker_young	GO:0003018	vascular process in circulatory system	8/272	234/29008	0.00172742	0.0484338	0.0386939	Kcnma1/Pde5a/Cbs/Angpt1/Adra1a/Adra2a/Dbh/Asic2	8
CA3	DARchipseeker_young	GO:0001933	negative regulation of protein phosphorylation	10/272	349/29008	0.00180412	0.0484338	0.0386939	Cnksr3/Lyn/Dmd/Angpt1/Pcp4/Mas1/Ptpn13/Nf1/Ptpro/Enpp1	10
CA3	DARchipseeker_young	GO:0006582	melanin metabolic process	3/272	26/29008	0.00180712	0.0484338	0.0386939	Rapgef2/Oca2/Dct	3
CA3	DARchipseeker_young	GO:0021801	cerebral cortex radial glia-guided migration	3/272	26/29008	0.00180712	0.0484338	0.0386939	Reln/Dcx/Srgap2	3
CA3	DARchipseeker_young	GO:0022030	telencephalon glial cell migration	3/272	26/29008	0.00180712	0.0484338	0.0386939	Reln/Dcx/Srgap2	3
CA3	DARchipseeker_young	GO:0044550	secondary metabolite biosynthetic process	3/272	26/29008	0.00180712	0.0484338	0.0386939	Rapgef2/Oca2/Dct	3
CA3	DARchipseeker_young	GO:0071880	adenylate cyclase-activating adrenergic receptor signaling pathway	3/272	26/29008	0.00180712	0.0484338	0.0386939	Rapgef2/Adra1a/Adra2a	3
CA3	DARchipseeker_young	GO:0099010	modification of postsynaptic structure	3/272	26/29008	0.00180712	0.0484338	0.0386939	Filip1/Wasf3/Cyfip1	3
CA3	DARchipseeker_young	GO:0043547	positive regulation of GTPase activity	8/272	237/29008	0.00187052	0.049738	0.0397358	Chn2/Rapgef2/Arap1/Iqsec1/Nf1/Ccl1/Srgap2/Ralgapa2	8
CA3	DARchipseeker_aged	GO:0007215	glutamate receptor signaling pathway	8/250	45/29008	4.45366e-09	1.21897e-05	1.0881e-05	Grin2b/Kalrn/Atp1a3/Cpeb4/Grm3/Cx3cl1/Grm8/Grm5	8
CA3	DARchipseeker_aged	GO:0060560	developmental growth involved in morphogenesis	14/250	280/29008	1.70692e-07	0.000233593	0.000208514	Dpysl2/Syt1/Fstl4/Flrt3/Zfp568/Kdm5b/Syt17/Nedd4l/Islr2/Esr1/Septin7/Ryk/Dip2b/Nrn1	14
CA3	DARchipseeker_aged	GO:0007626	locomotory behavior	12/250	268/29008	4.11842e-06	0.00255175	0.00227779	Tmod1/Ccnd2/Kalrn/Atp1a3/Cacna1e/Sod1/Cacna1b/Oxr1/Sez6l2/Scn8a/Grm5/Epha4	12
CA3	DARchipseeker_aged	GO:0106027	neuron projection organization	8/250	109/29008	4.88491e-06	0.00255175	0.00227779	Grin2b/Camk2b/Kalrn/Tanc1/Dctn1/Atp1a3/Septin7/Epha4	8
CA3	DARchipseeker_aged	GO:0048588	developmental cell growth	12/250	275/29008	5.35685e-06	0.00255175	0.00227779	Dpysl2/Syt1/Fstl4/Flrt3/Camk2d/Syt17/Nedd4l/Islr2/Septin7/Ryk/Dip2b/Nrn1	12
CA3	DARchipseeker_aged	GO:0008344	adult locomotory behavior	8/250	111/29008	5.59389e-06	0.00255175	0.00227779	Tmod1/Ccnd2/Kalrn/Atp1a3/Oxr1/Sez6l2/Scn8a/Epha4	8
CA3	DARchipseeker_aged	GO:0035235	ionotropic glutamate receptor signaling pathway	4/250	15/29008	6.8227e-06	0.00266767	0.00238127	Grin2b/Kalrn/Atp1a3/Cpeb4	4
CA3	DARchipseeker_aged	GO:0048265	response to pain	5/250	40/29008	2.3494e-05	0.00803789	0.00717495	Grin2b/Kalrn/Cacna1e/Cacna1b/Pirt	5
CA3	DARchipseeker_aged	GO:0010770	positive regulation of cell morphogenesis involved in differentiation	7/250	103/29008	3.18403e-05	0.00968298	0.00864342	Camk2b/Kalrn/Lims1/Cspg5/Epha4/Braf/Enpp2	7
CA3	DARchipseeker_aged	GO:0048678	response to axon injury	6/250	72/29008	3.74714e-05	0.00986935	0.00880978	Flrt3/Sod1/Nrep/Xylt1/Epha4/Braf	6
CA3	DARchipseeker_aged	GO:0033555	multicellular organismal response to stress	7/250	107/29008	4.06997e-05	0.00986935	0.00880978	Grin2b/Kalrn/Cacna1e/Ppp3ca/Cacna1b/Ncam1/Pirt	7
CA3	DARchipseeker_aged	GO:0019233	sensory perception of pain	8/250	147/29008	4.32708e-05	0.00986935	0.00880978	Grin2b/Cacna1e/Cacna1b/Dlg2/Nr2f6/Grm3/Grm8/Ncam1	8
CA3	DARchipseeker_aged	GO:0051966	regulation of synaptic transmission, glutamatergic	6/250	78/29008	5.90066e-05	0.0124232	0.0110894	Kalrn/Syt1/Cacng8/Grm3/Grm8/Grm5	6
CA3	DARchipseeker_aged	GO:1990138	neuron projection extension	9/250	203/29008	7.18238e-05	0.0134323	0.0119902	Dpysl2/Syt1/Flrt3/Syt17/Nedd4l/Islr2/Ryk/Dip2b/Nrn1	9
CA3	DARchipseeker_aged	GO:0048266	behavioral response to pain	4/250	27/29008	8.08669e-05	0.0134323	0.0119902	Grin2b/Kalrn/Cacna1e/Pirt	4
CA3	DARchipseeker_aged	GO:0010769	regulation of cell morphogenesis involved in differentiation	7/250	121/29008	8.89969e-05	0.0134323	0.0119902	Camk2b/Kalrn/Lims1/Cspg5/Epha4/Braf/Enpp2	7
CA3	DARchipseeker_aged	GO:0016358	dendrite development	11/250	313/29008	9.45643e-05	0.0134323	0.0119902	Camk2b/Kalrn/Fstl4/Ppp3ca/Plk2/Camsap2/Rere/Fat3/Nedd4l/Septin7/Epha4	11
CA3	DARchipseeker_aged	GO:1990778	protein localization to cell periphery	12/250	369/29008	9.55219e-05	0.0134323	0.0119902	Camk2b/Kalrn/Dlg2/Sorbs1/Nsf/Ramp2/Camk2d/Cacnb2/Tspan5/Gnai1/Rab8b/Tspan17	12
CA3	DARchipseeker_aged	GO:0031345	negative regulation of cell projection organization	9/250	211/29008	9.6505e-05	0.0134323	0.0119902	Grin2b/Fstl4/Ppp3ca/Xylt1/Fat3/Rit2/Epha4/Ryk/Dip2b	9
CA3	DARchipseeker_aged	GO:0050808	synapse organization	14/250	489/29008	9.87195e-05	0.0134323	0.0119902	Grin2b/Camk2b/Kalrn/Tanc1/Dctn1/Flrt3/Lrfn2/Sorbs1/Sez6l2/Cacnb2/Col4a1/Grm5/Septin7/Epha4	14
CA3	DARchipseeker_aged	GO:0007611	learning or memory	11/250	317/29008	0.000105762	0.0134323	0.0119902	Grin2b/Ccnd2/Kalrn/Tanc1/Atp1a3/Cacna1e/Plk2/Gria1/Grm5/Ncam1/Braf	11
CA3	DARchipseeker_aged	GO:0060444	branching involved in mammary gland duct morphogenesis	4/250	29/29008	0.000107969	0.0134323	0.0119902	Kdm5b/Lrp5/Esr1/Btrc	4
CA3	DARchipseeker_aged	GO:0007528	neuromuscular junction development	5/250	56/29008	0.000121915	0.0145079	0.0129503	Kalrn/Dctn1/Sorbs1/Cacnb2/Col4a1	5
CA3	DARchipseeker_aged	GO:0050806	positive regulation of synaptic transmission	11/250	330/29008	0.000150307	0.0171413	0.015301	Grin2b/Camk2b/Kalrn/Syt1/Nrgn/Plk2/Cacna1b/Cacng8/Gria1/Epha4/Braf	11
CA3	DARchipseeker_aged	GO:0022604	regulation of cell morphogenesis	11/250	337/29008	0.000180293	0.0197384	0.0176193	Camk2b/Kalrn/Syt1/Pakap/Syt17/Lims1/Cspg5/Nedd4l/Epha4/Braf/Enpp2	11
CA3	DARchipseeker_aged	GO:0050773	regulation of dendrite development	7/250	137/29008	0.000192977	0.0203145	0.0181336	Camk2b/Kalrn/Ppp3ca/Camsap2/Fat3/Nedd4l/Epha4	7
CA3	DARchipseeker_aged	GO:0048638	regulation of developmental growth	12/250	406/29008	0.000231326	0.0234496	0.0209321	Dpysl2/Syt1/Fstl4/Sod1/Vgll4/Syt17/Fto/Nedd4l/Islr2/Ncam1/Ryk/Dip2b	12
CA3	DARchipseeker_aged	GO:0097061	dendritic spine organization	6/250	101/29008	0.000246949	0.0241392	0.0215477	Grin2b/Camk2b/Kalrn/Tanc1/Septin7/Epha4	6
CA3	DARchipseeker_aged	GO:0030534	adult behavior	8/250	190/29008	0.000256796	0.0242362	0.0216342	Tmod1/Ccnd2/Kalrn/Atp1a3/Oxr1/Sez6l2/Scn8a/Epha4	8
CA3	DARchipseeker_aged	GO:0014049	positive regulation of glutamate secretion	3/250	15/29008	0.000266549	0.0242718	0.021666	Grin2b/Dpysl2/Gabbr1	3
CA3	DARchipseeker_aged	GO:0050890	cognition	11/250	354/29008	0.000274909	0.0242718	0.021666	Grin2b/Ccnd2/Kalrn/Tanc1/Atp1a3/Cacna1e/Plk2/Gria1/Grm5/Ncam1/Braf	11
CA3	DARchipseeker_aged	GO:0072659	protein localization to plasma membrane	10/250	301/29008	0.000306918	0.0262511	0.0234328	Camk2b/Kalrn/Sorbs1/Nsf/Ramp2/Camk2d/Cacnb2/Tspan5/Rab8b/Tspan17	10
CA3	DARchipseeker_aged	GO:0007216	G protein-coupled glutamate receptor signaling pathway	3/250	16/29008	0.000325975	0.02657	0.0237174	Grm3/Grm8/Grm5	3
CA3	DARchipseeker_aged	GO:0017157	regulation of exocytosis	9/250	249/29008	0.000331932	0.02657	0.0237174	Syt1/Septin1/Nsf/Syt17/Cspg5/Grm8/Rab8b/Braf/Nrn1	9
CA3	DARchipseeker_aged	GO:0007409	axonogenesis	13/250	487/29008	0.000342161	0.02657	0.0237174	Dpysl2/Kalrn/Fstl4/Flrt3/Evx1/Islr2/Septin7/Ncam1/Epha4/Braf/Ryk/Dip2b/Nrn1	13
CA3	DARchipseeker_aged	GO:1904645	response to amyloid-beta	4/250	39/29008	0.000349477	0.02657	0.0237174	Atp1a3/Cacna1b/Grm5/Epha4	4
CA3	DARchipseeker_aged	GO:0035249	synaptic transmission, glutamatergic	6/250	111/29008	0.000410792	0.0290198	0.0259043	Kalrn/Syt1/Cacng8/Grm3/Grm8/Grm5	6
CA3	DARchipseeker_aged	GO:0099175	regulation of postsynapse organization	6/250	111/29008	0.000410792	0.0290198	0.0259043	Grin2b/Camk2b/Kalrn/Tanc1/Lrfn2/Epha4	6
CA3	DARchipseeker_aged	GO:0099173	postsynapse organization	8/250	204/29008	0.000413508	0.0290198	0.0259043	Grin2b/Camk2b/Kalrn/Tanc1/Lrfn2/Sorbs1/Septin7/Epha4	8
CA3	DARchipseeker_aged	GO:0060603	mammary gland duct morphogenesis	4/250	41/29008	0.000424522	0.0290479	0.0259294	Kdm5b/Lrp5/Esr1/Btrc	4
CA3	DARchipseeker_aged	GO:1900026	positive regulation of substrate adhesion-dependent cell spreading	4/250	43/29008	0.000510405	0.0340727	0.0304147	Lims1/Cspg5/Braf/Enpp2	4
CA3	DARchipseeker_aged	GO:0010977	negative regulation of neuron projection development	7/250	162/29008	0.000533192	0.0347463	0.031016	Fstl4/Xylt1/Fat3/Rit2/Epha4/Ryk/Dip2b	7
CA3	DARchipseeker_aged	GO:0050767	regulation of neurogenesis	12/250	451/29008	0.000591783	0.0376677	0.0336237	Camk2b/Kalrn/Fstl4/Ppp3ca/Cx3cl1/Islr2/Grm5/Epha4/Braf/Ryk/Enpp2/Dip2b	12
CA3	DARchipseeker_aged	GO:0009266	response to temperature stimulus	7/250	167/29008	0.000638704	0.0397303	0.0354649	Clpb/Sod1/Hspa4/Xylt1/Nr2f6/Aldh18a1/Pirt	7
CA3	DARchipseeker_aged	GO:0046928	regulation of neurotransmitter secretion	6/250	124/29008	0.000738441	0.0449136	0.0400918	Syt1/Cacna1b/Cspg5/Grm8/Braf/Nrn1	6
CA3	DAR_E_aged	GO:0038063	collagen-activated tyrosine kinase receptor signaling pathway	2024-02-08	12/29008	4.38644e-06	0.00054758	0.000212938	Col4a2/Col4a1	2
CA3	DAR_E_aged	GO:0038065	collagen-activated signaling pathway	2024-02-08	15/29008	6.97554e-06	0.00054758	0.000212938	Col4a2/Col4a1	2
CA3	DAR_E_aged	GO:0008064	regulation of actin polymerization or depolymerization	2024-02-08	191/29008	0.00117651	0.025933	0.0100846	Cdc42ep1/Pdxp	2
CA3	DAR_E_aged	GO:0051099	positive regulation of binding	2024-02-08	193/29008	0.00120101	0.025933	0.0100846	Mfng/H1f0	2
CA3	DAR_E_aged	GO:0030832	regulation of actin filament length	2024-02-08	194/29008	0.00121335	0.025933	0.0100846	Cdc42ep1/Pdxp	2
CA3	DAR_E_aged	GO:1902905	positive regulation of supramolecular fiber organization	2024-02-08	208/29008	0.00139259	0.025933	0.0100846	Cdc42ep1/Pdxp	2
CA3	DAR_E_aged	GO:0008154	actin polymerization or depolymerization	2024-02-08	218/29008	0.00152793	0.025933	0.0100846	Cdc42ep1/Pdxp	2
CA3	DAR_E_aged	GO:0051495	positive regulation of cytoskeleton organization	2024-02-08	227/29008	0.00165494	0.025933	0.0100846	Cdc42ep1/Pdxp	2
CA3	DAR_E_aged	GO:0110053	regulation of actin filament organization	2024-02-08	279/29008	0.00248414	0.025933	0.0100846	Cdc42ep1/Pdxp	2
CA3	DAR_E_aged	GO:0002315	marginal zone B cell differentiation	2024-01-08	10/29008	0.00275487	0.025933	0.0100846	Mfng	1
CA3	DAR_E_aged	GO:0071318	cellular response to ATP	2024-01-08	10/29008	0.00275487	0.025933	0.0100846	Pdxp	1
CA3	DAR_E_aged	GO:0061299	retina vasculature morphogenesis in camera-type eye	2024-01-08	11/29008	0.00302999	0.025933	0.0100846	Col4a1	1
CA3	DAR_E_aged	GO:0072526	pyridine-containing compound catabolic process	2024-01-08	11/29008	0.00302999	0.025933	0.0100846	Pdxp	1
CA3	DAR_E_aged	GO:0030198	extracellular matrix organization	2024-02-08	311/29008	0.00307417	0.025933	0.0100846	Col4a2/Col4a1	2
CA3	DAR_E_aged	GO:0043062	extracellular structure organization	2024-02-08	312/29008	0.00309358	0.025933	0.0100846	Col4a2/Col4a1	2
CA3	DAR_E_aged	GO:0045229	external encapsulating structure organization	2024-02-08	313/29008	0.00311304	0.025933	0.0100846	Col4a2/Col4a1	2
CA3	DAR_E_aged	GO:0031272	regulation of pseudopodium assembly	2024-01-08	12/29008	0.00330504	0.025933	0.0100846	Cdc42ep1	1
CA3	DAR_E_aged	GO:0031274	positive regulation of pseudopodium assembly	2024-01-08	12/29008	0.00330504	0.025933	0.0100846	Cdc42ep1	1
CA3	DAR_E_aged	GO:0007265	Ras protein signal transduction	2024-02-08	330/29008	0.00345283	0.025933	0.0100846	Cyth4/Cdc42ep1	2
CA3	DAR_E_aged	GO:0030836	positive regulation of actin filament depolymerization	2024-01-08	13/29008	0.00358003	0.025933	0.0100846	Pdxp	1
CA3	DAR_E_aged	GO:0031269	pseudopodium assembly	2024-01-08	14/29008	0.00385495	0.025933	0.0100846	Cdc42ep1	1
CA3	DAR_E_aged	GO:0046185	aldehyde catabolic process	2024-01-08	14/29008	0.00385495	0.025933	0.0100846	Pdxp	1
CA3	DAR_E_aged	GO:0016584	nucleosome positioning	2024-01-08	15/29008	0.00412981	0.025933	0.0100846	H1f0	1
CA3	DAR_E_aged	GO:0032956	regulation of actin cytoskeleton organization	2024-02-08	368/29008	0.00427264	0.025933	0.0100846	Cdc42ep1/Pdxp	2
CA3	DAR_E_aged	GO:0009111	vitamin catabolic process	2024-01-08	16/29008	0.0044046	0.025933	0.0100846	Pdxp	1
CA3	DAR_E_aged	GO:0031268	pseudopodium organization	2024-01-08	16/29008	0.0044046	0.025933	0.0100846	Cdc42ep1	1
CA3	DAR_E_aged	GO:1902903	regulation of supramolecular fiber organization	2024-02-08	388/29008	0.00473722	0.025933	0.0100846	Cdc42ep1/Pdxp	2
CA3	DAR_E_aged	GO:0051098	regulation of binding	2024-02-08	397/29008	0.00495365	0.025933	0.0100846	Mfng/H1f0	2
CA3	DAR_E_aged	GO:1901881	positive regulation of protein depolymerization	2024-01-08	18/29008	0.00495398	0.025933	0.0100846	Pdxp	1
CA3	DAR_E_aged	GO:0032011	ARF protein signal transduction	2024-01-08	19/29008	0.00522857	0.025933	0.0100846	Cyth4	1
CA3	DAR_E_aged	GO:0032012	regulation of ARF protein signal transduction	2024-01-08	19/29008	0.00522857	0.025933	0.0100846	Cyth4	1
CA3	DAR_E_aged	GO:0032970	regulation of actin filament-based process	2024-02-08	416/29008	0.00542549	0.025933	0.0100846	Cdc42ep1/Pdxp	2
CA3	DAR_E_aged	GO:0032535	regulation of cellular component size	2024-02-08	417/29008	0.00545089	0.025933	0.0100846	Cdc42ep1/Pdxp	2
CA3	DAR_E_aged	GO:0007264	small GTPase mediated signal transduction	2024-02-08	425/29008	0.00565603	0.0261176	0.0101563	Cyth4/Cdc42ep1	2
CA3	DAR_E_aged	GO:0007015	actin filament organization	2024-02-08	453/29008	0.00640192	0.0287172	0.0111673	Cdc42ep1/Pdxp	2
CA3	DAR_E_aged	GO:2000679	positive regulation of transcription regulatory region DNA binding	2024-01-08	25/29008	0.00687472	0.0299814	0.0116589	H1f0	1
CA3	DAR_E_aged	GO:0033198	response to ATP	2024-01-08	27/29008	0.0074229	0.0306683	0.011926	Pdxp	1
CA3	DAR_E_aged	GO:0061298	retina vasculature development in camera-type eye	2024-01-08	27/29008	0.0074229	0.0306683	0.011926	Col4a1	1
CA3	DAR_E_aged	GO:0002313	mature B cell differentiation involved in immune response	2024-01-08	29/29008	0.00797082	0.0320877	0.0124779	Mfng	1
CA3	DAR_E_aged	GO:0071711	basement membrane organization	2024-01-08	30/29008	0.00824468	0.0323604	0.012584	Col4a1	1
CA3	DAR_E_aged	GO:0006767	water-soluble vitamin metabolic process	2024-01-08	31/29008	0.00851848	0.0326195	0.0126848	Pdxp	1
CA3	DAR_E_aged	GO:0043243	positive regulation of protein-containing complex disassembly	2024-01-08	35/29008	0.009613	0.0350986	0.0136488	Pdxp	1
CA3	DAR_E_aged	GO:0072524	pyridine-containing compound metabolic process	2024-01-08	35/29008	0.009613	0.0350986	0.0136488	Pdxp	1
CA3	DAR_E_aged	GO:0002335	mature B cell differentiation	2024-01-08	37/29008	0.0101599	0.0362522	0.0140974	Mfng	1
CA3	DAR_E_aged	GO:0045747	positive regulation of Notch signaling pathway	2024-01-08	44/29008	0.0120718	0.0412365	0.0160356	Mfng	1
CA3	DAR_E_aged	GO:0001569	branching involved in blood vessel morphogenesis	2024-01-08	45/29008	0.0123447	0.0412365	0.0160356	Col4a1	1
CA3	DAR_E_aged	GO:0030261	chromosome condensation	2024-01-08	45/29008	0.0123447	0.0412365	0.0160356	H1f0	1
CA3	DAR_E_aged	GO:0045910	negative regulation of DNA recombination	2024-01-08	47/29008	0.0128902	0.0421618	0.0163955	H1f0	1
CA3	DAR_E_aged	GO:2000677	regulation of transcription regulatory region DNA binding	2024-01-08	53/29008	0.0145253	0.0465401	0.0180981	H1f0	1
CA3	DAR_E_aged	GO:0007528	neuromuscular junction development	2024-01-08	56/29008	0.0153419	0.047229	0.018366	Col4a1	1
CA3	DAR_E_aged	GO:0030834	regulation of actin filament depolymerization	2024-01-08	56/29008	0.0153419	0.047229	0.018366	Pdxp	1
CA3	DAR_E_aged	GO:0001825	blastocyst formation	2024-01-08	59/29008	0.0161579	0.0477682	0.0185756	Mfng	1
CA3	DAR_E_aged	GO:0043388	positive regulation of DNA binding	2024-01-08	59/29008	0.0161579	0.0477682	0.0185756	H1f0	1
CA3	DAR_E_aged	GO:0030042	actin filament depolymerization	2024-01-08	60/29008	0.0164298	0.0477682	0.0185756	Pdxp	1
DG	DEG_young	GO:0007409	axonogenesis	16/78	487/29008	2.06401e-13	3.10427e-10	1.94886e-10	Robo1/Slit3/Plxna4/Dscam/Dclk1/Sema3e/Dcx/Sema6d/Dscaml1/Klf7/Myo5b/Fgfr2/Dcc/Fgf13/Ctnna2/Ptpro	16
DG	DEG_young	GO:0060560	developmental growth involved in morphogenesis	11/78	280/29008	2.44414e-10	1.83799e-07	1.15389e-07	Robo1/Slit3/Plxna4/Dscam/Dclk1/Sema3e/Dcx/Sema6d/Myo5b/Fgfr2/Fgf13	11
DG	DEG_young	GO:0007411	axon guidance	10/78	255/29008	1.72044e-09	6.7174e-07	4.21718e-07	Robo1/Slit3/Plxna4/Dscam/Sema3e/Sema6d/Dscaml1/Klf7/Dcc/Ptpro	10
DG	DEG_young	GO:0097485	neuron projection guidance	10/78	256/29008	1.78654e-09	6.7174e-07	4.21718e-07	Robo1/Slit3/Plxna4/Dscam/Sema3e/Sema6d/Dscaml1/Klf7/Dcc/Ptpro	10
DG	DEG_young	GO:0048675	axon extension	8/78	142/29008	4.74741e-09	1.42802e-06	8.96511e-07	Slit3/Plxna4/Dscam/Dclk1/Sema3e/Dcx/Sema6d/Myo5b	8
DG	DEG_young	GO:0048638	regulation of developmental growth	11/78	406/29008	1.18461e-08	2.96942e-06	1.8642e-06	Plxna4/Cacna1c/Dscam/Sema3e/Dcx/Sema6d/Myo5b/Fgfr2/Fgf13/Fgfr1/Kcnk2	11
DG	DEG_young	GO:0050770	regulation of axonogenesis	8/78	185/29008	3.76651e-08	7.04678e-06	4.42397e-06	Robo1/Plxna4/Dscam/Sema3e/Dcx/Sema6d/Myo5b/Fgf13	8
DG	DEG_young	GO:0048813	dendrite morphogenesis	8/78	186/29008	3.92734e-08	7.04678e-06	4.42397e-06	Robo1/Grip1/Dscam/Dclk1/Dcx/Klf7/Myo5b/Ctnna2	8
DG	DEG_young	GO:0048846	axon extension involved in axon guidance	5/78	37/29008	5.02887e-08	7.04678e-06	4.42397e-06	Slit3/Plxna4/Dscam/Sema3e/Sema6d	5
DG	DEG_young	GO:1902284	neuron projection extension involved in neuron projection guidance	5/78	37/29008	5.02887e-08	7.04678e-06	4.42397e-06	Slit3/Plxna4/Dscam/Sema3e/Sema6d	5
DG	DEG_young	GO:0048588	developmental cell growth	9/78	275/29008	5.59015e-08	7.04678e-06	4.42397e-06	Slit3/Plxna4/Dscam/Dclk1/Sema3e/Dcx/Sema6d/Myo5b/Fgf13	9
DG	DEG_young	GO:0061387	regulation of extent of cell growth	7/78	128/29008	5.62243e-08	7.04678e-06	4.42397e-06	Plxna4/Dscam/Sema3e/Dcx/Sema6d/Myo5b/Fgf13	7
DG	DEG_young	GO:1990138	neuron projection extension	8/78	203/29008	7.72176e-08	8.93349e-06	5.60844e-06	Slit3/Plxna4/Dscam/Dclk1/Sema3e/Dcx/Sema6d/Myo5b	8
DG	DEG_young	GO:0050919	negative chemotaxis	5/78	44/29008	1.23465e-07	1.32636e-05	8.32691e-06	Robo1/Slit3/Plxna4/Sema3e/Sema6d	5
DG	DEG_young	GO:0021954	central nervous system neuron development	6/78	93/29008	1.96695e-07	1.97219e-05	1.23814e-05	Plxna4/Dclk1/Dcx/Fgfr2/Dcc/Fgfr1	6
DG	DEG_young	GO:0021952	central nervous system projection neuron axonogenesis	4/78	30/29008	1.25677e-06	0.000118136	7.41657e-05	Plxna4/Dclk1/Dcx/Dcc	4
DG	DEG_young	GO:0055117	regulation of cardiac muscle contraction	5/78	71/29008	1.39874e-06	0.000123748	7.76886e-05	Cacna1c/Slc8a1/Pde4b/Fgf13/Ctnna3	5
DG	DEG_young	GO:0008361	regulation of cell size	7/78	213/29008	1.77109e-06	0.000140256	8.80523e-05	Plxna4/Dscam/Sema3e/Dcx/Sema6d/Myo5b/Fgf13	7
DG	DEG_young	GO:0032535	regulation of cellular component size	9/78	417/29008	1.8272e-06	0.000140256	8.80523e-05	Plxna4/Dscam/Rasa1/Sema3e/Dcx/Sema6d/Myo5b/Fgf13/Ctnna2	9
DG	DEG_young	GO:0048841	regulation of axon extension involved in axon guidance	4/78	33/29008	1.8651e-06	0.000140256	8.80523e-05	Plxna4/Dscam/Sema3e/Sema6d	4
DG	DEG_young	GO:0016358	dendrite development	8/78	313/29008	2.04605e-06	0.000146536	9.19953e-05	Robo1/Grip1/Dscam/Dclk1/Dcx/Klf7/Myo5b/Ctnna2	8
DG	DEG_young	GO:0001654	eye development	9/78	430/29008	2.34847e-06	0.00015401	9.66873e-05	Cacna1c/Rarb/Dscam/Dcx/Fgfr2/Miat/Hcn1/Pbx1/Sox11	9
DG	DEG_young	GO:0090596	sensory organ morphogenesis	8/78	319/29008	2.3552e-06	0.00015401	9.66873e-05	Pcdh15/Rarb/Dscam/Fgfr2/Miat/Fgfr1/Hcn1/Sox11	8
DG	DEG_young	GO:0150063	visual system development	9/78	433/29008	2.4855e-06	0.000155758	9.77847e-05	Cacna1c/Rarb/Dscam/Dcx/Fgfr2/Miat/Hcn1/Pbx1/Sox11	9
DG	DEG_young	GO:0048880	sensory system development	9/78	437/29008	2.67888e-06	0.000161162	0.000101177	Cacna1c/Rarb/Dscam/Dcx/Fgfr2/Miat/Hcn1/Pbx1/Sox11	9
DG	DEG_young	GO:0031346	positive regulation of cell projection organization	9/78	441/29008	2.8851e-06	0.000166892	0.000104775	Robo1/Plxna4/Grip1/Dscam/Dcx/Stmn2/Myo5b/Dcc/Fgfr1	9
DG	DEG_young	GO:0072073	kidney epithelium development	6/78	150/29008	3.26817e-06	0.000173534	0.000108944	Rarb/Fgfr2/Mtss1/Fgfr1/Pbx1/Ptpro	6
DG	DEG_young	GO:0086004	regulation of cardiac muscle cell contraction	4/78	38/29008	3.33029e-06	0.000173534	0.000108944	Cacna1c/Pde4b/Fgf13/Ctnna3	4
DG	DEG_young	GO:0001558	regulation of cell growth	9/78	450/29008	3.39967e-06	0.000173534	0.000108944	Slit3/Plxna4/Dscam/Sema3e/Dcx/Sema6d/Myo5b/Fgf13/Rerg	9
DG	DEG_young	GO:0050767	regulation of neurogenesis	9/78	451/29008	3.46144e-06	0.000173534	0.000108944	Robo1/Plxna4/Dscam/Sema3e/Dcx/Sema6d/Myo5b/Fgf13/Sox11	9
DG	DEG_young	GO:0060411	cardiac septum morphogenesis	5/78	87/29008	3.83872e-06	0.00018624	0.000116921	Robo1/Slit3/Rarb/Fgfr2/Sox11	5
DG	DEG_young	GO:0006942	regulation of striated muscle contraction	5/78	88/29008	4.06145e-06	0.000190888	0.00011984	Cacna1c/Slc8a1/Pde4b/Fgf13/Ctnna3	5
DG	DEG_young	GO:0006937	regulation of muscle contraction	6/78	164/29008	5.46634e-06	0.000243798	0.000153056	Cacna1c/Slc8a1/Pde4b/Fgf13/Chrm3/Ctnna3	6
DG	DEG_young	GO:0021955	central nervous system neuron axonogenesis	4/78	43/29008	5.51138e-06	0.000243798	0.000153056	Plxna4/Dclk1/Dcx/Dcc	4
DG	DEG_young	GO:1903115	regulation of actin filament-based movement	4/78	46/29008	7.24327e-06	0.000311253	0.000195405	Cacna1c/Pde4b/Fgf13/Ctnna3	4
DG	DEG_young	GO:0050772	positive regulation of axonogenesis	5/78	101/29008	7.99128e-06	0.000333858	0.000209596	Robo1/Plxna4/Dscam/Dcx/Myo5b	5
DG	DEG_young	GO:0035107	appendage morphogenesis	6/78	177/29008	8.46174e-06	0.000333969	0.000209665	Cacna1c/Rarb/Fgfr2/Fgfr1/Pbx1/Sox11	6
DG	DEG_young	GO:0035108	limb morphogenesis	6/78	177/29008	8.46174e-06	0.000333969	0.000209665	Cacna1c/Rarb/Fgfr2/Fgfr1/Pbx1/Sox11	6
DG	DEG_young	GO:0043010	camera-type eye development	8/78	381/29008	8.66009e-06	0.000333969	0.000209665	Cacna1c/Rarb/Dscam/Dcx/Fgfr2/Miat/Hcn1/Sox11	8
DG	DEG_young	GO:0055057	neuroblast division	3/78	16/29008	1.02123e-05	0.000383984	0.000241065	Fgfr2/Fgf13/Fgfr1	3
DG	DEG_young	GO:0030900	forebrain development	8/78	400/29008	1.23141e-05	0.000448174	0.000281363	Robo1/Plxna4/Rarb/Dclk1/Dcx/Fgfr2/Fgf13/Fgfr1	8
DG	DEG_young	GO:0021795	cerebral cortex cell migration	4/78	53/29008	1.28135e-05	0.000448174	0.000281363	Robo1/Dcx/Fgf13/Fgfr1	4
DG	DEG_young	GO:0060412	ventricular septum morphogenesis	4/78	53/29008	1.28135e-05	0.000448174	0.000281363	Robo1/Slit3/Fgfr2/Sox11	4
DG	DEG_young	GO:0007156	homophilic cell adhesion via plasma membrane adhesion molecules	5/78	112/29008	1.32266e-05	0.000452109	0.000283834	Robo1/Pcdh15/Dscam/Dscaml1/Cdh10	5
DG	DEG_young	GO:0030516	regulation of axon extension	5/78	113/29008	1.381e-05	0.000461561	0.000289768	Plxna4/Dscam/Sema3e/Sema6d/Myo5b	5
DG	DEG_young	GO:0008016	regulation of heart contraction	6/78	195/29008	1.46788e-05	0.000479933	0.000301302	Cacna1c/Slc8a1/Pde4b/Fgf13/Chrm3/Ctnna3	6
DG	DEG_young	GO:0032970	regulation of actin filament-based process	8/78	416/29008	1.63275e-05	0.000522479	0.000328012	Cacna1c/Rasa1/Sema3e/Pde4b/Mtss1/Fgf13/Ctnna3/Ctnna2	8
DG	DEG_young	GO:0048736	appendage development	6/78	206/29008	2.00152e-05	0.000614344	0.000385685	Cacna1c/Rarb/Fgfr2/Fgfr1/Pbx1/Sox11	6
DG	DEG_young	GO:0060173	limb development	6/78	206/29008	2.00152e-05	0.000614344	0.000385685	Cacna1c/Rarb/Fgfr2/Fgfr1/Pbx1/Sox11	6
DG	DEG_young	GO:0021953	central nervous system neuron differentiation	6/78	207/29008	2.05689e-05	0.000618714	0.000388428	Plxna4/Dclk1/Dcx/Fgfr2/Dcc/Fgfr1	6
DG	DEG_young	GO:0098900	regulation of action potential	4/78	62/29008	2.39668e-05	0.000706787	0.00044372	Cacna1c/Fgf13/Ctnna3/Hcn1	4
DG	DEG_young	GO:0030048	actin filament-based movement	5/78	128/29008	2.52257e-05	0.000729606	0.000458046	Cacna1c/Myo5b/Pde4b/Fgf13/Ctnna3	5
DG	DEG_young	GO:0003279	cardiac septum development	5/78	130/29008	2.71787e-05	0.00077126	0.000484197	Robo1/Slit3/Rarb/Fgfr2/Sox11	5
DG	DEG_young	GO:0060048	cardiac muscle contraction	5/78	131/29008	2.81982e-05	0.000785372	0.000493056	Cacna1c/Slc8a1/Pde4b/Fgf13/Ctnna3	5
DG	DEG_young	GO:0001822	kidney development	7/78	327/29008	2.88794e-05	0.00078972	0.000495786	Robo1/Rarb/Fgfr2/Mtss1/Fgfr1/Pbx1/Ptpro	7
DG	DEG_young	GO:0098901	regulation of cardiac muscle cell action potential	3/78	23/29008	3.18614e-05	0.000855705	0.000537211	Cacna1c/Fgf13/Ctnna3	3
DG	DEG_young	GO:0022029	telencephalon cell migration	4/78	68/29008	3.45638e-05	0.000912	0.000572553	Robo1/Dcx/Fgf13/Fgfr1	4
DG	DEG_young	GO:0050920	regulation of chemotaxis	6/78	229/29008	3.62408e-05	0.000933403	0.00058599	Robo1/Plxna4/Dscam/Sema3e/Sema6d/Fgfr1	6
DG	DEG_young	GO:0086003	cardiac muscle cell contraction	4/78	69/29008	3.66162e-05	0.000933403	0.00058599	Cacna1c/Pde4b/Fgf13/Ctnna3	4
DG	DEG_young	GO:0072001	renal system development	7/78	342/29008	3.83914e-05	0.000962345	0.00060416	Robo1/Rarb/Fgfr2/Mtss1/Fgfr1/Pbx1/Ptpro	7
DG	DEG_young	GO:0021885	forebrain cell migration	4/78	71/29008	4.09867e-05	0.00101056	0.000634428	Robo1/Dcx/Fgf13/Fgfr1	4
DG	DEG_young	GO:0060047	heart contraction	6/78	235/29008	4.18601e-05	0.00101544	0.000637496	Cacna1c/Slc8a1/Pde4b/Fgf13/Chrm3/Ctnna3	6
DG	DEG_young	GO:0003015	heart process	6/78	245/29008	5.27623e-05	0.0012596	0.000790774	Cacna1c/Slc8a1/Pde4b/Fgf13/Chrm3/Ctnna3	6
DG	DEG_young	GO:0003206	cardiac chamber morphogenesis	5/78	152/29008	5.73719e-05	0.00133221	0.000836364	Robo1/Slit3/Rarb/Fgfr2/Sox11	5
DG	DEG_young	GO:0034765	regulation of ion transmembrane transport	8/78	497/29008	5.75758e-05	0.00133221	0.000836364	Cacna1c/Slc8a1/Pde4b/Fgf13/Chrm3/Hcn1/Kcnh7/Plp1	8
DG	DEG_young	GO:0003148	outflow tract septum morphogenesis	3/78	29/29008	6.49782e-05	0.0014777	0.000927701	Robo1/Rarb/Fgfr2	3
DG	DEG_young	GO:0090257	regulation of muscle system process	6/78	255/29008	6.58285e-05	0.0014777	0.000927701	Cacna1c/Slc8a1/Pde4b/Fgf13/Chrm3/Ctnna3	6
DG	DEG_young	GO:0021537	telencephalon development	6/78	257/29008	6.87276e-05	0.00152009	0.000954314	Robo1/Plxna4/Rarb/Dcx/Fgf13/Fgfr1	6
DG	DEG_young	GO:1903522	regulation of blood circulation	6/78	264/29008	7.96875e-05	0.00173575	0.0010897	Cacna1c/Slc8a1/Pde4b/Fgf13/Chrm3/Ctnna3	6
DG	DEG_young	GO:0001655	urogenital system development	7/78	385/29008	8.07862e-05	0.00173575	0.0010897	Robo1/Rarb/Fgfr2/Mtss1/Fgfr1/Pbx1/Ptpro	7
DG	DEG_young	GO:0045926	negative regulation of growth	6/78	266/29008	8.30621e-05	0.00175951	0.00110462	Slit3/Sema3e/Sema6d/Fgf13/Kcnk2/Rerg	6
DG	DEG_young	GO:0003151	outflow tract morphogenesis	4/78	88/29008	9.50231e-05	0.00195671	0.00122842	Robo1/Rarb/Fgfr2/Sox11	4
DG	DEG_young	GO:0003281	ventricular septum development	4/78	88/29008	9.50231e-05	0.00195671	0.00122842	Robo1/Slit3/Fgfr2/Sox11	4
DG	DEG_young	GO:0048566	embryonic digestive tract development	3/78	33/29008	9.62744e-05	0.00195671	0.00122842	Rarb/Fgfr2/Sox11	3
DG	DEG_young	GO:0006941	striated muscle contraction	5/78	173/29008	0.000105729	0.00212023	0.00133108	Cacna1c/Slc8a1/Pde4b/Fgf13/Ctnna3	5
DG	DEG_young	GO:0003007	heart morphogenesis	6/78	284/29008	0.000118856	0.0023521	0.00147665	Robo1/Slit3/Slc8a1/Rarb/Fgfr2/Sox11	6
DG	DEG_young	GO:0060041	retina development in camera-type eye	5/78	179/29008	0.000124064	0.00242328	0.00152133	Rarb/Dscam/Dcx/Miat/Hcn1	5
DG	DEG_young	GO:0001503	ossification	7/78	417/29008	0.000132489	0.00255466	0.00160382	Slc8a1/Fgfr2/Mtss1/Fgfr1/Wwox/Pbx1/Sox11	7
DG	DEG_young	GO:0070252	actin-mediated cell contraction	4/78	97/29008	0.000138631	0.00263925	0.00165692	Cacna1c/Pde4b/Fgf13/Ctnna3	4
DG	DEG_young	GO:0060485	mesenchyme development	6/78	293/29008	0.000140847	0.00264792	0.00166236	Robo1/Sema3e/Sema6d/Fgfr2/Fgfr1/Sox11	6
DG	DEG_young	GO:0050769	positive regulation of neurogenesis	6/78	298/29008	0.000154388	0.00286172	0.00179659	Robo1/Plxna4/Dscam/Dcx/Myo5b/Sox11	6
DG	DEG_young	GO:0048592	eye morphogenesis	5/78	188/29008	0.000156025	0.00286172	0.00179659	Rarb/Dscam/Miat/Hcn1/Sox11	5
DG	DEG_young	GO:0021761	limbic system development	4/78	103/29008	0.000174755	0.00316547	0.00198728	Dcx/Fgfr2/Fgf13/Fgfr1	4
DG	DEG_young	GO:0001657	ureteric bud development	4/78	104/29008	0.000181376	0.00316547	0.00198728	Rarb/Fgfr2/Fgfr1/Pbx1	4
DG	DEG_young	GO:0072163	mesonephric epithelium development	4/78	104/29008	0.000181376	0.00316547	0.00198728	Rarb/Fgfr2/Fgfr1/Pbx1	4
DG	DEG_young	GO:0072164	mesonephric tubule development	4/78	104/29008	0.000181376	0.00316547	0.00198728	Rarb/Fgfr2/Fgfr1/Pbx1	4
DG	DEG_young	GO:0001764	neuron migration	5/78	195/29008	0.000184959	0.00316547	0.00198728	Dclk1/Dcx/Dcc/Fgf13/Ctnna2	5
DG	DEG_young	GO:0086065	cell communication involved in cardiac conduction	3/78	41/29008	0.000185213	0.00316547	0.00198728	Cacna1c/Slc8a1/Ctnna3	3
DG	DEG_young	GO:0006936	muscle contraction	6/78	312/29008	0.000197858	0.00332677	0.00208855	Cacna1c/Slc8a1/Pde4b/Fgf13/Chrm3/Ctnna3	6
DG	DEG_young	GO:0010092	specification of animal organ identity	3/78	42/29008	0.000199075	0.00332677	0.00208855	Robo1/Fgfr2/Fgfr1	3
DG	DEG_young	GO:0001823	mesonephros development	4/78	107/29008	0.000202327	0.00334396	0.00209934	Rarb/Fgfr2/Fgfr1/Pbx1	4
DG	DEG_young	GO:0003205	cardiac chamber development	5/78	200/29008	0.000208012	0.00340055	0.00213486	Robo1/Slit3/Rarb/Fgfr2/Sox11	5
DG	DEG_young	GO:0030308	negative regulation of cell growth	5/78	202/29008	0.000217822	0.00352263	0.00221151	Slit3/Sema3e/Sema6d/Fgf13/Rerg	5
DG	DEG_young	GO:0002027	regulation of heart rate	4/78	110/29008	0.000224969	0.00359951	0.00225977	Cacna1c/Slc8a1/Chrm3/Ctnna3	4
DG	DEG_young	GO:0021987	cerebral cortex development	4/78	111/29008	0.000232906	0.00368727	0.00231487	Robo1/Dcx/Fgf13/Fgfr1	4
DG	DEG_young	GO:0014706	striated muscle tissue development	7/78	461/29008	0.000244564	0.0038315	0.00240542	Slc8a1/Rbfox1/Rarb/Fgfr2/Fgfr1/Kcnk2/Sox11	7
DG	DEG_young	GO:0042391	regulation of membrane potential	7/78	465/29008	0.000257701	0.00399569	0.0025085	Cacna1c/Slc8a1/Fgf13/Ctnna3/Kcnk2/Hcn1/Kcnh7	7
DG	DEG_young	GO:0048562	embryonic organ morphogenesis	6/78	332/29008	0.000276141	0.00422689	0.00265364	Pcdh15/Rarb/Dscaml1/Fgfr2/Fgfr1/Sox11	6
DG	DEG_young	GO:0098742	cell-cell adhesion via plasma-membrane adhesion molecules	5/78	213/29008	0.000278233	0.00422689	0.00265364	Robo1/Pcdh15/Dscam/Dscaml1/Cdh10	5
DG	DEG_young	GO:0035265	organ growth	5/78	216/29008	0.000296722	0.0044627	0.00280168	Cacna1c/Rarb/Fgfr2/Fgfr1/Kcnk2	5
DG	DEG_young	GO:0071526	semaphorin-plexin signaling pathway	3/78	49/29008	0.000315198	0.00467041	0.00293208	Plxna4/Sema3e/Sema6d	3
DG	DEG_young	GO:0060484	lung-associated mesenchyme development	2/78	10/29008	0.000316743	0.00467041	0.00293208	Fgfr2/Fgfr1	2
DG	DEG_young	GO:0048639	positive regulation of developmental growth	5/78	221/29008	0.000329593	0.0048127	0.00302141	Dscam/Dcx/Myo5b/Fgfr2/Fgfr1	5
DG	DEG_young	GO:0060537	muscle tissue development	7/78	486/29008	0.000336331	0.00486386	0.00305353	Slc8a1/Rbfox1/Rarb/Fgfr2/Fgfr1/Kcnk2/Sox11	7
DG	DEG_young	GO:0050808	synapse organization	7/78	489/29008	0.000348985	0.0049988	0.00313824	Il1rapl2/Sema3e/Myo5b/Fgfr2/Fgf13/Ctnna2/Ptpro	7
DG	DEG_young	GO:0008038	neuron recognition	3/78	51/29008	0.000354901	0.00503557	0.00316133	Robo1/Dscam/Dscaml1	3
DG	DEG_young	GO:0046620	regulation of organ growth	4/78	125/29008	0.00036633	0.00514916	0.00323264	Cacna1c/Fgfr2/Fgfr1/Kcnk2	4
DG	DEG_young	GO:0060174	limb bud formation	2/78	11/29008	0.000386455	0.00533237	0.00334766	Fgfr2/Sox11	2
DG	DEG_young	GO:0099639	neurotransmitter receptor transport, endosome to plasma membrane	2/78	11/29008	0.000386455	0.00533237	0.00334766	Grip1/Myo5b	2
DG	DEG_young	GO:0060043	regulation of cardiac muscle cell proliferation	3/78	53/29008	0.000397688	0.00543748	0.00341365	Fgfr2/Fgfr1/Kcnk2	3
DG	DEG_young	GO:0048640	negative regulation of developmental growth	4/78	129/29008	0.000412787	0.00559308	0.00351133	Sema3e/Sema6d/Fgf13/Kcnk2	4
DG	DEG_young	GO:0051962	positive regulation of nervous system development	6/78	359/29008	0.000418348	0.00559367	0.0035117	Robo1/Plxna4/Dscam/Dcx/Myo5b/Sox11	6
DG	DEG_young	GO:0007019	microtubule depolymerization	3/78	54/29008	0.000420269	0.00559367	0.0035117	Nckap5/Stmn2/Fgf13	3
DG	DEG_young	GO:0048762	mesenchymal cell differentiation	5/78	237/29008	0.000453549	0.00598367	0.00375654	Sema3e/Sema6d/Fgfr2/Fgfr1/Sox11	5
DG	DEG_young	GO:0098911	regulation of ventricular cardiac muscle cell action potential	2/78	12/29008	0.000462938	0.00605442	0.00380096	Cacna1c/Ctnna3	2
DG	DEG_young	GO:0086001	cardiac muscle cell action potential	3/78	56/29008	0.000467866	0.00606613	0.00380831	Cacna1c/Fgf13/Ctnna3	3
DG	DEG_young	GO:1904062	regulation of cation transmembrane transport	6/78	376/29008	0.00053371	0.00686068	0.00430713	Cacna1c/Slc8a1/Pde4b/Fgf13/Hcn1/Plp1	6
DG	DEG_young	GO:0050922	negative regulation of chemotaxis	3/78	59/29008	0.000545528	0.00687782	0.00431789	Robo1/Sema3e/Sema6d	3
DG	DEG_young	GO:0021860	pyramidal neuron development	2/78	13/29008	0.000546154	0.00687782	0.00431789	Dcx/Fgfr2	2
DG	DEG_young	GO:0010720	positive regulation of cell development	6/78	378/29008	0.000548762	0.00687782	0.00431789	Robo1/Plxna4/Dscam/Dcx/Myo5b/Sox11	6
DG	DEG_young	GO:0001508	action potential	4/78	143/29008	0.000608694	0.00744289	0.00467264	Cacna1c/Fgf13/Ctnna3/Hcn1	4
DG	DEG_young	GO:0030326	embryonic limb morphogenesis	4/78	143/29008	0.000608694	0.00744289	0.00467264	Cacna1c/Rarb/Fgfr1/Pbx1	4
DG	DEG_young	GO:0035113	embryonic appendage morphogenesis	4/78	143/29008	0.000608694	0.00744289	0.00467264	Cacna1c/Rarb/Fgfr1/Pbx1	4
DG	DEG_young	GO:0021872	forebrain generation of neurons	3/78	62/29008	0.000630988	0.00765327	0.00480472	Dcx/Fgfr2/Fgfr1	3
DG	DEG_young	GO:0048706	embryonic skeletal system development	4/78	147/29008	0.000675007	0.00812169	0.00509879	Dscaml1/Fgfr2/Pbx1/Sox11	4
DG	DEG_young	GO:0060562	epithelial tube morphogenesis	6/78	394/29008	0.000681431	0.0081339	0.00510646	Robo1/Sema3e/Fgfr2/Mtss1/Pbx1/Sox11	6
DG	DEG_young	GO:0048705	skeletal system morphogenesis	5/78	261/29008	0.000701602	0.00830873	0.00521622	Rarb/Dscaml1/Fgfr2/Wwox/Sox11	5
DG	DEG_young	GO:0021859	pyramidal neuron differentiation	2/78	15/29008	0.000732647	0.00860861	0.00540448	Dcx/Fgfr2	2
DG	DEG_young	GO:0003231	cardiac ventricle development	4/78	151/29008	0.000746286	0.00870089	0.00546241	Robo1/Slit3/Fgfr2/Sox11	4
DG	DEG_young	GO:0060038	cardiac muscle cell proliferation	3/78	66/29008	0.000757591	0.00876474	0.0055025	Fgfr2/Fgfr1/Kcnk2	3
DG	DEG_young	GO:0042461	photoreceptor cell development	3/78	67/29008	0.000791575	0.009088	0.00570544	Dcx/Miat/Hcn1	3
DG	DEG_young	GO:0048738	cardiac muscle tissue development	5/78	269/29008	0.00080338	0.00915366	0.00574667	Slc8a1/Rarb/Fgfr2/Fgfr1/Kcnk2	5
DG	DEG_young	GO:0061337	cardiac conduction	3/78	68/29008	0.000826514	0.00931201	0.00584608	Cacna1c/Slc8a1/Ctnna3	3
DG	DEG_young	GO:0060979	vasculogenesis involved in coronary vascular morphogenesis	2/78	16/29008	0.000835852	0.00931201	0.00584608	Fgfr2/Fgfr1	2
DG	DEG_young	GO:0070593	dendrite self-avoidance	2/78	16/29008	0.000835852	0.00931201	0.00584608	Dscam/Dscaml1	2
DG	DEG_young	GO:0048593	camera-type eye morphogenesis	4/78	156/29008	0.000842676	0.00931901	0.00585047	Dscam/Miat/Hcn1/Sox11	4
DG	DEG_young	GO:0050771	negative regulation of axonogenesis	3/78	70/29008	0.000899298	0.00980105	0.00615309	Sema3e/Sema6d/Fgf13	3
DG	DEG_young	GO:0050885	neuromuscular process controlling balance	3/78	70/29008	0.000899298	0.00980105	0.00615309	Pcdh15/Rbfox1/Slc1a3	3
DG	DEG_young	GO:0010977	negative regulation of neuron projection development	4/78	162/29008	0.000969563	0.0103377	0.00648997	Sema3e/Sema6d/Stmn2/Fgf13	4
DG	DEG_young	GO:0021543	pallium development	4/78	162/29008	0.000969563	0.0103377	0.00648997	Robo1/Dcx/Fgf13/Fgfr1	4
DG	DEG_young	GO:0050768	negative regulation of neurogenesis	4/78	162/29008	0.000969563	0.0103377	0.00648997	Sema3e/Sema6d/Fgf13/Sox11	4
DG	DEG_young	GO:0007405	neuroblast proliferation	3/78	72/29008	0.000976028	0.0103377	0.00648997	Fgfr2/Fgf13/Fgfr1	3
DG	DEG_young	GO:0003012	muscle system process	6/78	425/29008	0.00100818	0.0106035	0.00665688	Cacna1c/Slc8a1/Pde4b/Fgf13/Chrm3/Ctnna3	6
DG	DEG_young	GO:0051961	negative regulation of nervous system development	4/78	166/29008	0.00106127	0.0110155	0.00691554	Sema3e/Sema6d/Fgf13/Sox11	4
DG	DEG_young	GO:0099638	endosome to plasma membrane protein transport	2/78	18/29008	0.001062	0.0110155	0.00691554	Grip1/Myo5b	2
DG	DEG_young	GO:0048645	animal organ formation	3/78	75/29008	0.0010987	0.0113181	0.0071055	Robo1/Fgfr2/Fgfr1	3
DG	DEG_young	GO:0051258	protein polymerization	5/78	293/29008	0.00117534	0.0120252	0.00754942	Rasa1/Stmn2/Mtss1/Fgf13/Ctnna2	5
DG	DEG_young	GO:0060976	coronary vasculature development	3/78	77/29008	0.00118565	0.0120487	0.00756419	Robo1/Fgfr2/Fgfr1	3
DG	DEG_young	GO:0001667	ameboidal-type cell migration	6/78	444/29008	0.00126105	0.0126605	0.00794827	Robo1/Slc8a1/Sema3e/Sema6d/Ccbe1/Fgfr1	6
DG	DEG_young	GO:1903169	regulation of calcium ion transmembrane transport	4/78	174/29008	0.00126269	0.0126605	0.00794827	Cacna1c/Slc8a1/Pde4b/Plp1	4
DG	DEG_young	GO:0010763	positive regulation of fibroblast migration	2/78	20/29008	0.00131424	0.013004	0.00816393	Slc8a1/Fgfr1	2
DG	DEG_young	GO:0048557	embryonic digestive tract morphogenesis	2/78	20/29008	0.00131424	0.013004	0.00816393	Fgfr2/Sox11	2
DG	DEG_young	GO:0007015	actin filament organization	6/78	453/29008	0.00139658	0.0137285	0.00861872	Pcdh15/Rasa1/Myo5b/Mtss1/Ctnna3/Ctnna2	6
DG	DEG_young	GO:0014855	striated muscle cell proliferation	3/78	82/29008	0.00142166	0.0137947	0.00866032	Fgfr2/Fgfr1/Kcnk2	3
DG	DEG_young	GO:0060042	retina morphogenesis in camera-type eye	3/78	82/29008	0.00142166	0.0137947	0.00866032	Dscam/Miat/Hcn1	3
DG	DEG_young	GO:0007162	negative regulation of cell adhesion	5/78	310/29008	0.00150701	0.0145291	0.00912135	Plxna4/Dscam/Rasa1/Sema3e/Dscaml1	5
DG	DEG_young	GO:0055021	regulation of cardiac muscle tissue growth	3/78	84/29008	0.00152373	0.0145967	0.00916381	Fgfr2/Fgfr1/Kcnk2	3
DG	DEG_young	GO:0003180	aortic valve morphogenesis	2/78	22/29008	0.00159228	0.0149674	0.00939654	Robo1/Slit3	2
DG	DEG_young	GO:0098877	neurotransmitter receptor transport to plasma membrane	2/78	22/29008	0.00159228	0.0149674	0.00939654	Grip1/Myo5b	2
DG	DEG_young	GO:1900746	regulation of vascular endothelial growth factor signaling pathway	2/78	22/29008	0.00159228	0.0149674	0.00939654	Robo1/Ccbe1	2
DG	DEG_young	GO:0046530	photoreceptor cell differentiation	3/78	86/29008	0.00163027	0.0151354	0.00950199	Dcx/Miat/Hcn1	3
DG	DEG_young	GO:0060113	inner ear receptor cell differentiation	3/78	86/29008	0.00163027	0.0151354	0.00950199	Pcdh15/Gsdme/Fgfr1	3
DG	DEG_young	GO:0006883	cellular sodium ion homeostasis	2/78	23/29008	0.00174089	0.0160632	0.0100845	Slc8a1/Slc1a3	2
DG	DEG_young	GO:0045927	positive regulation of growth	5/78	321/29008	0.00175549	0.0160991	0.010107	Dscam/Dcx/Myo5b/Fgfr2/Fgfr1	5
DG	DEG_young	GO:0014032	neural crest cell development	3/78	89/29008	0.00179866	0.0163951	0.0102928	Sema3e/Sema6d/Sox11	3
DG	DEG_young	GO:0021889	olfactory bulb interneuron differentiation	2/78	24/29008	0.00189585	0.0168719	0.0105922	Robo1/Fgfr1	2
DG	DEG_young	GO:0048485	sympathetic nervous system development	2/78	24/29008	0.00189585	0.0168719	0.0105922	Plxna4/Sox11	2
DG	DEG_young	GO:0048670	regulation of collateral sprouting	2/78	24/29008	0.00189585	0.0168719	0.0105922	Dcx/Fgf13	2
DG	DEG_young	GO:1902547	regulation of cellular response to vascular endothelial growth factor stimulus	2/78	24/29008	0.00189585	0.0168719	0.0105922	Robo1/Ccbe1	2
DG	DEG_young	GO:0060420	regulation of heart growth	3/78	92/29008	0.00197753	0.0174905	0.0109805	Fgfr2/Fgfr1/Kcnk2	3
DG	DEG_young	GO:0061351	neural precursor cell proliferation	4/78	197/29008	0.00198861	0.0174905	0.0109805	Rarb/Fgfr2/Fgf13/Fgfr1	4
DG	DEG_young	GO:0042490	mechanoreceptor differentiation	3/78	93/29008	0.00203952	0.017834	0.0111962	Pcdh15/Gsdme/Fgfr1	3
DG	DEG_young	GO:0050905	neuromuscular process	4/78	199/29008	0.0020629	0.0179341	0.011259	Pcdh15/Rbfox1/Ctnna2/Slc1a3	4
DG	DEG_young	GO:0014031	mesenchymal cell development	3/78	95/29008	0.00216711	0.0186112	0.0116841	Sema3e/Sema6d/Sox11	3
DG	DEG_young	GO:0048864	stem cell development	3/78	95/29008	0.00216711	0.0186112	0.0116841	Sema3e/Sema6d/Sox11	3
DG	DEG_young	GO:0071805	potassium ion transmembrane transport	4/78	202/29008	0.0021779	0.0186112	0.0116841	Kcnk2/Hcn1/Kcnh7/Slc1a3	4
DG	DEG_young	GO:0098703	calcium ion import across plasma membrane	2/78	26/29008	0.00222467	0.0187972	0.0118009	Cacna1c/Slc8a1	2
DG	DEG_young	GO:0099010	modification of postsynaptic structure	2/78	26/29008	0.00222467	0.0187972	0.0118009	Myo5b/Ctnna2	2
DG	DEG_young	GO:0010721	negative regulation of cell development	4/78	205/29008	0.00229726	0.0193021	0.0121179	Sema3e/Sema6d/Fgf13/Sox11	4
DG	DEG_young	GO:0014033	neural crest cell differentiation	3/78	98/29008	0.00236761	0.0194989	0.0122414	Sema3e/Sema6d/Sox11	3
DG	DEG_young	GO:0003176	aortic valve development	2/78	27/29008	0.00239847	0.0194989	0.0122414	Robo1/Slit3	2
DG	DEG_young	GO:0014829	vascular associated smooth muscle contraction	2/78	27/29008	0.00239847	0.0194989	0.0122414	Slc8a1/Chrm3	2
DG	DEG_young	GO:0021884	forebrain neuron development	2/78	27/29008	0.00239847	0.0194989	0.0122414	Dcx/Fgfr2	2
DG	DEG_young	GO:0048843	negative regulation of axon extension involved in axon guidance	2/78	27/29008	0.00239847	0.0194989	0.0122414	Sema3e/Sema6d	2
DG	DEG_young	GO:1902656	calcium ion import into cytosol	2/78	27/29008	0.00239847	0.0194989	0.0122414	Cacna1c/Slc8a1	2
DG	DEG_young	GO:0031345	negative regulation of cell projection organization	4/78	211/29008	0.00254937	0.0206143	0.0129416	Sema3e/Sema6d/Stmn2/Fgf13	4
DG	DEG_young	GO:0060445	branching involved in salivary gland morphogenesis	2/78	28/29008	0.00257848	0.0206278	0.0129501	Fgfr2/Fgfr1	2
DG	DEG_young	GO:0086005	ventricular cardiac muscle cell action potential	2/78	28/29008	0.00257848	0.0206278	0.0129501	Cacna1c/Ctnna3	2
DG	DEG_young	GO:0001759	organ induction	2/78	29/29008	0.00276466	0.0217699	0.0136671	Robo1/Fgfr1	2
DG	DEG_young	GO:0060045	positive regulation of cardiac muscle cell proliferation	2/78	29/29008	0.00276466	0.0217699	0.0136671	Fgfr2/Fgfr1	2
DG	DEG_young	GO:0099637	neurotransmitter receptor transport	2/78	29/29008	0.00276466	0.0217699	0.0136671	Grip1/Myo5b	2
DG	DEG_young	GO:0048839	inner ear development	4/78	218/29008	0.00286681	0.0224567	0.0140983	Pcdh15/Gsdme/Fgfr2/Fgfr1	4
DG	DEG_young	GO:0007517	muscle organ development	5/78	360/29008	0.00288226	0.0224607	0.0141008	Rbfox1/Jph1/Fgfr2/Mtss1/Sox11	5
DG	DEG_young	GO:0006929	substrate-dependent cell migration	2/78	30/29008	0.00295699	0.0226928	0.0142465	Robo1/Fgfr1	2
DG	DEG_young	GO:0071312	cellular response to alkaloid	2/78	30/29008	0.00295699	0.0226928	0.0142465	Slc8a1/Slc1a3	2
DG	DEG_young	GO:0002065	columnar/cuboidal epithelial cell differentiation	3/78	106/29008	0.0029573	0.0226928	0.0142465	Rarb/Fgfr2/Sox11	3
DG	DEG_young	GO:0046879	hormone secretion	5/78	367/29008	0.00312956	0.0238927	0.0149998	Cacna1c/Klf7/Nnat/Fgfr1/Sox11	5
DG	DEG_young	GO:0042310	vasoconstriction	3/78	109/29008	0.00319963	0.0243043	0.0152582	Cacna1c/Slc8a1/Chrm3	3
DG	DEG_young	GO:0061138	morphogenesis of a branching epithelium	4/78	226/29008	0.0032616	0.0246505	0.0154756	Sema3e/Fgfr2/Fgfr1/Pbx1	4
DG	DEG_young	GO:0048704	embryonic skeletal system morphogenesis	3/78	110/29008	0.00328304	0.0246884	0.0154994	Dscaml1/Fgfr2/Sox11	3
DG	DEG_young	GO:0048668	collateral sprouting	2/78	32/29008	0.00335995	0.0250166	0.0157054	Dcx/Fgf13	2
DG	DEG_young	GO:0060977	coronary vasculature morphogenesis	2/78	32/29008	0.00335995	0.0250166	0.0157054	Fgfr2/Fgfr1	2
DG	DEG_young	GO:0009914	hormone transport	5/78	375/29008	0.00343058	0.0254167	0.0159566	Cacna1c/Klf7/Nnat/Fgfr1/Sox11	5
DG	DEG_young	GO:0055017	cardiac muscle tissue growth	3/78	113/29008	0.00354121	0.0260682	0.0163656	Fgfr2/Fgfr1/Kcnk2	3
DG	DEG_young	GO:0060117	auditory receptor cell development	2/78	33/29008	0.00357051	0.0260682	0.0163656	Pcdh15/Fgfr1	2
DG	DEG_young	GO:1905314	semi-lunar valve development	2/78	33/29008	0.00357051	0.0260682	0.0163656	Robo1/Slit3	2
DG	DEG_young	GO:0030324	lung development	4/78	233/29008	0.00363619	0.0264195	0.0165861	Fgfr2/Ccbe1/Fgfr1/Sox11	4
DG	DEG_young	GO:0072009	nephron epithelium development	3/78	115/29008	0.00372004	0.0268987	0.016887	Mtss1/Pbx1/Ptpro	3
DG	DEG_young	GO:0003156	regulation of animal organ formation	2/78	34/29008	0.00378708	0.0271227	0.0170276	Robo1/Fgfr1	2
DG	DEG_young	GO:0099563	modification of synaptic structure	2/78	34/29008	0.00378708	0.0271227	0.0170276	Myo5b/Ctnna2	2
DG	DEG_young	GO:0030323	respiratory tube development	4/78	236/29008	0.00380531	0.0271241	0.0170285	Fgfr2/Ccbe1/Fgfr1/Sox11	4
DG	DEG_young	GO:0006939	smooth muscle contraction	3/78	117/29008	0.00390429	0.0276983	0.017389	Cacna1c/Slc8a1/Chrm3	3
DG	DEG_young	GO:1902903	regulation of supramolecular fiber organization	5/78	388/29008	0.00396344	0.0279189	0.0175274	Rasa1/Stmn2/Mtss1/Fgf13/Ctnna2	5
DG	DEG_young	GO:0042472	inner ear morphogenesis	3/78	118/29008	0.00399846	0.0279189	0.0175274	Pcdh15/Fgfr2/Fgfr1	3
DG	DEG_young	GO:0007026	negative regulation of microtubule depolymerization	2/78	35/29008	0.00400962	0.0279189	0.0175274	Stmn2/Fgf13	2
DG	DEG_young	GO:0021846	cell proliferation in forebrain	2/78	35/29008	0.00400962	0.0279189	0.0175274	Fgfr2/Fgfr1	2
DG	DEG_young	GO:0006813	potassium ion transport	4/78	240/29008	0.00403902	0.0279939	0.0175746	Kcnk2/Hcn1/Kcnh7/Slc1a3	4
DG	DEG_young	GO:0045666	positive regulation of neuron differentiation	3/78	119/29008	0.00409401	0.0281497	0.0176724	Rgs6/Fgfr1/Sox11	3
DG	DEG_young	GO:0045664	regulation of neuron differentiation	4/78	241/29008	0.00409893	0.0281497	0.0176724	Rgs6/Fgfr1/Pbx1/Sox11	4
DG	DEG_young	GO:0048863	stem cell differentiation	4/78	243/29008	0.00422055	0.0287123	0.0180256	Sema3e/Sema6d/Fgfr2/Sox11	4
DG	DEG_young	GO:0002053	positive regulation of mesenchymal cell proliferation	2/78	36/29008	0.00423811	0.0287123	0.0180256	Fgfr2/Fgfr1	2
DG	DEG_young	GO:0048048	embryonic eye morphogenesis	2/78	36/29008	0.00423811	0.0287123	0.0180256	Rarb/Sox11	2
DG	DEG_young	GO:0001763	morphogenesis of a branching structure	4/78	245/29008	0.00434458	0.0293016	0.0183955	Sema3e/Fgfr2/Fgfr1/Pbx1	4
DG	DEG_young	GO:0001964	startle response	2/78	37/29008	0.00447252	0.0294895	0.0185135	Pcdh15/Ctnna2	2
DG	DEG_young	GO:0007435	salivary gland morphogenesis	2/78	37/29008	0.00447252	0.0294895	0.0185135	Fgfr2/Fgfr1	2
DG	DEG_young	GO:0086091	regulation of heart rate by cardiac conduction	2/78	37/29008	0.00447252	0.0294895	0.0185135	Cacna1c/Ctnna3	2
DG	DEG_young	GO:0090075	relaxation of muscle	2/78	37/29008	0.00447252	0.0294895	0.0185135	Slc8a1/Pde4b	2
DG	DEG_young	GO:0030282	bone mineralization	3/78	123/29008	0.00449009	0.0294895	0.0185135	Slc8a1/Fgfr2/Mtss1	3
DG	DEG_young	GO:0060419	heart growth	3/78	123/29008	0.00449009	0.0294895	0.0185135	Fgfr2/Fgfr1/Kcnk2	3
DG	DEG_young	GO:0051261	protein depolymerization	3/78	124/29008	0.0045926	0.0300316	0.0188538	Nckap5/Stmn2/Fgf13	3
DG	DEG_young	GO:0050678	regulation of epithelial cell proliferation	5/78	403/29008	0.00464921	0.0302447	0.0189876	Robo1/Fgfr2/Mtss1/Fgfr1/Sox11	5
DG	DEG_young	GO:0043583	ear development	4/78	250/29008	0.0046654	0.0302447	0.0189876	Pcdh15/Gsdme/Fgfr2/Fgfr1	4
DG	DEG_young	GO:0001953	negative regulation of cell-matrix adhesion	2/78	38/29008	0.0047128	0.0302908	0.0190166	Rasa1/Sema3e	2
DG	DEG_young	GO:0031114	regulation of microtubule depolymerization	2/78	38/29008	0.0047128	0.0302908	0.0190166	Stmn2/Fgf13	2
DG	DEG_young	GO:0031109	microtubule polymerization or depolymerization	3/78	126/29008	0.00480187	0.0306017	0.0192117	Nckap5/Stmn2/Fgf13	3
DG	DEG_young	GO:0048565	digestive tract development	3/78	126/29008	0.00480187	0.0306017	0.0192117	Rarb/Fgfr2/Sox11	3
DG	DEG_young	GO:0034764	positive regulation of transmembrane transport	4/78	253/29008	0.00486536	0.0308756	0.0193837	Cacna1c/Rasa1/Hcn1/Plp1	4
DG	DEG_young	GO:0071320	cellular response to cAMP	2/78	39/29008	0.00495893	0.0313371	0.0196734	Slc8a1/Hcn1	2
DG	DEG_young	GO:0060219	camera-type eye photoreceptor cell differentiation	2/78	40/29008	0.00521087	0.0327914	0.0205865	Miat/Hcn1	2
DG	DEG_young	GO:0007431	salivary gland development	2/78	41/29008	0.0054686	0.0337081	0.0211619	Fgfr2/Fgfr1	2
DG	DEG_young	GO:0010762	regulation of fibroblast migration	2/78	41/29008	0.0054686	0.0337081	0.0211619	Slc8a1/Fgfr1	2
DG	DEG_young	GO:0035850	epithelial cell differentiation involved in kidney development	2/78	41/29008	0.0054686	0.0337081	0.0211619	Mtss1/Ptpro	2
DG	DEG_young	GO:0060603	mammary gland duct morphogenesis	2/78	41/29008	0.0054686	0.0337081	0.0211619	Robo1/Fgfr2	2
DG	DEG_young	GO:0110110	positive regulation of animal organ morphogenesis	2/78	41/29008	0.0054686	0.0337081	0.0211619	Robo1/Fgfr1	2
DG	DEG_young	GO:0050807	regulation of synapse organization	4/78	263/29008	0.00557339	0.0342138	0.0214794	Il1rapl2/Myo5b/Ctnna2/Ptpro	4
DG	DEG_young	GO:0009791	post-embryonic development	3/78	134/29008	0.00569619	0.0348255	0.0218634	Slc8a1/Dscam/Fgfr2	3
DG	DEG_young	GO:0038084	vascular endothelial growth factor signaling pathway	2/78	42/29008	0.00573208	0.034903	0.0219121	Robo1/Ccbe1	2
DG	DEG_young	GO:0002064	epithelial cell development	4/78	266/29008	0.00579852	0.035024	0.0219881	Pcdh15/Rarb/Fgfr2/Fgfr1	4
DG	DEG_young	GO:0060541	respiratory system development	4/78	266/29008	0.00579852	0.035024	0.0219881	Fgfr2/Ccbe1/Fgfr1/Sox11	4
DG	DEG_young	GO:0030278	regulation of ossification	3/78	136/29008	0.0059343	0.0357007	0.0224129	Slc8a1/Pbx1/Sox11	3
DG	DEG_young	GO:0086002	cardiac muscle cell action potential involved in contraction	2/78	43/29008	0.00600127	0.0359598	0.0225756	Cacna1c/Ctnna3	2
DG	DEG_young	GO:0050803	regulation of synapse structure or activity	4/78	271/29008	0.0061871	0.0369262	0.0231823	Il1rapl2/Myo5b/Ctnna2/Ptpro	4
DG	DEG_young	GO:0010464	regulation of mesenchymal cell proliferation	2/78	44/29008	0.00627615	0.0371627	0.0233307	Fgfr2/Fgfr1	2
DG	DEG_young	GO:0031128	developmental induction	2/78	44/29008	0.00627615	0.0371627	0.0233307	Robo1/Fgfr1	2
DG	DEG_young	GO:0055123	digestive system development	3/78	139/29008	0.00630251	0.0371724	0.0233368	Rarb/Fgfr2/Sox11	3
DG	DEG_young	GO:0032412	regulation of ion transmembrane transporter activity	4/78	273/29008	0.00634727	0.0372902	0.0234108	Pde4b/Fgf13/Chrm3/Hcn1	4
DG	DEG_young	GO:0042471	ear morphogenesis	3/78	140/29008	0.00642821	0.0376188	0.0236171	Pcdh15/Fgfr2/Fgfr1	3
DG	DEG_young	GO:0055023	positive regulation of cardiac muscle tissue growth	2/78	46/29008	0.00684285	0.0398901	0.025043	Fgfr2/Fgfr1	2
DG	DEG_young	GO:0010959	regulation of metal ion transport	5/78	443/29008	0.0068858	0.0399855	0.0251029	Cacna1c/Slc8a1/Pde4b/Fgf13/Plp1	5
DG	DEG_young	GO:0007605	sensory perception of sound	4/78	280/29008	0.00692955	0.0400848	0.0251652	Pcdh15/Gsdme/Fgfr1/Slc1a3	4
DG	DEG_young	GO:0043624	cellular protein complex disassembly	3/78	145/29008	0.00707917	0.0404922	0.025421	Nckap5/Stmn2/Fgf13	3
DG	DEG_young	GO:0007628	adult walking behavior	2/78	47/29008	0.00713459	0.0404922	0.025421	Pcdh15/Cacna1c	2
DG	DEG_young	GO:0021772	olfactory bulb development	2/78	47/29008	0.00713459	0.0404922	0.025421	Robo1/Fgfr1	2
DG	DEG_young	GO:0042462	eye photoreceptor cell development	2/78	47/29008	0.00713459	0.0404922	0.025421	Miat/Hcn1	2
DG	DEG_young	GO:2001239	regulation of extrinsic apoptotic signaling pathway in absence of ligand	2/78	47/29008	0.00713459	0.0404922	0.025421	Fgfr1/Wwox	2
DG	DEG_young	GO:0022898	regulation of transmembrane transporter activity	4/78	283/29008	0.00718957	0.0406508	0.0255206	Pde4b/Fgf13/Chrm3/Hcn1	4
DG	DEG_young	GO:0003179	heart valve morphogenesis	2/78	48/29008	0.0074319	0.0416869	0.026171	Robo1/Slit3	2
DG	DEG_young	GO:0030517	negative regulation of axon extension	2/78	48/29008	0.0074319	0.0416869	0.026171	Sema3e/Sema6d	2
DG	DEG_young	GO:0051924	regulation of calcium ion transport	4/78	286/29008	0.00745597	0.0416869	0.026171	Cacna1c/Slc8a1/Pde4b/Plp1	4
DG	DEG_young	GO:0035725	sodium ion transmembrane transport	3/78	149/29008	0.00762712	0.0424859	0.0266726	Slc8a1/Fgf13/Hcn1	3
DG	DEG_young	GO:0031111	negative regulation of microtubule polymerization or depolymerization	2/78	49/29008	0.00773474	0.0426119	0.0267517	Stmn2/Fgf13	2
DG	DEG_young	GO:0060421	positive regulation of heart growth	2/78	49/29008	0.00773474	0.0426119	0.0267517	Fgfr2/Fgfr1	2
DG	DEG_young	GO:0090659	walking behavior	2/78	49/29008	0.00773474	0.0426119	0.0267517	Pcdh15/Cacna1c	2
DG	DEG_young	GO:0021988	olfactory lobe development	2/78	50/29008	0.00804308	0.043829	0.0275158	Robo1/Fgfr1	2
DG	DEG_young	GO:0030901	midbrain development	2/78	50/29008	0.00804308	0.043829	0.0275158	Fgfr2/Fgfr1	2
DG	DEG_young	GO:0034332	adherens junction organization	2/78	50/29008	0.00804308	0.043829	0.0275158	Mtss1/Cdh10	2
DG	DEG_young	GO:0021879	forebrain neuron differentiation	2/78	51/29008	0.00835688	0.0453065	0.0284434	Dcx/Fgfr2	2
DG	DEG_young	GO:0070588	calcium ion transmembrane transport	4/78	296/29008	0.00839084	0.0453065	0.0284434	Cacna1c/Slc8a1/Pde4b/Plp1	4
DG	DEG_young	GO:0032409	regulation of transporter activity	4/78	297/29008	0.00848836	0.0453065	0.0284434	Pde4b/Fgf13/Chrm3/Hcn1	4
DG	DEG_young	GO:0022612	gland morphogenesis	3/78	155/29008	0.00849497	0.0453065	0.0284434	Robo1/Fgfr2/Fgfr1	3
DG	DEG_young	GO:0035637	multicellular organismal signaling	3/78	155/29008	0.00849497	0.0453065	0.0284434	Cacna1c/Slc8a1/Ctnna3	3
DG	DEG_young	GO:0072006	nephron development	3/78	155/29008	0.00849497	0.0453065	0.0284434	Mtss1/Pbx1/Ptpro	3
DG	DEG_young	GO:0010518	positive regulation of phospholipase activity	2/78	52/29008	0.00867612	0.0456754	0.028675	Fgfr2/Fgfr1	2
DG	DEG_young	GO:0061005	cell differentiation involved in kidney development	2/78	52/29008	0.00867612	0.0456754	0.028675	Mtss1/Ptpro	2
DG	DEG_young	GO:0072091	regulation of stem cell proliferation	2/78	52/29008	0.00867612	0.0456754	0.028675	Fgfr1/Sox11	2
DG	DEG_young	GO:0090287	regulation of cellular response to growth factor stimulus	4/78	299/29008	0.00868561	0.0456754	0.028675	Robo1/Ccbe1/Fgfr1/Sox11	4
DG	DEG_young	GO:2001235	positive regulation of apoptotic signaling pathway	3/78	157/29008	0.00879661	0.0460979	0.0289402	Gsdme/Timp3/Wwox	3
DG	DEG_young	GO:0050673	epithelial cell proliferation	5/78	471/29008	0.00884175	0.0461736	0.0289878	Robo1/Fgfr2/Mtss1/Fgfr1/Sox11	5
DG	DEG_young	GO:0046883	regulation of hormone secretion	4/78	302/29008	0.00898709	0.0463601	0.0291049	Klf7/Nnat/Fgfr1/Sox11	4
DG	DEG_young	GO:0021545	cranial nerve development	2/78	53/29008	0.00900077	0.0463601	0.0291049	Plxna4/Slc1a3	2
DG	DEG_young	GO:0048483	autonomic nervous system development	2/78	53/29008	0.00900077	0.0463601	0.0291049	Plxna4/Sox11	2
DG	DEG_young	GO:0072132	mesenchyme morphogenesis	2/78	53/29008	0.00900077	0.0463601	0.0291049	Robo1/Fgfr1	2
DG	DEG_young	GO:0035272	exocrine system development	2/78	54/29008	0.00933079	0.047733	0.0299668	Fgfr2/Fgfr1	2
DG	DEG_young	GO:0045773	positive regulation of axon extension	2/78	54/29008	0.00933079	0.047733	0.0299668	Dscam/Myo5b	2
DG	DEG_young	GO:0042491	inner ear auditory receptor cell differentiation	2/78	55/29008	0.00966615	0.0491145	0.0308341	Pcdh15/Fgfr1	2
DG	DEG_young	GO:0048546	digestive tract morphogenesis	2/78	55/29008	0.00966615	0.0491145	0.0308341	Fgfr2/Sox11	2
DG	DEG_young	GO:0050954	sensory perception of mechanical stimulus	4/78	309/29008	0.00971697	0.0492065	0.0308918	Pcdh15/Gsdme/Fgfr1/Slc1a3	4
DG	DEG_aged	GO:0098742	cell-cell adhesion via plasma-membrane adhesion molecules	9/73	213/29008	3.38605e-09	2.95447e-06	2.18572e-06	Nrg1/Unc5d/Ntng1/Cdh18/Lrrc4c/Adgrl3/Cdh13/Cdh12/Grid2	9
DG	DEG_aged	GO:0002181	cytoplasmic translation	7/73	96/29008	4.74614e-09	2.95447e-06	2.18572e-06	Rplp1/Rpl17/Rpl9/Rps21/Rpl35a/Rpl30/Rpl24	7
DG	DEG_aged	GO:0007409	axonogenesis	11/73	487/29008	3.72012e-08	1.20707e-05	8.92989e-06	Nrg1/Unc5d/Ntng1/Unc5c/Cobl/Lrrc4c/Nptx1/Nrn1/Olfm1/Rpl24/Etv1	11
DG	DEG_aged	GO:0050808	synapse organization	11/73	489/29008	3.87812e-08	1.20707e-05	8.92989e-06	Nrxn3/Nrg1/Ntng1/Dgkb/Lrrc4c/Nptx1/Adgrl3/C1ql3/Nptxr/Unc13c/Grid2	11
DG	DEG_aged	GO:0034329	cell junction assembly	9/73	439/29008	1.58215e-06	0.000393955	0.000291448	Nrxn3/Nrg1/Cdh18/Fmn1/Nptx1/Adgrl3/Nptxr/Cdh12/Grid2	9
DG	DEG_aged	GO:0007416	synapse assembly	6/73	193/29008	9.43262e-06	0.00188965	0.00139796	Nrxn3/Nrg1/Nptx1/Adgrl3/Nptxr/Grid2	6
DG	DEG_aged	GO:2001222	regulation of neuron migration	4/73	55/29008	1.14213e-05	0.00188965	0.00139796	Nrg1/Unc5d/Ntng1/Olfm1	4
DG	DEG_aged	GO:0099150	regulation of postsynaptic specialization assembly	3/73	18/29008	1.21423e-05	0.00188965	0.00139796	Nptx1/Nptxr/Grid2	3
DG	DEG_aged	GO:0016079	synaptic vesicle exocytosis	5/73	139/29008	2.71721e-05	0.0037588	0.00278077	Nrxn3/Grm8/Rims2/Nrn1/Unc13c	5
DG	DEG_aged	GO:0098698	postsynaptic specialization assembly	3/73	27/29008	4.28221e-05	0.00512198	0.00378925	Nptx1/Nptxr/Grid2	3
DG	DEG_aged	GO:0099003	vesicle-mediated transport in synapse	6/73	255/29008	4.52544e-05	0.00512198	0.00378925	Nrxn3/Nrg1/Grm8/Rims2/Nrn1/Unc13c	6
DG	DEG_aged	GO:2000300	regulation of synaptic vesicle exocytosis	4/73	86/29008	6.70495e-05	0.00618856	0.00457831	Nrxn3/Grm8/Rims2/Nrn1	4
DG	DEG_aged	GO:0048588	developmental cell growth	6/73	275/29008	6.87299e-05	0.00618856	0.00457831	Nrg1/Camk2d/Rims2/Cobl/Nrn1/Olfm1	6
DG	DEG_aged	GO:0060560	developmental growth involved in morphogenesis	6/73	280/29008	7.58994e-05	0.00618856	0.00457831	Nrg1/Rims2/Cobl/Fmn1/Nrn1/Olfm1	6
DG	DEG_aged	GO:0099068	postsynapse assembly	3/73	33/29008	7.90147e-05	0.00618856	0.00457831	Nptx1/Nptxr/Grid2	3
DG	DEG_aged	GO:0099560	synaptic membrane adhesion	3/73	34/29008	8.65049e-05	0.00618856	0.00457831	Nrg1/Ntng1/Lrrc4c	3
DG	DEG_aged	GO:0045055	regulated exocytosis	6/73	288/29008	8.86013e-05	0.00618856	0.00457831	Nrxn3/Grm8/Rims2/Nrn1/Unc13c/Rasgrp1	6
DG	DEG_aged	GO:0000462	maturation of SSU-rRNA from tricistronic rRNA transcript (SSU-rRNA, 5.8S rRNA, LSU-rRNA)	3/73	35/29008	9.44439e-05	0.00618856	0.00457831	Rps21/Rps8/Rps16	3
DG	DEG_aged	GO:0016339	calcium-dependent cell-cell adhesion via plasma membrane cell adhesion molecules	3/73	35/29008	9.44439e-05	0.00618856	0.00457831	Cdh18/Cdh13/Cdh12	3
DG	DEG_aged	GO:0042254	ribosome biogenesis	6/73	296/29008	0.000102943	0.00628916	0.00465273	Rps21/Rpl35a/Rps8/Rps16/Rpl14/Rpl24	6
DG	DEG_aged	GO:0007269	neurotransmitter secretion	5/73	187/29008	0.000111134	0.00628916	0.00465273	Nrxn3/Grm8/Rims2/Nrn1/Unc13c	5
DG	DEG_aged	GO:0099643	signal release from synapse	5/73	187/29008	0.000111134	0.00628916	0.00465273	Nrxn3/Grm8/Rims2/Nrn1/Unc13c	5
DG	DEG_aged	GO:0001764	neuron migration	5/73	195/29008	0.000135214	0.00731917	0.00541473	Nrg1/Unc5d/Ntng1/Adgrl3/Olfm1	5
DG	DEG_aged	GO:0099084	postsynaptic specialization organization	3/73	41/29008	0.000152165	0.00789358	0.00583968	Nptx1/Nptxr/Grid2	3
DG	DEG_aged	GO:0006364	rRNA processing	5/73	214/29008	0.000208391	0.0103779	0.00767758	Rps21/Rpl35a/Rps8/Rps16/Rpl14	5
DG	DEG_aged	GO:0016072	rRNA metabolic process	5/73	224/29008	0.000257353	0.0119531	0.00884288	Rps21/Rpl35a/Rps8/Rps16/Rpl14	5
DG	DEG_aged	GO:0030490	maturation of SSU-rRNA	3/73	49/29008	0.000259223	0.0119531	0.00884288	Rps21/Rps8/Rps16	3
DG	DEG_aged	GO:0046928	regulation of neurotransmitter secretion	4/73	124/29008	0.000275627	0.0119868	0.00886788	Nrxn3/Grm8/Rims2/Nrn1	4
DG	DEG_aged	GO:0099504	synaptic vesicle cycle	5/73	228/29008	0.000279211	0.0119868	0.00886788	Nrxn3/Grm8/Rims2/Nrn1/Unc13c	5
DG	DEG_aged	GO:0001952	regulation of cell-matrix adhesion	4/73	128/29008	0.000311068	0.0129093	0.00955035	Fmn1/Onecut1/Dmd/Cdh13	4
DG	DEG_aged	GO:0006836	neurotransmitter transport	5/73	244/29008	0.000381046	0.0153033	0.0113214	Nrxn3/Grm8/Rims2/Nrn1/Unc13c	5
DG	DEG_aged	GO:0032825	positive regulation of natural killer cell differentiation	2/73	12/29008	0.000405594	0.0157801	0.0116742	Tox/Rasgrp1	2
DG	DEG_aged	GO:0051588	regulation of neurotransmitter transport	4/73	141/29008	0.000448872	0.0169347	0.0125283	Nrxn3/Grm8/Rims2/Nrn1	4
DG	DEG_aged	GO:2001223	negative regulation of neuron migration	2/73	13/29008	0.000478558	0.017169	0.0127017	Nrg1/Olfm1	2
DG	DEG_aged	GO:0001505	regulation of neurotransmitter levels	5/73	257/29008	0.000482663	0.017169	0.0127017	Nrxn3/Grm8/Rims2/Nrn1/Unc13c	5
DG	DEG_aged	GO:0050807	regulation of synapse organization	5/73	263/29008	0.000535908	0.0182143	0.013475	Dgkb/Nptx1/Adgrl3/C1ql3/Grid2	5
[truncated: 2,744 more rows]

## Sheet: B.DEGs_Ogrodnik
gene name	p_val	avg_log2FC	pct.1	pct.2	p_val_adj
Lyz2	1.26701e-33	-2.62548	0.359	0.848	2.20206e-29
Apoe	2.37183e-33	-1.94415	0.969	1	4.12224e-29
Ttr	2.57043e-28	-2.81867	0.557	0.934	4.4674e-24
Hbb-bs	7.07005e-28	-4.19358	0.74	0.955	1.22878e-23
Spp1	9.81699e-25	-2.36033	0.01	0.451	1.70619e-20
Cst7	8.23901e-19	-1.34506	0.021	0.381	1.43194e-14
Cd52	3.9138e-17	-1.75917	0.286	0.668	6.80218e-13
Hba-a1	7.90071e-17	-4.72144	0.302	0.721	1.37314e-12
H2-D1	2.22318e-15	-1.08445	0.698	0.902	3.86389e-11
Hba-a2	1.15161e-14	-4.70558	0.25	0.639	2.0015e-10
Cd74	2.19961e-14	-2.36704	0.12	0.48	3.82292e-10
Jund	1.0457e-13	-0.953823	0.755	0.877	1.81743e-09
B2m	1.99181e-13	-1.0069	0.906	0.971	3.46176e-09
Gm10076	2.19681e-13	-0.891758	0.802	0.902	3.81805e-09
Timp2	3.48985e-13	-1.09335	0.417	0.693	6.06537e-09
Rps27rt	4.09287e-13	-0.974617	0.812	0.902	7.1134e-09
Il1b	5.7608e-12	-1.48471	0.083	0.369	1.00123e-07
Gm2000	6.2193e-12	-0.9305	0.547	0.766	1.08091e-07
Ccl4	8.26865e-12	-0.7243	0.656	0.906	1.43709e-07
Lgals3bp	1.71281e-11	-0.805022	0.135	0.439	2.97686e-07
Rps26-ps1	8.23605e-11	-0.78441	0.312	0.619	1.43143e-06
Lamp1	1.00685e-10	-0.66285	0.818	0.898	1.7499e-06
Malat1	1.03795e-10	0.519147	1	0.992	1.80396e-06
Gm9843	1.07529e-10	-0.85961	0.875	0.877	1.86885e-06
Ptgds	3.02448e-10	1.25877	0.87	0.738	5.25654e-06
Tyrobp	3.039e-10	-0.928299	0.823	0.93	5.28178e-06
Wdr89	3.11442e-10	-0.722099	0.755	0.889	5.41286e-06
Cd63	3.60591e-10	-0.824851	0.771	0.873	6.26706e-06
Gm10263	3.82601e-10	-0.730105	0.125	0.393	6.64961e-06
C1qa	1.03712e-09	-0.702264	0.911	0.967	1.80252e-05
Ptprb	4.69103e-09	0.514181	0.911	0.844	8.15301e-05
Gnas	5.09552e-09	-0.687399	0.646	0.803	8.85601e-05
C1qb	5.23434e-09	-0.643109	0.911	0.988	9.09727e-05
Ctss	5.50708e-09	-0.722672	0.875	0.959	9.57131e-05
Ifi27l2a	8.25344e-09	-0.677875	0.073	0.303	0.000143445
Son	1.29578e-08	0.556653	0.875	0.775	0.000225207
Gm10073	1.30788e-08	-0.829633	0.792	0.873	0.00022731
Ctsz	1.31632e-08	-0.859969	0.75	0.873	0.000228777
C4b	1.68222e-08	-0.888642	0.052	0.25	0.00029237
Pld3	2.13583e-08	-0.745317	0.26	0.516	0.000371207
Cxcl16	3.38281e-08	-0.736402	0.094	0.303	0.000587932
Crlf2	4.02162e-08	-0.734294	0.208	0.451	0.000698957
Rpl36-ps3	4.45065e-08	-0.521727	0.344	0.598	0.000773524
Srgn	5.3679e-08	-0.794282	0.333	0.586	0.000932942
Lilrb4a	5.44137e-08	-0.605442	0.01	0.168	0.00094571
Plp1	5.86783e-08	0.714152	0.927	0.844	0.00101983
H2-K1	8.06266e-08	-0.651776	0.583	0.758	0.00140129
Rps18-ps3	9.46538e-08	-0.705771	0.323	0.566	0.00164508
Hcar2	1.43181e-07	-0.728246	0.016	0.168	0.00248849
Gm11808	1.46961e-07	-0.711874	0.698	0.82	0.00255419
Ly9	1.63624e-07	-0.378527	0.021	0.18	0.00284378
Vamp8	1.65857e-07	-0.572707	0.391	0.68	0.0028826
Ccl3	2.45518e-07	-0.747705	0.5	0.754	0.00426711
Wfdc17	2.74332e-07	-1.69307	0.016	0.164	0.00476788
Lgals3	2.80773e-07	-0.941389	0.031	0.193	0.00487983
Rps28	2.94126e-07	-0.721743	0.906	0.914	0.00511192
Ctsd	3.06796e-07	-0.547984	0.969	0.996	0.00533211
Cyba	3.36986e-07	-0.703495	0.604	0.783	0.00585681
Slamf9	4.69635e-07	-0.487092	0.094	0.299	0.00816226
Cd48	5.80591e-07	-0.505542	0.161	0.393	0.0100907
H2-Ab1	7.71092e-07	-1.49618	0.083	0.266	0.0134016
Bcl2a1a	8.35583e-07	-0.594586	0.089	0.283	0.0145224
Glipr1	9.15199e-07	-0.536001	0.036	0.197	0.0159062
Gm10116	9.59644e-07	-0.695131	0.802	0.865	0.0166786
Tuba1a	1.22637e-06	0.569313	0.875	0.77	0.0213144
Plk3	1.34042e-06	-0.558233	0.141	0.348	0.0232965
Rps12-ps3	1.69463e-06	-0.63893	0.703	0.803	0.0294526
2024-09-07	1.7831e-06	0.632559	0.745	0.582	0.0309902
Arf6	1.87137e-06	-0.519944	0.146	0.352	0.0325245
Fcer1g	1.92766e-06	-0.580256	0.76	0.898	0.0335028
Rps15a	1.92793e-06	-0.489669	0.896	0.918	0.0335075
Fau	2.04029e-06	-0.524841	0.953	0.943	0.0354603
Lpl	3.14936e-06	-1.01067	0.01	0.131	0.0547359
Ptn	3.15786e-06	0.776104	0.698	0.471	0.0548836
Pdcd1	3.23724e-06	-0.317899	0	0.107	0.0562632
Ms4a6d	3.3489e-06	-0.452065	0.167	0.373	0.0582039
Rpl27-ps3	3.63793e-06	-0.627025	0.604	0.73	0.0632273
Ctsb	3.72731e-06	-0.732244	0.885	0.926	0.0647806
Cybb	3.77064e-06	-0.389365	0.005	0.119	0.0655337
Lag3	3.84523e-06	-0.79207	0.458	0.631	0.0668301
Man2b1	4.52281e-06	-0.639283	0.406	0.59	0.0786065
H2-Aa	5.04512e-06	-1.29263	0.016	0.139	0.0876841
Cd83	5.12358e-06	-0.771198	0.5	0.717	0.0890479
Plgrkt	5.4117e-06	-0.45329	0.13	0.324	0.0940553
Rps23	5.80754e-06	-0.439671	0.953	0.967	0.100935
Tlr2	7.09201e-06	-0.570665	0.172	0.373	0.123259
Ftl1	7.6012e-06	-0.520255	0.969	0.992	0.132109
Serpina3n	7.77612e-06	-0.526619	0.01	0.123	0.135149
Cd14	7.84633e-06	-1.00249	0.349	0.553	0.136369
Glul	7.97378e-06	0.467074	0.927	0.926	0.138584
Capg	9.29579e-06	-0.734865	0.141	0.311	0.161561
Hexa	9.47695e-06	-0.56953	0.615	0.77	0.164709
Ckb	9.73225e-06	0.421495	0.953	0.926	0.169147
Ifi30	1.21182e-05	-0.576325	0.156	0.34	0.210615
Hbb-bt	1.39202e-05	-3.70115	0.198	0.41	0.241933
Cotl1	1.45744e-05	-0.466675	0.5	0.721	0.253302
Mpeg1	1.6461e-05	-0.539615	0.286	0.496	0.286091
Bcl2a1d	1.67704e-05	-0.646029	0.089	0.246	0.291469
Rpl39	1.83407e-05	-0.455762	0.911	0.93	0.318762
Dusp2	1.85236e-05	-0.55838	0.031	0.156	0.32194
Qk	1.95233e-05	0.44688	0.802	0.676	0.339316
Tnfaip2	2.22348e-05	-0.421972	0.078	0.234	0.386442
Gm9493	2.23928e-05	-0.486525	0.714	0.787	0.389187
Ccl5	2.25278e-05	-1.38321	0.005	0.102	0.391532
Ctsh	2.25393e-05	-0.56616	0.542	0.701	0.391733
Rpl32	2.28758e-05	-0.485963	0.917	0.947	0.397582
2024-09-04	2.39902e-05	0.732674	0.589	0.43	0.41695
Maff	2.49591e-05	-0.393759	0.078	0.23	0.433788
Rps3	2.73818e-05	-0.314227	0.932	0.934	0.475896
Gm15013	3.44619e-05	-0.26815	0.047	0.18	0.598949
Rac2	3.47252e-05	-0.407507	0.25	0.475	0.603525
Tmsb4x	3.8633e-05	-0.431836	1	1	0.671442
Rps14	3.92721e-05	-0.354468	0.974	0.971	0.682549
Creg1	4.17085e-05	-0.428817	0.406	0.607	0.724894
Srsf2	4.28431e-05	-0.539339	0.479	0.656	0.744612
Trem2	4.49822e-05	-0.469833	0.74	0.877	0.78179
Rps5	4.54628e-05	-0.407624	0.922	0.98	0.790143
Gm9844	4.86143e-05	-0.491875	0.099	0.25	0.844916
Amz1	5.06962e-05	-0.277718	0.062	0.205	0.881099
Gm10036	5.18086e-05	-0.493209	0.484	0.648	0.900434
Rpl17	5.39795e-05	-0.401738	0.891	0.943	0.938163
Cog7	5.40296e-05	0.359548	0.177	0.057	0.939034
Npm1	5.62826e-05	-0.403199	0.568	0.705	0.978192
Rpl10a	5.63847e-05	-0.469962	0.823	0.861	0.979967
Rplp2	5.69919e-05	-0.375045	0.922	0.947	0.990519
Fermt2	6.24038e-05	0.61728	0.422	0.266	1
H2-Q7	6.24393e-05	-0.490652	0.062	0.197	1
Gm26740	6.83296e-05	-0.253484	0.031	0.148	1
Gm8730	6.85888e-05	-0.55575	0.76	0.811	1
Gm6133	7.0244e-05	-0.486376	0.422	0.586	1
Ptma	7.33924e-05	0.356546	0.948	0.914	1
Gm10260	7.7267e-05	-0.396596	0.094	0.242	1
Uba52	8.14153e-05	-0.456172	0.932	0.922	1
Rps12	8.27622e-05	-0.475321	0.833	0.889	1
Npc2	8.27921e-05	-0.468172	0.849	0.861	1
Klk8	8.40831e-05	-0.420414	0.234	0.434	1
Cited2	8.88879e-05	-0.689203	0.266	0.43	1
Id2	8.9653e-05	-0.561002	0.302	0.488	1
Arhgdib	9.10438e-05	-0.546326	0.359	0.525	1
Fxyd5	9.29434e-05	-0.612334	0.151	0.311	1
Apbb1	9.7054e-05	0.404986	0.365	0.205	1
Csf1	0.000102683	-0.568777	0.115	0.258	1
Igsf6	0.000105556	-0.315946	0.047	0.168	1
Rpl13-ps3	0.000105593	-0.458879	0.557	0.725	1
Hist1h2bc	0.000110393	0.698355	0.615	0.492	1
Rpl37	0.000111656	-0.392202	0.969	0.951	1
Renbp	0.000114506	-0.337887	0.135	0.307	1
Rpl4	0.000119481	-0.330759	0.901	0.926	1
Rpl18a	0.000123449	-0.329156	0.969	0.971	1
Rpl37a	0.00012515	-0.383242	0.958	0.959	1
Rpl41	0.00012517	-0.391229	0.953	0.971	1
Klk6	0.000125425	-0.632936	0.031	0.139	1
Vwa5a	0.000128399	-0.305538	0.089	0.234	1
Opalin	0.000133272	0.937343	0.495	0.361	1
Rps9	0.000135627	-0.35652	0.917	0.943	1
Rpl38	0.000137176	-0.297757	0.953	0.967	1
Ankib1	0.000147375	0.280793	0.167	0.053	1
Itgb2	0.000157336	-0.43577	0.25	0.43	1
Cnp	0.000161495	0.685478	0.745	0.672	1
Cd72	0.000165334	-0.429101	0.021	0.115	1
C1qc	0.000166387	-0.350039	0.849	0.967	1
Rpl23	0.000180394	-0.42305	0.917	0.93	1
Cxcl2	0.000183146	-0.549009	0.042	0.156	1
Rasgef1b	0.000186026	-0.489843	0.104	0.238	1
Rpl13a	0.000186547	-0.302968	0.953	0.988	1
Smarca5	0.000190977	-0.341035	0.156	0.316	1
Ywhaq	0.000210343	0.587588	0.781	0.705	1
Mal	0.000212037	0.886824	0.495	0.344	1
Rps16	0.000230594	-0.398252	0.911	0.939	1
Brf1	0.000233876	0.290949	0.151	0.049	1
Ywhaz	0.00026037	0.402329	0.547	0.426	1
Gng11	0.000264837	0.471614	0.505	0.328	1
Pde4b	0.000264899	0.47083	0.349	0.209	1
Bst2	0.00026561	-0.468547	0.302	0.48	1
Axl	0.000267855	-0.285348	0.057	0.176	1
Shisa5	0.000289195	-0.412337	0.292	0.484	1
C5ar1	0.000295119	-0.475078	0.193	0.361	1
Car2	0.000297808	0.580982	0.677	0.566	1
Rpl23a-ps3	0.000309807	-0.466555	0.828	0.848	1
Colgalt1	0.000316406	-0.358087	0.141	0.287	1
Rps11	0.000326506	-0.387768	0.906	0.943	1
Rps6	0.00034314	-0.292302	0.932	0.947	1
Rps20	0.000343443	-0.338425	0.812	0.922	1
Gusb	0.000350748	-0.49123	0.286	0.451	1
Ptpn18	0.000354636	-0.357221	0.349	0.537	1
Fam168a	0.000355762	0.363437	0.292	0.16	1
Plek	0.000359553	-0.41601	0.328	0.492	1
Fkbp1a	0.000361949	0.447266	0.698	0.615	1
Rps19	0.000363037	-0.356783	0.964	0.947	1
Psd3	0.000363721	0.348276	0.125	0.037	1
Tecr	0.000368072	0.384893	0.734	0.668	1
Ptprc	0.00037003	-0.418812	0.214	0.385	1
Bcl2a1b	0.000396816	-0.539261	0.37	0.541	1
Nfia	0.000401817	0.343319	0.37	0.23	1
Rpl9-ps6	0.000401946	-0.386882	0.729	0.82	1
Rps2	0.000412666	-0.337417	0.885	0.93	1
Rtn3	0.000428799	0.372321	0.698	0.643	1
Gpr37	0.000433086	0.749341	0.375	0.238	1
Gpr84	0.000438452	-0.629268	0.302	0.467	1
Aplp1	0.000453749	0.65617	0.693	0.574	1
Ndufa11	0.000462856	0.439575	0.599	0.488	1
Fcgr3	0.000463807	-0.398431	0.526	0.697	1
Fam49b	0.000472894	-0.33096	0.505	0.664	1
Pcbp4	0.00048058	0.448389	0.448	0.291	1
Gstm7	0.00048217	0.370549	0.333	0.184	1
Park7	0.000483217	0.424992	0.708	0.664	1
Tnf	0.000486212	-0.697505	0.271	0.426	1
Lcp2	0.000490842	-0.292556	0.099	0.234	1
Rpl10	0.00052458	-0.363844	0.911	0.955	1
Plin2	0.00054161	-0.25195	0.089	0.213	1
Rps29	0.000554614	-0.329639	0.984	0.975	1
Slc11a1	0.000571284	-0.352453	0.193	0.352	1
Rev1	0.000578715	0.277109	0.109	0.029	1
Notch2	0.000581952	-0.292519	0.026	0.115	1
Scd2	0.000587307	0.674257	0.573	0.451	1
0610009B22Rik	0.000604384	0.3351	0.281	0.156	1
Rpl13	0.000612259	-0.314617	0.964	0.975	1
Cox7a2l	0.000622906	-0.336151	0.625	0.754	1
Snrnp27	0.000623587	0.477963	0.479	0.369	1
Tspo	0.000640085	-0.378129	0.312	0.488	1
Ddr1	0.000651355	0.466426	0.286	0.16	1
Tmod1	0.000664319	0.351185	0.229	0.107	1
Fez1	0.000670183	0.706897	0.469	0.324	1
Rps25	0.000685824	-0.309888	0.917	0.922	1
Josd2	0.000693208	0.493527	0.526	0.393	1
Tm2d2	0.000694985	0.434636	0.505	0.389	1
Vamp2	0.000721355	0.456482	0.432	0.32	1
C3ar1	0.000723545	-0.452382	0.266	0.426	1
Hsp90ab1	0.000727278	0.272844	0.917	0.889	1
Cd68	0.000729482	-0.469743	0.51	0.672	1
Rab20	0.000744452	-0.383623	0.167	0.316	1
Rbx1	0.000750672	0.354914	0.719	0.689	1
Rps27a	0.000751828	-0.261368	0.953	0.959	1
H2-DMb1	0.000762122	-0.391789	0.208	0.369	1
Pcdh10	0.00076744	0.309737	0.13	0.041	1
Rpl19	0.00086789	-0.317612	0.953	0.951	1
Rpl9	0.000910693	-0.314619	0.917	0.943	1
Rps24	0.000914411	-0.365631	0.911	0.922	1
Sytl2	0.000914616	0.264405	0.12	0.037	1
Lpar1	0.000956769	0.501337	0.271	0.152	1
Rpl36a	0.000958309	-0.435395	0.823	0.91	1
Mat2b	0.00096427	0.418815	0.38	0.254	1
Rpl21	0.000964588	-0.284384	0.964	0.951	1
Rnf149	0.000964911	-0.252721	0.094	0.217	1
Selk	0.00097509	0.32657	0.865	0.811	1
Rpl35	0.000992129	-0.385755	0.922	0.93	1
Anxa5	0.00104883	-0.304329	0.297	0.471	1
Prnp	0.00107282	0.45956	0.594	0.451	1
Slc1a2	0.00108843	0.462907	0.38	0.242	1
Rpl10-ps3	0.0010929	-0.363646	0.792	0.832	1
Eef1b2	0.00111404	-0.384446	0.589	0.717	1
Rps27	0.00111579	-0.333232	0.984	0.975	1
Dynlrb1	0.0011173	0.357594	0.693	0.586	1
Csrp1	0.00113199	0.765602	0.552	0.439	1
Pigyl	0.00114126	0.465932	0.438	0.328	1
Kctd13	0.00114255	0.513964	0.427	0.291	1
Fcrl1	0.00114312	0.310384	0.135	0.049	1
Fdx1l	0.00115183	-0.313884	0.156	0.299	1
Paip2	0.00115475	0.332624	0.63	0.545	1
Hdgf	0.00115758	0.385083	0.26	0.148	1
Ctsc	0.00116984	-0.336085	0.328	0.512	1
Dnase2a	0.00117384	-0.307326	0.245	0.41	1
Larp6	0.00119066	0.387326	0.203	0.098	1
Unc50	0.00119241	0.361004	0.505	0.398	1
Sirt2	0.00119313	0.424633	0.651	0.537	1
2410089E03Rik	0.00119475	0.268426	0.13	0.045	1
Anp32a	0.00122235	0.407225	0.547	0.451	1
Elavl3	0.00123059	0.51145	0.323	0.193	1
Eef2k	0.00124639	0.414267	0.266	0.152	1
Rpl26	0.00125834	-0.354104	0.938	0.959	1
Sh3glb2	0.00132284	0.389215	0.323	0.205	1
Ttll7	0.00132848	0.650689	0.365	0.234	1
Cald1	0.00133115	1.0889	0.188	0.086	1
Ndufab1	0.00133865	0.369128	0.552	0.459	1
Rpl22	0.00137335	-0.281485	0.698	0.811	1
Fryl	0.00139765	0.406666	0.26	0.148	1
Bin1	0.00140551	0.468281	0.781	0.762	1
Tspan2	0.00142055	0.757156	0.365	0.25	1
Psap	0.00150838	-0.293354	0.984	0.971	1
Mien1	0.00150925	0.388253	0.448	0.344	1
Mdk	0.00150928	0.429825	0.135	0.049	1
Prrt1	0.00153345	0.335821	0.156	0.066	1
Rnf13	0.00155882	0.45619	0.714	0.66	1
Gm26699	0.00157321	0.42807	0.266	0.16	1
Cdkn1a	0.00159699	-0.570159	0.219	0.365	1
Cfl2	0.00162012	0.360987	0.443	0.307	1
Sdc3	0.00162338	-0.311049	0.073	0.176	1
Cryab	0.00163265	0.600803	0.635	0.545	1
Rps26	0.00164835	-0.288881	0.911	0.918	1
Zbtb20	0.00165793	0.41959	0.578	0.455	1
Pgp	0.00166554	0.397026	0.417	0.295	1
Sdf4	0.00170035	-0.281856	0.5	0.648	1
Ap2m1	0.00170275	0.323863	0.646	0.545	1
Hnrnpa2b1	0.00172272	0.328387	0.792	0.738	1
Drap1	0.00175578	0.377566	0.432	0.34	1
Rplp1	0.00178973	-0.374778	0.943	0.959	1
Trim28	0.00181117	-0.283309	0.115	0.234	1
Sec62	0.00181425	0.297493	0.75	0.693	1
Pfdn5	0.00183048	-0.25714	0.792	0.893	1
Rps18	0.00183536	-0.362095	0.911	0.955	1
Dpysl2	0.00183907	0.3985	0.604	0.496	1
2024-03-07	0.0018507	0.429434	0.266	0.16	1
Eif4b	0.00186959	-0.313032	0.161	0.295	1
Ly86	0.00187153	-0.461117	0.516	0.643	1
Srrm2	0.00189662	0.374067	0.693	0.619	1
Tmem88b	0.00193733	0.409896	0.339	0.205	1
Nr2c2	0.00194027	0.315918	0.13	0.049	1
Atox1	0.00197856	-0.308978	0.714	0.799	1
Ptms	0.00198989	-0.342228	0.474	0.611	1
Hspa1a	0.00200723	0.909665	0.505	0.385	1
Pllp	0.00201731	0.619123	0.552	0.439	1
Arl5c	0.00205775	-0.364427	0.089	0.197	1
Chchd2	0.00210434	0.317637	0.891	0.828	1
Ccnt2	0.00211959	0.383498	0.339	0.217	1
Lysmd1	0.00213248	0.298966	0.104	0.033	1
Asph	0.00219248	-0.282932	0.208	0.357	1
Ddost	0.00221259	-0.259236	0.354	0.533	1
BC005561	0.00222811	0.312128	0.297	0.18	1
Cbx5	0.00227705	0.392485	0.203	0.107	1
Emp3	0.00227996	-0.360045	0.109	0.221	1
Dirc2	0.00228028	0.32164	0.193	0.098	1
Gpm6b	0.00228606	0.336929	0.552	0.406	1
Slc25a23	0.00232288	0.312802	0.177	0.086	1
H2-DMa	0.00233408	-0.372101	0.339	0.484	1
Zcchc17	0.00233897	0.325959	0.333	0.217	1
Sema6a	0.00242604	0.302926	0.214	0.111	1
Gimap6	0.00249738	-0.387588	0.089	0.193	1
Gpx1	0.00253344	-0.304265	0.568	0.746	1
Sat1	0.00254477	-0.319954	0.714	0.836	1
Tmem176a	0.00260623	-0.371799	0.339	0.488	1
Rps13	0.00264716	-0.298969	0.901	0.922	1
Blvrb	0.00281245	-0.256906	0.203	0.348	1
Hepacam	0.00281253	0.431982	0.318	0.197	1
Rps21	0.00283392	-0.333162	0.875	0.914	1
Pkib	0.00284782	-0.265143	0.125	0.246	1
Srebf1	0.00285191	0.322951	0.214	0.115	1
Ccl2	0.00285452	-0.715934	0.12	0.234	1
Itpkb	0.002856	-0.279607	0.099	0.209	1
Rbm39	0.00298195	0.291215	0.818	0.75	1
Cnih1	0.00300018	0.29379	0.385	0.275	1
Elovl7	0.00305549	0.372902	0.266	0.156	1
Fa2h	0.00308595	0.534439	0.286	0.18	1
Csrnp1	0.00312361	-0.265127	0.208	0.344	1
Rpl35a	0.00314965	-0.297146	0.948	0.951	1
Glrb	0.00318073	0.260844	0.245	0.131	1
1700047M11Rik	0.0032046	0.385036	0.224	0.123	1
Rnf7	0.00322714	0.390985	0.693	0.639	1
Etv1	0.00323563	0.410988	0.349	0.225	1
1810037I17Rik	0.00327271	0.325183	0.656	0.553	1
Camta1	0.00328368	0.390913	0.245	0.148	1
Ninj1	0.00338835	-0.361307	0.328	0.467	1
Otud1	0.00339256	-0.38076	0.042	0.119	1
Fosl2	0.00345761	-0.306149	0.078	0.176	1
Stmn1	0.00347737	0.554265	0.63	0.57	1
Tubg1	0.00349371	0.330634	0.151	0.07	1
Fam234b	0.00353508	0.277683	0.125	0.049	1
Rpl6l	0.00356661	-0.283775	0.786	0.844	1
Skil	0.00357023	-0.301287	0.266	0.41	1
Nedd4	0.0036439	0.336899	0.271	0.16	1
Cops3	0.00367011	0.313254	0.245	0.148	1
Sepw1	0.00379885	0.383119	0.755	0.754	1
Crip2	0.00383392	0.36588	0.359	0.23	1
Sdc2	0.0038567	0.39822	0.125	0.049	1
Rilpl2	0.00388314	-0.252642	0.078	0.176	1
Ptk2	0.00393575	0.379483	0.172	0.086	1
Ly6e	0.00404345	-0.327559	0.703	0.832	1
Nfkbid	0.00407268	-0.423873	0.245	0.381	1
Sec11c	0.00408396	0.471507	0.708	0.66	1
Gadd45b	0.00415559	-0.313637	0.203	0.332	1
mt-Nd3	0.00426056	0.258701	0.797	0.758	1
Plaur	0.00427429	-0.28381	0.073	0.164	1
Kif1b	0.00431064	0.459183	0.505	0.385	1
Slc16a3	0.00432472	-0.325167	0.099	0.209	1
Fam174a	0.00433487	0.353885	0.542	0.455	1
Rplp0	0.00436669	-0.334388	0.932	0.906	1
Dync1h1	0.00438466	0.293411	0.328	0.221	1
2024-09-08	0.0043881	0.409455	0.375	0.254	1
Scd1	0.00440478	0.258237	0.141	0.061	1
Gatm	0.00447901	0.530261	0.693	0.652	1
Tifab	0.00453985	-0.261254	0.12	0.23	1
Mcam	0.00458426	0.312033	0.146	0.066	1
Cd300a	0.00460942	-0.355956	0.167	0.287	1
Mlph	0.00463238	-0.269861	0.094	0.193	1
Nr1d1	0.00467799	0.299611	0.172	0.086	1
Cdip1	0.00468263	0.355357	0.245	0.148	1
Cldn5	0.00470031	0.273434	0.479	0.381	1
Serpinh1	0.00477978	0.411132	0.156	0.074	1
Fbxl20	0.00485699	0.273319	0.172	0.086	1
Pilra	0.0048819	-0.306487	0.047	0.127	1
Ralbp1	0.00490583	0.312207	0.474	0.389	1
Gpx4	0.00494493	0.284987	0.87	0.836	1
Ctsl	0.00495645	-0.444922	0.776	0.824	1
Pcsk1n	0.00496377	0.318785	0.547	0.422	1
Lsp1	0.00496463	-0.410276	0.099	0.201	1
Cox7c	0.00497194	0.258639	0.891	0.869	1
Raly	0.00506656	0.403002	0.516	0.439	1
Pcdh9	0.00510386	0.367463	0.302	0.189	1
Polk	0.00513508	0.323301	0.109	0.041	1
Slc20a2	0.0051546	0.304353	0.167	0.082	1
Wasf2	0.00515798	0.397344	0.49	0.393	1
Desi1	0.00519636	0.612517	0.406	0.311	1
Endog	0.00524207	0.306201	0.167	0.082	1
Tmem151a	0.00526072	0.500737	0.344	0.23	1
Reep5	0.00528333	0.399534	0.734	0.717	1
Hmox1	0.00536775	-0.578094	0.219	0.336	1
Psmb9	0.00537873	-0.290367	0.193	0.324	1
Cobll1	0.00558288	0.375498	0.125	0.053	1
Zdhhc9	0.00560025	0.337504	0.193	0.107	1
Ifi27	0.00563599	-0.258621	0.51	0.676	1
AF251705	0.00571054	-0.271523	0.427	0.557	1
Morf4l1	0.00577249	0.279542	0.828	0.824	1
Sqle	0.00586016	0.292124	0.135	0.061	1
Atxn7l3b	0.00602003	0.338843	0.542	0.443	1
Aif1	0.00606459	-0.285394	0.568	0.705	1
Rps3a1	0.00608391	-0.32446	0.927	0.934	1
Slc2a1	0.0061009	0.308967	0.458	0.361	1
Grm3	0.00619341	0.343913	0.167	0.082	1
Hp1bp3	0.00631723	0.423797	0.344	0.25	1
Lst1	0.0063775	-0.318005	0.307	0.443	1
Sowahc	0.00643774	-0.250465	0.156	0.27	1
Phlda3	0.0065729	0.333963	0.307	0.201	1
App	0.0065982	0.411917	0.646	0.574	1
Tgif1	0.00659943	-0.257401	0.292	0.422	1
Srcin1	0.00660719	0.271856	0.188	0.098	1
Idh2	0.00665345	0.410787	0.422	0.352	1
Aig1	0.00673023	0.344626	0.339	0.238	1
Tspan15	0.00673363	0.334016	0.297	0.193	1
Ppp1r16b	0.00679467	0.317828	0.333	0.217	1
Akap11	0.00691904	0.363392	0.208	0.123	1
Fam102a	0.00698259	0.283884	0.161	0.082	1
Atp5c1	0.00706269	0.332411	0.677	0.611	1
Aamdc	0.00715032	0.371151	0.292	0.197	1
Lgi3	0.00717586	0.320684	0.344	0.23	1
Pak7	0.00719519	0.29403	0.167	0.086	1
Il1a	0.00725703	-0.257523	0.344	0.512	1
Armcx1	0.00726757	0.279121	0.104	0.041	1
Rpl34	0.00730972	-0.308736	0.927	0.93	1
Dctn2	0.00732859	0.274453	0.599	0.492	1
Slc38a2	0.00747016	0.435797	0.568	0.488	1
Ptp4a1	0.00755565	0.36501	0.5	0.389	1
Metap2	0.00765631	0.324152	0.49	0.406	1
Pcdh17	0.00774523	0.327856	0.146	0.07	1
H2-Eb1	0.00775999	-0.934025	0.042	0.111	1
Itm2a	0.00783167	0.505935	0.406	0.311	1
Sh3bgrl3	0.0078381	-0.28926	0.854	0.869	1
Cd9	0.00795309	-0.426438	0.844	0.918	1
Cfap20	0.00816288	0.276604	0.25	0.156	1
Cldn11	0.0082119	0.446776	0.635	0.566	1
Ugt8a	0.00825053	0.552271	0.302	0.209	1
Serpine1	0.00833796	-0.493926	0.073	0.156	1
Tnfaip3	0.00834499	-0.307706	0.135	0.238	1
Ephb1	0.00835204	0.254539	0.151	0.074	1
Prpsap2	0.00839786	0.294956	0.214	0.127	1
Clstn1	0.00840775	0.295522	0.312	0.209	1
Tm7sf3	0.00845018	0.264141	0.328	0.225	1
Mtch2	0.00845289	0.377819	0.391	0.316	1
Gdi1	0.00848428	0.305577	0.432	0.324	1
Smarca2	0.00851887	0.269951	0.276	0.18	1
Ntsr2	0.00852559	0.404597	0.234	0.139	1
Syt11	0.00856078	0.596321	0.474	0.398	1
Scg5	0.00861553	0.367725	0.276	0.176	1
Hlf	0.00866474	0.315095	0.104	0.041	1
Gstm5	0.0087354	0.542078	0.5	0.43	1
Stub1	0.00876134	0.327369	0.464	0.389	1
Serinc1	0.00882922	0.330031	0.708	0.672	1
Phldb1	0.00895022	0.387986	0.292	0.197	1
Dnm2	0.00896173	0.333086	0.417	0.332	1
Tbcb	0.00909656	0.348791	0.484	0.418	1
Pacsin3	0.00909975	0.294954	0.146	0.074	1
Glt8d1	0.00913909	0.299997	0.24	0.152	1
Dpf2	0.00915353	0.377282	0.286	0.201	1
Srp14	0.009262	0.31551	0.667	0.664	1
Mgll	0.00929256	0.420362	0.276	0.189	1
Rchy1	0.0093775	0.348189	0.344	0.254	1
Edil3	0.00954559	0.412951	0.276	0.18	1
Lat2	0.0097953	-0.278233	0.224	0.344	1
Slc12a2	0.00993748	0.342814	0.339	0.25	1
2610035D17Rik	0.00994696	0.287401	0.12	0.053	1
Thra	0.00994824	0.375081	0.406	0.303	1
Pabpc1	0.0101943	-0.305952	0.672	0.73	1
Tspan3	0.0103282	0.319125	0.609	0.533	1
Snhg9	0.0104268	-0.296468	0.224	0.348	1
Vtn	0.0104849	2.6711	0.182	0.102	1
Ablim1	0.0106869	0.261319	0.214	0.119	1
Rps4x	0.0107312	-0.268719	0.938	0.934	1
Ncdn	0.0107958	0.395861	0.266	0.176	1
Huwe1	0.0108418	0.380731	0.266	0.184	1
Trim59	0.0109073	0.411405	0.214	0.127	1
Fam114a2	0.0109368	0.339973	0.286	0.193	1
Cebpzos	0.0110435	-0.295379	0.271	0.381	1
Smim7	0.0110542	0.291043	0.432	0.352	1
Olig2	0.0111752	-0.308384	0.073	0.152	1
Cmtm5	0.0113595	0.301579	0.38	0.266	1
Ndrg2	0.0114088	0.50384	0.411	0.299	1
Pex5l	0.0114637	0.2999	0.271	0.168	1
Tubb4a	0.0116734	0.534476	0.562	0.492	1
Coro1a	0.0117854	-0.309935	0.411	0.561	1
Dbndd2	0.0120697	0.319997	0.38	0.266	1
Eri3	0.0122059	0.31289	0.276	0.189	1
Ctsa	0.0122584	-0.305372	0.698	0.75	1
Aamp	0.0122815	0.303972	0.604	0.52	1
Cdc37l1	0.0123749	0.327813	0.271	0.176	1
Lims1	0.012394	0.421736	0.365	0.299	1
Efcab14	0.0124129	0.318787	0.312	0.225	1
Clcn4	0.0124278	0.315431	0.38	0.291	1
Hsp90aa1	0.0124308	0.316322	0.771	0.762	1
Rhob	0.012506	0.320162	0.927	0.877	1
Nelfe	0.012752	0.297756	0.245	0.164	1
Fam50a	0.0128101	-0.265099	0.12	0.209	1
Vldlr	0.0128677	0.285753	0.156	0.082	1
Ndufb8	0.0128862	0.359098	0.646	0.59	1
Zfp637	0.0129789	0.296524	0.203	0.123	1
Klhl24	0.0130867	0.250034	0.167	0.094	1
Med31	0.0131397	0.336499	0.229	0.148	1
Nfs1	0.0133432	0.269166	0.141	0.074	1
Ermn	0.0134914	0.462579	0.344	0.238	1
Fkbp3	0.0136529	0.275797	0.396	0.291	1
Gm8186	0.0137763	-0.289039	0.344	0.459	1
Fnbp1	0.01378	0.512782	0.307	0.234	1
Esam	0.0140413	0.465006	0.224	0.135	1
Slain1	0.0141351	0.409495	0.219	0.135	1
Faim2	0.0143317	0.377426	0.271	0.184	1
Efnb3	0.0143671	0.396858	0.333	0.234	1
Aspa	0.0145158	0.461341	0.323	0.221	1
Dbi	0.015329	0.354147	0.823	0.811	1
Cmc2	0.0153408	0.289447	0.125	0.061	1
Meg3	0.015374	0.628149	0.266	0.168	1
Tspyl1	0.0155206	0.303744	0.266	0.184	1
Rasgrp2	0.0158766	0.488944	0.12	0.057	1
Dip2a	0.0159016	0.285751	0.177	0.102	1
Gjb1	0.0159111	0.366343	0.297	0.201	1
S100a16	0.0160198	0.25203	0.562	0.467	1
H2-Q4	0.0161313	-0.289047	0.214	0.324	1
Il33	0.0161431	0.346958	0.385	0.279	1
Grb14	0.016215	0.480481	0.323	0.23	1
H2afj	0.016355	0.294608	0.542	0.439	1
Nisch	0.0164498	0.284166	0.469	0.385	1
B4galt6	0.0166514	0.272549	0.12	0.057	1
Oaz2	0.0167488	0.300031	0.438	0.361	1
Tsc22d1	0.0170783	0.378905	0.484	0.389	1
Rasgrp3	0.0173704	0.309194	0.359	0.287	1
Mog	0.0173715	0.614173	0.422	0.332	1
Top1	0.0174107	0.366554	0.438	0.385	1
Wdr82	0.0175781	0.267705	0.146	0.078	1
Gnai1	0.0175808	0.351812	0.266	0.172	1
Gm8797	0.0176569	0.270943	0.74	0.717	1
Nfix	0.0176631	0.402353	0.396	0.316	1
Irf8	0.0177214	-0.289061	0.422	0.557	1
Gfap	0.017835	-0.4557	0.057	0.127	1
Ccdc88a	0.017925	0.297053	0.297	0.209	1
Olig1	0.0180738	0.315067	0.484	0.385	1
Plekhh1	0.0180987	0.282008	0.172	0.098	1
Fip1l1	0.0181552	0.317313	0.26	0.18	1
Matr3	0.0182865	0.334973	0.406	0.344	1
Syncrip	0.0184059	0.285696	0.219	0.143	1
Atp1b2	0.0184429	0.430498	0.203	0.123	1
Mapt	0.0185868	0.266096	0.391	0.275	1
Frg1	0.0187774	0.284063	0.391	0.316	1
Hspb1	0.0188256	0.329388	0.354	0.262	1
Camta2	0.0188405	0.252652	0.167	0.094	1
Rpl29	0.0188942	-0.258981	0.823	0.877	1
Snap47	0.0191232	0.28313	0.198	0.123	1
Gtf2i	0.0191523	0.262687	0.312	0.221	1
Osbpl1a	0.0193509	0.292823	0.349	0.25	1
Car14	0.019614	0.373065	0.234	0.152	1
Anxa3	0.019679	-0.271488	0.516	0.639	1
Wrnip1	0.0197149	0.288545	0.151	0.086	1
Sox2	0.0199325	0.252584	0.115	0.053	1
Naaa	0.0200743	-0.283682	0.094	0.176	1
Zfp706	0.0201248	0.299627	0.693	0.656	1
2410002F23Rik	0.0202267	0.253642	0.26	0.184	1
Sike1	0.0204852	0.375672	0.177	0.111	1
Srpk2	0.0206917	0.337358	0.255	0.172	1
Sh3gl3	0.020758	0.275884	0.151	0.086	1
Fam177a	0.0210986	0.55107	0.385	0.299	1
Plat	0.0211202	0.380663	0.151	0.082	1
Pdia4	0.021174	0.253495	0.375	0.291	1
Pacs2	0.0213483	0.336361	0.26	0.18	1
Dixdc1	0.0214548	0.318231	0.172	0.102	1
Zfp131	0.0215177	0.262939	0.146	0.082	1
Sptbn1	0.0216824	0.378864	0.391	0.299	1
Specc1	0.0217162	0.306035	0.266	0.189	1
Dstn	0.0219125	0.319934	0.708	0.652	1
Ank2	0.0219912	0.328346	0.401	0.307	1
Pafah1b1	0.0220889	0.277634	0.531	0.475	1
Adk	0.0221543	0.293526	0.224	0.152	1
Myo1b	0.0221847	0.355055	0.109	0.053	1
Rgs5	0.0223313	1.62967	0.146	0.082	1
Osm	0.022353	-0.277211	0.109	0.193	1
Pdcl3	0.0224911	0.332003	0.344	0.283	1
Fbxo2	0.0225408	0.346573	0.312	0.221	1
Cacfd1	0.0226696	0.27522	0.109	0.053	1
Cd47	0.0228199	0.324966	0.562	0.529	1
Cstb	0.0229163	-0.376519	0.516	0.59	1
F3	0.0230873	0.424398	0.146	0.078	1
Add1	0.023412	0.29352	0.318	0.238	1
Ctnnbip1	0.0238708	0.30228	0.307	0.23	1
Nfkbia	0.0239059	-0.310357	0.719	0.775	1
Bfar	0.0239334	0.257304	0.182	0.115	1
Elf2	0.0240331	0.287493	0.224	0.148	1
Rpsa	0.0244551	-0.253191	0.823	0.885	1
Oxct1	0.0244595	-0.268103	0.307	0.422	1
Cisd1	0.0247189	0.359659	0.438	0.365	1
Ttyh1	0.0247235	0.328598	0.245	0.156	1
Secisbp2l	0.0247978	0.272455	0.276	0.193	1
Pdha1	0.0248941	0.296211	0.24	0.164	1
Manbal	0.0250204	0.265356	0.37	0.291	1
Psmc4	0.0255398	0.317985	0.411	0.336	1
Map2k1	0.0255905	0.294784	0.401	0.34	1
Phyhipl	0.0257004	0.437053	0.302	0.225	1
Srek1	0.0257743	0.294837	0.193	0.123	1
Gabarapl2	0.0267241	0.282067	0.74	0.713	1
Tmed1	0.0270067	0.272511	0.224	0.156	1
Aktip	0.0273336	0.393481	0.276	0.209	1
Ankrd13c	0.0273465	0.271562	0.135	0.074	1
Hmgn1	0.0279209	0.379327	0.526	0.48	1
Clu	0.0279555	0.445418	0.38	0.295	1
Ccl6	0.0282297	-0.771552	0.26	0.365	1
Prdx6	0.0283651	0.446511	0.484	0.389	1
Efhd1	0.0283962	0.284501	0.255	0.172	1
Ubl3	0.0284433	0.319181	0.5	0.455	1
Prkcz	0.0287595	0.40169	0.24	0.168	1
Trappc2	0.0288363	0.299566	0.25	0.18	1
Qdpr	0.0291391	0.527955	0.562	0.541	1
Unc5b	0.0294155	0.329071	0.188	0.119	1
Shisa4	0.0295009	0.420914	0.375	0.287	1
Lrba	0.0298994	0.305735	0.276	0.197	1
Mfap3	0.0300304	0.277802	0.229	0.156	1
Cdc5l	0.0300402	0.299705	0.266	0.193	1
Uqcrc2	0.0301886	0.34434	0.443	0.389	1
Deb1	0.0303395	0.287809	0.318	0.242	1
Mag	0.030964	0.512573	0.521	0.467	1
Gtf2a2	0.0312269	0.433338	0.375	0.328	1
Ppp1r14a	0.0312299	0.324906	0.458	0.381	1
Cadm2	0.0314077	0.331964	0.167	0.102	1
Psmc2	0.0315818	0.26971	0.427	0.361	1
Nfib	0.0324271	0.26047	0.286	0.201	1
Rbm8a	0.0327033	0.257748	0.484	0.426	1
Araf	0.0332461	0.327291	0.292	0.225	1
Rarres2	0.0332731	0.692823	0.13	0.074	1
Zfyve21	0.0335956	0.267983	0.281	0.209	1
Vps35	0.0339906	0.275222	0.365	0.287	1
Atp2a2	0.0340914	0.372524	0.286	0.209	1
Ndufs6	0.0342133	0.264527	0.505	0.439	1
Snx3	0.0345065	0.276438	0.594	0.545	1
Taldo1	0.0347898	0.325804	0.703	0.664	1
Sox10	0.0348194	0.303134	0.307	0.221	1
Golga7	0.0356462	0.334537	0.464	0.398	1
Selt	0.0361085	0.26709	0.531	0.471	1
Mapk8ip1	0.0367897	0.354533	0.354	0.279	1
Hspa2	0.0370386	0.252192	0.188	0.123	1
Jam3	0.0376931	0.409606	0.349	0.275	1
Ndrg1	0.0379044	0.425328	0.411	0.34	1
Psma7	0.0381087	0.293925	0.641	0.611	1
Dusp1	0.0383158	-0.323535	0.698	0.775	1
Plxdc2	0.0386389	0.341129	0.5	0.439	1
Rab2b	0.0387968	0.274704	0.161	0.102	1
Nr2f1	0.0391508	0.312464	0.104	0.053	1
Scamp5	0.0403845	0.282803	0.214	0.148	1
Pmm1	0.0405672	0.420931	0.297	0.225	1
Sft2d1	0.0407749	0.268941	0.703	0.701	1
Gprc5b	0.0410883	0.355442	0.344	0.258	1
Fbxl5	0.0414605	0.278757	0.302	0.225	1
Myrf	0.0419999	0.270435	0.214	0.143	1
Kidins220	0.0437627	0.253801	0.193	0.127	1
2410004B18Rik	0.0440977	0.270994	0.24	0.172	1
Arpc1a	0.0441939	0.346123	0.594	0.553	1
4930402H24Rik	0.0444939	0.279399	0.224	0.156	1
Nbl1	0.0455163	0.500132	0.104	0.057	1
Commd8	0.0461985	0.351246	0.495	0.443	1
Camk2d	0.046421	0.271758	0.286	0.213	1
Cyfip1	0.0467685	0.309478	0.432	0.369	1
Stxbp3	0.047613	0.30791	0.484	0.43	1
Aph1a	0.047816	0.276039	0.344	0.287	1
Rmnd5a	0.0480664	0.251918	0.146	0.09	1
Samd4b	0.0480988	0.285602	0.135	0.082	1
Thrap3	0.0481511	0.291624	0.286	0.225	1
Sdpr	0.0485224	0.371842	0.135	0.078	1
P2ry12	0.048697	0.646511	0.646	0.652	1
Kcna1	0.0493098	0.342198	0.219	0.152	1
Snx15	0.0499332	0.259071	0.281	0.209	1
Hapln2	0.0500823	0.268054	0.312	0.234	1
Rsl1d1	0.0505436	0.307725	0.302	0.242	1
U2af1	0.0508886	0.264708	0.578	0.566	1
Agpat4	0.0509458	0.324943	0.375	0.295	1
Scoc	0.0515703	0.321005	0.625	0.586	1
Serp1	0.0516488	-0.30295	0.411	0.525	1
Rrp1	0.0523906	0.262972	0.526	0.484	1
Msrb1	0.0528567	-0.429792	0.276	0.361	1
Podxl2	0.053064	0.260379	0.109	0.057	1
Igsf8	0.0534161	0.355081	0.328	0.279	1
Omg	0.0534655	0.350078	0.255	0.193	1
Snapc5	0.0534945	0.250366	0.312	0.25	1
Prickle1	0.0537588	0.332137	0.115	0.066	1
Twf1	0.0555986	0.301064	0.203	0.143	1
Tgfa	0.0557878	0.257417	0.188	0.131	1
Evi2a	0.0558514	0.264801	0.646	0.611	1
Cystm1	0.0563054	0.26794	0.443	0.361	1
Gal3st1	0.0571402	0.281856	0.172	0.115	1
Gnao1	0.0571601	0.250126	0.255	0.184	1
Id3	0.0573639	0.489068	0.307	0.242	1
Ldha	0.0577161	-0.261376	0.438	0.545	1
Eif4h	0.0580047	0.272009	0.521	0.512	1
Safb	0.0580895	0.352215	0.344	0.283	1
Uqcr10	0.0582593	0.272268	0.688	0.66	1
H2afv	0.0589249	0.289754	0.458	0.414	1
Prr18	0.0589669	0.318019	0.188	0.131	1
Atp1a2	0.0590007	0.827853	0.323	0.258	1
Dctn5	0.0596425	0.258689	0.172	0.119	1
Ndufs7	0.0600642	0.331587	0.589	0.59	1
Zfp787	0.0603136	0.274925	0.219	0.16	1
Id1	0.0603893	0.254715	0.26	0.184	1
Kmt2e	0.0612056	0.271184	0.391	0.336	1
St3gal4	0.0612286	0.266821	0.146	0.094	1
Slc25a4	0.0637152	0.258581	0.708	0.705	1
Fabp5	0.0637358	0.670945	0.443	0.418	1
Tmem229a	0.0641654	0.255325	0.167	0.111	1
Yipf5	0.0642398	0.280459	0.286	0.234	1
Tmeff2	0.0696341	0.314371	0.297	0.23	1
Ptprd	0.0697557	0.392983	0.307	0.238	1
S1pr5	0.0699779	0.306378	0.188	0.131	1
Klhdc8b	0.0700506	0.278854	0.177	0.123	1
Dock10	0.0700738	0.304129	0.359	0.307	1
Actn4	0.0704958	0.310512	0.271	0.213	1
Zfand5	0.0712816	-0.257829	0.568	0.643	1
Rnf10	0.0719726	0.253659	0.349	0.291	1
Egfl7	0.0722484	0.349713	0.266	0.197	1
Dynll2	0.0725801	0.27974	0.464	0.402	1
Nxf1	0.072864	0.288872	0.349	0.299	1
Cmip	0.0734795	0.290108	0.234	0.176	1
Golgb1	0.0741039	0.318847	0.271	0.217	1
Exosc2	0.0741293	-0.409559	0.083	0.139	1
Tppp	0.0745471	0.286169	0.245	0.184	1
Rcan1	0.0745717	-0.256954	0.161	0.23	1
Gsta4	0.0748773	0.300824	0.151	0.098	1
Spsb3	0.0748781	0.288138	0.156	0.107	1
Sema6d	0.0749894	0.391166	0.188	0.131	1
Cd164	0.0751185	0.273266	0.5	0.459	1
Sparc	0.0751434	0.379433	0.797	0.836	1
Plekha1	0.0756217	0.264277	0.271	0.221	1
Epb41l2	0.075858	0.292514	0.474	0.418	1
Snhg11	0.0759402	0.606863	0.146	0.09	1
Atp2c1	0.0769747	0.266913	0.38	0.316	1
Zeb2	0.0771902	0.334161	0.526	0.512	1
Macf1	0.0783756	0.271407	0.417	0.361	1
Ppa2	0.0786343	0.268653	0.182	0.131	1
Tst	0.0789846	0.26906	0.146	0.094	1
Wbp4	0.0800403	0.286137	0.266	0.213	1
Gna12	0.0813004	0.377169	0.255	0.201	1
Snrk	0.0815595	0.284154	0.24	0.176	1
Uqcrc1	0.0819721	0.333504	0.552	0.557	1
Lsamp	0.0824334	0.305963	0.182	0.123	1
Tmem68	0.0840944	0.277335	0.208	0.156	1
Adh5	0.0848413	0.26021	0.349	0.311	1
Eid1	0.0855601	0.281046	0.328	0.266	1
2024-09-11	0.0857433	0.262497	0.104	0.061	1
Gm16499	0.0867151	0.29309	0.26	0.213	1
Sdf2l1	0.0870635	-0.256642	0.354	0.455	1
Ogt	0.0885003	0.333838	0.469	0.418	1
Ypel2	0.08965	0.268727	0.172	0.123	1
Yipf3	0.0917392	0.292223	0.344	0.299	1
Gm3764	0.0935088	0.359411	0.198	0.139	1
Creb5	0.093865	0.268576	0.214	0.164	1
Dctn1	0.0959577	0.278202	0.271	0.221	1
Jam2	0.0983417	0.298721	0.271	0.225	1
Mtfr1l	0.0995796	0.26903	0.328	0.275	1
Pitpnc1	0.0995905	0.305992	0.245	0.197	1
Gstp1	0.0997297	0.556616	0.589	0.561	1
Rapgef6	0.10015	0.289827	0.224	0.176	1
Ier3	0.100603	-0.257778	0.536	0.582	1
Uchl1	0.101371	0.343995	0.125	0.082	1
Slc25a45	0.102967	0.284328	0.214	0.168	1
Rpn1	0.103167	0.259556	0.349	0.311	1
Sparcl1	0.103286	0.519898	0.417	0.361	1
Asrgl1	0.104289	0.288401	0.26	0.205	1
Apc	0.104496	0.265841	0.214	0.164	1
Carhsp1	0.107441	0.300116	0.297	0.242	1
Faf2	0.109788	0.298903	0.177	0.131	1
Cdc42ep2	0.111582	0.258782	0.229	0.176	1
Mpv17l2	0.112245	0.284985	0.234	0.189	1
Ccnd1	0.112405	-0.253501	0.182	0.246	1
Atp1b3	0.113042	0.31639	0.531	0.504	1
Dip2b	0.114816	0.26599	0.24	0.197	1
Nrip1	0.115421	0.290741	0.344	0.291	1
Tmem126b	0.115451	0.254411	0.141	0.098	1
Phf1	0.116783	0.271035	0.172	0.127	1
Psma5	0.117047	0.257462	0.427	0.398	1
Stmn4	0.117741	0.415037	0.547	0.529	1
Slc7a1	0.117967	0.392981	0.109	0.07	1
Ociad1	0.118036	0.312122	0.557	0.561	1
Ptgs1	0.118404	0.452013	0.453	0.475	1
Dctn3	0.120974	0.274298	0.474	0.459	1
Crybb1	0.121919	0.430607	0.469	0.426	1
Plpp3	0.123894	0.512114	0.271	0.221	1
Ttyh3	0.129445	0.268228	0.13	0.086	1
Pcmtd1	0.13234	0.315276	0.271	0.225	1
Mfge8	0.132806	0.596707	0.297	0.254	1
Sf3b5	0.133319	0.274579	0.38	0.361	1
Tkt	0.13888	0.335076	0.505	0.5	1
Shkbp1	0.140213	0.297955	0.198	0.16	1
Fh1	0.144356	0.274438	0.177	0.135	1
Lsm4	0.146196	0.270618	0.417	0.406	1
Stk19	0.146554	0.25329	0.224	0.18	1
Grpel1	0.147316	0.282009	0.307	0.291	1
Slco1a4	0.149596	0.442452	0.193	0.143	1
Fkbp4	0.151468	0.252465	0.375	0.352	1
Enpp2	0.158868	0.563583	0.417	0.393	1
Arid1a	0.159022	0.272277	0.297	0.266	1
Pdk2	0.167916	0.256261	0.104	0.07	1
Mrpl18	0.168529	0.272835	0.281	0.254	1
Bfsp2	0.168607	0.30176	0.161	0.123	1
Aip	0.169265	0.257672	0.312	0.283	1
Dusp26	0.169877	0.296114	0.245	0.201	1
Enho	0.173137	0.253745	0.177	0.131	1
Epb41l3	0.173244	0.28446	0.276	0.23	1
Hipk2	0.173331	0.284903	0.193	0.152	1
Ppcdc	0.173523	0.322006	0.297	0.266	1
Lbh	0.174079	0.317495	0.214	0.176	1
Pmepa1	0.175196	0.288431	0.333	0.295	1
Cd151	0.17735	0.255796	0.292	0.258	1
Siglech	0.178855	0.272912	0.552	0.516	1
Sbno1	0.179274	0.290957	0.312	0.279	1
Rgs1	0.180351	-0.301372	0.214	0.275	1
Car4	0.181733	0.321795	0.156	0.115	1
Rsu1	0.182656	0.250238	0.505	0.516	1
Hist3h2a	0.184071	0.312763	0.297	0.275	1
Hint3	0.185507	0.257526	0.146	0.111	1
Pak1	0.186561	0.290341	0.307	0.279	1
Pxn	0.191076	0.257309	0.188	0.152	1
Cpe	0.193654	0.296197	0.38	0.344	1
Mt2	0.196664	0.328984	0.458	0.426	1
Arf4	0.201663	0.295473	0.573	0.607	1
Ppp1r11	0.201789	0.256617	0.438	0.422	1
Slc48a1	0.204657	0.296886	0.469	0.455	1
Mprip	0.204923	0.30337	0.177	0.139	1
Zdhhc20	0.205005	0.295406	0.38	0.352	1
Cers5	0.210307	0.260855	0.25	0.217	1
Hipk1	0.211601	0.273582	0.151	0.119	1
Trim2	0.212881	0.274345	0.234	0.197	1
Celf1	0.213339	0.27538	0.25	0.217	1
Hnrnpul1	0.217135	0.267363	0.281	0.254	1
Dnajb4	0.218193	0.268251	0.276	0.242	1
Klf2	0.222451	-0.533499	0.536	0.623	1
Maged1	0.222773	0.294471	0.286	0.262	1
Bcan	0.223141	0.317465	0.229	0.184	1
Arl2	0.227937	0.267094	0.37	0.34	1
Cadm4	0.229959	0.276138	0.224	0.193	1
Tprkb	0.240381	0.268746	0.234	0.201	1
Htra1	0.246449	0.384266	0.328	0.291	1
Slc7a10	0.249087	0.294829	0.104	0.074	1
Frmd4b	0.249534	0.256215	0.349	0.324	1
Stab1	0.25083	0.458842	0.208	0.176	1
Papss1	0.255455	0.256609	0.417	0.414	1
Vmp1	0.256545	0.398615	0.453	0.467	1
Itih5	0.257286	0.310651	0.115	0.086	1
Gstm1	0.261523	0.392541	0.438	0.406	1
Dnajc5	0.267945	0.270513	0.26	0.238	1
Ubc	0.269407	0.267493	0.969	0.947	1
Polr2e	0.272474	0.28339	0.448	0.455	1
Rcn2	0.280539	0.301121	0.365	0.352	1
Gja1	0.280699	0.448963	0.125	0.094	1
Ahsa1	0.282266	0.254568	0.385	0.381	1
Cyth3	0.283068	0.297897	0.156	0.131	1
Klf4	0.28393	-0.286601	0.365	0.418	1
Tnfaip8l2	0.288072	0.326936	0.438	0.439	1
Slc2a5	0.289857	0.289268	0.391	0.365	1
Pla2g16	0.28987	0.314613	0.375	0.365	1
Sypl	0.297176	0.265271	0.516	0.525	1
Cd200	0.305153	-0.302291	0.156	0.189	1
Tppp3	0.325556	0.254566	0.307	0.279	1
Tpm1	0.331202	0.295751	0.26	0.234	1
Gsn	0.336304	0.361007	0.328	0.316	1
Wbp11	0.347785	0.277723	0.24	0.225	1
Gab1	0.351369	0.257852	0.193	0.172	1
Ppp1r2	0.365821	0.251198	0.411	0.398	1
Dnajb1	0.3739	0.334758	0.375	0.357	1
Gm26532	0.376173	0.288883	0.307	0.291	1
Mmd2	0.380362	0.372873	0.167	0.139	1
P2ry13	0.394976	0.373823	0.432	0.447	1
Txnip	0.401409	0.303878	0.484	0.467	1
Aldoc	0.404807	0.848106	0.297	0.279	1
Plekhb1	0.406045	0.294239	0.354	0.361	1
Mobp	0.417614	0.42549	0.557	0.602	1
Tor1aip2	0.430469	0.265106	0.245	0.242	1
Arl4a	0.452826	0.500484	0.26	0.25	1
Lap3	0.455435	0.267314	0.427	0.455	1
Clcn3	0.479827	0.257912	0.276	0.266	1
S100a6	0.489361	-0.457455	0.156	0.18	1
Hdgfrp2	0.49395	0.260224	0.177	0.168	1
Sgk1	0.50242	0.429581	0.682	0.705	1
Man1b1	0.507333	0.260969	0.151	0.139	1
Rgs2	0.665035	0.312504	0.516	0.52	1
Mgp	0.671548	1.40771	0.104	0.098	1
Ly6a	0.67652	-0.419848	0.328	0.369	1
Gadd45g	0.691315	0.280912	0.26	0.295	1
Gpm6a	0.704768	0.252856	0.208	0.201	1
Snap25	0.705144	0.280038	0.089	0.102	1
S100a11	0.720581	-0.500617	0.161	0.152	1
Mt3	0.739042	0.519061	0.417	0.439	1
Rtn4	0.806771	-0.254521	0.63	0.664	1
Cspg5	0.809762	-0.337311	0.214	0.225	1
Ppfia4	0.855321	0.296428	0.318	0.352	1
Vsir	0.877487	0.274329	0.552	0.627	1
Pglyrp1	0.886237	-0.261792	0.219	0.221	1
Pla2g7	0.896922	0.361762	0.156	0.16	1
Zfp36l1	0.913291	0.286312	0.531	0.602	1
Slc7a5	0.965172	0.255454	0.224	0.234	1
Cx3cr1	0.993443	0.261285	0.609	0.68	1

## Sheet: C.GO_Ogrodnik
Term	minlog10pval	Overlap	P-value	Adjusted P-value	Old P-value	Old Adjusted P-value	Odds Ratio	Combined Score	Genes
Neutrophil Activation Involved In Immune Response (GO:0002283)	5.14088	2024-03-11	7.2297e-06	0.00399782	0	0	108.261	1281.52	VAMP8;FCER1G;TYROBP
Positive Regulation Of Endocytosis (GO:0045807)	5.01675	5/79	9.62171e-06	0.00399782	0	0	20.0222	231.286	FCER1G;IL1B;CYBA;APOE;B2M
Regulation Of Membrane Protein Ectodomain Proteolysis (GO:0051043)	4.24574	2024-03-21	5.67887e-05	0.00750127	0	0	48.0918	470.154	IL1B;TIMP2;APOE
Positive Regulation Of Phagocytosis (GO:0050766)	4.1895	4/60	6.46401e-05	0.00750127	0	0	20.8739	201.364	C4B;FCER1G;IL1B;CYBA
Eosinophil Chemotaxis (GO:0048245)	4.06674	2024-03-24	8.57541e-05	0.00750127	0	0	41.2153	385.941	LGALS3;CCL4;CCL3
Eosinophil Migration (GO:0072677)	4.06674	2024-03-24	8.57541e-05	0.00750127	0	0	41.2153	385.941	LGALS3;CCL4;CCL3
Protein Kinase B Signaling (GO:0043491)	4.06674	2024-03-24	8.57541e-05	0.00750127	0	0	41.2153	385.941	PLK3;IL1B;CCL3
Antigen Processing And Presentation Of Exogenous Peptide Antigen Via MHC Class II (GO:0019886)	3.96023	2024-03-26	0.000109591	0.00750127	0	0	37.6276	343.117	FCER1G;CTSD;CTSS
Neutrophil Chemotaxis (GO:0030593)	3.92705	4/70	0.000118291	0.00750127	0	0	17.7023	160.071	LGALS3;FCER1G;CCL4;CCL3
Lipoprotein Metabolic Process (GO:0042157)	3.89651	2024-02-05	0.000126909	0.00750127	0	0	189.762	1702.55	APOE;CTSD
Antigen Processing And Presentation Of Peptide Antigen Via MHC Class II (GO:0002495)	3.8621	2024-03-28	0.000137373	0.00750127	0	0	34.6139	307.815	FCER1G;CTSD;CTSS
Granulocyte Chemotaxis (GO:0071621)	3.8561	4/73	0.000139284	0.00750127	0	0	16.9301	150.322	LGALS3;FCER1G;CCL4;CCL3
Positive Regulation Of Cytokine Production (GO:0001819)	3.81819	7/320	0.000151989	0.00750127	0	0	6.74883	59.3337	CD74;FCER1G;TYROBP;IL1B;CYBA;LY9;CRLF2
Positive Regulation Of Calcium Ion Transport (GO:0051928)	3.81579	2024-03-29	0.000152829	0.00750127	0	0	33.2809	292.413	LGALS3;CCL4;CCL3
Positive Regulation Of Interleukin-6 Production (GO:0032755)	3.78821	4/76	0.00016285	0.00750127	0	0	16.2222	141.501	CD74;TYROBP;IL1B;CYBA
Neutrophil Migration (GO:1990266)	3.76622	4/77	0.000171309	0.00750127	0	0	15.9992	138.746	LGALS3;FCER1G;CCL4;CCL3
Antigen Processing And Presentation Of Exogenous Peptide Antigen (GO:0002478)	3.72808	2024-03-31	0.000187036	0.00750127	0	0	30.9006	265.257	FCER1G;CTSD;CTSS
Regulation Of Natural Killer Cell Chemotaxis (GO:2000501)	3.72143	2024-02-06	0.00018992	0.00750127	0	0	142.314	1219.48	CCL4;CCL3
Regulation Of Prostaglandin Biosynthetic Process (GO:0031392)	3.72143	2024-02-06	0.00018992	0.00750127	0	0	142.314	1219.48	CD74;IL1B
Positive Regulation Of Unsaturated Fatty Acid Biosynthetic Process (GO:2001280)	3.72143	2024-02-06	0.00018992	0.00750127	0	0	142.314	1219.48	CD74;IL1B
Regulation Of Adiponectin Secretion (GO:0070163)	3.72143	2024-02-06	0.00018992	0.00750127	0	0	142.314	1219.48	HCAR2;IL1B
Response To Type II Interferon (GO:0034341)	3.70204	4/80	0.00019859	0.00750127	0	0	15.3653	130.978	CD74;CCL4;CCL3;CXCL16
Positive Regulation Of Neuron Death (GO:1901216)	3.60718	3/34	0.000247073	0.00892685	0	0	27.906	231.783	C1QA;TYROBP;CCL3
Positive Regulation Of Calcium Ion Import (GO:0090280)	3.57631	2024-02-07	0.000265269	0.00918495	0	0	113.846	937.493	LGALS3;CCL3
Negative Regulation Of Long-Term Synaptic Potentiation (GO:1900272)	3.45239	2024-02-08	0.000352869	0.0117294	0	0	94.8667	754.134	TYROBP;APOE
Monocyte Chemotaxis (GO:0002548)	3.33318	3/42	0.000464319	0.0148403	0	0	22.1728	170.175	LGALS3;CCL4;CCL3
Protein Catabolic Process (GO:0030163)	3.29864	4/102	0.000502754	0.0154737	0	0	11.9028	90.4063	CTSZ;APOE;CTSD;CTSS
Lymphocyte Chemotaxis (GO:0048247)	3.27334	3/44	0.000532912	0.0156359	0	0	21.0891	158.952	CCL4;CCL3;CXCL16
T Cell Chemotaxis (GO:0010818)	3.24836	2024-02-10	0.000564473	0.0156359	0	0	71.1429	532.121	CCL3;CXCL16
Lipoprotein Catabolic Process (GO:0042159)	3.24836	2024-02-10	0.000564473	0.0156359	0	0	71.1429	532.121	APOE;CTSD
Macrophage Chemotaxis (GO:0048246)	3.16222	2024-02-11	0.000688306	0.018451	0	0	63.2349	460.431	LGALS3;CCL3
Regulation Of Interleukin-6 Production (GO:0032675)	3.11676	4/114	0.000764258	0.0198468	0	0	10.5979	76.0567	CD74;TYROBP;IL1B;CYBA
Macrophage Migration (GO:1905517)	3.08405	2024-02-12	0.000824045	0.020751	0	0	56.9086	404.124	LGALS3;CCL3
Negative Regulation Of Bone Mineralization (GO:0030502)	3.01251	2024-02-13	0.000971606	0.0237472	0	0	51.7325	358.845	SRGN;CCL3
Response To Cytokine (GO:0034097)	2.96759	4/125	0.00107749	0.0253995	0	0	9.62907	65.7966	CD74;IL1B;TIMP2;CXCL16
Positive Regulation Of Membrane Protein Ectodomain Proteolysis (GO:0051044)	2.94657	2024-02-14	0.0011309	0.0253995	0	0	47.419	321.726	IL1B;APOE
Prostanoid Biosynthetic Process (GO:0046457)	2.94657	2024-02-14	0.0011309	0.0253995	0	0	47.419	321.726	CD74;PTGDS
Regulation Of Phagocytosis (GO:0050764)	2.92167	3/58	0.00119764	0.0255189	0	0	15.7099	105.687	FCER1G;IL1B;CYBA
Response To Organic Cyclic Compound (GO:0014070)	2.92167	3/58	0.00119764	0.0255189	0	0	15.7099	105.687	IL1B;CCL3;SPP1
Positive Regulation Of Proteolysis (GO:0045862)	2.90013	3/59	0.00125856	0.0261465	0	0	15.4286	103.029	IL1B;APOE;CTSS
B Cell Mediated Immunity (GO:0019724)	2.88544	2024-02-15	0.00130185	0.0263864	0	0	43.7692	290.801	CD74;FCER1G
T Cell Migration (GO:0072678)	2.77511	2024-02-17	0.00167838	0.0306947	0	0	37.9295	242.367	CCL3;CXCL16
Positive Regulation Of Lymphocyte Chemotaxis (GO:0140131)	2.77511	2024-02-17	0.00167838	0.0306947	0	0	37.9295	242.367	CCL4;CCL3
Prostaglandin Biosynthetic Process (GO:0001516)	2.77511	2024-02-17	0.00167838	0.0306947	0	0	37.9295	242.367	CD74;PTGDS
Myeloid Cell Activation Involved In Immune Response (GO:0002275)	2.77511	2024-02-17	0.00167838	0.0306947	0	0	37.9295	242.367	FCER1G;TYROBP
Regulation Of ERK1 And ERK2 Cascade (GO:0070372)	2.72883	5/244	0.00186713	0.0306947	0	0	6.14782	38.6289	CD74;IL1B;CCL4;CCL3;APOE
Negative Regulation Of Lipid Catabolic Process (GO:0050995)	2.72497	2024-02-18	0.00188379	0.0306947	0	0	35.5571	223.102	HCAR2;IL1B
Negative Regulation Of Nervous System Development (GO:0051961)	2.72497	2024-02-18	0.00188379	0.0306947	0	0	35.5571	223.102	IL1B;B2M
Antigen Processing And Presentation Of Peptide Antigen Via MHC Class I (GO:0002474)	2.72497	2024-02-18	0.00188379	0.0306947	0	0	35.5571	223.102	FCER1G;B2M
Neutrophil Activation (GO:0042119)	2.72497	2024-02-18	0.00188379	0.0306947	0	0	35.5571	223.102	FCER1G;TYROBP
Positive Regulation Of Natural Killer Cell Activation (GO:0032816)	2.72497	2024-02-18	0.00188379	0.0306947	0	0	35.5571	223.102	TYROBP;LAMP1
Positive Regulation Of Hormone Secretion (GO:0046887)	2.67767	2024-02-19	0.00210052	0.0329346	0	0	33.4639	206.324	HCAR2;VAMP8
Regulation Of Behavior (GO:0050795)	2.67767	2024-02-19	0.00210052	0.0329346	0	0	33.4639	206.324	CCL3;APOE
Lipopolysaccharide-Mediated Signaling Pathway (GO:0031663)	2.63293	2024-02-20	0.00232849	0.0341126	0	0	31.6032	191.595	IL1B;CCL3
Microglial Cell Activation (GO:0001774)	2.63293	2024-02-20	0.00232849	0.0341126	0	0	31.6032	191.595	C1QA;TYROBP
Regulation Of Calcium Ion Import (GO:0090279)	2.63293	2024-02-20	0.00232849	0.0341126	0	0	31.6032	191.595	LGALS3;CCL3
Cytokine-Mediated Signaling Pathway (GO:0019221)	2.63081	5/257	0.00233985	0.0341126	0	0	5.82682	35.2969	FCER1G;IL1B;CCL4;CCL3;CRLF2
Negative Regulation Of Biomineral Tissue Development (GO:0070168)	2.59047	2024-02-21	0.00256762	0.0367878	0	0	29.9383	178.576	SRGN;CCL3
Positive Regulation Of Signal Transduction (GO:0009967)	2.56629	5/266	0.0027146	0.0382345	0	0	5.62332	33.2288	CD63;CD74;IL1B;CTSS;CRLF2
Positive Regulation Of Tumor Necrosis Factor Production (GO:0032760)	2.55207	3/78	0.00280497	0.0383871	0	0	11.509	67.631	TYROBP;CCL3;CYBA
Negative Regulation Of Cell Development (GO:0010721)	2.55009	2024-02-22	0.00281782	0.0383871	0	0	28.44	166.994	IL1B;B2M
Regulation Of Protein Localization To Plasma Membrane (GO:1903076)	2.52089	3/80	0.00301379	0.0399097	0	0	11.2089	65.0628	VAMP8;LGALS3;ARF6
Regulation Of Lipid Catabolic Process (GO:0050994)	2.51159	2024-02-23	0.00307902	0.0399097	0	0	27.0844	156.633	HCAR2;IL1B
Positive Regulation Of Neuron Apoptotic Process (GO:0043525)	2.51159	2024-02-23	0.00307902	0.0399097	0	0	27.0844	156.633	TYROBP;CCL3
Cellular Response To Interleukin-1 (GO:0071347)	2.50561	3/81	0.00312169	0.0399097	0	0	11.0647	63.8362	IL1B;CCL4;CCL3
Positive Regulation Of Tumor Necrosis Factor Superfamily Cytokine Production (GO:1903557)	2.49054	3/82	0.00323194	0.0406931	0	0	10.9241	62.6458	TYROBP;CCL3;CYBA
Negative Regulation Of Ossification (GO:0030279)	2.47481	2024-02-24	0.00335114	0.0409529	0	0	25.8519	147.316	SRGN;CCL3
Positive Regulation Of Lipid Metabolic Process (GO:0045834)	2.47481	2024-02-24	0.00335114	0.0409529	0	0	25.8519	147.316	IL1B;APOE
Response To Interleukin-1 (GO:0070555)	2.44649	3/85	0.00357695	0.0430789	0	0	10.5228	59.2775	IL1B;CCL4;CCL3
Negative Regulation Of Lipid Metabolic Process (GO:0045833)	2.40585	2024-02-26	0.0039278	0.0458883	0	0	23.6952	131.264	HCAR2;IL1B
Positive Regulation Of Monooxygenase Activity (GO:0032770)	2.40585	2024-02-26	0.0039278	0.0458883	0	0	23.6952	131.264	IL1B;APOE
Positive Regulation Of ERK1 And ERK2 Cascade (GO:0070374)	2.40057	4/179	0.00397588	0.0458883	0	0	6.63966	36.7008	CD74;CCL4;CCL3;APOE
Negative Regulation Of Neurogenesis (GO:0050768)	2.37343	2024-02-27	0.00423219	0.0468927	0	0	22.7463	124.309	IL1B;B2M
T Cell Activation Involved In Immune Response (GO:0002286)	2.37343	2024-02-27	0.00423219	0.0468927	0	0	22.7463	124.309	CD74;FCER1G
Regulation Of Peptidase Activity (GO:0052547)	2.37343	2024-02-27	0.00423219	0.0468927	0	0	22.7463	124.309	CST7;CTSS
Macromolecule Biosynthetic Process (GO:0009059)	2.36652	4/183	0.00430014	0.0470186	0	0	6.48998	35.3646	RPS28;RPS15A;APOE;FAU
Positive Regulation Of Protein Catabolic Process (GO:0045732)	2.34998	3/92	0.00446708	0.0482097	0	0	9.69174	52.4422	PLK3;IL1B;APOE
Regulation Of Nitric-Oxide Synthase Activity (GO:0050999)	2.34226	2024-02-28	0.00454718	0.0484314	0	0	21.8703	117.952	IL1B;APOE
Cytoplasmic Translation (GO:0002181)	2.33685	3/93	0.00460419	0.0484314	0	0	9.58357	51.5672	RPS28;RPS15A;FAU
Positive Regulation Of MAPK Cascade (GO:0043410)	2.28429	5/310	0.00519652	0.0521491	0	0	4.80132	25.2538	CD74;IL1B;CCL4;CCL3;APOE
[truncated: 751 more rows]
