# Supplementary material for: Age‐Associated Transcriptomic and Epigenetic Alterations in Mouse Hippocampus
Source: Aging Cell. 2025 Sep 28;24(11):e70233. doi: 10.1111/acel.70233 (PMC12608092; doi:10.1111/acel.70233)
Supplement: Supplementary file 7 — Table S5: TF and GO analyses related to Figure 5. [file ACEL-24-e70233-s005.xlsx]

## Sheet: TableIndex
Supplementary Table S5	TF and GO analyses related to Figure 5.
Table	Description
A. TF_motifs	Contains enriched TF motifs on significant aged-up DARs in DG, found by SEA.
B. GO_TFs	Contains enriched GO terms using enriched TFs in A., obtained in DAVID. Terms used in the Figure S6A are highlighted.
C. Bach2_targets	Contains genomic regions with Bach2 motif obtained for MA1101.2.meme motif on FIMO by applying aging-DARs of DG. ChIPseeker was used to annotate the genomic regions to obtain the gene names used in downstream analyses.
D. Bach2_targetsAVERAGE	Contains putative Bach2 target genes and their the average expression in all cell types from 7w and 108w-old mice.
E. GO_Bach2targets	Contains enriched GO terms using Bach2 target genes identified in C. Terms used in the Figure 5E are highlighted.
F. ATAC_Bach2young	Contains ATAC-seq results on putative Bach2 target genomic regions that were found to be enriched in young DG in Table 5C.
G. ATAC_Bach2aged	Contains ATAC-seq results on putative Bach2 target genomic regions that were found to be enriched in aged DG in Table 5C.

## Sheet: A.TF_motifs
Cell type	Age	RANK	DB	ID	ALT_ID	CONSENSUS	TP	TP%	FP	FP%	ENR_RATIO	SCORE_THR	PVALUE	LOG_PVALUE	EVALUE	LOG_EVALUE	QVALUE	LOG_QVALUE\
DG	7w	1	motif_db/JASPAR/JASPAR2022_CORE_vertebrates_non-redundant_v2.meme	MA1630.2	ZNF281	GGGGGAGGGGVV	323	17.76	81	4.45	3.95	12	1.56e-39	-89.36	1.31e-36	-82.62	5.87e-37	-83.43\
DG	7w	2	motif_db/JASPAR/JASPAR2022_CORE_vertebrates_non-redundant_v2.meme	MA0668.2	Neurod2	NNGRACAGATGGYNN	1429	78.56	1072	58.93	1.33	6.6	6.85e-38	-85.57	5.76e-35	-78.84	1.29e-35	-80.33\
DG	7w	3	motif_db/JASPAR/JASPAR2022_CORE_vertebrates_non-redundant_v2.meme	MA1109.1	NEUROD1	NRACAGATGGYNN	1315	72.29	965	53.05	1.36	7.2	1.51e-33	-75.58	1.27e-30	-68.84	1.89e-31	-70.74\
DG	7w	4	motif_db/JASPAR/JASPAR2022_CORE_vertebrates_non-redundant_v2.meme	MA1467.2	Atoh1	RVCAGATGGYN	1121	61.63	767	42.17	1.46	8.4	3.5e-32	-72.43	2.94e-29	-65.7	3.3e-30	-67.88\
DG	7w	5	motif_db/JASPAR/JASPAR2022_CORE_vertebrates_non-redundant_v2.meme	MA1642.1	NEUROG2	NNVACAGATGGNN	1024	56.29	674	37.05	1.52	8.6	1.37e-31	-71.06	1.15e-28	-64.33	1.04e-29	-66.74\
DG	7w	6	motif_db/JASPAR/JASPAR2022_CORE_vertebrates_non-redundant_v2.meme	MA0073.1	RREB1	CCCCMAAMCAMCCMCMMMCV	437	24.02	191	10.5	2.28	5.7	8.21e-28	-62.37	6.9e-25	-55.63	5.16e-26	-58.23\
DG	7w	7	motif_db/JASPAR/JASPAR2022_CORE_vertebrates_non-redundant_v2.meme	MA1638.1	HAND2	NVCAGATGNN	862	47.39	548	30.13	1.57	10	5.97e-27	-60.38	5.02e-24	-53.65	3.21e-25	-56.40\
DG	7w	8	motif_db/JASPAR/JASPAR2022_CORE_vertebrates_non-redundant_v2.meme	MA1723.1	PRDM9	RGDGGGVAGGGRGGVRRMARVARR	333	18.31	125	6.87	2.65	11	3.83e-26	-58.52	3.22e-23	-51.79	1.81e-24	-54.67\
DG	7w	9	motif_db/JASPAR/JASPAR2022_CORE_vertebrates_non-redundant_v2.meme	MA1511.2	KLF10	GGGGCGGGG	432	23.75	200	11	2.15	10	9.29e-25	-55.34	7.81e-22	-48.6	3.89e-23	-51.60\
DG	7w	10	motif_db/JASPAR/JASPAR2022_CORE_vertebrates_non-redundant_v2.meme	MA0846.1	FOXC2	WAWGTAAACAWW	1107	60.86	813	44.69	1.36	7.9	9.05e-23	-50.76	7.61e-20	-44.02	3.41e-21	-47.13\
DG	7w	11	motif_db/JASPAR/JASPAR2022_CORE_vertebrates_non-redundant_v2.meme	MA0041.2	FOXD3	WAWGHAAATAAACARY	547	30.07	300	16.49	1.82	10	1.44e-22	-50.3	1.21e-19	-43.56	4.92e-21	-46.76\
DG	7w	12	motif_db/JASPAR/JASPAR2022_CORE_vertebrates_non-redundant_v2.meme	MA1653.1	ZNF148	YBCCCCTCCCCC	582	32	336	18.47	1.73	9.4	2.85e-21	-47.31	2.4e-18	-40.57	8.95e-20	-43.86\
DG	7w	13	motif_db/JASPAR/JASPAR2022_CORE_vertebrates_non-redundant_v2.meme	MA0493.2	KLF1	DGGGYGGGG	392	21.55	188	10.34	2.08	12	8.8e-21	-46.18	7.4e-18	-39.45	2.55e-19	-42.81\
DG	7w	14	motif_db/JASPAR/JASPAR2022_CORE_vertebrates_non-redundant_v2.meme	MA1618.1	Ptf1a	NNACAGATGTTNN	1367	75.15	1106	60.8	1.24	7.2	9.48e-21	-46.11	7.97e-18	-39.37	2.55e-19	-42.81\
DG	7w	15	motif_db/JASPAR/JASPAR2022_CORE_vertebrates_non-redundant_v2.meme	MA0149.1	EWSR1-FLI1	GGAAGGAAGGAAGGAAGG	122	6.71	19	1.04	6.15	0.34	1.48e-20	-45.66	1.25e-17	-38.92	3.73e-19	-42.43\
DG	7w	16	motif_db/JASPAR/JASPAR2022_CORE_vertebrates_non-redundant_v2.meme	MA0740.2	KLF14	KGGGCGGGG	700	38.48	442	24.3	1.58	8.1	1.62e-20	-45.57	1.36e-17	-38.83	3.82e-19	-42.41\
DG	7w	17	motif_db/JASPAR/JASPAR2022_CORE_vertebrates_non-redundant_v2.meme	MA0599.1	KLF5	GCCCCDCCCH	298	16.38	123	6.76	2.41	12	3.18e-20	-44.9	2.67e-17	-38.16	7e-19	-41.80\
DG	7w	18	motif_db/JASPAR/JASPAR2022_CORE_vertebrates_non-redundant_v2.meme	MA1961.1	PATZ1	SSGGGGMGGGGS	843	46.34	574	31.56	1.47	5.1	3.34e-20	-44.85	2.81e-17	-38.11	7e-19	-41.80\
DG	7w	19	motif_db/JASPAR/JASPAR2022_CORE_vertebrates_non-redundant_v2.meme	MA0685.2	SP4	GGGGCGGGG	247	13.58	92	5.06	2.67	13	2.13e-19	-42.99	1.79e-16	-36.26	4.22e-18	-40.01\
DG	7w	20	motif_db/JASPAR/JASPAR2022_CORE_vertebrates_non-redundant_v2.meme	MA0681.2	PHOX2B	WWTAATCAAATTAWWW	1068	58.71	804	44.2	1.33	6.1	1.17e-18	-41.29	9.83e-16	-34.56	2.2e-17	-38.35\
DG	7w	21	motif_db/JASPAR/JASPAR2022_CORE_vertebrates_non-redundant_v2.meme	MA0039.4	KLF4	NNCCCCACCCHN	447	24.57	241	13.25	1.85	10	1.24e-18	-41.23	1.04e-15	-34.5	2.23e-17	-38.34\
DG	7w	22	motif_db/JASPAR/JASPAR2022_CORE_vertebrates_non-redundant_v2.meme	MA0816.1	Ascl2	ARCAGCTGCY	1318	72.46	1075	59.1	1.23	6.2	1.16e-17	-38.99	9.76e-15	-32.26	1.99e-16	-36.15\
DG	7w	23	motif_db/JASPAR/JASPAR2022_CORE_vertebrates_non-redundant_v2.meme	MA0742.2	KLF12	GGGGCGGGG	311	17.1	143	7.86	2.17	11	1.29e-17	-38.89	1.09e-14	-32.15	2.12e-16	-36.09\
DG	7w	24	motif_db/JASPAR/JASPAR2022_CORE_vertebrates_non-redundant_v2.meme	MA0614.1	Foxj2	RTAAACAA	1259	69.21	1017	55.91	1.24	6.8	6.57e-17	-37.26	5.52e-14	-30.53	1.03e-15	-34.51\
DG	7w	25	motif_db/JASPAR/JASPAR2022_CORE_vertebrates_non-redundant_v2.meme	MA0052.4	MEF2A	DDCTAAAAATAGMHH	832	45.74	591	32.49	1.41	8.7	1.56e-16	-36.4	1.31e-13	-29.66	2.36e-15	-33.68\
DG	7w	26	motif_db/JASPAR/JASPAR2022_CORE_vertebrates_non-redundant_v2.meme	MA0510.2	RFX5	SGTTGCCATGGYAACV	540	29.69	332	18.25	1.62	2.2	3.54e-16	-35.58	2.98e-13	-28.84	5.14e-15	-32.90\
DG	7w	27	motif_db/JASPAR/JASPAR2022_CORE_vertebrates_non-redundant_v2.meme	MA0790.1	POU4F1	ATGMATAATTAATG	486	26.72	288	15.83	1.69	9.8	5.48e-16	-35.14	4.61e-13	-28.41	7.66e-15	-32.50\
DG	7w	28	motif_db/JASPAR/JASPAR2022_CORE_vertebrates_non-redundant_v2.meme	MA1540.2	NR5A1	NNRAGTTCAAGGTCANN	243	13.36	106	5.83	2.28	11	4.68e-15	-33	3.93e-12	-26.26	6.3e-14	-30.40\
DG	7w	29	motif_db/JASPAR/JASPAR2022_CORE_vertebrates_non-redundant_v2.meme	MA0600.2	RFX2	SGTTGCCATGGYAACS	525	28.86	329	18.09	1.59	0.22	9.74e-15	-32.26	8.19e-12	-25.53	1.27e-13	-29.70\
DG	7w	30	motif_db/JASPAR/JASPAR2022_CORE_vertebrates_non-redundant_v2.meme	MA0032.2	FOXC1	WAWGTAAAYAW	835	45.9	609	33.48	1.37	8.7	1.12e-14	-32.13	9.4e-12	-25.39	1.4e-13	-29.59\
DG	7w	31	motif_db/JASPAR/JASPAR2022_CORE_vertebrates_non-redundant_v2.meme	MA1596.1	ZNF460	GCCTCMGCCTCCCRAG	205	11.27	82	4.51	2.48	9.9	1.34e-14	-31.95	1.12e-11	-25.21	1.63e-13	-29.45\
DG	7w	32	motif_db/JASPAR/JASPAR2022_CORE_vertebrates_non-redundant_v2.meme	MA0139.1	CTCF	YGRCCASYAGRKGGCRSYR	146	8.03	46	2.53	3.13	12	2.97e-14	-31.15	2.5e-11	-24.41	3.5e-13	-28.68\
DG	7w	33	motif_db/JASPAR/JASPAR2022_CORE_vertebrates_non-redundant_v2.meme	MA1123.2	TWIST1	NNDCCAGATGTBN	1603	88.13	1435	78.89	1.12	5.9	3.15e-14	-31.09	2.65e-11	-24.35	3.6e-13	-28.65\
DG	7w	34	motif_db/JASPAR/JASPAR2022_CORE_vertebrates_non-redundant_v2.meme	MA0505.2	Nr5A2	NTGACCTTGAMCT	175	9.62	64	3.52	2.71	12	3.42e-14	-31.01	2.88e-11	-24.27	3.8e-13	-28.60\
DG	7w	35	motif_db/JASPAR/JASPAR2022_CORE_vertebrates_non-redundant_v2.meme	MA1125.1	ZNF384	DNWMAAAAAAAA	121	6.65	32	1.76	3.7	13	3.59e-14	-30.96	3.02e-11	-24.22	3.87e-13	-28.58\
DG	7w	36	motif_db/JASPAR/JASPAR2022_CORE_vertebrates_non-redundant_v2.meme	MA0079.5	SP1	GGGGCGGGG	903	49.64	681	37.44	1.33	4.2	6.82e-14	-30.32	5.74e-11	-23.58	7.14e-13	-27.97\
DG	7w	37	motif_db/JASPAR/JASPAR2022_CORE_vertebrates_non-redundant_v2.meme	MA1522.1	MAZ	BBCCCCTCCCY	370	20.34	208	11.43	1.78	11	1.05e-13	-29.88	8.83e-11	-23.15	1.07e-12	-27.56\
DG	7w	38	motif_db/JASPAR/JASPAR2022_CORE_vertebrates_non-redundant_v2.meme	MA0741.1	KLF16	GMCACGCCCCC	241	13.25	112	6.16	2.14	12	2.2e-13	-29.15	1.85e-10	-22.41	2.18e-12	-26.85\
DG	7w	39	motif_db/JASPAR/JASPAR2022_CORE_vertebrates_non-redundant_v2.meme	MA0773.1	MEF2D	DCTAWAAATAGM	435	23.91	263	14.46	1.65	3.3	2.42e-13	-29.05	2.04e-10	-22.31	2.34e-12	-26.78\
DG	7w	40	motif_db/JASPAR/JASPAR2022_CORE_vertebrates_non-redundant_v2.meme	MA1485.1	FERD3L	GCRMCAGCTGTYAC	573	31.5	384	21.11	1.49	4.4	6.39e-13	-28.08	5.38e-10	-21.34	6.02e-12	-25.84\
DG	7w	41	motif_db/JASPAR/JASPAR2022_CORE_vertebrates_non-redundant_v2.meme	MA1468.1	ATOH7	AVCATATGBY	1479	81.31	1297	71.3	1.14	6.2	7.33e-13	-27.94	6.16e-10	-21.21	6.74e-12	-25.72\
DG	7w	42	motif_db/JASPAR/JASPAR2022_CORE_vertebrates_non-redundant_v2.meme	MA1965.1	SP5	CBCCTCCCHS	194	10.67	83	4.56	2.32	13	1.66e-12	-27.12	1.4e-09	-20.39	1.49e-11	-24.93\
DG	7w	43	motif_db/JASPAR/JASPAR2022_CORE_vertebrates_non-redundant_v2.meme	MA1524.2	Msgn1	VRRRACAAATGGTNNN	1501	82.52	1326	72.9	1.13	3.2	1.8e-12	-27.04	1.51e-09	-20.31	1.58e-11	-24.87\
DG	7w	44	motif_db/JASPAR/JASPAR2022_CORE_vertebrates_non-redundant_v2.meme	MA0703.2	LMX1B	AWTTTAATTAA	247	13.58	121	6.65	2.03	12	2.05e-12	-26.91	1.72e-09	-20.18	1.76e-11	-24.77\
DG	7w	45	motif_db/JASPAR/JASPAR2022_CORE_vertebrates_non-redundant_v2.meme	MA0788.1	POU3F3	WWTATGCWAATTW	529	29.08	351	19.3	1.51	9.6	3.19e-12	-26.47	2.69e-09	-19.74	2.68e-11	-24.34\
DG	7w	46	motif_db/JASPAR/JASPAR2022_CORE_vertebrates_non-redundant_v2.meme	MA0091.1	TAL1::TCF3	NSAMCATCTGKT	1185	65.15	982	53.99	1.21	5.3	4.18e-12	-26.2	3.51e-09	-19.47	3.42e-11	-24.10\
DG	7w	47	motif_db/JASPAR/JASPAR2022_CORE_vertebrates_non-redundant_v2.meme	MA0135.1	Lhx3	WAATTAATTAWYY	1370	75.32	1182	64.98	1.16	0.11	5.7e-12	-25.89	4.79e-09	-19.16	4.48e-11	-23.83\
DG	7w	48	motif_db/JASPAR/JASPAR2022_CORE_vertebrates_non-redundant_v2.meme	MA0784.2	POU1F1	ANCTMATTWGCATAWT	173	9.51	71	3.9	2.42	8.5	5.71e-12	-25.89	4.8e-09	-19.15	4.48e-11	-23.83\
DG	7w	49	motif_db/JASPAR/JASPAR2022_CORE_vertebrates_non-redundant_v2.meme	MA1487.2	FOXE1	VYTAAAYAAACAAH	582	32	400	21.99	1.45	8.7	6.24e-12	-25.8	5.25e-09	-19.06	4.81e-11	-23.76\
DG	7w	50	motif_db/JASPAR/JASPAR2022_CORE_vertebrates_non-redundant_v2.meme	MA1100.2	ASCL1	VGCAGCTGCN	1033	56.79	831	45.68	1.24	8.2	1.25e-11	-25.11	1.05e-08	-18.37	9.41e-11	-23.09\
DG	7w	51	motif_db/JASPAR/JASPAR2022_CORE_vertebrates_non-redundant_v2.meme	MA0791.1	POU4F3	RTGMATWATTAATGAR	726	39.91	534	29.36	1.36	8	1.32e-11	-25.05	1.11e-08	-18.31	9.8e-11	-23.05\
DG	7w	52	motif_db/JASPAR/JASPAR2022_CORE_vertebrates_non-redundant_v2.meme	MA0679.2	ONECUT1	WAAAAATCAATAAWWN	636	34.96	452	24.85	1.41	8.1	1.59e-11	-24.87	1.33e-08	-18.13	1.15e-10	-22.89\
DG	7w	53	motif_db/JASPAR/JASPAR2022_CORE_vertebrates_non-redundant_v2.meme	MA1959.1	KLF7	DGGGCGGGG	170	9.35	71	3.9	2.38	14	1.79e-11	-24.75	1.51e-08	-18.01	1.27e-10	-22.78\
DG	7w	54	motif_db/JASPAR/JASPAR2022_CORE_vertebrates_non-redundant_v2.meme	MA0601.1	Arid3b	ATATTAATWAN	800	43.98	605	33.26	1.32	9.1	1.87e-11	-24.7	1.57e-08	-17.97	1.31e-10	-22.76\
DG	7w	55	motif_db/JASPAR/JASPAR2022_CORE_vertebrates_non-redundant_v2.meme	MA0753.2	ZNF740	CYRCCCCCCCCAC	282	15.5	153	8.41	1.84	11	2.31e-11	-24.49	1.94e-08	-17.76	1.58e-10	-22.57\
DG	7w	56	motif_db/JASPAR/JASPAR2022_CORE_vertebrates_non-redundant_v2.meme	MA0628.1	POU6F1	AYTAATTART	859	47.22	664	36.5	1.29	7.7	3.36e-11	-24.12	2.83e-08	-17.38	2.26e-10	-22.21\
DG	7w	57	motif_db/JASPAR/JASPAR2022_CORE_vertebrates_non-redundant_v2.meme	MA0722.1	VAX1	YTAATTAH	726	39.91	539	29.63	1.35	8.9	4.47e-11	-23.83	3.76e-08	-17.1	2.96e-10	-21.94\
DG	7w	58	motif_db/JASPAR/JASPAR2022_CORE_vertebrates_non-redundant_v2.meme	MA0033.2	FOXL1	RTAAACA	749	41.18	561	30.84	1.33	10	5e-11	-23.72	4.21e-08	-16.98	3.25e-10	-21.85\
DG	7w	59	motif_db/JASPAR/JASPAR2022_CORE_vertebrates_non-redundant_v2.meme	MA0798.3	RFX3	CGTTRCCATGGCAACS	87	4.78	22	1.21	3.83	5.5	6.87e-11	-23.4	5.77e-08	-16.67	4.39e-10	-21.55\
DG	7w	60	motif_db/JASPAR/JASPAR2022_CORE_vertebrates_non-redundant_v2.meme	MA0461.2	Atoh1	RMCATATGBY	1529	84.06	1373	75.48	1.11	4.9	7e-11	-23.38	5.88e-08	-16.65	4.4e-10	-21.55\
DG	7w	61	motif_db/JASPAR/JASPAR2022_CORE_vertebrates_non-redundant_v2.meme	MA0702.2	LMX1A	TTAATTAM	203	11.16	97	5.33	2.08	13	8.33e-11	-23.21	7.01e-08	-16.47	5.15e-10	-21.39\
DG	7w	62	motif_db/JASPAR/JASPAR2022_CORE_vertebrates_non-redundant_v2.meme	MA0832.1	Tcf21	RYAACAGCTGTTRN	914	50.25	722	39.69	1.27	0.76	9.35e-11	-23.09	7.86e-08	-16.36	5.69e-10	-21.29\
DG	7w	63	motif_db/JASPAR/JASPAR2022_CORE_vertebrates_non-redundant_v2.meme	MA0153.2	HNF1B	GTTAATNATTAAY	986	54.21	795	43.71	1.24	3.9	1.42e-10	-22.67	1.2e-07	-15.94	8.5e-10	-20.89\
DG	7w	64	motif_db/JASPAR/JASPAR2022_CORE_vertebrates_non-redundant_v2.meme	MA1564.1	SP9	RCCACGCCCMCY	400	21.99	255	14.02	1.57	10	2.27e-10	-22.21	1.91e-07	-15.47	1.34e-09	-20.43\
DG	7w	65	motif_db/JASPAR/JASPAR2022_CORE_vertebrates_non-redundant_v2.meme	MA0680.2	Pax7	DWTAATCAATTAWNH	1425	78.34	1260	69.27	1.13	4.1	2.91e-10	-21.96	2.44e-07	-15.22	1.69e-09	-20.20\
DG	7w	66	motif_db/JASPAR/JASPAR2022_CORE_vertebrates_non-redundant_v2.meme	MA1978.1	ZNF354A	HWAADWATAAATGRAYWAWTT	969	53.27	782	42.99	1.24	7.9	3.26e-10	-21.84	2.74e-07	-15.11	1.86e-09	-20.10\
DG	7w	67	motif_db/JASPAR/JASPAR2022_CORE_vertebrates_non-redundant_v2.meme	MA0713.1	PHOX2A	TAATYYAATTA	205	11.27	102	5.61	2	12	4.24e-10	-21.58	3.56e-07	-14.85	2.38e-09	-19.85\
DG	7w	68	motif_db/JASPAR/JASPAR2022_CORE_vertebrates_non-redundant_v2.meme	MA0621.1	mix-a	NDTTAATTAGN	547	30.07	385	21.17	1.42	7.6	4.49e-10	-21.52	3.78e-07	-14.79	2.49e-09	-19.81\
DG	7w	69	motif_db/JASPAR/JASPAR2022_CORE_vertebrates_non-redundant_v2.meme	MA0516.3	SP2	GGGGCGGGG	1143	62.84	960	52.78	1.19	2.8	4.81e-10	-21.45	4.05e-07	-14.72	2.63e-09	-19.76\
DG	7w	70	motif_db/JASPAR/JASPAR2022_CORE_vertebrates_non-redundant_v2.meme	MA0509.3	RFX1	SGTTGCCATGGCAACS	59	3.24	10	0.55	5.45	6.7	4.94e-10	-21.43	4.15e-07	-14.69	2.66e-09	-19.74\
DG	7w	71	motif_db/JASPAR/JASPAR2022_CORE_vertebrates_non-redundant_v2.meme	MA0757.1	ONECUT3	AAAAAATCRATAAH	399	21.94	257	14.13	1.55	7.2	5.31e-10	-21.36	4.47e-07	-14.62	2.82e-09	-19.69\
DG	7w	72	motif_db/JASPAR/JASPAR2022_CORE_vertebrates_non-redundant_v2.meme	MA0627.2	POU2F3	NWTATGCAAATNH	181	9.95	86	4.73	2.09	12	7.97e-10	-20.95	6.71e-07	-14.22	4.18e-09	-19.29\
DG	7w	73	motif_db/JASPAR/JASPAR2022_CORE_vertebrates_non-redundant_v2.meme	MA0048.2	NHLH1	CGCAGCTGCK	1577	86.7	1440	79.16	1.1	2.5	9.12e-10	-20.82	7.67e-07	-14.08	4.71e-09	-19.17\
DG	7w	74	motif_db/JASPAR/JASPAR2022_CORE_vertebrates_non-redundant_v2.meme	MA0607.2	BHLHA15	ACCATATGGT	1281	70.42	1109	60.97	1.15	2.9	1.12e-09	-20.61	9.45e-07	-13.87	5.72e-09	-18.98\
DG	7w	75	motif_db/JASPAR/JASPAR2022_CORE_vertebrates_non-redundant_v2.meme	MA0746.2	SP3	NGCCACGCCCMCH	148	8.14	64	3.52	2.29	13	1.37e-09	-20.41	1.15e-06	-13.68	6.87e-09	-18.80\
DG	7w	76	motif_db/JASPAR/JASPAR2022_CORE_vertebrates_non-redundant_v2.meme	MA0845.1	FOXB1	WATGTAAATAT	204	11.21	104	5.72	1.95	12	1.4e-09	-20.39	1.18e-06	-13.65	6.94e-09	-18.79\
DG	7w	77	motif_db/JASPAR/JASPAR2022_CORE_vertebrates_non-redundant_v2.meme	MA0046.2	HNF1A	DRTTAATNATTAACN	483	26.55	333	18.31	1.45	7.5	1.47e-09	-20.34	1.23e-06	-13.61	7.19e-09	-18.75\
DG	7w	78	motif_db/JASPAR/JASPAR2022_CORE_vertebrates_non-redundant_v2.meme	MA1981.1	ZNF530	GMARGGMRAGGGGCRGSV	563	30.95	407	22.37	1.38	6.8	2.93e-09	-19.65	2.46e-06	-12.91	1.42e-08	-18.07\
DG	7w	79	motif_db/JASPAR/JASPAR2022_CORE_vertebrates_non-redundant_v2.meme	MA0500.2	MYOG	NDRCAGCTGYHN	1401	77.02	1244	68.39	1.13	4.6	3.03e-09	-19.61	2.55e-06	-12.88	1.45e-08	-18.05\
DG	7w	80	motif_db/JASPAR/JASPAR2022_CORE_vertebrates_non-redundant_v2.meme	MA1513.1	KLF15	SCCCCGCCCCS	121	6.65	48	2.64	2.49	15	4.29e-09	-19.27	3.6e-06	-12.53	2.02e-08	-17.72\
DG	7w	81	motif_db/JASPAR/JASPAR2022_CORE_vertebrates_non-redundant_v2.meme	MA0747.1	SP8	RCCACGCCCMCY	80	4.4	23	1.26	3.38	14	4.63e-09	-19.19	3.89e-06	-12.46	2.15e-08	-17.65\
DG	7w	82	motif_db/JASPAR/JASPAR2022_CORE_vertebrates_non-redundant_v2.meme	MA0847.3	FOXD2	SYTAARYAAACA	234	12.86	130	7.15	1.79	12	5.17e-09	-19.08	4.35e-06	-12.35	2.38e-08	-17.55\
DG	7w	83	motif_db/JASPAR/JASPAR2022_CORE_vertebrates_non-redundant_v2.meme	MA0660.1	MEF2B	RCTAWAAATAGC	524	28.81	375	20.62	1.4	1.9	6.04e-09	-18.92	5.08e-06	-12.19	2.74e-08	-17.41\
DG	7w	84	motif_db/JASPAR/JASPAR2022_CORE_vertebrates_non-redundant_v2.meme	MA0884.2	DUXA	YTRATTWAATYAR	221	12.15	121	6.65	1.82	8.5	7.58e-09	-18.7	6.37e-06	-11.96	3.4e-08	-17.20\
DG	7w	85	motif_db/JASPAR/JASPAR2022_CORE_vertebrates_non-redundant_v2.meme	MA1724.1	Rfx6	HNCCTAGCAACHV	806	44.31	639	35.13	1.26	8.2	9.05e-09	-18.52	7.61e-06	-11.79	4.02e-08	-17.03\
DG	7w	86	motif_db/JASPAR/JASPAR2022_CORE_vertebrates_non-redundant_v2.meme	MA0848.1	FOXO4	GTAAACA	1122	61.68	954	52.45	1.18	7.2	1.09e-08	-18.34	9.13e-06	-11.6	4.76e-08	-16.86\
DG	7w	87	motif_db/JASPAR/JASPAR2022_CORE_vertebrates_non-redundant_v2.meme	MA0497.1	MEF2C	DDDCYAAAAATAGMW	1401	77.02	1251	68.77	1.12	4.7	1.31e-08	-18.15	1.1e-05	-11.42	5.66e-08	-16.69\
DG	7w	88	motif_db/JASPAR/JASPAR2022_CORE_vertebrates_non-redundant_v2.meme	MA1635.1	BHLHE22	NVCAGCTGBN	761	41.84	598	32.88	1.27	9.5	1.37e-08	-18.1	1.15e-05	-11.37	5.88e-08	-16.65\
DG	7w	89	motif_db/JASPAR/JASPAR2022_CORE_vertebrates_non-redundant_v2.meme	MA0521.2	Tcf12	NNACAGCTGTNN	1607	88.35	1487	81.75	1.08	4.5	1.42e-08	-18.07	1.19e-05	-11.34	6.02e-08	-16.63\
DG	7w	90	motif_db/JASPAR/JASPAR2022_CORE_vertebrates_non-redundant_v2.meme	MA0080.6	Spi1	RRAAAGAGGAAGTGGDD	357	19.63	234	12.86	1.52	10	1.9e-08	-17.78	1.6e-05	-11.04	7.97e-08	-16.34\
DG	7w	91	motif_db/JASPAR/JASPAR2022_CORE_vertebrates_non-redundant_v2.meme	MA1107.2	KLF9	MNGCCACACCCACHYV	334	18.36	215	11.82	1.55	11	2.09e-08	-17.68	1.76e-05	-10.95	8.66e-08	-16.26\
DG	7w	92	motif_db/JASPAR/JASPAR2022_CORE_vertebrates_non-redundant_v2.meme	MA0715.1	PROP1	TAATYWAATTA	216	11.87	120	6.6	1.79	11	2.22e-08	-17.63	1.86e-05	-10.89	9.08e-08	-16.21\
DG	7w	93	motif_db/JASPAR/JASPAR2022_CORE_vertebrates_non-redundant_v2.meme	MA1116.1	RBPJ	BVTGGGAANN	861	47.33	697	38.32	1.23	9.8	2.31e-08	-17.58	1.94e-05	-10.85	9.37e-08	-16.18\
DG	7w	94	motif_db/JASPAR/JASPAR2022_CORE_vertebrates_non-redundant_v2.meme	MA0780.1	PAX3	TAATYRATTA	426	23.42	294	16.16	1.45	5.9	2.34e-08	-17.57	1.97e-05	-10.84	9.38e-08	-16.18\
DG	7w	95	motif_db/JASPAR/JASPAR2022_CORE_vertebrates_non-redundant_v2.meme	MA1514.1	KLF17	MMCCACGCACCCMTY	670	36.83	515	28.31	1.3	6.1	2.47e-08	-17.52	2.07e-05	-10.78	9.76e-08	-16.14\
DG	7w	96	motif_db/JASPAR/JASPAR2022_CORE_vertebrates_non-redundant_v2.meme	MA0701.2	LHX9	CYAATTAR	602	33.1	452	24.85	1.33	9.6	2.49e-08	-17.51	2.09e-05	-10.78	9.76e-08	-16.14\
DG	7w	97	motif_db/JASPAR/JASPAR2022_CORE_vertebrates_non-redundant_v2.meme	MA1124.1	ZNF24	CATTCATTCATTC	529	29.08	387	21.28	1.37	7.2	3.45e-08	-17.18	2.9e-05	-10.45	1.34e-07	-15.83\
DG	7w	98	motif_db/JASPAR/JASPAR2022_CORE_vertebrates_non-redundant_v2.meme	MA0674.1	NKX6-1	NTMATTAA	501	27.54	363	19.96	1.38	11	4.49e-08	-16.92	3.78e-05	-10.18	1.73e-07	-15.57\
DG	7w	99	motif_db/JASPAR/JASPAR2022_CORE_vertebrates_non-redundant_v2.meme	MA0787.1	POU3F2	WTATGCWAATKA	125	6.87	55	3.02	2.25	13	4.71e-08	-16.87	3.96e-05	-10.14	1.79e-07	-15.53\
DG	7w	100	motif_db/JASPAR/JASPAR2022_CORE_vertebrates_non-redundant_v2.meme	MA0667.1	MYF6	AACARCTGTT	1502	82.57	1373	75.48	1.09	2.3	8.84e-08	-16.24	7.43e-05	-9.51	3.33e-07	-14.91\
DG	7w	101	motif_db/JASPAR/JASPAR2022_CORE_vertebrates_non-redundant_v2.meme	MA1529.1	NHLH2	GGGNCGCAGCTGCGYCCC	873	47.99	716	39.36	1.22	2	9.04e-08	-16.22	7.61e-05	-9.48	3.38e-07	-14.90\
DG	7w	102	motif_db/JASPAR/JASPAR2022_CORE_vertebrates_non-redundant_v2.meme	MA1619.1	Ptf1A	NNACAGCTGTNN	1491	81.97	1361	74.82	1.1	5	9.65e-08	-16.15	8.12e-05	-9.42	3.57e-07	-14.85\
DG	7w	103	motif_db/JASPAR/JASPAR2022_CORE_vertebrates_non-redundant_v2.meme	MA1683.1	FOXA3	DWGTAAACANN	606	33.32	463	25.45	1.31	9.3	1.15e-07	-15.98	9.64e-05	-9.25	4.17e-07	-14.69\
DG	7w	104	motif_db/JASPAR/JASPAR2022_CORE_vertebrates_non-redundant_v2.meme	MA0654.1	ISX	YYAATTAR	406	22.32	283	15.56	1.43	12	1.15e-07	-15.98	9.68e-05	-9.24	4.17e-07	-14.69\
DG	7w	105	motif_db/JASPAR/JASPAR2022_CORE_vertebrates_non-redundant_v2.meme	MA1505.1	HOXC8	KTAATTAM	710	39.03	561	30.84	1.27	9.1	1.3e-07	-15.86	0.000109	-9.12	4.66e-07	-14.58\
DG	7w	106	motif_db/JASPAR/JASPAR2022_CORE_vertebrates_non-redundant_v2.meme	MA1481.1	DRGX	YYAATTAN	619	34.03	476	26.17	1.3	10	1.39e-07	-15.79	0.000117	-9.05	4.94e-07	-14.52\
DG	7w	107	motif_db/JASPAR/JASPAR2022_CORE_vertebrates_non-redundant_v2.meme	MA0725.1	VSX1	YTAATTAN	898	49.37	743	40.85	1.21	8.4	1.42e-07	-15.77	0.000119	-9.04	4.99e-07	-14.51\
DG	7w	108	motif_db/JASPAR/JASPAR2022_CORE_vertebrates_non-redundant_v2.meme	MA0892.1	GSX1	NCYMATTAVN	639	35.13	495	27.21	1.29	9.2	1.5e-07	-15.71	0.000126	-8.98	5.24e-07	-14.46\
DG	7w	109	motif_db/JASPAR/JASPAR2022_CORE_vertebrates_non-redundant_v2.meme	MA0658.1	LHX6	RCTAATTARY	1009	55.47	854	46.95	1.18	6.6	1.6e-07	-15.65	0.000135	-8.91	5.55e-07	-14.41\
DG	7w	110	motif_db/JASPAR/JASPAR2022_CORE_vertebrates_non-redundant_v2.meme	MA1640.1	MEIS2	NNATGATTTATGDNH	1258	69.16	1111	61.08	1.13	6.2	1.86e-07	-15.5	0.000156	-8.76	6.37e-07	-14.27\
DG	7w	111	motif_db/JASPAR/JASPAR2022_CORE_vertebrates_non-redundant_v2.meme	MA0633.2	Twist2	NVCAGCTGBN	777	42.72	627	34.47	1.24	9.6	1.91e-07	-15.47	0.00016	-8.74	6.45e-07	-14.25\
DG	7w	112	motif_db/JASPAR/JASPAR2022_CORE_vertebrates_non-redundant_v2.meme	MA0849.1	FOXO6	GTAAACA	1091	59.98	938	51.57	1.16	6.6	1.92e-07	-15.47	0.000161	-8.73	6.45e-07	-14.25\
DG	7w	113	motif_db/JASPAR/JASPAR2022_CORE_vertebrates_non-redundant_v2.meme	MA0726.1	VSX2	CTAATTAN	697	38.32	551	30.29	1.26	8.8	2.01e-07	-15.42	0.000169	-8.69	6.7e-07	-14.22\
DG	7w	114	motif_db/JASPAR/JASPAR2022_CORE_vertebrates_non-redundant_v2.meme	MA1113.2	PBX2	NHCATAAATCAHN	186	10.23	103	5.66	1.8	12	2.12e-07	-15.37	0.000178	-8.63	7e-07	-14.17\
DG	7w	115	motif_db/JASPAR/JASPAR2022_CORE_vertebrates_non-redundant_v2.meme	MA0789.1	POU3F4	TATGCWAAT	305	16.77	199	10.94	1.53	11	2.16e-07	-15.35	0.000181	-8.61	7.07e-07	-14.16\
DG	7w	116	motif_db/JASPAR/JASPAR2022_CORE_vertebrates_non-redundant_v2.meme	MA0517.1	STAT1::STAT2	THAGTTTCRKTTTCY	119	6.54	54	2.97	2.18	12	2.32e-07	-15.28	0.000195	-8.54	7.54e-07	-14.10\
DG	7w	117	motif_db/JASPAR/JASPAR2022_CORE_vertebrates_non-redundant_v2.meme	MA1639.1	MEIS1	NHCATMAATCAHN	1057	58.11	905	49.75	1.17	7.2	2.51e-07	-15.2	0.000211	-8.46	8.1e-07	-14.03\
DG	7w	118	motif_db/JASPAR/JASPAR2022_CORE_vertebrates_non-redundant_v2.meme	MA1721.1	ZNF93	GGYAGCRGCAGCGGYG	406	22.32	287	15.78	1.41	7.2	2.99e-07	-15.02	0.000252	-8.29	9.57e-07	-13.86\
DG	7w	119	motif_db/JASPAR/JASPAR2022_CORE_vertebrates_non-redundant_v2.meme	MA0683.1	POU4F2	RTGCATAATTAATGAG	958	52.67	808	44.42	1.19	0.18	3.8e-07	-14.78	0.000319	-8.05	1.2e-06	-13.63\
DG	7w	120	motif_db/JASPAR/JASPAR2022_CORE_vertebrates_non-redundant_v2.meme	MA0481.3	FOXP1	NDGTAAACANH	517	28.42	388	21.33	1.33	9.8	4.43e-07	-14.63	0.000373	-7.89	1.39e-06	-13.48\
DG	7w	121	motif_db/JASPAR/JASPAR2022_CORE_vertebrates_non-redundant_v2.meme	MA1966.1	TFAP4::ETV1	RSCGGAAGCAGSTGKN	1628	89.5	1527	83.95	1.07	1.7	4.77e-07	-14.56	0.000401	-7.82	1.49e-06	-13.42\
DG	7w	122	motif_db/JASPAR/JASPAR2022_CORE_vertebrates_non-redundant_v2.meme	MA0854.1	Alx1	CGMRYTAATTARTNMNY	79	4.34	29	1.59	2.67	13	5.6e-07	-14.39	0.000471	-7.66	1.73e-06	-13.27\
DG	7w	123	motif_db/JASPAR/JASPAR2022_CORE_vertebrates_non-redundant_v2.meme	MA0507.2	POU2F2	AWTATGCAAATKAG	82	4.51	31	1.7	2.59	12	5.98e-07	-14.33	0.000503	-7.6	1.83e-06	-13.21\
DG	7w	124	motif_db/JASPAR/JASPAR2022_CORE_vertebrates_non-redundant_v2.meme	MA0786.1	POU3F1	WTATGCWAATKW	133	7.31	66	3.63	2	13	6.06e-07	-14.32	0.00051	-7.58	1.83e-06	-13.21\
DG	7w	125	motif_db/JASPAR/JASPAR2022_CORE_vertebrates_non-redundant_v2.meme	MA1929.1	CTCF	CTGCAGTKCCNNNNNYNRCCASYAGRKGGCRSYV	133	7.31	66	3.63	2	12	6.06e-07	-14.32	0.00051	-7.58	1.83e-06	-13.21\
DG	7w	126	motif_db/JASPAR/JASPAR2022_CORE_vertebrates_non-redundant_v2.meme	MA0699.1	LBX2	NCYAATTARN	721	39.64	581	31.94	1.24	9	7.52e-07	-14.1	0.000633	-7.37	2.25e-06	-13.00\
DG	7w	127	motif_db/JASPAR/JASPAR2022_CORE_vertebrates_non-redundant_v2.meme	MA1607.1	Foxl2	DDWATGTAAACANN	1287	70.75	1150	63.22	1.12	6.6	7.99e-07	-14.04	0.000672	-7.3	2.37e-06	-12.95\
DG	7w	128	motif_db/JASPAR/JASPAR2022_CORE_vertebrates_non-redundant_v2.meme	MA0889.1	GBX1	VCYAATTASY	393	21.61	280	15.39	1.4	11	8.3e-07	-14	0.000698	-7.27	2.44e-06	-12.92\
DG	7w	129	motif_db/JASPAR/JASPAR2022_CORE_vertebrates_non-redundant_v2.meme	MA0104.4	MYCN	VVCCACGTGGBB	1371	75.37	1241	68.22	1.1	3.2	9.8e-07	-13.84	0.000824	-7.1	2.86e-06	-12.76\
DG	7w	130	motif_db/JASPAR/JASPAR2022_CORE_vertebrates_non-redundant_v2.meme	MA0042.2	FOXI1	GTAAACA	958	52.67	814	44.75	1.18	7.6	1.04e-06	-13.78	0.000874	-7.04	3.01e-06	-12.71\
DG	7w	131	motif_db/JASPAR/JASPAR2022_CORE_vertebrates_non-redundant_v2.meme	MA0499.2	MYOD1	NNGCACCTGTCNB	1525	83.84	1412	77.63	1.08	5.3	1.2e-06	-13.63	0.00101	-6.9	3.44e-06	-12.58\
DG	7w	132	motif_db/JASPAR/JASPAR2022_CORE_vertebrates_non-redundant_v2.meme	MA1518.2	Lhx1	NNNTGCTAATTAGCANNN	270	14.84	176	9.68	1.53	10	1.2e-06	-13.63	0.00101	-6.9	3.44e-06	-12.58\
DG	7w	133	motif_db/JASPAR/JASPAR2022_CORE_vertebrates_non-redundant_v2.meme	MA0669.1	NEUROG2	RACATATGTC	726	39.91	589	32.38	1.23	6.2	1.32e-06	-13.53	0.00111	-6.8	3.75e-06	-12.49\
DG	7w	134	motif_db/JASPAR/JASPAR2022_CORE_vertebrates_non-redundant_v2.meme	MA0867.2	SOX4	RAACAAAGRV	532	29.25	410	22.54	1.3	10	2.28e-06	-12.99	0.00192	-6.26	6.41e-06	-11.96\
DG	7w	135	motif_db/JASPAR/JASPAR2022_CORE_vertebrates_non-redundant_v2.meme	MA0903.1	HOXB3	NNYMATTARN	416	22.87	305	16.77	1.36	10	2.3e-06	-12.98	0.00194	-6.25	6.43e-06	-11.95\
DG	7w	136	motif_db/JASPAR/JASPAR2022_CORE_vertebrates_non-redundant_v2.meme	MA1992.1	Ikzf3	NNRCAGGAAGTGGVN	802	44.09	666	36.61	1.2	8.2	2.5e-06	-12.9	0.0021	-6.16	6.94e-06	-11.88\
DG	7w	137	motif_db/JASPAR/JASPAR2022_CORE_vertebrates_non-redundant_v2.meme	MA1996.1	Nr1H2	NNRAGGTCANN	294	16.16	200	11	1.47	12	3.21e-06	-12.65	0.0027	-5.91	8.83e-06	-11.64\
DG	7w	138	motif_db/JASPAR/JASPAR2022_CORE_vertebrates_non-redundant_v2.meme	MA0598.3	EHF	NNCACTTCCTGTTNN	670	36.83	542	29.8	1.24	8.7	3.91e-06	-12.45	0.00329	-5.72	1.07e-05	-11.45\
DG	7w	139	motif_db/JASPAR/JASPAR2022_CORE_vertebrates_non-redundant_v2.meme	MA0161.2	NFIC	NNCTTGGCANN	288	15.83	196	10.78	1.47	12	4.23e-06	-12.37	0.00355	-5.64	1.15e-05	-11.38\
DG	7w	140	motif_db/JASPAR/JASPAR2022_CORE_vertebrates_non-redundant_v2.meme	MA1587.1	ZNF135	CCTCGACCTCCYRR	263	14.46	175	9.62	1.5	8.2	4.4e-06	-12.33	0.0037	-5.6	1.18e-05	-11.34\
DG	7w	141	motif_db/JASPAR/JASPAR2022_CORE_vertebrates_non-redundant_v2.meme	MA0640.2	ELF3	NNCCACTTCCTGNT	801	44.04	669	36.78	1.2	8.4	4.75e-06	-12.26	0.004	-5.52	1.27e-05	-11.27\
DG	7w	142	motif_db/JASPAR/JASPAR2022_CORE_vertebrates_non-redundant_v2.meme	MA1471.1	BARX2	NWWAAYMATTAN	1178	64.76	1048	57.61	1.12	7.2	5.64e-06	-12.09	0.00474	-5.35	1.5e-05	-11.11\
DG	7w	143	motif_db/JASPAR/JASPAR2022_CORE_vertebrates_non-redundant_v2.meme	MA0706.1	MEOX2	DSTAATTAWN	369	20.29	268	14.73	1.38	10	6.22e-06	-11.99	0.00523	-5.25	1.63e-05	-11.02\
DG	7w	144	motif_db/JASPAR/JASPAR2022_CORE_vertebrates_non-redundant_v2.meme	MA1713.1	ZNF610	SSCGCCGCTCCSSS	1278	70.26	1153	63.39	1.11	1.3	6.24e-06	-11.98	0.00525	-5.25	1.63e-05	-11.02\
DG	7w	145	motif_db/JASPAR/JASPAR2022_CORE_vertebrates_non-redundant_v2.meme	MA0471.2	E2F6	VVDGGCGGGAAVV	1604	88.18	1511	83.07	1.06	3.6	6.6e-06	-11.93	0.00555	-5.19	1.71e-05	-10.97\
DG	7w	146	motif_db/JASPAR/JASPAR2022_CORE_vertebrates_non-redundant_v2.meme	MA0480.2	Foxo1	NDGTAAACANN	917	50.41	785	43.16	1.17	8.3	6.66e-06	-11.92	0.0056	-5.18	1.71e-05	-10.97\
DG	7w	147	motif_db/JASPAR/JASPAR2022_CORE_vertebrates_non-redundant_v2.meme	MA1115.1	POU5F1	WHATGCAAATN	242	13.3	159	8.74	1.52	12	6.68e-06	-11.92	0.00562	-5.18	1.71e-05	-10.97\
DG	7w	148	motif_db/JASPAR/JASPAR2022_CORE_vertebrates_non-redundant_v2.meme	MA0136.3	Elf5	RVAAGGAAGTNN	383	21.06	281	15.45	1.36	11	7.07e-06	-11.86	0.00595	-5.13	1.8e-05	-10.92\
DG	7w	149	motif_db/JASPAR/JASPAR2022_CORE_vertebrates_non-redundant_v2.meme	MA0157.3	Foxo3	NDGTAAACARNN	628	34.52	507	27.87	1.24	9.1	8.65e-06	-11.66	0.00728	-4.92	2.19e-05	-10.73\
DG	7w	150	motif_db/JASPAR/JASPAR2022_CORE_vertebrates_non-redundant_v2.meme	MA1541.1	NR6A1	NYCAAGKTCAAGKTCAN	1164	63.99	1037	57.01	1.12	3.9	9.54e-06	-11.56	0.00803	-4.83	2.4e-05	-10.64\
DG	7w	151	motif_db/JASPAR/JASPAR2022_CORE_vertebrates_non-redundant_v2.meme	MA1712.1	ZNF454	DGGCTCSSGGCCCYGVKG	615	33.81	496	27.27	1.24	6.6	1.07e-05	-11.45	0.00897	-4.71	2.66e-05	-10.53\
DG	7w	152	motif_db/JASPAR/JASPAR2022_CORE_vertebrates_non-redundant_v2.meme	MA0486.2	HSF1	TTCTAGAAYRTTC	47	2.58	14	0.77	3.2	12	1.17e-05	-11.36	0.00983	-4.62	2.9e-05	-10.45\
DG	7w	153	motif_db/JASPAR/JASPAR2022_CORE_vertebrates_non-redundant_v2.meme	MA0732.1	EGR3	HHMCGCCCACGCAHH	107	5.88	54	2.97	1.96	9.9	1.19e-05	-11.34	0.01	-4.61	2.93e-05	-10.44\
DG	7w	154	motif_db/JASPAR/JASPAR2022_CORE_vertebrates_non-redundant_v2.meme	MA0704.1	Lhx4	YTAATTAR	846	46.51	719	39.53	1.18	8.5	1.22e-05	-11.32	0.0102	-4.58	2.98e-05	-10.42\
DG	7w	155	motif_db/JASPAR/JASPAR2022_CORE_vertebrates_non-redundant_v2.meme	MA0716.1	PRRX1	YYAATTAR	1052	57.83	925	50.85	1.14	7.6	1.36e-05	-11.2	0.0114	-4.47	3.31e-05	-10.32\
DG	7w	156	motif_db/JASPAR/JASPAR2022_CORE_vertebrates_non-redundant_v2.meme	MA0618.1	LBX1	TTAATTAG	120	6.6	64	3.52	1.86	13	1.4e-05	-11.18	0.0117	-4.45	3.37e-05	-10.30\
DG	7w	157	motif_db/JASPAR/JASPAR2022_CORE_vertebrates_non-redundant_v2.meme	MA1512.1	KLF11	SCCACGCCCMC	534	29.36	422	23.2	1.26	8.6	1.43e-05	-11.16	0.012	-4.42	3.43e-05	-10.28\
DG	7w	158	motif_db/JASPAR/JASPAR2022_CORE_vertebrates_non-redundant_v2.meme	MA0886.1	EMX2	VBTAATTARB	828	45.52	703	38.65	1.18	8.3	1.55e-05	-11.07	0.013	-4.34	3.68e-05	-10.21\
DG	7w	159	motif_db/JASPAR/JASPAR2022_CORE_vertebrates_non-redundant_v2.meme	MA0162.4	EGR1	VCMCGCCCACGCVS	88	4.84	41	2.25	2.12	15	1.55e-05	-11.07	0.0131	-4.34	3.68e-05	-10.21\
DG	7w	160	motif_db/JASPAR/JASPAR2022_CORE_vertebrates_non-redundant_v2.meme	MA1627.1	Wt1	YBCCTCCCCCACVB	1346	74	1231	67.67	1.09	4.4	1.58e-05	-11.05	0.0133	-4.32	3.73e-05	-10.20\
DG	7w	161	motif_db/JASPAR/JASPAR2022_CORE_vertebrates_non-redundant_v2.meme	MA0047.3	FOXA2	RWGTAAACANN	875	48.1	750	41.23	1.17	8.3	1.76e-05	-10.95	0.0148	-4.21	4.12e-05	-10.10\
DG	7w	162	motif_db/JASPAR/JASPAR2022_CORE_vertebrates_non-redundant_v2.meme	MA1631.1	ASCL1	NNGCACCTGCYNB	991	54.48	866	47.61	1.14	7.5	1.94e-05	-10.85	0.0163	-4.11	4.52e-05	-10.00\
DG	7w	163	motif_db/JASPAR/JASPAR2022_CORE_vertebrates_non-redundant_v2.meme	MA1632.1	ATF2	NNATGABGTCATN	219	12.04	144	7.92	1.52	11	2.01e-05	-10.81	0.0169	-4.08	4.66e-05	-9.97\
DG	7w	164	motif_db/JASPAR/JASPAR2022_CORE_vertebrates_non-redundant_v2.meme	MA0888.1	EVX2	VVTAATTAVB	683	37.55	565	31.06	1.21	9.3	2.17e-05	-10.74	0.0183	-4	5e-05	-9.90\
DG	7w	165	motif_db/JASPAR/JASPAR2022_CORE_vertebrates_non-redundant_v2.meme	MA0675.1	NKX6-2	NYMATTAA	106	5.83	55	3.02	1.91	11	2.44e-05	-10.62	0.0206	-3.88	5.59e-05	-9.79\
DG	7w	166	motif_db/JASPAR/JASPAR2022_CORE_vertebrates_non-redundant_v2.meme	MA0611.2	Dux	NTGATTBAATCAVWNN	438	24.08	337	18.53	1.3	6.3	2.52e-05	-10.59	0.0212	-3.85	5.73e-05	-9.77\
DG	7w	167	motif_db/JASPAR/JASPAR2022_CORE_vertebrates_non-redundant_v2.meme	MA0526.4	USF2	DRTCACGTGAYH	526	28.92	418	22.98	1.26	0.24	2.56e-05	-10.57	0.0215	-3.84	5.77e-05	-9.76\
DG	7w	168	motif_db/JASPAR/JASPAR2022_CORE_vertebrates_non-redundant_v2.meme	MA1504.1	HOXC4	VTMATTAN	397	21.83	300	16.49	1.32	11	2.57e-05	-10.57	0.0216	-3.83	5.77e-05	-9.76\
DG	7w	169	motif_db/JASPAR/JASPAR2022_CORE_vertebrates_non-redundant_v2.meme	MA0468.1	DUX4	TAAYYYAATCA	982	53.99	859	47.22	1.14	0.69	2.59e-05	-10.56	0.0218	-3.83	5.79e-05	-9.76\
DG	7w	170	motif_db/JASPAR/JASPAR2022_CORE_vertebrates_non-redundant_v2.meme	MA0528.2	ZNF263	VNGGGGAGGASG	252	13.85	173	9.51	1.45	12	2.72e-05	-10.51	0.0229	-3.78	6.04e-05	-9.71\
DG	7w	171	motif_db/JASPAR/JASPAR2022_CORE_vertebrates_non-redundant_v2.meme	MA0018.4	CREB1	NNRTGATGTCAYN	108	5.94	57	3.13	1.88	13	3.01e-05	-10.41	0.0253	-3.68	6.63e-05	-9.62\
DG	7w	172	motif_db/JASPAR/JASPAR2022_CORE_vertebrates_non-redundant_v2.meme	MA0720.1	Shox2	YYAATTAR	1014	55.74	893	49.09	1.14	7.3	3.37e-05	-10.3	0.0284	-3.56	7.36e-05	-9.52\
DG	7w	173	motif_db/JASPAR/JASPAR2022_CORE_vertebrates_non-redundant_v2.meme	MA0723.2	VAX2	BYAATTAV	201	11.05	131	7.2	1.53	11	3.38e-05	-10.3	0.0284	-3.56	7.36e-05	-9.52\
DG	7w	174	motif_db/JASPAR/JASPAR2022_CORE_vertebrates_non-redundant_v2.meme	MA0027.2	EN1	SYAATTAV	220	12.09	147	8.08	1.49	12	3.53e-05	-10.25	0.0297	-3.52	7.64e-05	-9.48\
DG	7w	175	motif_db/JASPAR/JASPAR2022_CORE_vertebrates_non-redundant_v2.meme	MA1987.1	ZNF701	GAGCACYAARGGGGGRADDDD	542	29.8	435	23.91	1.25	7.6	3.62e-05	-10.23	0.0305	-3.49	7.81e-05	-9.46\
DG	7w	176	motif_db/JASPAR/JASPAR2022_CORE_vertebrates_non-redundant_v2.meme	MA1972.1	ZFP14	GGAGGCHCHGGARBG	721	39.64	606	33.32	1.19	7.2	4.28e-05	-10.06	0.036	-3.32	9.17e-05	-9.30\
DG	7w	177	motif_db/JASPAR/JASPAR2022_CORE_vertebrates_non-redundant_v2.meme	MA0515.1	Sox6	CCWTTGTYYY	1011	55.58	892	49.04	1.13	5.9	4.46e-05	-10.02	0.0375	-3.28	9.5e-05	-9.26\
DG	7w	178	motif_db/JASPAR/JASPAR2022_CORE_vertebrates_non-redundant_v2.meme	MA1945.1	ETV5::FIGLA	RGCGGAARCAGGTGG	467	25.67	367	20.18	1.27	6.9	4.65e-05	-9.98	0.0391	-3.24	9.85e-05	-9.23\
DG	7w	179	motif_db/JASPAR/JASPAR2022_CORE_vertebrates_non-redundant_v2.meme	MA0100.3	MYB	NNCAACTGHH	569	31.28	462	25.4	1.23	11	4.77e-05	-9.95	0.0401	-3.22	0.0001	-9.21\
DG	7w	180	motif_db/JASPAR/JASPAR2022_CORE_vertebrates_non-redundant_v2.meme	MA0634.1	ALX3	YYYAATTANV	1190	65.42	1075	59.1	1.11	7.5	4.8e-05	-9.95	0.0403	-3.21	0.0001	-9.21\
DG	7w	181	motif_db/JASPAR/JASPAR2022_CORE_vertebrates_non-redundant_v2.meme	MA1606.1	Foxf1	DWRTAAACANN	843	46.34	726	39.91	1.16	8.6	5.12e-05	-9.88	0.0431	-3.14	0.000106	-9.15\
DG	7w	182	motif_db/JASPAR/JASPAR2022_CORE_vertebrates_non-redundant_v2.meme	MA1568.1	TCF21	CACCATATGKYR	931	51.18	813	44.69	1.14	6.7	5.13e-05	-9.88	0.0432	-3.14	0.000106	-9.15\
DG	7w	183	motif_db/JASPAR/JASPAR2022_CORE_vertebrates_non-redundant_v2.meme	MA0661.1	MEOX1	VSTAATTAHC	701	38.54	588	32.33	1.19	9	5.14e-05	-9.88	0.0432	-3.14	0.000106	-9.15\
DG	7w	184	motif_db/JASPAR/JASPAR2022_CORE_vertebrates_non-redundant_v2.meme	MA1103.2	FOXK2	DDGTAAACANN	711	39.09	598	32.88	1.19	8.9	5.43e-05	-9.82	0.0456	-3.09	0.000111	-9.10\
DG	7w	185	motif_db/JASPAR/JASPAR2022_CORE_vertebrates_non-redundant_v2.meme	MA1499.1	HOXB4	RTMATTAR	259	14.24	182	10.01	1.42	12	5.47e-05	-9.81	0.046	-3.08	0.000112	-9.10\
DG	7w	186	motif_db/JASPAR/JASPAR2022_CORE_vertebrates_non-redundant_v2.meme	MA1479.1	DMRTC2	AATTGMTACATT	133	7.31	78	4.29	1.7	12	5.93e-05	-9.73	0.0499	-3	0.00012	-9.03\
DG	7w	187	motif_db/JASPAR/JASPAR2022_CORE_vertebrates_non-redundant_v2.meme	MA0912.2	HOXD3	CTAATTAC	295	16.22	214	11.76	1.38	11	6.41e-05	-9.66	0.0539	-2.92	0.000129	-8.95\
DG	7w	188	motif_db/JASPAR/JASPAR2022_CORE_vertebrates_non-redundant_v2.meme	MA1516.1	KLF3	GRCCRCGCCCH	273	15.01	195	10.72	1.4	9.5	6.67e-05	-9.62	0.0561	-2.88	0.000134	-8.92\
DG	7w	189	motif_db/JASPAR/JASPAR2022_CORE_vertebrates_non-redundant_v2.meme	MA1495.1	HOXA1	STAATTAS	212	11.65	143	7.86	1.48	11	6.97e-05	-9.57	0.0587	-2.84	0.000139	-8.88\
DG	7w	190	motif_db/JASPAR/JASPAR2022_CORE_vertebrates_non-redundant_v2.meme	MA0693.3	Vdr	NNGAGTTCANN	424	23.31	330	18.14	1.28	10	7.02e-05	-9.56	0.059	-2.83	0.000139	-8.88\
DG	7w	191	motif_db/JASPAR/JASPAR2022_CORE_vertebrates_non-redundant_v2.meme	MA1710.1	ZNF257	VDGAGGCRAGRG	474	26.06	377	20.73	1.26	10	8.4e-05	-9.38	0.0707	-2.65	0.000166	-8.70\
DG	7w	192	motif_db/JASPAR/JASPAR2022_CORE_vertebrates_non-redundant_v2.meme	MA1623.1	Stat2	RGAAACAGAAASH	640	35.18	535	29.41	1.2	9.1	0.000113	-9.09	0.0947	-2.36	0.000221	-8.42\
DG	7w	193	motif_db/JASPAR/JASPAR2022_CORE_vertebrates_non-redundant_v2.meme	MA1717.1	ZNF784	GTACYTACCGH	389	21.39	301	16.55	1.29	8.8	0.000115	-9.07	0.0969	-2.33	0.000225	-8.40\
DG	7w	194	motif_db/JASPAR/JASPAR2022_CORE_vertebrates_non-redundant_v2.meme	MA0659.3	Mafg	NWGMTGACTCAGCAN	871	47.88	760	41.78	1.15	6.2	0.000122	-9.01	0.103	-2.28	0.000236	-8.35\
DG	7w	195	motif_db/JASPAR/JASPAR2022_CORE_vertebrates_non-redundant_v2.meme	MA1650.1	ZBTB14	SSCCGCGCACVS	160	8.8	102	5.61	1.56	12	0.000122	-9.01	0.103	-2.28	0.000236	-8.35\
DG	7w	196	motif_db/JASPAR/JASPAR2022_CORE_vertebrates_non-redundant_v2.meme	MA0879.2	DLX1	VYAATTAN	575	31.61	474	26.06	1.21	10	0.000125	-8.99	0.105	-2.25	0.000241	-8.33\
DG	7w	197	motif_db/JASPAR/JASPAR2022_CORE_vertebrates_non-redundant_v2.meme	MA1951.1	FOS	BGATGACGTCATCR	937	51.51	826	45.41	1.13	1	0.000131	-8.94	0.11	-2.21	0.000251	-8.29\
DG	7w	198	motif_db/JASPAR/JASPAR2022_CORE_vertebrates_non-redundant_v2.meme	MA0893.2	GSX2	SYMATTAR	199	10.94	135	7.42	1.47	11	0.000144	-8.85	0.121	-2.11	0.000274	-8.20\
DG	7w	199	motif_db/JASPAR/JASPAR2022_CORE_vertebrates_non-redundant_v2.meme	MA0910.2	HOXD8	GYMATTAM	696	38.26	591	32.49	1.18	9.5	0.000155	-8.78	0.13	-2.04	0.000293	-8.14\
DG	7w	200	motif_db/JASPAR/JASPAR2022_CORE_vertebrates_non-redundant_v2.meme	MA1519.1	LHX5	STAATTAV	119	6.54	70	3.85	1.69	13	0.000157	-8.76	0.132	-2.02	0.000296	-8.12\
DG	7w	201	motif_db/JASPAR/JASPAR2022_CORE_vertebrates_non-redundant_v2.meme	MA1507.1	HOXD4	VTMATTAD	150	8.25	95	5.22	1.57	12	0.000169	-8.69	0.142	-1.95	0.000316	-8.06\
DG	7w	202	motif_db/JASPAR/JASPAR2022_CORE_vertebrates_non-redundant_v2.meme	MA0697.2	Zic3	CNCAGCAGGAGNN	1127	61.96	1020	56.07	1.1	7.1	0.000175	-8.65	0.148	-1.91	0.000328	-8.02\
DG	7w	203	motif_db/JASPAR/JASPAR2022_CORE_vertebrates_non-redundant_v2.meme	MA0904.2	HOXB5	STAATTAS	352	19.35	270	14.84	1.3	10	0.000178	-8.63	0.15	-1.9	0.00033	-8.02\
DG	7w	204	motif_db/JASPAR/JASPAR2022_CORE_vertebrates_non-redundant_v2.meme	MA0709.1	Msx3	SCAATTAN	1249	68.66	1146	63	1.09	6	0.00018	-8.62	0.152	-1.89	0.000334	-8.01\
DG	7w	205	motif_db/JASPAR/JASPAR2022_CORE_vertebrates_non-redundant_v2.meme	MA0506.2	Nrf1	SNCTGCGCMTGCGCV	112	6.16	65	3.57	1.71	13	0.000183	-8.6	0.154	-1.87	0.000337	-7.99\
DG	7w	206	motif_db/JASPAR/JASPAR2022_CORE_vertebrates_non-redundant_v2.meme	MA0826.1	OLIG1	AMCATATGKT	1103	60.64	996	54.76	1.11	2.2	0.000187	-8.59	0.157	-1.85	0.000342	-7.98\
DG	7w	207	motif_db/JASPAR/JASPAR2022_CORE_vertebrates_non-redundant_v2.meme	MA0050.3	Irf1	ANTGAAACTGAAASH	1563	85.93	1483	81.53	1.05	4.7	0.000191	-8.56	0.16	-1.83	0.000348	-7.96\
DG	7w	208	motif_db/JASPAR/JASPAR2022_CORE_vertebrates_non-redundant_v2.meme	MA0853.1	Alx4	CGCRYTAATTARYHNNY	943	51.84	835	45.9	1.13	4.8	0.000193	-8.55	0.162	-1.82	0.000349	-7.96\
DG	7w	209	motif_db/JASPAR/JASPAR2022_CORE_vertebrates_non-redundant_v2.meme	MA1515.1	KLF2	NRCCACRCCCH	127	6.98	77	4.23	1.64	13	0.000195	-8.54	0.164	-1.81	0.000353	-7.95\
DG	7w	210	motif_db/JASPAR/JASPAR2022_CORE_vertebrates_non-redundant_v2.meme	MA0478.1	FOSL2	KRRTGASTCAB	339	18.64	259	14.24	1.31	9	0.000202	-8.51	0.17	-1.77	0.000362	-7.92\
DG	7w	211	motif_db/JASPAR/JASPAR2022_CORE_vertebrates_non-redundant_v2.meme	MA1928.1	BNC2	NDRTGAGTCABN	485	26.66	393	21.61	1.23	9.1	0.000209	-8.47	0.176	-1.74	0.000374	-7.89\
DG	7w	212	motif_db/JASPAR/JASPAR2022_CORE_vertebrates_non-redundant_v2.meme	MA0081.2	SPIB	TYTCACTTCCTCTTTY	124	6.82	75	4.12	1.64	12	0.00022	-8.42	0.185	-1.69	0.000391	-7.85\
DG	7w	213	motif_db/JASPAR/JASPAR2022_CORE_vertebrates_non-redundant_v2.meme	MA0666.2	MSX1	SCAATTAR	272	14.95	200	11	1.36	12	0.000225	-8.4	0.189	-1.66	0.000399	-7.83\
DG	7w	214	motif_db/JASPAR/JASPAR2022_CORE_vertebrates_non-redundant_v2.meme	MA0132.2	PDX1	VYAATTAR	206	11.32	143	7.86	1.44	12	0.000234	-8.36	0.197	-1.62	0.000413	-7.79\
DG	7w	215	motif_db/JASPAR/JASPAR2022_CORE_vertebrates_non-redundant_v2.meme	MA1155.1	ZSCAN4	TGCACACACTGAAAA	434	23.86	347	19.08	1.25	2.2	0.000255	-8.27	0.215	-1.54	0.000448	-7.71\
DG	7w	216	motif_db/JASPAR/JASPAR2022_CORE_vertebrates_non-redundant_v2.meme	MA1502.1	HOXB8	GYMATTAM	665	36.56	565	31.06	1.18	9.6	0.000259	-8.26	0.218	-1.52	0.000453	-7.70\
DG	7w	217	motif_db/JASPAR/JASPAR2022_CORE_vertebrates_non-redundant_v2.meme	MA0147.3	MYC	NNCCACGTGCNB	705	38.76	604	33.21	1.17	7.6	0.000275	-8.2	0.231	-1.47	0.000477	-7.65\
DG	7w	218	motif_db/JASPAR/JASPAR2022_CORE_vertebrates_non-redundant_v2.meme	MA0472.2	EGR2	MCGCCCACGCA	328	18.03	251	13.8	1.31	8	0.000282	-8.17	0.237	-1.44	0.000488	-7.63\
DG	7w	219	motif_db/JASPAR/JASPAR2022_CORE_vertebrates_non-redundant_v2.meme	MA1938.1	ERF::NHLH1	VGCAGCTGCCGGAARYN	100	5.5	57	3.13	1.74	9.6	0.000285	-8.16	0.24	-1.43	0.000491	-7.62\
DG	7w	220	motif_db/JASPAR/JASPAR2022_CORE_vertebrates_non-redundant_v2.meme	MA0890.1	GBX2	RSYAATTARN	213	11.71	150	8.25	1.42	12	0.000294	-8.13	0.248	-1.4	0.000505	-7.59\
DG	7w	221	motif_db/JASPAR/JASPAR2022_CORE_vertebrates_non-redundant_v2.meme	MA0818.2	BHLHE22	AMCATATGKY	1196	65.75	1095	60.2	1.09	2.6	0.000297	-8.12	0.25	-1.39	0.000506	-7.59\
DG	7w	222	motif_db/JASPAR/JASPAR2022_CORE_vertebrates_non-redundant_v2.meme	MA0830.2	TCF4	NNGCACCTGCCNN	670	36.83	571	31.39	1.17	8.9	0.000304	-8.1	0.255	-1.37	0.000516	-7.57\
DG	7w	223	motif_db/JASPAR/JASPAR2022_CORE_vertebrates_non-redundant_v2.meme	MA1962.1	POU2F1::SOX2	MATTTRCATMACAATRG	375	20.62	294	16.16	1.27	6.6	0.000305	-8.09	0.257	-1.36	0.000516	-7.57\
DG	7w	224	motif_db/JASPAR/JASPAR2022_CORE_vertebrates_non-redundant_v2.meme	MA0708.2	MSX2	SCAATTAV	300	16.49	227	12.48	1.32	12	0.000342	-7.98	0.288	-1.25	0.000574	-7.46\
DG	7w	225	motif_db/JASPAR/JASPAR2022_CORE_vertebrates_non-redundant_v2.meme	MA1652.1	ZKSCAN5	NNRGGARGTGAGRR	1517	83.4	1436	78.94	1.06	3.8	0.000342	-7.98	0.288	-1.24	0.000574	-7.46\
DG	7w	226	motif_db/JASPAR/JASPAR2022_CORE_vertebrates_non-redundant_v2.meme	MA1570.1	TFAP4	AHCATRTGDT	1702	93.57	1646	90.49	1.03	2.6	0.000369	-7.91	0.31	-1.17	0.000615	-7.39\
DG	7w	227	motif_db/JASPAR/JASPAR2022_CORE_vertebrates_non-redundant_v2.meme	MA1535.1	NR2C1	NRRGGTCAN	345	18.97	268	14.73	1.29	11	0.000376	-7.88	0.317	-1.15	0.000625	-7.38\
DG	7w	228	motif_db/JASPAR/JASPAR2022_CORE_vertebrates_non-redundant_v2.meme	MA0898.1	Hmx3	ASAAGCAATTAAWRRAT	1370	75.32	1279	70.31	1.07	3.8	0.000396	-7.83	0.333	-1.1	0.000655	-7.33\
DG	7w	229	motif_db/JASPAR/JASPAR2022_CORE_vertebrates_non-redundant_v2.meme	MA1941.1	ETV2::FIGLA	RSCGGAARCAGSTGBN	545	29.96	454	24.96	1.2	7.3	0.000412	-7.8	0.346	-1.06	0.000678	-7.30\
DG	7w	230	motif_db/JASPAR/JASPAR2022_CORE_vertebrates_non-redundant_v2.meme	MA0792.1	POU5F1B	TATGCWAAT	116	6.38	71	3.9	1.62	12	0.000455	-7.7	0.383	-0.96	0.000746	-7.20\
DG	7w	231	motif_db/JASPAR/JASPAR2022_CORE_vertebrates_non-redundant_v2.meme	MA0772.1	IRF7	HCGAAARYGAAAVT	297	16.33	226	12.42	1.31	7.4	0.000464	-7.68	0.39	-0.94	0.000757	-7.19\
DG	7w	232	motif_db/JASPAR/JASPAR2022_CORE_vertebrates_non-redundant_v2.meme	MA0490.2	JUNB	NNATGACTCATNN	223	12.26	161	8.85	1.38	10	0.000488	-7.62	0.411	-0.89	0.000794	-7.14\
DG	7w	233	motif_db/JASPAR/JASPAR2022_CORE_vertebrates_non-redundant_v2.meme	MA0612.2	EMX1	BTAATTAS	195	10.72	137	7.53	1.42	12	0.000504	-7.59	0.424	-0.86	0.000816	-7.11\
DG	7w	234	motif_db/JASPAR/JASPAR2022_CORE_vertebrates_non-redundant_v2.meme	MA0676.1	Nr2e1	AAAAGTCAA	1001	55.03	901	49.53	1.11	7.9	0.000507	-7.59	0.426	-0.85	0.000816	-7.11\
DG	7w	235	motif_db/JASPAR/JASPAR2022_CORE_vertebrates_non-redundant_v2.meme	MA0158.2	HOXA5	GYMATTAS	426	23.42	345	18.97	1.23	10	0.000582	-7.45	0.489	-0.71	0.000934	-6.98\
DG	7w	236	motif_db/JASPAR/JASPAR2022_CORE_vertebrates_non-redundant_v2.meme	MA0901.2	HOXB13	WDCCAATAAAAWWW	101	5.55	60	3.3	1.67	13	0.000599	-7.42	0.504	-0.69	0.000957	-6.95\
DG	7w	237	motif_db/JASPAR/JASPAR2022_CORE_vertebrates_non-redundant_v2.meme	MA0616.2	HES2	GGCACGTGYC	257	14.13	192	10.56	1.34	9.7	0.000618	-7.39	0.52	-0.65	0.000984	-6.92\
DG	7w	238	motif_db/JASPAR/JASPAR2022_CORE_vertebrates_non-redundant_v2.meme	MA0148.4	FOXA1	WWGTAAACATNN	528	29.03	441	24.24	1.2	9.5	0.000626	-7.38	0.526	-0.64	0.000991	-6.92\
DG	7w	239	motif_db/JASPAR/JASPAR2022_CORE_vertebrates_non-redundant_v2.meme	MA1993.1	Neurod2	VVCAGCTGBB	1015	55.8	917	50.41	1.11	5.4	0.000634	-7.36	0.533	-0.63	0.000998	-6.91\
DG	7w	240	motif_db/JASPAR/JASPAR2022_CORE_vertebrates_non-redundant_v2.meme	MA0827.1	OLIG3	AMCATATGBY	1424	78.28	1340	73.67	1.06	4.8	0.000635	-7.36	0.534	-0.63	0.000998	-6.91\
DG	7w	241	motif_db/JASPAR/JASPAR2022_CORE_vertebrates_non-redundant_v2.meme	MA0151.1	Arid3a	ATYAAA	1452	79.82	1370	75.32	1.06	6	0.000638	-7.36	0.536	-0.62	0.000998	-6.91\
DG	7w	242	motif_db/JASPAR/JASPAR2022_CORE_vertebrates_non-redundant_v2.meme	MA0899.1	HOXA10	DGYMATAAAAH	398	21.88	320	17.59	1.24	10	0.000664	-7.32	0.559	-0.58	0.00103	-6.87\
DG	7w	243	motif_db/JASPAR/JASPAR2022_CORE_vertebrates_non-redundant_v2.meme	MA0771.1	HSF4	TTCTAGAABNTTC	31	1.7	10	0.55	2.91	15	0.000683	-7.29	0.574	-0.55	0.00106	-6.85\
DG	7w	244	motif_db/JASPAR/JASPAR2022_CORE_vertebrates_non-redundant_v2.meme	MA0017.2	NR2F1	CARAGGTCAMVNG	458	25.18	376	20.67	1.22	9.3	0.000695	-7.27	0.585	-0.54	0.00107	-6.84\
DG	7w	245	motif_db/JASPAR/JASPAR2022_CORE_vertebrates_non-redundant_v2.meme	MA0851.1	Foxj3	NDAADGTAAACAAANNM	94	5.17	55	3.02	1.7	13	0.000701	-7.26	0.59	-0.53	0.00108	-6.83\
DG	7w	246	motif_db/JASPAR/JASPAR2022_CORE_vertebrates_non-redundant_v2.meme	MA1145.1	FOSL2::JUND	NNRTGACGTCAYHSN	179	9.84	125	6.87	1.43	10	0.000731	-7.22	0.615	-0.49	0.00112	-6.79\
DG	7w	247	motif_db/JASPAR/JASPAR2022_CORE_vertebrates_non-redundant_v2.meme	MA0591.1	Bach1::Mafk	RSSATGACTCAGCAB	669	36.78	577	31.72	1.16	2.8	0.000736	-7.21	0.619	-0.48	0.00112	-6.79\
DG	7w	248	motif_db/JASPAR/JASPAR2022_CORE_vertebrates_non-redundant_v2.meme	MA0876.1	BSX	SYVATTAV	327	17.98	256	14.07	1.28	11	0.000771	-7.17	0.649	-0.43	0.00117	-6.75\
DG	7w	249	motif_db/JASPAR/JASPAR2022_CORE_vertebrates_non-redundant_v2.meme	MA1997.1	Olig2	NVCAGCTGBN	955	52.5	859	47.22	1.11	7	0.000814	-7.11	0.685	-0.38	0.00123	-6.70\
DG	7w	250	motif_db/JASPAR/JASPAR2022_CORE_vertebrates_non-redundant_v2.meme	MA0761.2	ETV1	NNACAGGAAGTGNN	638	35.07	548	30.13	1.16	9	0.000819	-7.11	0.689	-0.37	0.00124	-6.70\
DG	7w	251	motif_db/JASPAR/JASPAR2022_CORE_vertebrates_non-redundant_v2.meme	MA1577.1	TLX2	BYAATTAR	157	8.63	107	5.88	1.46	12	0.000847	-7.07	0.713	-0.34	0.00127	-6.67\
DG	7w	252	motif_db/JASPAR/JASPAR2022_CORE_vertebrates_non-redundant_v2.meme	MA0476.1	FOS	DVTGASTCATB	273	15.01	208	11.43	1.31	10	0.000856	-7.06	0.72	-0.33	0.00128	-6.66\
DG	7w	253	motif_db/JASPAR/JASPAR2022_CORE_vertebrates_non-redundant_v2.meme	MA0799.2	RFX4	BSGTTGCYWRGCAACSV	93	5.11	55	3.02	1.68	6	0.000906	-7.01	0.762	-0.27	0.00135	-6.61\
DG	7w	254	motif_db/JASPAR/JASPAR2022_CORE_vertebrates_non-redundant_v2.meme	MA0831.3	TFE3	GTCACGTGAC	508	27.93	425	23.36	1.19	3.6	0.000921	-6.99	0.774	-0.26	0.00137	-6.60\
DG	7w	255	motif_db/JASPAR/JASPAR2022_CORE_vertebrates_non-redundant_v2.meme	MA0900.2	HOXA2	STAATTAS	124	6.82	80	4.4	1.54	12	0.00094	-6.97	0.79	-0.24	0.00139	-6.58\
DG	7w	256	motif_db/JASPAR/JASPAR2022_CORE_vertebrates_non-redundant_v2.meme	MA0707.2	MNX1	VYRATTAK	552	30.35	467	25.67	1.18	10	0.000959	-6.95	0.807	-0.21	0.00141	-6.56\
DG	7w	257	motif_db/JASPAR/JASPAR2022_CORE_vertebrates_non-redundant_v2.meme	MA0887.1	EVX1	VVTAATTABS	593	32.6	507	27.87	1.17	9.4	0.00107	-6.84	0.902	-0.1	0.00157	-6.45\
DG	7w	258	motif_db/JASPAR/JASPAR2022_CORE_vertebrates_non-redundant_v2.meme	MA1542.1	OSR1	HGCTACYGTD	922	50.69	829	45.57	1.11	6.3	0.00113	-6.78	0.952	-0.05	0.00165	-6.40\
DG	7w	259	motif_db/JASPAR/JASPAR2022_CORE_vertebrates_non-redundant_v2.meme	MA1728.1	ZNF549	NNTGCTGCCCWR	1743	95.82	1701	93.51	1.02	3.6	0.0012	-6.72	1.01	0.01	0.00175	-6.35\
DG	7w	260	motif_db/JASPAR/JASPAR2022_CORE_vertebrates_non-redundant_v2.meme	MA0785.1	POU2F1	AWTATGCWAATK	52	2.86	25	1.37	2.04	14	0.00126	-6.68	1.06	0.06	0.00183	-6.31\
DG	7w	261	motif_db/JASPAR/JASPAR2022_CORE_vertebrates_non-redundant_v2.meme	MA1135.1	FOSB::JUNB	KRTGASTCAT	328	18.03	260	14.29	1.26	9.7	0.00126	-6.67	1.06	0.06	0.00183	-6.31\
DG	7w	262	motif_db/JASPAR/JASPAR2022_CORE_vertebrates_non-redundant_v2.meme	MA1472.2	Bhlha15	NVACAGCTGTBN	1717	94.39	1670	91.81	1.03	2.8	0.00128	-6.66	1.08	0.07	0.00184	-6.30\
DG	7w	263	motif_db/JASPAR/JASPAR2022_CORE_vertebrates_non-redundant_v2.meme	MA1603.1	Dmrt1	GHTACAAAGTADC	292	16.05	228	12.53	1.28	10	0.00141	-6.57	1.18	0.17	0.00202	-6.20\
DG	7w	264	motif_db/JASPAR/JASPAR2022_CORE_vertebrates_non-redundant_v2.meme	MA0869.2	Sox11	NRGAACAAAGVV	304	16.71	239	13.14	1.27	11	0.00144	-6.54	1.21	0.19	0.00206	-6.19\
DG	7w	265	motif_db/JASPAR/JASPAR2022_CORE_vertebrates_non-redundant_v2.meme	MA0504.1	NR2C2	VGRGGTCARAGGTCA	106	5.83	67	3.68	1.57	12	0.00149	-6.51	1.25	0.22	0.00211	-6.16\
DG	7w	266	motif_db/JASPAR/JASPAR2022_CORE_vertebrates_non-redundant_v2.meme	MA0613.1	FOXG1	RTAAACAW	379	20.84	308	16.93	1.23	7	0.0015	-6.5	1.26	0.23	0.00213	-6.15\
DG	7w	267	motif_db/JASPAR/JASPAR2022_CORE_vertebrates_non-redundant_v2.meme	MA0913.2	HOXD9	GYMATAAAAH	358	19.68	289	15.89	1.24	10	0.00159	-6.45	1.33	0.29	0.00224	-6.10\
DG	7w	268	motif_db/JASPAR/JASPAR2022_CORE_vertebrates_non-redundant_v2.meme	MA0649.1	HEY2	GRCACGTGYC	270	14.84	209	11.49	1.29	10	0.00161	-6.43	1.36	0.31	0.00227	-6.09\
DG	7w	269	motif_db/JASPAR/JASPAR2022_CORE_vertebrates_non-redundant_v2.meme	MA0662.1	MIXL1	NBYAATTAVN	1528	84	1459	80.21	1.05	6.3	0.00162	-6.42	1.37	0.31	0.00228	-6.09\
DG	7w	270	motif_db/JASPAR/JASPAR2022_CORE_vertebrates_non-redundant_v2.meme	MA0774.1	MEIS2	TTGACAGS	667	36.67	582	32	1.15	9.7	0.00167	-6.39	1.41	0.34	0.00234	-6.06\
DG	7w	271	motif_db/JASPAR/JASPAR2022_CORE_vertebrates_non-redundant_v2.meme	MA1140.2	JUNB	GATGACGTCAYC	414	22.76	342	18.8	1.21	2.3	0.00185	-6.29	1.56	0.44	0.00257	-5.96\
DG	7w	272	motif_db/JASPAR/JASPAR2022_CORE_vertebrates_non-redundant_v2.meme	MA0491.2	JUND	NNATGACTCATNN	311	17.1	247	13.58	1.26	9.4	0.00186	-6.29	1.56	0.45	0.00258	-5.96\
DG	7w	273	motif_db/JASPAR/JASPAR2022_CORE_vertebrates_non-redundant_v2.meme	MA0442.2	SOX10	NDAACAAAGVN	1489	81.86	1418	77.95	1.05	5.4	0.00188	-6.28	1.58	0.46	0.00259	-5.95\
DG	7w	274	motif_db/JASPAR/JASPAR2022_CORE_vertebrates_non-redundant_v2.meme	MA1470.1	BACH2	AAANSATGACGTCATSNTTT	100	5.5	63	3.46	1.58	0.008	0.00189	-6.27	1.59	0.47	0.00261	-5.95\
DG	7w	275	motif_db/JASPAR/JASPAR2022_CORE_vertebrates_non-redundant_v2.meme	MA1152.1	SOX15	CYWTTGTTHW	1764	96.98	1729	95.05	1.02	4.1	0.00191	-6.26	1.6	0.47	0.00262	-5.95\
DG	7w	276	motif_db/JASPAR/JASPAR2022_CORE_vertebrates_non-redundant_v2.meme	MA0727.1	NR3C2	KRGWACAYWRTGTWCYH	351	19.3	284	15.61	1.24	1.3	0.00196	-6.24	1.65	0.5	0.00268	-5.92\
DG	7w	277	motif_db/JASPAR/JASPAR2022_CORE_vertebrates_non-redundant_v2.meme	MA0721.1	UNCX	YYAATTAV	1274	70.04	1192	65.53	1.07	7	0.00202	-6.2	1.7	0.53	0.00275	-5.90\
DG	7w	278	motif_db/JASPAR/JASPAR2022_CORE_vertebrates_non-redundant_v2.meme	MA1707.1	DMRTA1	AWTTGWTACAWT	56	3.08	29	1.59	1.9	14	0.00203	-6.2	1.71	0.54	0.00275	-5.90\
DG	7w	279	motif_db/JASPAR/JASPAR2022_CORE_vertebrates_non-redundant_v2.meme	MA0007.3	Ar	RGGWACAYNGTGTWCYY	264	14.51	205	11.27	1.29	5.1	0.00204	-6.2	1.71	0.54	0.00275	-5.90\
DG	7w	280	motif_db/JASPAR/JASPAR2022_CORE_vertebrates_non-redundant_v2.meme	MA1634.1	BATF	DATGACTCATH	1168	64.21	1083	59.54	1.08	6.3	0.00207	-6.18	1.74	0.55	0.00278	-5.88\
DG	7w	281	motif_db/JASPAR/JASPAR2022_CORE_vertebrates_non-redundant_v2.meme	MA0653.1	IRF9	AACGAAACCGAAACT	82	4.51	49	2.69	1.66	1.6	0.00212	-6.16	1.78	0.58	0.00284	-5.86\
DG	7w	282	motif_db/JASPAR/JASPAR2022_CORE_vertebrates_non-redundant_v2.meme	MA0115.1	NR1H2::RXRA	AAAGGTCAAAGGTCAAC	33	1.81	13	0.71	2.43	3.5	0.00214	-6.14	1.8	0.59	0.00287	-5.85\
DG	7w	283	motif_db/JASPAR/JASPAR2022_CORE_vertebrates_non-redundant_v2.meme	MA0592.3	ESRRA	NBTCAAGGTCAHN	1792	98.52	1766	97.09	1.01	1.2	0.00221	-6.12	1.86	0.62	0.00294	-5.83\
DG	7w	284	motif_db/JASPAR/JASPAR2022_CORE_vertebrates_non-redundant_v2.meme	MA0141.3	ESRRB	TCAAGGTCAWW	349	19.19	283	15.56	1.23	6.7	0.00221	-6.11	1.86	0.62	0.00294	-5.83\
DG	7w	285	motif_db/JASPAR/JASPAR2022_CORE_vertebrates_non-redundant_v2.meme	MA0477.2	FOSL1	NNATGACTCATNN	302	16.6	240	13.19	1.26	9.6	0.00224	-6.1	1.88	0.63	0.00296	-5.82\
DG	7w	286	motif_db/JASPAR/JASPAR2022_CORE_vertebrates_non-redundant_v2.meme	MA0728.1	Nr2F6	RAGGTCAARAGGTCA	46	2.53	22	1.21	2.04	4.1	0.00226	-6.09	1.9	0.64	0.00298	-5.82\
DG	7w	287	motif_db/JASPAR/JASPAR2022_CORE_vertebrates_non-redundant_v2.meme	MA0492.1	JUND	DDDRATGABGTCATN	251	13.8	194	10.67	1.29	9.4	0.00228	-6.08	1.92	0.65	0.003	-5.81\
DG	7w	288	motif_db/JASPAR/JASPAR2022_CORE_vertebrates_non-redundant_v2.meme	MA0031.1	FOXD1	GTAAACAW	1508	82.9	1440	79.16	1.05	4.9	0.00229	-6.08	1.93	0.66	0.003	-5.81\
DG	7w	289	motif_db/JASPAR/JASPAR2022_CORE_vertebrates_non-redundant_v2.meme	MA0062.3	GABPA	NNCACTTCCTGTNN	153	8.41	108	5.94	1.41	12	0.00231	-6.07	1.94	0.66	0.00301	-5.80\
DG	7w	290	motif_db/JASPAR/JASPAR2022_CORE_vertebrates_non-redundant_v2.meme	MA0840.1	Creb5	NATGACGTCAYH	50	2.75	25	1.37	1.96	12	0.00239	-6.04	2.01	0.7	0.00309	-5.78\
DG	7w	291	motif_db/JASPAR/JASPAR2022_CORE_vertebrates_non-redundant_v2.meme	MA0593.1	FOXP2	RWGTAAACAVR	445	24.46	373	20.51	1.19	9.3	0.00239	-6.03	2.01	0.7	0.00309	-5.78\
DG	7w	292	motif_db/JASPAR/JASPAR2022_CORE_vertebrates_non-redundant_v2.meme	MA0465.2	CDX2	NDGCAATAAAWN	445	24.46	373	20.51	1.19	9.7	0.00239	-6.03	2.01	0.7	0.00309	-5.78\
DG	7w	293	motif_db/JASPAR/JASPAR2022_CORE_vertebrates_non-redundant_v2.meme	MA1641.1	MYF5	NVACAGCTGTBN	1655	90.98	1602	88.07	1.03	3.6	0.00241	-6.03	2.03	0.71	0.0031	-5.78\
DG	7w	294	motif_db/JASPAR/JASPAR2022_CORE_vertebrates_non-redundant_v2.meme	MA0717.1	RAX2	YYAATTAV	1176	64.65	1093	60.09	1.08	7.2	0.0025	-5.99	2.1	0.74	0.00321	-5.74\
DG	7w	295	motif_db/JASPAR/JASPAR2022_CORE_vertebrates_non-redundant_v2.meme	MA1949.1	FLI1::DRGX	ACCGGAAGTAATTAT	881	48.43	796	43.76	1.11	5.7	0.0026	-5.95	2.19	0.78	0.00331	-5.71\
DG	7w	296	motif_db/JASPAR/JASPAR2022_CORE_vertebrates_non-redundant_v2.meme	MA1957.1	HOXB2::ELK1	RCCGGAAGTMRTTA	881	48.43	796	43.76	1.11	2.7	0.0026	-5.95	2.19	0.78	0.00331	-5.71\
DG	7w	297	motif_db/JASPAR/JASPAR2022_CORE_vertebrates_non-redundant_v2.meme	MA1977.1	ZNF324	NNNWRGMAGHYAAGGATGGTT	460	25.29	388	21.33	1.19	7.3	0.00267	-5.92	2.25	0.81	0.0034	-5.69\
DG	7w	298	motif_db/JASPAR/JASPAR2022_CORE_vertebrates_non-redundant_v2.meme	MA1576.1	THRB	DTGACCTBACGTGACCTYA	403	22.16	335	18.42	1.2	1.8	0.00286	-5.86	2.4	0.88	0.00359	-5.63\
DG	7w	299	motif_db/JASPAR/JASPAR2022_CORE_vertebrates_non-redundant_v2.meme	MA0522.3	TCF3	NVCACCTGCNN	403	22.16	335	18.42	1.2	11	0.00286	-5.86	2.4	0.88	0.00359	-5.63\
DG	7w	300	motif_db/JASPAR/JASPAR2022_CORE_vertebrates_non-redundant_v2.meme	MA0894.1	HESX1	GHTAATTRRH	77	4.23	46	2.53	1.66	13	0.00286	-5.86	2.4	0.88	0.00359	-5.63\
DG	7w	301	motif_db/JASPAR/JASPAR2022_CORE_vertebrates_non-redundant_v2.meme	MA0632.2	TCFL5	KCACGCGCMC	82	4.51	50	2.75	1.63	14	0.0029	-5.84	2.44	0.89	0.00362	-5.62\
DG	7w	302	motif_db/JASPAR/JASPAR2022_CORE_vertebrates_non-redundant_v2.meme	MA0754.2	CUX1	TAATCGATAM	168	9.24	122	6.71	1.37	11	0.0029	-5.84	2.44	0.89	0.00362	-5.62\
DG	7w	303	motif_db/JASPAR/JASPAR2022_CORE_vertebrates_non-redundant_v2.meme	MA0605.2	ATF3	RRTGACGTCAYY	53	2.91	28	1.54	1.86	8.7	0.00332	-5.71	2.8	1.03	0.00413	-5.49\
DG	7w	304	motif_db/JASPAR/JASPAR2022_CORE_vertebrates_non-redundant_v2.meme	MA0602.1	Arid5a	SYAATATTGVDANH	475	26.11	404	22.21	1.18	9.3	0.00334	-5.7	2.81	1.03	0.00413	-5.49\
DG	7w	305	motif_db/JASPAR/JASPAR2022_CORE_vertebrates_non-redundant_v2.meme	MA1643.1	NFIB	NNCCTGGCAYNGTGCCAAGNN	475	26.11	404	22.21	1.18	5.4	0.00334	-5.7	2.81	1.03	0.00413	-5.49\
DG	7w	306	motif_db/JASPAR/JASPAR2022_CORE_vertebrates_non-redundant_v2.meme	MA1976.1	ZNF320	DGKGGGRCCMRGGGGCCWGTGHVNNNN	75	4.12	45	2.47	1.65	13	0.00343	-5.67	2.89	1.06	0.00423	-5.47\
DG	7w	307	motif_db/JASPAR/JASPAR2022_CORE_vertebrates_non-redundant_v2.meme	MA0782.2	PKNOX1	NNTGAGTGACAGVNN	153	8.41	110	6.05	1.39	12	0.00354	-5.64	2.97	1.09	0.00434	-5.44\
DG	7w	308	motif_db/JASPAR/JASPAR2022_CORE_vertebrates_non-redundant_v2.meme	MA1134.1	FOS::JUNB	KATGASTCATHN	374	20.56	310	17.04	1.21	8.4	0.00374	-5.59	3.15	1.15	0.00458	-5.39\
DG	7w	309	motif_db/JASPAR/JASPAR2022_CORE_vertebrates_non-redundant_v2.meme	MA0670.1	NFIA	NDTGCCAAND	205	11.27	156	8.58	1.31	12	0.00385	-5.56	3.24	1.18	0.0047	-5.36\
DG	7w	310	motif_db/JASPAR/JASPAR2022_CORE_vertebrates_non-redundant_v2.meme	MA0488.1	JUN	DDRATGATGTCAT	795	43.71	715	39.31	1.11	2.5	0.00392	-5.54	3.3	1.19	0.00477	-5.34\
DG	7w	311	motif_db/JASPAR/JASPAR2022_CORE_vertebrates_non-redundant_v2.meme	MA0630.1	SHOX	HTAATTRR	1197	65.81	1119	61.52	1.07	7.3	0.00397	-5.53	3.34	1.21	0.0048	-5.34\
DG	7w	312	motif_db/JASPAR/JASPAR2022_CORE_vertebrates_non-redundant_v2.meme	MA1500.1	HOXB6	BTAATKRC	1233	67.78	1156	63.55	1.07	7.8	0.00397	-5.53	3.34	1.21	0.0048	-5.34\
DG	7w	313	motif_db/JASPAR/JASPAR2022_CORE_vertebrates_non-redundant_v2.meme	MA0643.1	Esrrg	TCAAGGTCAH	1597	87.8	1541	84.72	1.04	2	0.00402	-5.52	3.38	1.22	0.00484	-5.33\
DG	7w	314	motif_db/JASPAR/JASPAR2022_CORE_vertebrates_non-redundant_v2.meme	MA1988.1	Atf3	NRTGACTCABN	1228	67.51	1152	63.33	1.07	6.3	0.00446	-5.41	3.75	1.32	0.00536	-5.23\
DG	7w	315	motif_db/JASPAR/JASPAR2022_CORE_vertebrates_non-redundant_v2.meme	MA1139.1	FOSL2::JUNB	DATGACGTCATH	181	9.95	136	7.48	1.33	9.7	0.0048	-5.34	4.04	1.4	0.00575	-5.16\
DG	7w	316	motif_db/JASPAR/JASPAR2022_CORE_vertebrates_non-redundant_v2.meme	MA1420.1	IRF5	CCGAAACCGAAACY	349	19.19	289	15.89	1.21	8.1	0.00503	-5.29	4.23	1.44	0.00601	-5.12\
DG	7w	317	motif_db/JASPAR/JASPAR2022_CORE_vertebrates_non-redundant_v2.meme	MA1111.1	NR2F2	NAAAGGTCANR	204	11.21	157	8.63	1.3	12	0.00533	-5.23	4.48	1.5	0.00634	-5.06\
DG	7w	318	motif_db/JASPAR/JASPAR2022_CORE_vertebrates_non-redundant_v2.meme	MA0881.1	Dlx4	VYAATTAN	1220	67.07	1146	63	1.06	7.1	0.00557	-5.19	4.68	1.54	0.0066	-5.02\
DG	7w	319	motif_db/JASPAR/JASPAR2022_CORE_vertebrates_non-redundant_v2.meme	MA1684.1	Foxn1	RGAMGC	1152	63.33	1077	59.21	1.07	8.4	0.00589	-5.14	4.95	1.6	0.00696	-4.97\
DG	7w	320	motif_db/JASPAR/JASPAR2022_CORE_vertebrates_non-redundant_v2.meme	MA1126.1	FOS::JUN	DRTGACGTCATHNDTN	69	3.79	42	2.31	1.63	13	0.00594	-5.13	4.99	1.61	0.007	-4.96\
DG	7w	321	motif_db/JASPAR/JASPAR2022_CORE_vertebrates_non-redundant_v2.meme	MA1120.1	SOX13	DVACAATGGNN	339	18.64	281	15.45	1.21	11	0.00596	-5.12	5.01	1.61	0.007	-4.96\
DG	7w	322	motif_db/JASPAR/JASPAR2022_CORE_vertebrates_non-redundant_v2.meme	MA0089.2	MAFG::NFE2L1	NVNATGACTCAGCADW	263	14.46	211	11.6	1.25	8	0.00597	-5.12	5.02	1.61	0.007	-4.96\
DG	7w	323	motif_db/JASPAR/JASPAR2022_CORE_vertebrates_non-redundant_v2.meme	MA0874.1	Arx	VTBCRYTAATTARTKSW	85	4.67	55	3.02	1.54	12	0.00609	-5.1	5.12	1.63	0.00711	-4.95\
DG	7w	324	motif_db/JASPAR/JASPAR2022_CORE_vertebrates_non-redundant_v2.meme	MA1963.1	SATB1	WWDCTAATAAHWW	184	10.12	140	7.7	1.31	12	0.00611	-5.1	5.14	1.64	0.00711	-4.95\
DG	7w	325	motif_db/JASPAR/JASPAR2022_CORE_vertebrates_non-redundant_v2.meme	MA1718.1	ZNF8	GTATGGATATACCACAKTTT	14	0.77	3	0.16	3.75	15	0.00626	-5.07	5.27	1.66	0.00727	-4.92\
DG	7w	326	motif_db/JASPAR/JASPAR2022_CORE_vertebrates_non-redundant_v2.meme	MA0880.1	Dlx3	NYAATTAN	1456	80.04	1393	76.58	1.05	6.7	0.0063	-5.07	5.29	1.67	0.00728	-4.92\
DG	7w	327	motif_db/JASPAR/JASPAR2022_CORE_vertebrates_non-redundant_v2.meme	MA0084.1	SRY	NWWAACAAT	1379	75.81	1312	72.13	1.05	7.6	0.00631	-5.07	5.31	1.67	0.00728	-4.92\
DG	7w	328	motif_db/JASPAR/JASPAR2022_CORE_vertebrates_non-redundant_v2.meme	MA0644.2	ESX1	YYAATTAN	110	6.05	76	4.18	1.44	13	0.0064	-5.05	5.38	1.68	0.00734	-4.91\
DG	7w	329	motif_db/JASPAR/JASPAR2022_CORE_vertebrates_non-redundant_v2.meme	MA0663.1	MLX	RTCACGTGAT	919	50.52	843	46.34	1.09	1.3	0.00642	-5.05	5.4	1.69	0.00734	-4.91\
DG	7w	330	motif_db/JASPAR/JASPAR2022_CORE_vertebrates_non-redundant_v2.meme	MA0783.1	PKNOX2	TGACAGGTGTCA	333	18.31	276	15.17	1.21	2.5	0.00642	-5.05	5.4	1.69	0.00734	-4.91\
DG	7w	331	motif_db/JASPAR/JASPAR2022_CORE_vertebrates_non-redundant_v2.meme	MA0797.1	TGIF2	TGACAGSTGTCA	1148	63.11	1074	59.04	1.07	1	0.00652	-5.03	5.48	1.7	0.00743	-4.90\
DG	7w	332	motif_db/JASPAR/JASPAR2022_CORE_vertebrates_non-redundant_v2.meme	MA0700.2	LHX2	DDCCAATTADN	1650	90.71	1603	88.13	1.03	4.1	0.00654	-5.03	5.5	1.71	0.00743	-4.90\
DG	7w	333	motif_db/JASPAR/JASPAR2022_CORE_vertebrates_non-redundant_v2.meme	MA1554.1	RFX7	CGTTGCYAY	1611	88.57	1560	85.76	1.03	5.1	0.00657	-5.03	5.52	1.71	0.00744	-4.90\
DG	7w	334	motif_db/JASPAR/JASPAR2022_CORE_vertebrates_non-redundant_v2.meme	MA0871.2	TFEC	NVCACGTGACN	313	17.21	258	14.18	1.21	7.4	0.0069	-4.98	5.8	1.76	0.00779	-4.86\
DG	7w	335	motif_db/JASPAR/JASPAR2022_CORE_vertebrates_non-redundant_v2.meme	MA1944.1	ETV5::DRGX	RSMGGAAGYAATTA	376	20.67	317	17.43	1.19	8.9	0.00715	-4.94	6.01	1.79	0.00805	-4.82\
DG	7w	336	motif_db/JASPAR/JASPAR2022_CORE_vertebrates_non-redundant_v2.meme	MA0705.1	Lhx8	CTAATTAV	107	5.88	74	4.07	1.44	12	0.00724	-4.93	6.09	1.81	0.00813	-4.81\
DG	7w	337	motif_db/JASPAR/JASPAR2022_CORE_vertebrates_non-redundant_v2.meme	MA1530.1	NKX6-3	VYCATTAWW	1183	65.04	1111	61.08	1.06	7.4	0.00736	-4.91	6.19	1.82	0.00823	-4.80\
DG	7w	338	motif_db/JASPAR/JASPAR2022_CORE_vertebrates_non-redundant_v2.meme	MA0489.2	Jun	NVTGACTCATNN	336	18.47	280	15.39	1.2	9.9	0.0075	-4.89	6.3	1.84	0.00836	-4.78\
DG	7w	339	motif_db/JASPAR/JASPAR2022_CORE_vertebrates_non-redundant_v2.meme	MA1974.1	ZNF211	HWYATATACCAYRYW	735	40.41	663	36.45	1.11	5.6	0.00775	-4.86	6.52	1.87	0.00862	-4.75\
DG	7w	340	motif_db/JASPAR/JASPAR2022_CORE_vertebrates_non-redundant_v2.meme	MA1948.1	ETV5::HOXA2	RVCGGAWGTMATTA	506	27.82	441	24.24	1.15	7.1	0.00779	-4.86	6.55	1.88	0.00864	-4.75\
DG	7w	341	motif_db/JASPAR/JASPAR2022_CORE_vertebrates_non-redundant_v2.meme	MA1517.1	KLF6	NRCCACGCCCH	198	10.89	154	8.47	1.28	12	0.00789	-4.84	6.64	1.89	0.00873	-4.74\
DG	7w	342	motif_db/JASPAR/JASPAR2022_CORE_vertebrates_non-redundant_v2.meme	MA0462.2	BATF::JUN	DATGACTCATH	1067	58.66	994	54.65	1.07	6.6	0.008	-4.83	6.72	1.91	0.00882	-4.73\
DG	7w	343	motif_db/JASPAR/JASPAR2022_CORE_vertebrates_non-redundant_v2.meme	MA0656.1	JDP2	GATGACGTCAYC	64	3.52	39	2.14	1.62	8.7	0.00802	-4.83	6.75	1.91	0.00882	-4.73\
DG	7w	344	motif_db/JASPAR/JASPAR2022_CORE_vertebrates_non-redundant_v2.meme	MA0150.2	Nfe2l2	CASNATGACTCAGCA	209	11.49	164	9.02	1.27	9.8	0.00804	-4.82	6.76	1.91	0.00882	-4.73\
DG	7w	345	motif_db/JASPAR/JASPAR2022_CORE_vertebrates_non-redundant_v2.meme	MA0065.2	Pparg::Rxra	STRGGGCARAGGKCA	609	33.48	541	29.74	1.13	8.9	0.00844	-4.78	7.09	1.96	0.00922	-4.69\
DG	7w	346	motif_db/JASPAR/JASPAR2022_CORE_vertebrates_non-redundant_v2.meme	MA0059.1	MAX::MYC	RASCACGTGGT	489	26.88	426	23.42	1.15	7.2	0.0089	-4.72	7.49	2.01	0.0097	-4.64\
DG	7w	347	motif_db/JASPAR/JASPAR2022_CORE_vertebrates_non-redundant_v2.meme	MA1137.1	FOSL1::JUNB	NDRTGACTCATNN	227	12.48	181	9.95	1.25	11	0.00899	-4.71	7.56	2.02	0.00975	-4.63\
DG	7w	348	motif_db/JASPAR/JASPAR2022_CORE_vertebrates_non-redundant_v2.meme	MA1937.1	ERF::HOXB13	VSCGGAARYNRTWAAN	1368	75.21	1304	71.69	1.05	4.6	0.009	-4.71	7.57	2.02	0.00975	-4.63\
DG	7w	349	motif_db/JASPAR/JASPAR2022_CORE_vertebrates_non-redundant_v2.meme	MA1967.1	TFAP4::FLI1	ACCGGAAACAGCTGDY	509	27.98	446	24.52	1.14	0.93	0.00973	-4.63	8.18	2.1	0.0105	-4.56\
DG	7w	350	motif_db/JASPAR/JASPAR2022_CORE_vertebrates_non-redundant_v2.meme	MA0652.1	IRF8	HCGAAACCGAAACT	53	2.91	31	1.7	1.69	3.1	0.00996	-4.61	8.37	2.12	0.0107	-4.54\
DG	7w	351	motif_db/JASPAR/JASPAR2022_CORE_vertebrates_non-redundant_v2.meme	MA1534.1	NR1I3	RTGAACTTT	893	49.09	822	45.19	1.09	8.3	0.01	-4.6	8.44	2.13	0.0108	-4.53\
DG	7w	352	motif_db/JASPAR/JASPAR2022_CORE_vertebrates_non-redundant_v2.meme	MA0835.2	BATF3	DATGACTCATH	1312	72.13	1247	68.55	1.05	5.6	0.0101	-4.6	8.47	2.14	0.0108	-4.53\
DG	7w	353	motif_db/JASPAR/JASPAR2022_CORE_vertebrates_non-redundant_v2.meme	MA0144.2	STAT3	YTTCYKGGAAD	118	6.49	85	4.67	1.38	13	0.0103	-4.58	8.67	2.16	0.011	-4.51\
DG	7w	354	motif_db/JASPAR/JASPAR2022_CORE_vertebrates_non-redundant_v2.meme	MA1648.1	TCF12	NNCACCTGCNN	477	26.22	416	22.87	1.15	10	0.0104	-4.57	8.74	2.17	0.0111	-4.50\
DG	7w	355	motif_db/JASPAR/JASPAR2022_CORE_vertebrates_non-redundant_v2.meme	MA0474.3	Erg	NNACAGGAAGTGVN	167	9.18	128	7.04	1.3	12	0.0104	-4.56	8.77	2.17	0.0111	-4.50\
DG	7w	356	motif_db/JASPAR/JASPAR2022_CORE_vertebrates_non-redundant_v2.meme	MA0796.1	TGIF1	TGACAGCTGTCA	240	13.19	194	10.67	1.24	0.54	0.0106	-4.54	8.94	2.19	0.0113	-4.49\
DG	7w	357	motif_db/JASPAR/JASPAR2022_CORE_vertebrates_non-redundant_v2.meme	MA1946.1	ETV5::FOXI1	GTAAACAGGAWGY	534	29.36	471	25.89	1.13	8.1	0.0107	-4.53	9.04	2.2	0.0113	-4.48\
DG	7w	358	motif_db/JASPAR/JASPAR2022_CORE_vertebrates_non-redundant_v2.meme	MA1127.1	FOSB::JUN	GATGACGTCAT	135	7.42	100	5.5	1.35	11	0.0108	-4.53	9.11	2.21	0.0114	-4.47\
DG	7w	359	motif_db/JASPAR/JASPAR2022_CORE_vertebrates_non-redundant_v2.meme	MA0060.3	NFYA	RRCCAATCAGM	408	22.43	351	19.3	1.16	9.3	0.0111	-4.5	9.37	2.24	0.0117	-4.45\
DG	7w	360	motif_db/JASPAR/JASPAR2022_CORE_vertebrates_non-redundant_v2.meme	MA1537.1	NR2F1	RRGGTCAAAGGTCAN	60	3.3	37	2.03	1.61	11	0.0115	-4.46	9.71	2.27	0.0121	-4.42\
DG	7w	361	motif_db/JASPAR/JASPAR2022_CORE_vertebrates_non-redundant_v2.meme	MA1131.1	FOSL2::JUN	GRTGACGTMAT	173	9.51	134	7.37	1.29	11	0.0116	-4.45	9.79	2.28	0.0122	-4.41\
DG	108w	1	motif_db/JASPAR/JASPAR2022_CORE_vertebrates_non-redundant_v2.meme	MA1134.1	FOS::JUNB	KATGASTCATHN	786	36.64	212	9.88	3.69	11	3.51e-78	-178.35	2.95e-75	-171.61	1.53e-75	-172.27\
DG	108w	2	motif_db/JASPAR/JASPAR2022_CORE_vertebrates_non-redundant_v2.meme	MA0478.1	FOSL2	KRRTGASTCAB	694	32.35	173	8.07	3.99	11	1.05e-74	-170.35	8.8e-72	-163.61	2.28e-72	-164.96\
DG	108w	3	motif_db/JASPAR/JASPAR2022_CORE_vertebrates_non-redundant_v2.meme	MA1144.1	FOSL2::JUND	KATGACTCAT	692	32.26	176	8.21	3.92	11	4.09e-73	-166.68	3.44e-70	-159.95	5.94e-71	-161.70\
DG	108w	4	motif_db/JASPAR/JASPAR2022_CORE_vertebrates_non-redundant_v2.meme	MA1141.1	FOS::JUND	NKATGAGTCATNN	822	38.32	248	11.56	3.31	11	2.03e-72	-165.08	1.7e-69	-158.35	2.21e-70	-160.39\
DG	108w	5	motif_db/JASPAR/JASPAR2022_CORE_vertebrates_non-redundant_v2.meme	MA1130.1	FOSL2::JUN	NNRTGAGTCAYN	924	43.08	319	14.87	2.89	10	1.16e-68	-156.43	9.76e-66	-149.69	1.01e-66	-151.96\
DG	108w	6	motif_db/JASPAR/JASPAR2022_CORE_vertebrates_non-redundant_v2.meme	MA1633.2	BACH1	ATGACTCAT	705	32.87	195	9.09	3.6	11	1.54e-68	-156.14	1.29e-65	-149.41	1.12e-66	-151.86\
DG	108w	7	motif_db/JASPAR/JASPAR2022_CORE_vertebrates_non-redundant_v2.meme	MA1988.1	Atf3	NRTGACTCABN	668	31.14	177	8.25	3.76	12	6.51e-68	-154.7	5.48e-65	-147.97	4.06e-66	-150.57\
DG	108w	8	motif_db/JASPAR/JASPAR2022_CORE_vertebrates_non-redundant_v2.meme	MA1138.1	FOSL2::JUNB	KRTGASTCAT	926	43.17	328	15.29	2.82	10	1.96e-66	-151.3	1.64e-63	-144.57	1.07e-64	-147.30\
DG	108w	9	motif_db/JASPAR/JASPAR2022_CORE_vertebrates_non-redundant_v2.meme	MA1928.1	BNC2	NDRTGAGTCABN	732	34.13	221	10.3	3.3	11	1.2e-64	-147.18	1.01e-61	-140.44	5.83e-63	-143.30\
DG	108w	10	motif_db/JASPAR/JASPAR2022_CORE_vertebrates_non-redundant_v2.meme	MA0476.1	FOS	DVTGASTCATB	519	24.2	111	5.17	4.64	13	3.97e-64	-145.99	3.34e-61	-139.25	1.73e-62	-142.21\
DG	108w	11	motif_db/JASPAR/JASPAR2022_CORE_vertebrates_non-redundant_v2.meme	MA0489.2	Jun	NVTGACTCATNN	653	30.44	181	8.44	3.59	11	1.76e-63	-144.5	1.48e-60	-137.76	6.97e-62	-140.82\
DG	108w	12	motif_db/JASPAR/JASPAR2022_CORE_vertebrates_non-redundant_v2.meme	MA0099.3	FOS::JUN	ATGAGTCAYM	963	44.9	362	16.88	2.66	10	2.46e-63	-144.16	2.07e-60	-137.43	8.93e-62	-140.57\
DG	108w	13	motif_db/JASPAR/JASPAR2022_CORE_vertebrates_non-redundant_v2.meme	MA0477.2	FOSL1	NNATGACTCATNN	516	24.06	112	5.22	4.58	12	4.98e-63	-143.46	4.19e-60	-136.72	1.67e-61	-139.94\
DG	108w	14	motif_db/JASPAR/JASPAR2022_CORE_vertebrates_non-redundant_v2.meme	MA1137.1	FOSL1::JUNB	NDRTGACTCATNN	568	26.48	139	6.48	4.06	12	1.62e-62	-142.28	1.36e-59	-135.54	5.05e-61	-138.84\
DG	108w	15	motif_db/JASPAR/JASPAR2022_CORE_vertebrates_non-redundant_v2.meme	MA0462.2	BATF::JUN	DATGACTCATH	713	33.24	218	10.16	3.26	12	4.14e-62	-141.34	3.48e-59	-134.61	1.2e-60	-137.97\
DG	108w	16	motif_db/JASPAR/JASPAR2022_CORE_vertebrates_non-redundant_v2.meme	MA0490.2	JUNB	NNATGACTCATNN	534	24.9	128	5.97	4.15	12	5.62e-60	-136.43	4.73e-57	-129.69	1.53e-58	-133.12\
DG	108w	17	motif_db/JASPAR/JASPAR2022_CORE_vertebrates_non-redundant_v2.meme	MA1142.1	FOSL1::JUND	NRTGACTCAT	774	36.08	260	12.12	2.97	11	6.07e-60	-136.35	5.1e-57	-129.62	1.56e-58	-133.11\
DG	108w	18	motif_db/JASPAR/JASPAR2022_CORE_vertebrates_non-redundant_v2.meme	MA0835.2	BATF3	DATGACTCATH	721	33.61	232	10.82	3.1	12	4.43e-59	-134.36	3.73e-56	-127.63	1.07e-57	-131.18\
DG	108w	19	motif_db/JASPAR/JASPAR2022_CORE_vertebrates_non-redundant_v2.meme	MA1135.1	FOSB::JUNB	KRTGASTCAT	1054	49.14	442	20.61	2.38	9.1	6.44e-58	-131.69	5.41e-55	-124.95	1.48e-56	-128.55\
DG	108w	20	motif_db/JASPAR/JASPAR2022_CORE_vertebrates_non-redundant_v2.meme	MA1128.1	FOSL1::JUN	NKATGACTCATNN	504	23.5	118	5.5	4.24	13	7.08e-58	-131.59	5.96e-55	-124.86	1.54e-56	-128.51\
DG	108w	21	motif_db/JASPAR/JASPAR2022_CORE_vertebrates_non-redundant_v2.meme	MA1634.1	BATF	DATGACTCATH	440	20.51	89	4.15	4.9	13	5.42e-57	-129.56	4.56e-54	-122.82	1.13e-55	-126.52\
DG	108w	22	motif_db/JASPAR/JASPAR2022_CORE_vertebrates_non-redundant_v2.meme	MA1101.2	BACH2	DWANCATGASTCATSNTWH	558	26.01	153	7.13	3.63	6.2	4.06e-55	-125.24	3.42e-52	-118.51	8.05e-54	-122.25\
DG	108w	23	motif_db/JASPAR/JASPAR2022_CORE_vertebrates_non-redundant_v2.meme	MA0491.2	JUND	NNATGACTCATNN	427	19.91	91	4.24	4.65	12	3.22e-53	-120.87	2.71e-50	-114.13	6.1e-52	-117.93\
DG	108w	24	motif_db/JASPAR/JASPAR2022_CORE_vertebrates_non-redundant_v2.meme	MA0655.1	JDP2	ATGACTCAT	776	36.18	288	13.43	2.69	8.5	2.2e-52	-118.95	1.85e-49	-112.21	3.99e-51	-116.05\
DG	108w	25	motif_db/JASPAR/JASPAR2022_CORE_vertebrates_non-redundant_v2.meme	MA0841.1	NFE2	VATGACTCATS	484	22.56	134	6.25	3.59	6.4	1.41e-47	-107.88	1.19e-44	-101.14	2.46e-46	-105.02\
DG	108w	26	motif_db/JASPAR/JASPAR2022_CORE_vertebrates_non-redundant_v2.meme	MA1132.1	JUN::JUNB	KATGACKCAT	922	42.98	418	19.49	2.2	10	4.12e-44	-99.9	3.46e-41	-93.16	6.91e-43	-97.08\
DG	108w	27	motif_db/JASPAR/JASPAR2022_CORE_vertebrates_non-redundant_v2.meme	MA0073.1	RREB1	CCCCMAAMCAMCCMCMMMCV	1026	47.83	543	25.31	1.89	1.9	1.01e-34	-78.28	8.49e-32	-71.54	1.63e-33	-75.50\
DG	108w	28	motif_db/JASPAR/JASPAR2022_CORE_vertebrates_non-redundant_v2.meme	MA1723.1	PRDM9	RGDGGGVAGGGRGGVRRMARVARR	636	29.65	286	13.33	2.22	10	1.77e-31	-70.81	1.49e-28	-64.08	2.75e-30	-68.07\
DG	108w	29	motif_db/JASPAR/JASPAR2022_CORE_vertebrates_non-redundant_v2.meme	MA1630.2	ZNF281	GGGGGAGGGGVV	324	15.1	94	4.38	3.42	13	6.72e-31	-69.47	5.65e-28	-62.74	1.01e-29	-66.76\
DG	108w	30	motif_db/JASPAR/JASPAR2022_CORE_vertebrates_non-redundant_v2.meme	MA1511.2	KLF10	GGGGCGGGG	415	19.35	152	7.09	2.72	13	2.15e-29	-66.01	1.81e-26	-59.27	3.13e-28	-63.33\
DG	108w	31	motif_db/JASPAR/JASPAR2022_CORE_vertebrates_non-redundant_v2.meme	MA0041.2	FOXD3	WAWGHAAATAAACARY	889	41.45	498	23.22	1.78	9.9	3.78e-26	-58.54	3.18e-23	-51.8	5.32e-25	-55.89\
DG	108w	32	motif_db/JASPAR/JASPAR2022_CORE_vertebrates_non-redundant_v2.meme	MA0493.2	KLF1	DGGGYGGGG	452	21.07	191	8.9	2.36	12	1.52e-25	-57.15	1.28e-22	-50.41	2.07e-24	-54.53\
DG	108w	33	motif_db/JASPAR/JASPAR2022_CORE_vertebrates_non-redundant_v2.meme	MA0162.4	EGR1	VCMCGCCCACGCVS	883	41.17	504	23.5	1.75	8.4	1.17e-24	-55.1	9.84e-22	-48.37	1.55e-23	-52.52\
DG	108w	34	motif_db/JASPAR/JASPAR2022_CORE_vertebrates_non-redundant_v2.meme	MA0685.2	SP4	GGGGCGGGG	330	15.38	119	5.55	2.76	13	3.1e-24	-54.13	2.61e-21	-47.4	3.98e-23	-51.58\
DG	108w	35	motif_db/JASPAR/JASPAR2022_CORE_vertebrates_non-redundant_v2.meme	MA1596.1	ZNF460	GCCTCMGCCTCCCRAG	297	13.85	101	4.71	2.92	10	1.02e-23	-52.94	8.56e-21	-46.21	1.27e-22	-50.42\
DG	108w	36	motif_db/JASPAR/JASPAR2022_CORE_vertebrates_non-redundant_v2.meme	MA0639.1	DBP	NRTTACGTAAYV	190	8.86	43	2	4.34	13	1.74e-23	-52.41	1.46e-20	-45.67	2.11e-22	-49.91\
DG	108w	37	motif_db/JASPAR/JASPAR2022_CORE_vertebrates_non-redundant_v2.meme	MA0599.1	KLF5	GCCCCDCCCH	500	23.31	234	10.91	2.13	12	2.8e-23	-51.93	2.36e-20	-45.2	3.3e-22	-49.46\
DG	108w	38	motif_db/JASPAR/JASPAR2022_CORE_vertebrates_non-redundant_v2.meme	MA1959.1	KLF7	DGGGCGGGG	485	22.61	224	10.44	2.16	11	3.19e-23	-51.8	2.68e-20	-45.07	3.66e-22	-49.36\
DG	108w	39	motif_db/JASPAR/JASPAR2022_CORE_vertebrates_non-redundant_v2.meme	MA0052.4	MEF2A	DDCTAAAAATAGMHH	601	28.02	308	14.36	1.95	11	9.54e-23	-50.7	8.02e-20	-43.97	1.07e-21	-48.29\
DG	108w	40	motif_db/JASPAR/JASPAR2022_CORE_vertebrates_non-redundant_v2.meme	MA0740.2	KLF14	KGGGCGGGG	446	20.79	201	9.37	2.21	11	1.64e-22	-50.16	1.38e-19	-43.43	1.79e-21	-47.77\
DG	108w	41	motif_db/JASPAR/JASPAR2022_CORE_vertebrates_non-redundant_v2.meme	MA1961.1	PATZ1	SSGGGGMGGGGS	538	25.08	265	12.35	2.03	11	2e-22	-49.96	1.69e-19	-43.23	2.13e-21	-47.60\
DG	108w	42	motif_db/JASPAR/JASPAR2022_CORE_vertebrates_non-redundant_v2.meme	MA0149.1	EWSR1-FLI1	GGAAGGAAGGAAGGAAGG	159	7.41	31	1.45	5	0.8	3.5e-22	-49.41	2.94e-19	-42.67	3.63e-21	-47.07\
DG	108w	43	motif_db/JASPAR/JASPAR2022_CORE_vertebrates_non-redundant_v2.meme	MA0496.3	MAFK	NGMTGACTCAGCMNH	854	39.81	503	23.45	1.7	9.2	8.25e-22	-48.55	6.94e-19	-41.81	8.36e-21	-46.23\
DG	108w	44	motif_db/JASPAR/JASPAR2022_CORE_vertebrates_non-redundant_v2.meme	MA0039.4	KLF4	NNCCCCACCCHN	453	21.12	211	9.84	2.14	12	1.89e-21	-47.72	1.59e-18	-40.99	1.87e-20	-45.43\
DG	108w	45	motif_db/JASPAR/JASPAR2022_CORE_vertebrates_non-redundant_v2.meme	MA0089.2	MAFG::NFE2L1	NVNATGACTCAGCADW	949	44.24	585	27.27	1.62	6.1	8.44e-21	-46.22	7.1e-18	-39.49	8.18e-20	-43.95\
DG	108w	46	motif_db/JASPAR/JASPAR2022_CORE_vertebrates_non-redundant_v2.meme	MA1107.2	KLF9	MNGCCACACCCACHYV	937	43.68	576	26.85	1.63	8.8	9.48e-21	-46.1	7.98e-18	-39.37	8.99e-20	-43.86\
DG	108w	47	motif_db/JASPAR/JASPAR2022_CORE_vertebrates_non-redundant_v2.meme	MA0843.1	TEF	BRTTACRTAAYM	196	9.14	54	2.52	3.58	12	2.35e-20	-45.2	1.97e-17	-38.46	2.18e-19	-42.97\
DG	108w	48	motif_db/JASPAR/JASPAR2022_CORE_vertebrates_non-redundant_v2.meme	MA0732.1	EGR3	HHMCGCCCACGCAHH	1094	51	726	33.85	1.51	0.62	4.07e-18	-40.04	3.42e-15	-33.31	3.7e-17	-37.84\
DG	108w	49	motif_db/JASPAR/JASPAR2022_CORE_vertebrates_non-redundant_v2.meme	MA0742.2	KLF12	GGGGCGGGG	413	19.25	205	9.56	2.01	10	2.49e-17	-38.23	2.1e-14	-31.5	2.22e-16	-36.04\
DG	108w	50	motif_db/JASPAR/JASPAR2022_CORE_vertebrates_non-redundant_v2.meme	MA0516.3	SP2	GGGGCGGGG	120	5.59	23	1.07	5.04	16	2.66e-17	-38.17	2.24e-14	-31.43	2.32e-16	-36.00\
DG	108w	51	motif_db/JASPAR/JASPAR2022_CORE_vertebrates_non-redundant_v2.meme	MA0773.1	MEF2D	DCTAWAAATAGM	288	13.43	122	5.69	2.35	8.1	8.06e-17	-37.06	6.78e-14	-30.32	6.89e-16	-34.91\
DG	108w	52	motif_db/JASPAR/JASPAR2022_CORE_vertebrates_non-redundant_v2.meme	MA0591.1	Bach1::Mafk	RSSATGACTCAGCAB	313	14.59	141	6.57	2.21	9.1	2.59e-16	-35.89	2.18e-13	-29.15	2.17e-15	-33.76\
DG	108w	53	motif_db/JASPAR/JASPAR2022_CORE_vertebrates_non-redundant_v2.meme	MA0741.1	KLF16	GMCACGCCCCC	534	24.9	302	14.08	1.77	11	5.39e-16	-35.16	4.53e-13	-28.42	4.43e-15	-33.05\
DG	108w	54	motif_db/JASPAR/JASPAR2022_CORE_vertebrates_non-redundant_v2.meme	MA0851.1	Foxj3	NDAADGTAAACAAANNM	534	24.9	303	14.13	1.76	11	7.47e-16	-34.83	6.28e-13	-28.1	6.03e-15	-32.74\
DG	108w	55	motif_db/JASPAR/JASPAR2022_CORE_vertebrates_non-redundant_v2.meme	MA1627.1	Wt1	YBCCTCCCCCACVB	914	42.61	603	28.11	1.51	8.9	8.91e-16	-34.65	7.49e-13	-27.92	7.06e-15	-32.58\
DG	108w	56	motif_db/JASPAR/JASPAR2022_CORE_vertebrates_non-redundant_v2.meme	MA1653.1	ZNF148	YBCCCCTCCCCC	341	15.9	165	7.69	2.06	13	2.22e-15	-33.74	1.87e-12	-27	1.73e-14	-31.69\
DG	108w	57	motif_db/JASPAR/JASPAR2022_CORE_vertebrates_non-redundant_v2.meme	MA1564.1	SP9	RCCACGCCCMCY	460	21.45	252	11.75	1.82	11	3.3e-15	-33.34	2.78e-12	-26.61	2.53e-14	-31.31\
DG	108w	58	motif_db/JASPAR/JASPAR2022_CORE_vertebrates_non-redundant_v2.meme	MA0025.2	NFIL3	NRTTATGYAATNN	163	7.6	51	2.38	3.15	14	4.17e-15	-33.11	3.51e-12	-26.38	3.13e-14	-31.09\
DG	108w	59	motif_db/JASPAR/JASPAR2022_CORE_vertebrates_non-redundant_v2.meme	MA0046.2	HNF1A	DRTTAATNATTAACN	864	40.28	570	26.57	1.51	6.7	5.22e-15	-32.89	4.39e-12	-26.15	3.86e-14	-30.89\
DG	108w	60	motif_db/JASPAR/JASPAR2022_CORE_vertebrates_non-redundant_v2.meme	MA0847.3	FOXD2	SYTAARYAAACA	309	14.41	145	6.76	2.12	12	5.92e-15	-32.76	4.98e-12	-26.03	4.3e-14	-30.78\
DG	108w	61	motif_db/JASPAR/JASPAR2022_CORE_vertebrates_non-redundant_v2.meme	MA0501.1	MAF::NFE2	ATGACTCAGCANWTY	893	41.63	596	27.79	1.5	5.8	8.94e-15	-32.35	7.52e-12	-25.61	6.39e-14	-30.38\
DG	108w	62	motif_db/JASPAR/JASPAR2022_CORE_vertebrates_non-redundant_v2.meme	MA1125.1	ZNF384	DNWMAAAAAAAA	184	8.58	65	3.03	2.8	13	1.31e-14	-31.96	1.1e-11	-25.23	9.23e-14	-30.01\
DG	108w	63	motif_db/JASPAR/JASPAR2022_CORE_vertebrates_non-redundant_v2.meme	MA0668.2	Neurod2	NNGRACAGATGGYNN	351	16.36	177	8.25	1.98	12	1.74e-14	-31.68	1.46e-11	-24.95	1.2e-13	-29.75\
DG	108w	64	motif_db/JASPAR/JASPAR2022_CORE_vertebrates_non-redundant_v2.meme	MA0845.1	FOXB1	WATGTAAATAT	477	22.24	271	12.63	1.76	11	2.72e-14	-31.24	2.28e-11	-24.5	1.85e-13	-29.32\
DG	108w	65	motif_db/JASPAR/JASPAR2022_CORE_vertebrates_non-redundant_v2.meme	MA0659.3	Mafg	NWGMTGACTCAGCAN	969	45.17	665	31	1.46	7.7	3.59e-14	-30.96	3.02e-11	-24.22	2.41e-13	-29.06\
DG	108w	66	motif_db/JASPAR/JASPAR2022_CORE_vertebrates_non-redundant_v2.meme	MA1487.2	FOXE1	VYTAAAYAAACAAH	670	31.24	422	19.67	1.59	9.6	3.72e-14	-30.92	3.13e-11	-24.19	2.46e-13	-29.04\
DG	108w	67	motif_db/JASPAR/JASPAR2022_CORE_vertebrates_non-redundant_v2.meme	MA0472.2	EGR2	MCGCCCACGCA	909	42.38	617	28.76	1.47	5.6	5.01e-14	-30.62	4.22e-11	-23.89	3.26e-13	-28.75\
DG	108w	68	motif_db/JASPAR/JASPAR2022_CORE_vertebrates_non-redundant_v2.meme	MA0733.1	EGR4	NHMCGCCCACGCAHWT	614	28.62	380	17.72	1.61	8.6	6.87e-14	-30.31	5.77e-11	-23.58	4.4e-13	-28.45\
DG	108w	69	motif_db/JASPAR/JASPAR2022_CORE_vertebrates_non-redundant_v2.meme	MA0497.1	MEF2C	DDDCYAAAAATAGMW	449	20.93	253	11.79	1.77	11	7.54e-14	-30.22	6.34e-11	-23.48	4.77e-13	-28.37\
DG	108w	70	motif_db/JASPAR/JASPAR2022_CORE_vertebrates_non-redundant_v2.meme	MA0681.2	PHOX2B	WWTAATCAAATTAWWW	295	13.75	147	6.85	2	12	9.54e-13	-27.68	8.02e-10	-20.94	5.94e-12	-25.85\
DG	108w	71	motif_db/JASPAR/JASPAR2022_CORE_vertebrates_non-redundant_v2.meme	MA1467.2	Atoh1	RVCAGATGGYN	342	15.94	182	8.48	1.87	12	1.46e-12	-27.25	1.23e-09	-20.52	8.95e-12	-25.44\
DG	108w	72	motif_db/JASPAR/JASPAR2022_CORE_vertebrates_non-redundant_v2.meme	MA1540.2	NR5A1	NNRAGTTCAAGGTCANN	417	19.44	238	11.1	1.75	11	1.5e-12	-27.22	1.26e-09	-20.49	9.09e-12	-25.42\
DG	108w	73	motif_db/JASPAR/JASPAR2022_CORE_vertebrates_non-redundant_v2.meme	MA0753.2	ZNF740	CYRCCCCCCCCAC	650	30.3	424	19.77	1.53	8.5	3.34e-12	-26.43	2.81e-09	-19.69	1.99e-11	-24.64\
DG	108w	74	motif_db/JASPAR/JASPAR2022_CORE_vertebrates_non-redundant_v2.meme	MA1109.1	NEUROD1	NRACAGATGGYNN	253	11.79	121	5.64	2.08	13	4.26e-12	-26.18	3.59e-09	-19.45	2.51e-11	-24.41\
DG	108w	75	motif_db/JASPAR/JASPAR2022_CORE_vertebrates_non-redundant_v2.meme	MA1512.1	KLF11	SCCACGCCCMC	630	29.37	410	19.11	1.54	9.8	5.6e-12	-25.91	4.71e-09	-19.17	3.26e-11	-24.15\
DG	108w	76	motif_db/JASPAR/JASPAR2022_CORE_vertebrates_non-redundant_v2.meme	MA0846.1	FOXC2	WAWGTAAACAWW	1087	50.68	796	37.11	1.37	9.1	1.36e-11	-25.02	1.14e-08	-18.29	7.79e-11	-23.28\
DG	108w	77	motif_db/JASPAR/JASPAR2022_CORE_vertebrates_non-redundant_v2.meme	MA0660.1	MEF2B	RCTAWAAATAGC	181	8.44	75	3.5	2.39	9.9	1.51e-11	-24.92	1.27e-08	-18.18	8.55e-11	-23.18\
DG	108w	78	motif_db/JASPAR/JASPAR2022_CORE_vertebrates_non-redundant_v2.meme	MA0150.2	Nfe2l2	CASNATGACTCAGCA	357	16.64	200	9.32	1.78	10	1.63e-11	-24.84	1.37e-08	-18.11	9.1e-11	-23.12\
DG	108w	79	motif_db/JASPAR/JASPAR2022_CORE_vertebrates_non-redundant_v2.meme	MA0517.1	STAT1::STAT2	THAGTTTCRKTTTCY	1158	53.99	860	40.09	1.35	6	2.24e-11	-24.52	1.89e-08	-17.79	1.24e-10	-22.81\
DG	108w	80	motif_db/JASPAR/JASPAR2022_CORE_vertebrates_non-redundant_v2.meme	MA0840.1	Creb5	NATGACGTCAYH	394	18.37	233	10.86	1.69	5.4	7.55e-11	-23.31	6.35e-08	-16.57	4.11e-10	-21.61\
DG	108w	81	motif_db/JASPAR/JASPAR2022_CORE_vertebrates_non-redundant_v2.meme	MA0747.1	SP8	RCCACGCCCMCY	639	29.79	431	20.09	1.48	9.9	1.3e-10	-22.77	1.09e-07	-16.03	6.97e-10	-21.08\
DG	108w	82	motif_db/JASPAR/JASPAR2022_CORE_vertebrates_non-redundant_v2.meme	MA0798.3	RFX3	CGTTRCCATGGCAACS	142	6.62	54	2.52	2.6	3.8	1.39e-10	-22.7	1.17e-07	-15.96	7.4e-10	-21.02\
DG	108w	83	motif_db/JASPAR/JASPAR2022_CORE_vertebrates_non-redundant_v2.meme	MA0605.2	ATF3	RRTGACGTCAYY	241	11.24	121	5.64	1.98	2.6	1.52e-10	-22.61	1.28e-07	-15.87	8e-10	-20.95\
DG	108w	84	motif_db/JASPAR/JASPAR2022_CORE_vertebrates_non-redundant_v2.meme	MA0746.2	SP3	NGCCACGCCCMCH	490	22.84	312	14.55	1.57	9.4	2.02e-10	-22.32	1.7e-07	-15.59	1.05e-09	-20.68\
DG	108w	85	motif_db/JASPAR/JASPAR2022_CORE_vertebrates_non-redundant_v2.meme	MA1978.1	ZNF354A	HWAADWATAAATGRAYWAWTT	394	18.37	238	11.1	1.65	11	3.29e-10	-21.84	2.76e-07	-15.1	1.69e-09	-20.20\
DG	108w	86	motif_db/JASPAR/JASPAR2022_CORE_vertebrates_non-redundant_v2.meme	MA1513.1	KLF15	SCCCCGCCCCS	535	24.94	351	16.36	1.52	5.8	3.98e-10	-21.65	3.35e-07	-14.91	2.02e-09	-20.02\
DG	108w	87	motif_db/JASPAR/JASPAR2022_CORE_vertebrates_non-redundant_v2.meme	MA0679.2	ONECUT1	WAAAAATCAATAAWWN	735	34.27	517	24.1	1.42	8.7	4.7e-10	-21.48	3.95e-07	-14.74	2.35e-09	-19.87\
DG	108w	88	motif_db/JASPAR/JASPAR2022_CORE_vertebrates_non-redundant_v2.meme	MA0506.2	Nrf1	SNCTGCGCMTGCGCV	122	5.69	45	2.1	2.67	14	1.13e-09	-20.6	9.52e-07	-13.86	5.61e-09	-19.00\
DG	108w	89	motif_db/JASPAR/JASPAR2022_CORE_vertebrates_non-redundant_v2.meme	MA0510.2	RFX5	SGTTGCCATGGYAACV	265	12.35	144	6.71	1.83	6.2	1.26e-09	-20.49	1.06e-06	-13.76	6.17e-09	-18.90\
DG	108w	90	motif_db/JASPAR/JASPAR2022_CORE_vertebrates_non-redundant_v2.meme	MA0528.2	ZNF263	VNGGGGAGGASG	394	18.37	244	11.38	1.61	12	1.76e-09	-20.16	1.48e-06	-13.42	8.52e-09	-18.58\
DG	108w	91	motif_db/JASPAR/JASPAR2022_CORE_vertebrates_non-redundant_v2.meme	MA0079.5	SP1	GGGGCGGGG	751	35.01	539	25.13	1.39	7.1	2.33e-09	-19.88	1.96e-06	-13.14	1.12e-08	-18.31\
DG	108w	92	motif_db/JASPAR/JASPAR2022_CORE_vertebrates_non-redundant_v2.meme	MA0790.1	POU4F1	ATGMATAATTAATG	1040	48.48	789	36.78	1.32	8.1	2.94e-09	-19.65	2.47e-06	-12.91	1.39e-08	-18.09\
DG	108w	93	motif_db/JASPAR/JASPAR2022_CORE_vertebrates_non-redundant_v2.meme	MA0032.2	FOXC1	WAWGTAAAYAW	1165	54.31	901	42	1.29	8.6	4.27e-09	-19.27	3.59e-06	-12.54	2e-08	-17.73\
DG	108w	94	motif_db/JASPAR/JASPAR2022_CORE_vertebrates_non-redundant_v2.meme	MA0509.3	RFX1	SGTTGCCATGGCAACS	35	1.63	2	0.09	12	15	5.26e-09	-19.06	4.42e-06	-12.33	2.44e-08	-17.53\
DG	108w	95	motif_db/JASPAR/JASPAR2022_CORE_vertebrates_non-redundant_v2.meme	MA1965.1	SP5	CBCCTCCCHS	863	40.23	647	30.16	1.33	10	1.79e-08	-17.84	1.5e-05	-11.11	8.19e-08	-16.32\
DG	108w	96	motif_db/JASPAR/JASPAR2022_CORE_vertebrates_non-redundant_v2.meme	MA0788.1	POU3F3	WWTATGCWAATTW	561	26.15	390	18.18	1.44	10	1.87e-08	-17.79	1.58e-05	-11.06	8.51e-08	-16.28\
DG	108w	97	motif_db/JASPAR/JASPAR2022_CORE_vertebrates_non-redundant_v2.meme	MA0656.1	JDP2	GATGACGTCAYC	560	26.11	392	18.28	1.43	1.3	3.31e-08	-17.22	2.78e-05	-10.49	1.49e-07	-15.72\
DG	108w	98	motif_db/JASPAR/JASPAR2022_CORE_vertebrates_non-redundant_v2.meme	MA1522.1	MAZ	BBCCCCTCCCY	325	15.15	201	9.37	1.61	13	3.96e-08	-17.04	3.33e-05	-10.31	1.76e-07	-15.55\
DG	108w	99	motif_db/JASPAR/JASPAR2022_CORE_vertebrates_non-redundant_v2.meme	MA1636.1	CEBPG	NDATGATGCAATMHH	375	17.48	242	11.28	1.55	11	5.36e-08	-16.74	4.51e-05	-10.01	2.36e-07	-15.26\
DG	108w	100	motif_db/JASPAR/JASPAR2022_CORE_vertebrates_non-redundant_v2.meme	MA0791.1	POU4F3	RTGMATWATTAATGAR	583	27.18	416	19.39	1.4	9.7	8.1e-08	-16.33	6.81e-05	-9.59	3.53e-07	-14.86\
DG	108w	101	motif_db/JASPAR/JASPAR2022_CORE_vertebrates_non-redundant_v2.meme	MA0505.2	Nr5A2	NTGACCTTGAMCT	234	10.91	133	6.2	1.75	12	8.18e-08	-16.32	6.88e-05	-9.58	3.53e-07	-14.86\
DG	108w	102	motif_db/JASPAR/JASPAR2022_CORE_vertebrates_non-redundant_v2.meme	MA0091.1	TAL1::TCF3	NSAMCATCTGKT	309	14.41	192	8.95	1.61	11	1.07e-07	-16.05	8.97e-05	-9.32	4.56e-07	-14.60\
DG	108w	103	motif_db/JASPAR/JASPAR2022_CORE_vertebrates_non-redundant_v2.meme	MA0043.3	HLF	NNRTTATGCAACHN	65	3.03	18	0.84	3.47	15	1.09e-07	-16.03	9.2e-05	-9.29	4.63e-07	-14.59\
DG	108w	104	motif_db/JASPAR/JASPAR2022_CORE_vertebrates_non-redundant_v2.meme	MA0601.1	Arid3b	ATATTAATWAN	554	25.83	398	18.55	1.39	11	2.73e-07	-15.12	0.000229	-8.38	1.14e-06	-13.68\
DG	108w	105	motif_db/JASPAR/JASPAR2022_CORE_vertebrates_non-redundant_v2.meme	MA1724.1	Rfx6	HNCCTAGCAACHV	70	3.26	22	1.03	3.09	14	2.78e-07	-15.1	0.000234	-8.36	1.15e-06	-13.67\
DG	108w	106	motif_db/JASPAR/JASPAR2022_CORE_vertebrates_non-redundant_v2.meme	MA0592.3	ESRRA	NBTCAAGGTCAHN	129	6.01	61	2.84	2.1	13	4.79e-07	-14.55	0.000402	-7.82	1.97e-06	-13.14\
DG	108w	107	motif_db/JASPAR/JASPAR2022_CORE_vertebrates_non-redundant_v2.meme	MA1515.1	KLF2	NRCCACRCCCH	452	21.07	316	14.73	1.43	11	5.83e-07	-14.36	0.00049	-7.62	2.38e-06	-12.95\
DG	108w	108	motif_db/JASPAR/JASPAR2022_CORE_vertebrates_non-redundant_v2.meme	MA1127.1	FOSB::JUN	GATGACGTCAT	286	13.33	181	8.44	1.58	10	7.37e-07	-14.12	0.00062	-7.39	2.98e-06	-12.72\
DG	108w	109	motif_db/JASPAR/JASPAR2022_CORE_vertebrates_non-redundant_v2.meme	MA0901.2	HOXB13	WDCCAATAAAAWWW	1204	56.13	979	45.64	1.23	7.9	9.64e-07	-13.85	0.000811	-7.12	3.86e-06	-12.47\
DG	108w	110	motif_db/JASPAR/JASPAR2022_CORE_vertebrates_non-redundant_v2.meme	MA0640.2	ELF3	NNCCACTTCCTGNT	299	13.94	193	9	1.55	11	1.1e-06	-13.72	0.000928	-6.98	4.37e-06	-12.34\
DG	108w	111	motif_db/JASPAR/JASPAR2022_CORE_vertebrates_non-redundant_v2.meme	MA0136.3	Elf5	RVAAGGAAGTNN	609	28.39	454	21.17	1.34	10	1.27e-06	-13.58	0.00107	-6.84	4.98e-06	-12.21\
DG	108w	112	motif_db/JASPAR/JASPAR2022_CORE_vertebrates_non-redundant_v2.meme	MA0784.2	POU1F1	ANCTMATTWGCATAWT	361	16.83	245	11.42	1.47	6.4	1.54e-06	-13.38	0.0013	-6.65	6e-06	-12.02\
DG	108w	113	motif_db/JASPAR/JASPAR2022_CORE_vertebrates_non-redundant_v2.meme	MA1139.1	FOSL2::JUNB	DATGACGTCATH	126	5.87	62	2.89	2.02	12	1.86e-06	-13.2	0.00156	-6.46	7.15e-06	-11.85\
DG	108w	114	motif_db/JASPAR/JASPAR2022_CORE_vertebrates_non-redundant_v2.meme	MA1103.2	FOXK2	DDGTAAACANN	1033	48.16	831	38.74	1.24	8.8	1.87e-06	-13.19	0.00157	-6.45	7.15e-06	-11.85\
DG	108w	115	motif_db/JASPAR/JASPAR2022_CORE_vertebrates_non-redundant_v2.meme	MA0723.2	VAX2	BYAATTAV	398	18.55	277	12.91	1.44	10	2.02e-06	-13.11	0.00169	-6.38	7.64e-06	-11.78\
DG	108w	116	motif_db/JASPAR/JASPAR2022_CORE_vertebrates_non-redundant_v2.meme	MA0507.2	POU2F2	AWTATGCAAATKAG	98	4.57	43	2	2.25	13	2.17e-06	-13.04	0.00183	-6.3	8.17e-06	-11.72\
DG	108w	117	motif_db/JASPAR/JASPAR2022_CORE_vertebrates_non-redundant_v2.meme	MA0080.6	Spi1	RRAAAGAGGAAGTGGDD	913	42.56	726	33.85	1.26	8.3	2.48e-06	-12.91	0.00209	-6.17	9.23e-06	-11.59\
DG	108w	118	motif_db/JASPAR/JASPAR2022_CORE_vertebrates_non-redundant_v2.meme	MA1145.1	FOSL2::JUND	NNRTGACGTCAYHSN	178	8.3	101	4.71	1.75	11	2.51e-06	-12.9	0.00211	-6.16	9.23e-06	-11.59\
DG	108w	119	motif_db/JASPAR/JASPAR2022_CORE_vertebrates_non-redundant_v2.meme	MA1514.1	KLF17	MMCCACGCACCCMTY	1078	50.26	874	40.75	1.23	5	2.52e-06	-12.89	0.00212	-6.16	9.23e-06	-11.59\
DG	108w	120	motif_db/JASPAR/JASPAR2022_CORE_vertebrates_non-redundant_v2.meme	MA0792.1	POU5F1B	TATGCWAAT	93	4.34	40	1.86	2.29	14	2.59e-06	-12.87	0.00217	-6.13	9.33e-06	-11.58\
DG	108w	121	motif_db/JASPAR/JASPAR2022_CORE_vertebrates_non-redundant_v2.meme	MA0153.2	HNF1B	GTTAATNATTAAY	191	8.9	111	5.17	1.71	11	2.59e-06	-12.86	0.00218	-6.13	9.33e-06	-11.58\
DG	108w	122	motif_db/JASPAR/JASPAR2022_CORE_vertebrates_non-redundant_v2.meme	MA1606.1	Foxf1	DWRTAAACANN	1095	51.05	890	41.49	1.23	8.7	2.72e-06	-12.81	0.00229	-6.08	9.73e-06	-11.54\
DG	108w	123	motif_db/JASPAR/JASPAR2022_CORE_vertebrates_non-redundant_v2.meme	MA1607.1	Foxl2	DDWATGTAAACANN	1309	61.03	1084	50.54	1.21	7.9	2.77e-06	-12.8	0.00233	-6.06	9.83e-06	-11.53\
DG	108w	124	motif_db/JASPAR/JASPAR2022_CORE_vertebrates_non-redundant_v2.meme	MA1972.1	ZFP14	GGAGGCHCHGGARBG	467	21.77	337	15.71	1.38	9.9	2.87e-06	-12.76	0.00241	-6.03	1.01e-05	-11.51\
DG	108w	125	motif_db/JASPAR/JASPAR2022_CORE_vertebrates_non-redundant_v2.meme	MA0680.2	Pax7	DWTAATCAATTAWNH	355	16.55	243	11.33	1.46	11	2.92e-06	-12.74	0.00246	-6.01	1.02e-05	-11.49\
DG	108w	126	motif_db/JASPAR/JASPAR2022_CORE_vertebrates_non-redundant_v2.meme	MA0627.2	POU2F3	NWTATGCAAATNH	203	9.46	121	5.64	1.67	13	3.27e-06	-12.63	0.00275	-5.9	1.12e-05	-11.40\
DG	108w	127	motif_db/JASPAR/JASPAR2022_CORE_vertebrates_non-redundant_v2.meme	MA1962.1	POU2F1::SOX2	MATTTRCATMACAATRG	376	17.53	261	12.17	1.44	7.8	3.27e-06	-12.63	0.00275	-5.9	1.12e-05	-11.40\
DG	108w	128	motif_db/JASPAR/JASPAR2022_CORE_vertebrates_non-redundant_v2.meme	MA0683.1	POU4F2	RTGCATAATTAATGAG	521	24.29	384	17.9	1.36	5.2	3.32e-06	-12.61	0.00279	-5.88	1.13e-05	-11.39\
DG	108w	129	motif_db/JASPAR/JASPAR2022_CORE_vertebrates_non-redundant_v2.meme	MA0157.3	Foxo3	NDGTAAACARNN	872	40.65	694	32.35	1.26	9.1	4.38e-06	-12.34	0.00369	-5.6	1.48e-05	-11.12\
DG	108w	130	motif_db/JASPAR/JASPAR2022_CORE_vertebrates_non-redundant_v2.meme	MA0757.1	ONECUT3	AAAAAATCRATAAH	1165	54.31	958	44.66	1.22	3.7	4.56e-06	-12.3	0.00383	-5.56	1.53e-05	-11.09\
DG	108w	131	motif_db/JASPAR/JASPAR2022_CORE_vertebrates_non-redundant_v2.meme	MA1524.2	Msgn1	VRRRACAAATGGTNNN	388	18.09	273	12.73	1.42	10	4.85e-06	-12.24	0.00408	-5.5	1.61e-05	-11.03\
DG	108w	132	motif_db/JASPAR/JASPAR2022_CORE_vertebrates_non-redundant_v2.meme	MA1642.1	NEUROG2	NNVACAGATGGNN	115	5.36	57	2.66	2	13	6.07e-06	-12.01	0.00511	-5.28	2.01e-05	-10.82\
DG	108w	133	motif_db/JASPAR/JASPAR2022_CORE_vertebrates_non-redundant_v2.meme	MA0081.2	SPIB	TYTCACTTCCTCTTTY	705	32.87	549	25.59	1.28	8.9	6.69e-06	-11.92	0.00562	-5.18	2.19e-05	-10.73\
DG	108w	134	motif_db/JASPAR/JASPAR2022_CORE_vertebrates_non-redundant_v2.meme	MA1126.1	FOS::JUN	DRTGACGTCATHNDTN	110	5.13	54	2.52	2.02	13	7.65e-06	-11.78	0.00644	-5.05	2.49e-05	-10.60\
DG	108w	135	motif_db/JASPAR/JASPAR2022_CORE_vertebrates_non-redundant_v2.meme	MA0614.1	Foxj2	RTAAACAA	1518	70.77	1286	59.95	1.18	6.9	7.72e-06	-11.77	0.00649	-5.04	2.49e-05	-10.60\
DG	108w	136	motif_db/JASPAR/JASPAR2022_CORE_vertebrates_non-redundant_v2.meme	MA0674.1	NKX6-1	NTMATTAA	534	24.9	401	18.69	1.33	11	8.57e-06	-11.67	0.00721	-4.93	2.75e-05	-10.50\
DG	108w	137	motif_db/JASPAR/JASPAR2022_CORE_vertebrates_non-redundant_v2.meme	MA0725.1	VSX1	YTAATTAN	408	19.02	293	13.66	1.39	11	8.79e-06	-11.64	0.00739	-4.91	2.8e-05	-10.48\
DG	108w	138	motif_db/JASPAR/JASPAR2022_CORE_vertebrates_non-redundant_v2.meme	MA0722.1	VAX1	YTAATTAH	389	18.14	277	12.91	1.4	11	8.93e-06	-11.63	0.00751	-4.89	2.82e-05	-10.48\
DG	108w	139	motif_db/JASPAR/JASPAR2022_CORE_vertebrates_non-redundant_v2.meme	MA0643.1	Esrrg	TCAAGGTCAH	119	5.55	61	2.84	1.94	14	9.66e-06	-11.55	0.00812	-4.81	3.03e-05	-10.40\
DG	108w	140	motif_db/JASPAR/JASPAR2022_CORE_vertebrates_non-redundant_v2.meme	MA1623.1	Stat2	RGAAACAGAAASH	620	28.9	477	22.24	1.3	10	9.93e-06	-11.52	0.00835	-4.79	3.09e-05	-10.38\
DG	108w	141	motif_db/JASPAR/JASPAR2022_CORE_vertebrates_non-redundant_v2.meme	MA0834.1	ATF7	NDATGACGTCATMV	113	5.27	57	2.66	1.97	8.2	1.1e-05	-11.42	0.00923	-4.69	3.39e-05	-10.29\
DG	108w	142	motif_db/JASPAR/JASPAR2022_CORE_vertebrates_non-redundant_v2.meme	MA1639.1	MEIS1	NHCATMAATCAHN	180	8.39	108	5.03	1.66	12	1.39e-05	-11.18	0.0117	-4.45	4.27e-05	-10.06\
DG	108w	143	motif_db/JASPAR/JASPAR2022_CORE_vertebrates_non-redundant_v2.meme	MA1131.1	FOSL2::JUN	GRTGACGTMAT	239	11.14	155	7.23	1.54	11	1.45e-05	-11.14	0.0122	-4.4	4.44e-05	-10.02\
DG	108w	144	motif_db/JASPAR/JASPAR2022_CORE_vertebrates_non-redundant_v2.meme	MA1587.1	ZNF135	CCTCGACCTCCYRR	235	10.96	152	7.09	1.54	9.8	1.54e-05	-11.08	0.013	-4.35	4.66e-05	-9.97\
DG	108w	145	motif_db/JASPAR/JASPAR2022_CORE_vertebrates_non-redundant_v2.meme	MA1721.1	ZNF93	GGYAGCRGCAGCGGYG	236	11	153	7.13	1.54	10	1.62e-05	-11.03	0.0136	-4.3	4.86e-05	-9.93\
DG	108w	146	motif_db/JASPAR/JASPAR2022_CORE_vertebrates_non-redundant_v2.meme	MA0621.1	mix-a	NDTTAATTAGN	365	17.02	260	12.12	1.4	12	1.67e-05	-11	0.014	-4.27	4.98e-05	-9.91\
DG	108w	147	motif_db/JASPAR/JASPAR2022_CORE_vertebrates_non-redundant_v2.meme	MA1963.1	SATB1	WWDCTAATAAHWW	891	41.54	723	33.71	1.23	8.4	1.83e-05	-10.91	0.0154	-4.17	5.42e-05	-9.82\
DG	108w	148	motif_db/JASPAR/JASPAR2022_CORE_vertebrates_non-redundant_v2.meme	MA1507.1	HOXD4	VTMATTAD	767	35.76	612	28.53	1.25	11	1.88e-05	-10.88	0.0158	-4.15	5.55e-05	-9.80\
DG	108w	149	motif_db/JASPAR/JASPAR2022_CORE_vertebrates_non-redundant_v2.meme	MA0141.3	ESRRB	TCAAGGTCAWW	102	4.76	51	2.38	1.98	13	2.38e-05	-10.65	0.02	-3.91	6.95e-05	-9.57\
DG	108w	150	motif_db/JASPAR/JASPAR2022_CORE_vertebrates_non-redundant_v2.meme	MA0644.2	ESX1	YYAATTAN	340	15.85	241	11.24	1.41	12	2.5e-05	-10.6	0.021	-3.86	7.27e-05	-9.53\
DG	108w	151	motif_db/JASPAR/JASPAR2022_CORE_vertebrates_non-redundant_v2.meme	MA0726.1	VSX2	CTAATTAN	437	20.37	324	15.1	1.35	11	2.62e-05	-10.55	0.022	-3.82	7.56e-05	-9.49\
DG	108w	152	motif_db/JASPAR/JASPAR2022_CORE_vertebrates_non-redundant_v2.meme	MA1124.1	ZNF24	CATTCATTCATTC	355	16.55	254	11.84	1.4	9.3	2.66e-05	-10.53	0.0224	-3.8	7.63e-05	-9.48\
DG	108w	153	motif_db/JASPAR/JASPAR2022_CORE_vertebrates_non-redundant_v2.meme	MA0789.1	POU3F4	TATGCWAAT	100	4.66	50	2.33	1.98	14	2.84e-05	-10.47	0.0239	-3.73	8.09e-05	-9.42\
DG	108w	154	motif_db/JASPAR/JASPAR2022_CORE_vertebrates_non-redundant_v2.meme	MA0662.1	MIXL1	NBYAATTAVN	463	21.59	347	16.18	1.33	10	2.86e-05	-10.46	0.024	-3.73	8.09e-05	-9.42\
DG	108w	155	motif_db/JASPAR/JASPAR2022_CORE_vertebrates_non-redundant_v2.meme	MA0675.1	NKX6-2	NYMATTAA	570	26.57	442	20.61	1.29	10	3.57e-05	-10.24	0.03	-3.51	0.0001	-9.21\
DG	108w	156	motif_db/JASPAR/JASPAR2022_CORE_vertebrates_non-redundant_v2.meme	MA1519.1	LHX5	STAATTAV	445	20.75	333	15.52	1.34	11	3.69e-05	-10.21	0.031	-3.47	0.000103	-9.18\
DG	108w	157	motif_db/JASPAR/JASPAR2022_CORE_vertebrates_non-redundant_v2.meme	MA0018.4	CREB1	NNRTGATGTCAYN	153	7.13	91	4.24	1.67	13	4.58e-05	-9.99	0.0385	-3.26	0.000127	-8.97\
DG	108w	158	motif_db/JASPAR/JASPAR2022_CORE_vertebrates_non-redundant_v2.meme	MA0880.1	Dlx3	NYAATTAN	663	30.91	527	24.57	1.26	10	5.02e-05	-9.9	0.0422	-3.17	0.000138	-8.89\
DG	108w	159	motif_db/JASPAR/JASPAR2022_CORE_vertebrates_non-redundant_v2.meme	MA1973.1	ZKSCAN3	KDKCCCAGGCTAGCCCABNN	427	19.91	320	14.92	1.33	8.1	5.61e-05	-9.79	0.0472	-3.05	0.000154	-8.78\
DG	108w	160	motif_db/JASPAR/JASPAR2022_CORE_vertebrates_non-redundant_v2.meme	MA0827.1	OLIG3	AMCATATGBY	63	2.94	26	1.21	2.37	14	5.67e-05	-9.78	0.0477	-3.04	0.000154	-8.78\
DG	108w	161	motif_db/JASPAR/JASPAR2022_CORE_vertebrates_non-redundant_v2.meme	MA1650.1	ZBTB14	SSCCGCGCACVS	468	21.82	356	16.6	1.31	8.7	5.92e-05	-9.73	0.0498	-3	0.00016	-8.74\
DG	108w	162	motif_db/JASPAR/JASPAR2022_CORE_vertebrates_non-redundant_v2.meme	MA1468.1	ATOH7	AVCATATGBY	234	10.91	157	7.32	1.49	12	6.17e-05	-9.69	0.0519	-2.96	0.000166	-8.70\
DG	108w	163	motif_db/JASPAR/JASPAR2022_CORE_vertebrates_non-redundant_v2.meme	MA1643.1	NFIB	NNCCTGGCAYNGTGCCAAGNN	1426	66.48	1226	57.16	1.16	0.46	6.56e-05	-9.63	0.0552	-2.9	0.000175	-8.65\
DG	108w	164	motif_db/JASPAR/JASPAR2022_CORE_vertebrates_non-redundant_v2.meme	MA0821.2	HES5	GRCACGTGYC	178	8.3	112	5.22	1.58	12	6.71e-05	-9.61	0.0565	-2.87	0.000178	-8.63\
DG	108w	165	motif_db/JASPAR/JASPAR2022_CORE_vertebrates_non-redundant_v2.meme	MA0473.3	ELF1	RDVCAGGAAGTGVN	337	15.71	244	11.38	1.38	11	7.09e-05	-9.55	0.0596	-2.82	0.000187	-8.58\
DG	108w	166	motif_db/JASPAR/JASPAR2022_CORE_vertebrates_non-redundant_v2.meme	MA1418.1	IRF3	NSRRAAMGGAAACCGAAACYR	125	5.83	71	3.31	1.75	6.8	7.34e-05	-9.52	0.0617	-2.79	0.000192	-8.56\
DG	108w	167	motif_db/JASPAR/JASPAR2022_CORE_vertebrates_non-redundant_v2.meme	MA0609.2	CREM	NNDGTGACGTCACHNN	17	0.79	1	0.05	9	16	7.34e-05	-9.52	0.0618	-2.78	0.000192	-8.56\
DG	108w	168	motif_db/JASPAR/JASPAR2022_CORE_vertebrates_non-redundant_v2.meme	MA0701.2	LHX9	CYAATTAR	256	11.93	176	8.21	1.45	12	7.4e-05	-9.51	0.0623	-2.78	0.000192	-8.56\
DG	108w	169	motif_db/JASPAR/JASPAR2022_CORE_vertebrates_non-redundant_v2.meme	MA1463.1	ARGFX	DCTAATTARM	629	29.32	501	23.36	1.25	9.4	8.67e-05	-9.35	0.0729	-2.62	0.000224	-8.40\
DG	108w	170	motif_db/JASPAR/JASPAR2022_CORE_vertebrates_non-redundant_v2.meme	MA1541.1	NR6A1	NYCAAGKTCAAGKTCAN	391	18.23	292	13.61	1.34	9.6	9.39e-05	-9.27	0.079	-2.54	0.000241	-8.33\
DG	108w	171	motif_db/JASPAR/JASPAR2022_CORE_vertebrates_non-redundant_v2.meme	MA0786.1	POU3F1	WTATGCWAATKW	1168	54.45	992	46.25	1.18	8.2	9.57e-05	-9.25	0.0805	-2.52	0.000244	-8.32\
DG	108w	172	motif_db/JASPAR/JASPAR2022_CORE_vertebrates_non-redundant_v2.meme	MA0882.1	DLX6	VYAATTAN	701	32.68	567	26.43	1.24	11	0.000104	-9.17	0.0872	-2.44	0.000263	-8.24\
DG	108w	173	motif_db/JASPAR/JASPAR2022_CORE_vertebrates_non-redundant_v2.meme	MA0785.1	POU2F1	AWTATGCWAATK	391	18.23	293	13.66	1.33	11	0.00011	-9.11	0.0929	-2.38	0.000278	-8.19\
DG	108w	174	motif_db/JASPAR/JASPAR2022_CORE_vertebrates_non-redundant_v2.meme	MA0461.2	Atoh1	RMCATATGBY	658	30.68	529	24.66	1.24	9.2	0.000112	-9.1	0.0939	-2.37	0.00028	-8.18\
DG	108w	175	motif_db/JASPAR/JASPAR2022_CORE_vertebrates_non-redundant_v2.meme	MA0849.1	FOXO6	GTAAACA	1397	65.13	1207	56.27	1.16	6.5	0.000124	-9	0.104	-2.26	0.000309	-8.08\
DG	108w	176	motif_db/JASPAR/JASPAR2022_CORE_vertebrates_non-redundant_v2.meme	MA1976.1	ZNF320	DGKGGGRCCMRGGGGCCWGTGHVNNNN	519	24.2	406	18.93	1.28	7.1	0.000125	-8.99	0.105	-2.25	0.00031	-8.08\
DG	108w	177	motif_db/JASPAR/JASPAR2022_CORE_vertebrates_non-redundant_v2.meme	MA0793.1	POU6F2	ASCTMATTAW	668	31.14	539	25.13	1.24	9.7	0.000126	-8.98	0.106	-2.24	0.000311	-8.08\
DG	108w	178	motif_db/JASPAR/JASPAR2022_CORE_vertebrates_non-redundant_v2.meme	MA1603.1	Dmrt1	GHTACAAAGTADC	320	14.92	233	10.86	1.37	11	0.000134	-8.92	0.112	-2.19	0.000327	-8.02\
DG	108w	179	motif_db/JASPAR/JASPAR2022_CORE_vertebrates_non-redundant_v2.meme	MA1953.1	FOXO1::ELF1	RTMAACAGGAAGTN	45	2.1	16	0.75	2.71	15	0.000135	-8.91	0.114	-2.17	0.00033	-8.02\
DG	108w	180	motif_db/JASPAR/JASPAR2022_CORE_vertebrates_non-redundant_v2.meme	MA0852.2	FOXK1	NRDGTAAACAAGNN	1054	49.14	891	41.54	1.18	8.1	0.000136	-8.9	0.115	-2.17	0.00033	-8.02\
DG	108w	181	motif_db/JASPAR/JASPAR2022_CORE_vertebrates_non-redundant_v2.meme	MA0881.1	Dlx4	VYAATTAN	692	32.26	562	26.2	1.23	10	0.000149	-8.81	0.125	-2.08	0.000358	-7.93\
DG	108w	182	motif_db/JASPAR/JASPAR2022_CORE_vertebrates_non-redundant_v2.meme	MA1951.1	FOS	BGATGACGTCATCR	1082	50.44	918	42.8	1.18	1.8	0.000153	-8.79	0.128	-2.05	0.000366	-7.91\
DG	108w	183	motif_db/JASPAR/JASPAR2022_CORE_vertebrates_non-redundant_v2.meme	MA0823.1	HEY1	GRCACGTGCC	169	7.88	108	5.03	1.56	13	0.000156	-8.77	0.131	-2.03	0.000372	-7.90\
DG	108w	184	motif_db/JASPAR/JASPAR2022_CORE_vertebrates_non-redundant_v2.meme	MA0848.1	FOXO4	GTAAACA	1524	71.05	1329	61.96	1.15	7.1	0.000165	-8.71	0.139	-1.98	0.000391	-7.85\
DG	108w	185	motif_db/JASPAR/JASPAR2022_CORE_vertebrates_non-redundant_v2.meme	MA0132.2	PDX1	VYAATTAR	624	29.09	503	23.45	1.24	11	0.000192	-8.56	0.161	-1.82	0.000453	-7.70\
DG	108w	186	motif_db/JASPAR/JASPAR2022_CORE_vertebrates_non-redundant_v2.meme	MA0142.1	Pou5f1::Sox2	CWTTGTYATGCAAAT	274	12.77	196	9.14	1.4	11	0.000199	-8.52	0.167	-1.79	0.000466	-7.67\
DG	108w	187	motif_db/JASPAR/JASPAR2022_CORE_vertebrates_non-redundant_v2.meme	MA0695.1	ZBTB7C	RCGACCACCGAN	309	14.41	226	10.54	1.37	11	0.000205	-8.49	0.173	-1.76	0.000479	-7.64\
DG	108w	188	motif_db/JASPAR/JASPAR2022_CORE_vertebrates_non-redundant_v2.meme	MA0898.1	Hmx3	ASAAGCAATTAAWRRAT	548	25.55	436	20.33	1.26	9.2	0.000218	-8.43	0.184	-1.69	0.000507	-7.59\
DG	108w	189	motif_db/JASPAR/JASPAR2022_CORE_vertebrates_non-redundant_v2.meme	MA0632.2	TCFL5	KCACGCGCMC	53	2.47	22	1.03	2.35	17	0.000231	-8.37	0.194	-1.64	0.000532	-7.54\
DG	108w	190	motif_db/JASPAR/JASPAR2022_CORE_vertebrates_non-redundant_v2.meme	MA1504.1	HOXC4	VTMATTAN	901	42	757	35.29	1.19	10	0.000249	-8.3	0.21	-1.56	0.000572	-7.47\
DG	108w	191	motif_db/JASPAR/JASPAR2022_CORE_vertebrates_non-redundant_v2.meme	MA1710.1	ZNF257	VDGAGGCRAGRG	1140	53.15	978	45.59	1.17	6.9	0.000267	-8.23	0.225	-1.49	0.00061	-7.40\
DG	108w	192	motif_db/JASPAR/JASPAR2022_CORE_vertebrates_non-redundant_v2.meme	MA0504.1	NR2C2	VGRGGTCARAGGTCA	612	28.53	496	23.12	1.23	7.6	0.000301	-8.11	0.253	-1.37	0.000683	-7.29\
DG	108w	193	motif_db/JASPAR/JASPAR2022_CORE_vertebrates_non-redundant_v2.meme	MA0904.2	HOXB5	STAATTAS	387	18.04	296	13.8	1.31	11	0.000305	-8.1	0.256	-1.36	0.000688	-7.28\
DG	108w	194	motif_db/JASPAR/JASPAR2022_CORE_vertebrates_non-redundant_v2.meme	MA0799.2	RFX4	BSGTTGCYWRGCAACSV	46	2.14	18	0.84	2.47	9.5	0.000316	-8.06	0.266	-1.33	0.00071	-7.25\
DG	108w	195	motif_db/JASPAR/JASPAR2022_CORE_vertebrates_non-redundant_v2.meme	MA1475.1	CREB3L4	GRTGACGTCAYC	68	3.17	33	1.54	2.03	14	0.00033	-8.02	0.278	-1.28	0.000738	-7.21\
DG	108w	196	motif_db/JASPAR/JASPAR2022_CORE_vertebrates_non-redundant_v2.meme	MA0047.3	FOXA2	RWGTAAACANN	1572	73.29	1384	64.52	1.14	7.2	0.000341	-7.98	0.287	-1.25	0.000758	-7.18\
DG	108w	197	motif_db/JASPAR/JASPAR2022_CORE_vertebrates_non-redundant_v2.meme	MA1574.1	THRB	RRGGTCAAAGGTCAN	31	1.45	9	0.42	3.2	16	0.000346	-7.97	0.291	-1.23	0.000766	-7.17\
DG	108w	198	motif_db/JASPAR/JASPAR2022_CORE_vertebrates_non-redundant_v2.meme	MA0612.2	EMX1	BTAATTAS	617	28.76	502	23.4	1.23	10	0.000357	-7.94	0.301	-1.2	0.000786	-7.15\
DG	108w	199	motif_db/JASPAR/JASPAR2022_CORE_vertebrates_non-redundant_v2.meme	MA0886.1	EMX2	VBTAATTARB	691	32.21	569	26.53	1.21	9.6	0.000359	-7.93	0.302	-1.2	0.000786	-7.15\
DG	108w	200	motif_db/JASPAR/JASPAR2022_CORE_vertebrates_non-redundant_v2.meme	MA1638.1	HAND2	NVCAGATGNN	1083	50.49	929	43.31	1.17	9.9	0.000367	-7.91	0.309	-1.18	0.0008	-7.13\
DG	108w	201	motif_db/JASPAR/JASPAR2022_CORE_vertebrates_non-redundant_v2.meme	MA0630.1	SHOX	HTAATTRR	392	18.28	302	14.08	1.3	11	0.000387	-7.86	0.326	-1.12	0.00084	-7.08\
DG	108w	202	motif_db/JASPAR/JASPAR2022_CORE_vertebrates_non-redundant_v2.meme	MA1707.1	DMRTA1	AWTTGWTACAWT	88	4.1	48	2.24	1.82	13	0.000395	-7.84	0.332	-1.1	0.000852	-7.07\
DG	108w	203	motif_db/JASPAR/JASPAR2022_CORE_vertebrates_non-redundant_v2.meme	MA0030.1	FOXF2	BNAASGTAAACAAD	638	29.74	522	24.34	1.22	7.5	0.000402	-7.82	0.338	-1.09	0.000863	-7.06\
DG	108w	204	motif_db/JASPAR/JASPAR2022_CORE_vertebrates_non-redundant_v2.meme	MA0902.2	HOXB2	SYAATTAS	517	24.1	414	19.3	1.25	11	0.000448	-7.71	0.376	-0.98	0.000954	-6.95\
DG	108w	205	motif_db/JASPAR/JASPAR2022_CORE_vertebrates_non-redundant_v2.meme	MA0728.1	Nr2F6	RAGGTCAARAGGTCA	67	3.12	33	1.54	2	4.6	0.00045	-7.71	0.378	-0.97	0.000954	-6.95\
DG	108w	206	motif_db/JASPAR/JASPAR2022_CORE_vertebrates_non-redundant_v2.meme	MA1981.1	ZNF530	GMARGGMRAGGGGCRGSV	165	7.69	109	5.08	1.51	12	0.000451	-7.7	0.379	-0.97	0.000954	-6.95\
DG	108w	207	motif_db/JASPAR/JASPAR2022_CORE_vertebrates_non-redundant_v2.meme	MA0704.1	Lhx4	YTAATTAR	548	25.55	442	20.61	1.24	10	0.000459	-7.69	0.386	-0.95	0.000966	-6.94\
DG	108w	208	motif_db/JASPAR/JASPAR2022_CORE_vertebrates_non-redundant_v2.meme	MA0761.2	ETV1	NNACAGGAAGTGNN	231	10.77	164	7.65	1.41	12	0.000463	-7.68	0.39	-0.94	0.000971	-6.94\
DG	108w	209	motif_db/JASPAR/JASPAR2022_CORE_vertebrates_non-redundant_v2.meme	MA0613.1	FOXG1	RTAAACAW	520	24.24	417	19.44	1.25	7.1	0.000465	-7.67	0.391	-0.94	0.000971	-6.94\
DG	108w	210	motif_db/JASPAR/JASPAR2022_CORE_vertebrates_non-redundant_v2.meme	MA0903.1	HOXB3	NNYMATTARN	850	39.63	719	33.52	1.18	9.6	0.000573	-7.46	0.482	-0.73	0.00119	-6.73\
DG	108w	211	motif_db/JASPAR/JASPAR2022_CORE_vertebrates_non-redundant_v2.meme	MA0598.3	EHF	NNCACTTCCTGTTNN	167	7.79	112	5.22	1.49	12	0.000622	-7.38	0.523	-0.65	0.00128	-6.66\
DG	108w	212	motif_db/JASPAR/JASPAR2022_CORE_vertebrates_non-redundant_v2.meme	MA1577.1	TLX2	BYAATTAR	347	16.18	266	12.4	1.3	12	0.000651	-7.34	0.547	-0.6	0.00134	-6.62\
DG	108w	213	motif_db/JASPAR/JASPAR2022_CORE_vertebrates_non-redundant_v2.meme	MA0616.2	HES2	GGCACGTGYC	198	9.23	138	6.43	1.43	12	0.00066	-7.32	0.555	-0.59	0.00135	-6.61\
DG	108w	214	motif_db/JASPAR/JASPAR2022_CORE_vertebrates_non-redundant_v2.meme	MA1652.1	ZKSCAN5	NNRGGARGTGAGRR	472	22	377	17.58	1.25	9.9	0.000674	-7.3	0.567	-0.57	0.00137	-6.59\
DG	108w	215	motif_db/JASPAR/JASPAR2022_CORE_vertebrates_non-redundant_v2.meme	MA0912.2	HOXD3	CTAATTAC	648	30.21	536	24.99	1.21	9.9	0.000686	-7.28	0.577	-0.55	0.00139	-6.58\
DG	108w	216	motif_db/JASPAR/JASPAR2022_CORE_vertebrates_non-redundant_v2.meme	MA0892.1	GSX1	NCYMATTAVN	505	23.54	407	18.97	1.24	9.8	0.00071	-7.25	0.597	-0.52	0.00143	-6.55\
DG	108w	217	motif_db/JASPAR/JASPAR2022_CORE_vertebrates_non-redundant_v2.meme	MA0818.2	BHLHE22	AMCATATGKY	54	2.52	25	1.17	2.12	15	0.000751	-7.19	0.632	-0.46	0.00151	-6.50\
DG	108w	218	motif_db/JASPAR/JASPAR2022_CORE_vertebrates_non-redundant_v2.meme	MA0062.3	GABPA	NNCACTTCCTGTNN	372	17.34	289	13.47	1.29	11	0.000756	-7.19	0.636	-0.45	0.00151	-6.50\
DG	108w	219	motif_db/JASPAR/JASPAR2022_CORE_vertebrates_non-redundant_v2.meme	MA0033.2	FOXL1	RTAAACA	1502	70.02	1330	62	1.13	7.7	0.000758	-7.18	0.637	-0.45	0.00151	-6.50\
DG	108w	220	motif_db/JASPAR/JASPAR2022_CORE_vertebrates_non-redundant_v2.meme	MA0677.1	Nr2f6	RRGGTCAAAGGTCA	270	12.59	200	9.32	1.35	9.1	0.000761	-7.18	0.64	-0.45	0.00151	-6.50\
DG	108w	221	motif_db/JASPAR/JASPAR2022_CORE_vertebrates_non-redundant_v2.meme	MA1113.2	PBX2	NHCATAAATCAHN	129	6.01	82	3.82	1.57	13	0.000771	-7.17	0.649	-0.43	0.00152	-6.49\
DG	108w	222	motif_db/JASPAR/JASPAR2022_CORE_vertebrates_non-redundant_v2.meme	MA0654.1	ISX	YYAATTAR	493	22.98	397	18.51	1.24	11	0.00078	-7.16	0.656	-0.42	0.00153	-6.48\
DG	108w	223	motif_db/JASPAR/JASPAR2022_CORE_vertebrates_non-redundant_v2.meme	MA0027.2	EN1	SYAATTAV	535	24.94	435	20.28	1.23	11	0.000799	-7.13	0.672	-0.4	0.00156	-6.46\
DG	108w	224	motif_db/JASPAR/JASPAR2022_CORE_vertebrates_non-redundant_v2.meme	MA1966.1	TFAP4::ETV1	RSCGGAAGCAGSTGKN	238	11.1	173	8.07	1.37	11	0.000827	-7.1	0.695	-0.36	0.00161	-6.43\
DG	108w	225	motif_db/JASPAR/JASPAR2022_CORE_vertebrates_non-redundant_v2.meme	MA0075.3	PRRX2	CTAATTAN	650	30.3	540	25.17	1.2	10	0.000862	-7.06	0.725	-0.32	0.00167	-6.40\
DG	108w	226	motif_db/JASPAR/JASPAR2022_CORE_vertebrates_non-redundant_v2.meme	MA0703.2	LMX1B	AWTTTAATTAA	132	6.15	85	3.96	1.55	14	0.000899	-7.01	0.756	-0.28	0.00173	-6.36\
DG	108w	227	motif_db/JASPAR/JASPAR2022_CORE_vertebrates_non-redundant_v2.meme	MA1987.1	ZNF701	GAGCACYAARGGGGGRADDDD	678	31.61	566	26.39	1.2	7.8	0.000903	-7.01	0.759	-0.28	0.00173	-6.36\
DG	108w	228	motif_db/JASPAR/JASPAR2022_CORE_vertebrates_non-redundant_v2.meme	MA1570.1	TFAP4	AHCATRTGDT	242	11.28	177	8.25	1.37	11	0.000917	-6.99	0.772	-0.26	0.00175	-6.35\
DG	108w	229	motif_db/JASPAR/JASPAR2022_CORE_vertebrates_non-redundant_v2.meme	MA1496.1	HOXA4	RTMATTAV	411	19.16	325	15.15	1.26	11	0.000921	-6.99	0.775	-0.26	0.00175	-6.35\
DG	108w	230	motif_db/JASPAR/JASPAR2022_CORE_vertebrates_non-redundant_v2.meme	MA0600.2	RFX2	SGTTGCCATGGYAACS	592	27.6	488	22.75	1.21	0.33	0.000936	-6.97	0.787	-0.24	0.00177	-6.33\
DG	108w	231	motif_db/JASPAR/JASPAR2022_CORE_vertebrates_non-redundant_v2.meme	MA0833.2	ATF4	DDATGATGCAATMN	63	2.94	32	1.49	1.94	14	0.000988	-6.92	0.831	-0.19	0.00186	-6.28\
DG	108w	232	motif_db/JASPAR/JASPAR2022_CORE_vertebrates_non-redundant_v2.meme	MA0607.2	BHLHA15	ACCATATGGT	225	10.49	163	7.6	1.38	11	0.00101	-6.9	0.851	-0.16	0.0019	-6.27\
DG	108w	233	motif_db/JASPAR/JASPAR2022_CORE_vertebrates_non-redundant_v2.meme	MA0900.2	HOXA2	STAATTAS	1099	51.24	957	44.62	1.15	8	0.00105	-6.85	0.887	-0.12	0.00197	-6.23\
DG	108w	234	motif_db/JASPAR/JASPAR2022_CORE_vertebrates_non-redundant_v2.meme	MA0151.1	Arid3a	ATYAAA	929	43.31	799	37.25	1.16	10	0.00107	-6.84	0.896	-0.11	0.00197	-6.23\
DG	108w	235	motif_db/JASPAR/JASPAR2022_CORE_vertebrates_non-redundant_v2.meme	MA1716.1	ZNF76	NNTWCCCAYAATGCAHYGCGC	25	1.17	7	0.33	3.25	15	0.00107	-6.84	0.897	-0.11	0.00197	-6.23\
DG	108w	236	motif_db/JASPAR/JASPAR2022_CORE_vertebrates_non-redundant_v2.meme	MA0879.2	DLX1	VYAATTAN	759	35.38	642	29.93	1.18	10	0.00107	-6.84	0.898	-0.11	0.00197	-6.23\
DG	108w	237	motif_db/JASPAR/JASPAR2022_CORE_vertebrates_non-redundant_v2.meme	MA1517.1	KLF6	NRCCACGCCCH	329	15.34	254	11.84	1.29	11	0.00115	-6.77	0.965	-0.04	0.00211	-6.16\
DG	108w	238	motif_db/JASPAR/JASPAR2022_CORE_vertebrates_non-redundant_v2.meme	MA0474.3	Erg	NNACAGGAAGTGVN	254	11.84	189	8.81	1.34	12	0.00123	-6.7	1.03	0.03	0.00225	-6.10\
DG	108w	239	motif_db/JASPAR/JASPAR2022_CORE_vertebrates_non-redundant_v2.meme	MA1547.2	PITX2	YTAATCCY	139	6.48	92	4.29	1.51	13	0.00125	-6.69	1.05	0.05	0.00228	-6.08\
DG	108w	240	motif_db/JASPAR/JASPAR2022_CORE_vertebrates_non-redundant_v2.meme	MA0715.1	PROP1	TAATYWAATTA	217	10.12	158	7.37	1.37	11	0.00142	-6.56	1.19	0.18	0.00258	-5.96\
DG	108w	241	motif_db/JASPAR/JASPAR2022_CORE_vertebrates_non-redundant_v2.meme	MA0780.1	PAX3	TAATYRATTA	308	14.36	237	11.05	1.3	8.2	0.00143	-6.55	1.2	0.18	0.00258	-5.96\
DG	108w	242	motif_db/JASPAR/JASPAR2022_CORE_vertebrates_non-redundant_v2.meme	MA0147.3	MYC	NNCCACGTGCNB	244	11.38	182	8.48	1.34	11	0.00162	-6.42	1.37	0.31	0.00289	-5.85\
DG	108w	243	motif_db/JASPAR/JASPAR2022_CORE_vertebrates_non-redundant_v2.meme	MA0670.1	NFIA	NDTGCCAAND	134	6.25	89	4.15	1.5	13	0.00162	-6.42	1.37	0.31	0.00289	-5.85\
DG	108w	244	motif_db/JASPAR/JASPAR2022_CORE_vertebrates_non-redundant_v2.meme	MA1129.1	FOSL1::JUN	ATGACGTCAT	134	6.25	89	4.15	1.5	12	0.00162	-6.42	1.37	0.31	0.00289	-5.85\
DG	108w	245	motif_db/JASPAR/JASPAR2022_CORE_vertebrates_non-redundant_v2.meme	MA0899.1	HOXA10	DGYMATAAAAH	741	34.55	630	29.37	1.18	10	0.00163	-6.42	1.37	0.31	0.00289	-5.85\
DG	108w	246	motif_db/JASPAR/JASPAR2022_CORE_vertebrates_non-redundant_v2.meme	MA1115.1	POU5F1	WHATGCAAATN	103	4.8	64	2.98	1.6	13	0.00163	-6.42	1.37	0.32	0.00289	-5.85\
DG	108w	247	motif_db/JASPAR/JASPAR2022_CORE_vertebrates_non-redundant_v2.meme	MA0716.1	PRRX1	YYAATTAR	552	25.73	457	21.31	1.21	11	0.00166	-6.4	1.4	0.34	0.00294	-5.83\
DG	108w	248	motif_db/JASPAR/JASPAR2022_CORE_vertebrates_non-redundant_v2.meme	MA0148.4	FOXA1	WWGTAAACATNN	239	11.14	178	8.3	1.34	12	0.00171	-6.37	1.44	0.37	0.00301	-5.80\
DG	108w	249	motif_db/JASPAR/JASPAR2022_CORE_vertebrates_non-redundant_v2.meme	MA0817.1	BHLHE23	AAACATATGBTN	90	4.2	54	2.52	1.65	13	0.00175	-6.35	1.47	0.39	0.00306	-5.79\
DG	108w	250	motif_db/JASPAR/JASPAR2022_CORE_vertebrates_non-redundant_v2.meme	MA1133.1	JUN::JUNB	KRTGACGTCATN	820	38.23	704	32.82	1.16	8.1	0.00177	-6.33	1.49	0.4	0.00309	-5.78\
DG	108w	251	motif_db/JASPAR/JASPAR2022_CORE_vertebrates_non-redundant_v2.meme	MA1508.1	IKZF1	VVAACAGGAARN	356	16.6	281	13.1	1.27	11	0.00178	-6.33	1.5	0.4	0.00309	-5.78\
DG	108w	252	motif_db/JASPAR/JASPAR2022_CORE_vertebrates_non-redundant_v2.meme	MA1518.2	Lhx1	NNNTGCTAATTAGCANNN	219	10.21	161	7.51	1.36	11	0.00179	-6.33	1.5	0.41	0.00309	-5.78\
DG	108w	253	motif_db/JASPAR/JASPAR2022_CORE_vertebrates_non-redundant_v2.meme	MA0876.1	BSX	SYVATTAV	642	29.93	540	25.17	1.19	10	0.0018	-6.32	1.51	0.41	0.0031	-5.78\
DG	108w	254	motif_db/JASPAR/JASPAR2022_CORE_vertebrates_non-redundant_v2.meme	MA1136.1	FOSB::JUNB	RTGACGTCAT	115	5.36	74	3.45	1.55	12	0.00182	-6.31	1.53	0.42	0.00312	-5.77\
DG	108w	255	motif_db/JASPAR/JASPAR2022_CORE_vertebrates_non-redundant_v2.meme	MA0837.2	CEBPE	KATTGCGCAATM	519	24.2	428	19.95	1.21	3.2	0.00185	-6.29	1.56	0.44	0.00317	-5.75\
DG	108w	256	motif_db/JASPAR/JASPAR2022_CORE_vertebrates_non-redundant_v2.meme	MA1989.1	Bcl11B	NNAAACCACAARNN	857	39.95	739	34.45	1.16	9	0.00188	-6.28	1.58	0.46	0.0032	-5.74\
DG	108w	257	motif_db/JASPAR/JASPAR2022_CORE_vertebrates_non-redundant_v2.meme	MA0619.1	LIN54	DTTTRAATH	904	42.14	784	36.55	1.15	9.5	0.00209	-6.17	1.76	0.56	0.00354	-5.64\
DG	108w	258	motif_db/JASPAR/JASPAR2022_CORE_vertebrates_non-redundant_v2.meme	MA0466.3	CEBPB	KATTGCGCAATM	488	22.75	401	18.69	1.22	1.5	0.0021	-6.16	1.77	0.57	0.00355	-5.64\
DG	108w	259	motif_db/JASPAR/JASPAR2022_CORE_vertebrates_non-redundant_v2.meme	MA0838.1	CEBPG	ATTRCGCAAY	439	20.47	357	16.64	1.23	7.1	0.00218	-6.13	1.84	0.61	0.00367	-5.61\
DG	108w	260	motif_db/JASPAR/JASPAR2022_CORE_vertebrates_non-redundant_v2.meme	MA0853.1	Alx4	CGCRYTAATTARYHNNY	352	16.41	279	13.01	1.26	9.5	0.00219	-6.12	1.85	0.61	0.00368	-5.60\
DG	108w	261	motif_db/JASPAR/JASPAR2022_CORE_vertebrates_non-redundant_v2.meme	MA0893.2	GSX2	SYMATTAR	749	34.92	641	29.88	1.17	10	0.00225	-6.1	1.89	0.64	0.00375	-5.59\
DG	108w	262	motif_db/JASPAR/JASPAR2022_CORE_vertebrates_non-redundant_v2.meme	MA0040.1	Foxq1	HATTGTTTATW	1087	50.68	956	44.57	1.14	6.5	0.00225	-6.1	1.89	0.64	0.00375	-5.59\
DG	108w	263	motif_db/JASPAR/JASPAR2022_CORE_vertebrates_non-redundant_v2.meme	MA0831.3	TFE3	GTCACGTGAC	39	1.82	17	0.79	2.22	13	0.00232	-6.06	1.95	0.67	0.00385	-5.56\
DG	108w	264	motif_db/JASPAR/JASPAR2022_CORE_vertebrates_non-redundant_v2.meme	MA0471.2	E2F6	VVDGGCGGGAAVV	150	6.99	104	4.85	1.44	13	0.00242	-6.02	2.04	0.71	0.004	-5.52\
DG	108w	265	motif_db/JASPAR/JASPAR2022_CORE_vertebrates_non-redundant_v2.meme	MA0042.2	FOXI1	GTAAACA	1348	62.84	1203	56.08	1.12	7.1	0.00247	-6	2.07	0.73	0.00404	-5.51\
DG	108w	266	motif_db/JASPAR/JASPAR2022_CORE_vertebrates_non-redundant_v2.meme	MA0699.1	LBX2	NCYAATTARN	351	16.36	279	13.01	1.26	11	0.00247	-6	2.08	0.73	0.00404	-5.51\
DG	108w	267	motif_db/JASPAR/JASPAR2022_CORE_vertebrates_non-redundant_v2.meme	MA1709.1	ZIM3	RVMAACAGAAACCYM	1014	47.27	889	41.45	1.14	7.1	0.00249	-6	2.09	0.74	0.00407	-5.50\
DG	108w	268	motif_db/JASPAR/JASPAR2022_CORE_vertebrates_non-redundant_v2.meme	MA1977.1	ZNF324	NNNWRGMAGHYAAGGATGGTT	82	3.82	49	2.28	1.66	13	0.00256	-5.97	2.16	0.77	0.00417	-5.48\
DG	108w	269	motif_db/JASPAR/JASPAR2022_CORE_vertebrates_non-redundant_v2.meme	MA1151.1	RORC	NWAWNTRGGTCA	185	8.62	134	6.25	1.38	12	0.00263	-5.94	2.22	0.8	0.00427	-5.46\
DG	108w	270	motif_db/JASPAR/JASPAR2022_CORE_vertebrates_non-redundant_v2.meme	MA1500.1	HOXB6	BTAATKRC	75	3.5	44	2.05	1.69	12	0.00294	-5.83	2.47	0.91	0.00474	-5.35\
DG	108w	271	motif_db/JASPAR/JASPAR2022_CORE_vertebrates_non-redundant_v2.meme	MA0855.1	RXRB	GGGGTCAAAGGTCA	345	16.08	275	12.82	1.25	0.037	0.00295	-5.83	2.48	0.91	0.00474	-5.35\
DG	108w	272	motif_db/JASPAR/JASPAR2022_CORE_vertebrates_non-redundant_v2.meme	MA1499.1	HOXB4	RTMATTAR	936	43.64	819	38.18	1.14	9.9	0.00311	-5.77	2.61	0.96	0.00498	-5.30\
DG	108w	273	motif_db/JASPAR/JASPAR2022_CORE_vertebrates_non-redundant_v2.meme	MA1116.1	RBPJ	BVTGGGAANN	95	4.43	60	2.8	1.57	12	0.00316	-5.76	2.66	0.98	0.00505	-5.29\
DG	108w	274	motif_db/JASPAR/JASPAR2022_CORE_vertebrates_non-redundant_v2.meme	MA1576.1	THRB	DTGACCTBACGTGACCTYA	373	17.39	301	14.03	1.24	3.7	0.0033	-5.71	2.78	1.02	0.00525	-5.25\
DG	108w	275	motif_db/JASPAR/JASPAR2022_CORE_vertebrates_non-redundant_v2.meme	MA0678.1	OLIG2	AMCATATGKT	86	4.01	53	2.47	1.61	14	0.00331	-5.71	2.78	1.02	0.00525	-5.25\
DG	108w	276	motif_db/JASPAR/JASPAR2022_CORE_vertebrates_non-redundant_v2.meme	MA0480.2	Foxo1	NDGTAAACANN	1200	55.94	1069	49.84	1.12	8.3	0.00356	-5.64	2.99	1.1	0.00562	-5.18\
DG	108w	277	motif_db/JASPAR/JASPAR2022_CORE_vertebrates_non-redundant_v2.meme	MA1478.1	DMRTA2	AATTGHTACAWT	343	15.99	275	12.82	1.25	11	0.00371	-5.6	3.12	1.14	0.00584	-5.14\
DG	108w	278	motif_db/JASPAR/JASPAR2022_CORE_vertebrates_non-redundant_v2.meme	MA0885.2	Dlx2	NDGCAATTAGNN	472	22	392	18.28	1.2	10	0.00384	-5.56	3.23	1.17	0.00603	-5.11\
DG	108w	279	motif_db/JASPAR/JASPAR2022_CORE_vertebrates_non-redundant_v2.meme	MA0772.1	IRF7	HCGAAARYGAAAVT	484	22.56	403	18.79	1.2	7.1	0.00386	-5.56	3.25	1.18	0.00604	-5.11\
DG	108w	280	motif_db/JASPAR/JASPAR2022_CORE_vertebrates_non-redundant_v2.meme	MA0705.1	Lhx8	CTAATTAV	458	21.35	381	17.76	1.2	10	0.00463	-5.37	3.9	1.36	0.00721	-4.93\
DG	108w	281	motif_db/JASPAR/JASPAR2022_CORE_vertebrates_non-redundant_v2.meme	MA0661.1	MEOX1	VSTAATTAHC	344	16.04	278	12.96	1.24	11	0.00482	-5.33	4.06	1.4	0.00748	-4.90\
DG	108w	282	motif_db/JASPAR/JASPAR2022_CORE_vertebrates_non-redundant_v2.meme	MA1537.1	NR2F1	RRGGTCAAAGGTCAN	238	11.1	184	8.58	1.29	7.2	0.00514	-5.27	4.32	1.46	0.00794	-4.84\
DG	108w	283	motif_db/JASPAR/JASPAR2022_CORE_vertebrates_non-redundant_v2.meme	MA0720.1	Shox2	YYAATTAR	559	26.06	475	22.14	1.18	11	0.00528	-5.24	4.44	1.49	0.00814	-4.81\
DG	108w	284	motif_db/JASPAR/JASPAR2022_CORE_vertebrates_non-redundant_v2.meme	MA0650.3	Hoxa13	NNCCAATAAAAN	414	19.3	343	15.99	1.21	11	0.00581	-5.15	4.88	1.59	0.00892	-4.72\
DG	108w	285	motif_db/JASPAR/JASPAR2022_CORE_vertebrates_non-redundant_v2.meme	MA0694.1	ZBTB7B	RCGACCACCGAA	161	7.51	118	5.5	1.36	11	0.00612	-5.1	5.15	1.64	0.00936	-4.67\
DG	108w	286	motif_db/JASPAR/JASPAR2022_CORE_vertebrates_non-redundant_v2.meme	MA0006.1	Ahr::Arnt	YGCGTG	472	22	397	18.51	1.19	11	0.00642	-5.05	5.4	1.69	0.00976	-4.63\
DG	108w	287	motif_db/JASPAR/JASPAR2022_CORE_vertebrates_non-redundant_v2.meme	MA0519.1	Stat5a::Stat5b	DTTTCCMAGAA	149	6.95	108	5.03	1.38	13	0.00645	-5.04	5.42	1.69	0.00976	-4.63\
DG	108w	288	motif_db/JASPAR/JASPAR2022_CORE_vertebrates_non-redundant_v2.meme	MA0611.2	Dux	NTGATTBAATCAVWNN	1557	72.59	1418	66.11	1.1	1.1	0.00645	-5.04	5.42	1.69	0.00976	-4.63\
DG	108w	289	motif_db/JASPAR/JASPAR2022_CORE_vertebrates_non-redundant_v2.meme	MA0666.2	MSX1	SCAATTAR	360	16.78	295	13.75	1.22	12	0.00653	-5.03	5.5	1.7	0.00986	-4.62\
DG	108w	290	motif_db/JASPAR/JASPAR2022_CORE_vertebrates_non-redundant_v2.meme	MA1112.2	NR4A1	NNAAAGGTCANN	179	8.34	134	6.25	1.33	12	0.00664	-5.01	5.58	1.72	0.00998	-4.61\
DG	108w	291	motif_db/JASPAR/JASPAR2022_CORE_vertebrates_non-redundant_v2.meme	MA0104.4	MYCN	VVCCACGTGGBB	237	11.05	185	8.62	1.28	11	0.00678	-4.99	5.7	1.74	0.0101	-4.59\
DG	108w	292	motif_db/JASPAR/JASPAR2022_CORE_vertebrates_non-redundant_v2.meme	MA1985.1	ZNF669	GGGGYGAYGACCRCT	666	31.05	577	26.9	1.15	5.4	0.00678	-4.99	5.71	1.74	0.0101	-4.59\
DG	108w	293	motif_db/JASPAR/JASPAR2022_CORE_vertebrates_non-redundant_v2.meme	MA1656.1	ZNF449	NNAAGCCCAACCNN	653	30.44	565	26.34	1.16	8.7	0.00684	-4.99	5.75	1.75	0.0102	-4.59\
DG	108w	294	motif_db/JASPAR/JASPAR2022_CORE_vertebrates_non-redundant_v2.meme	MA0894.1	HESX1	GHTAATTRRH	131	6.11	93	4.34	1.4	13	0.00685	-4.98	5.76	1.75	0.0102	-4.59\
DG	108w	295	motif_db/JASPAR/JASPAR2022_CORE_vertebrates_non-redundant_v2.meme	MA0669.1	NEUROG2	RACATATGTC	189	8.81	143	6.67	1.32	10	0.00698	-4.96	5.87	1.77	0.0103	-4.57\
DG	108w	296	motif_db/JASPAR/JASPAR2022_CORE_vertebrates_non-redundant_v2.meme	MA1955.1	FOXO1::ELK3	RWMAACAGGAAGTN	27	1.26	11	0.51	2.33	15	0.00702	-4.96	5.91	1.78	0.0103	-4.57\
DG	108w	297	motif_db/JASPAR/JASPAR2022_CORE_vertebrates_non-redundant_v2.meme	MA1713.1	ZNF610	SSCGCCGCTCCSSS	447	20.84	375	17.48	1.19	7.8	0.00705	-4.95	5.93	1.78	0.0104	-4.57\
DG	108w	298	motif_db/JASPAR/JASPAR2022_CORE_vertebrates_non-redundant_v2.meme	MA1954.1	FOXO1::ELK1	RWMAACAGGAAGTD	19	0.89	6	0.28	2.86	16	0.0074	-4.91	6.22	1.83	0.0108	-4.53\
DG	108w	299	motif_db/JASPAR/JASPAR2022_CORE_vertebrates_non-redundant_v2.meme	MA1498.2	HOXA7	SYMATTAV	141	6.57	102	4.76	1.38	11	0.00756	-4.88	6.36	1.85	0.011	-4.51\
DG	108w	300	motif_db/JASPAR/JASPAR2022_CORE_vertebrates_non-redundant_v2.meme	MA1481.1	DRGX	YYAATTAN	602	28.07	519	24.2	1.16	11	0.00769	-4.87	6.47	1.87	0.0112	-4.49\
DG	108w	301	motif_db/JASPAR/JASPAR2022_CORE_vertebrates_non-redundant_v2.meme	MA0117.2	Mafb	AWWNTGCTGACD	498	23.22	423	19.72	1.18	10	0.00787	-4.85	6.61	1.89	0.0114	-4.47\
DG	108w	302	motif_db/JASPAR/JASPAR2022_CORE_vertebrates_non-redundant_v2.meme	MA0050.3	Irf1	ANTGAAACTGAAASH	136	6.34	98	4.57	1.38	13	0.00796	-4.83	6.7	1.9	0.0115	-4.47\
DG	108w	303	motif_db/JASPAR/JASPAR2022_CORE_vertebrates_non-redundant_v2.meme	MA1505.1	HOXC8	KTAATTAM	123	5.73	87	4.06	1.41	11	0.00801	-4.83	6.74	1.91	0.0115	-4.46\
DG	108w	304	motif_db/JASPAR/JASPAR2022_CORE_vertebrates_non-redundant_v2.meme	MA0465.2	CDX2	NDGCAATAAAWN	807	37.62	711	33.15	1.13	9.3	0.00803	-4.82	6.75	1.91	0.0115	-4.46\
DG	108w	305	motif_db/JASPAR/JASPAR2022_CORE_vertebrates_non-redundant_v2.meme	MA1521.1	MAFA	NTGCTGASTCAGCAN	99	4.62	67	3.12	1.47	12	0.00816	-4.81	6.86	1.93	0.0117	-4.45\
DG	108w	306	motif_db/JASPAR/JASPAR2022_CORE_vertebrates_non-redundant_v2.meme	MA0702.2	LMX1A	TTAATTAM	78	3.64	50	2.33	1.55	14	0.00854	-4.76	7.18	1.97	0.0122	-4.41\
DG	108w	307	motif_db/JASPAR/JASPAR2022_CORE_vertebrates_non-redundant_v2.meme	MA0718.1	RAX	RYYAATTARH	132	6.15	95	4.43	1.39	12	0.00862	-4.75	7.25	1.98	0.0122	-4.40\
DG	108w	308	motif_db/JASPAR/JASPAR2022_CORE_vertebrates_non-redundant_v2.meme	MA1631.1	ASCL1	NNGCACCTGCYNB	377	17.58	313	14.59	1.2	11	0.00869	-4.75	7.31	1.99	0.0123	-4.40\
DG	108w	309	motif_db/JASPAR/JASPAR2022_CORE_vertebrates_non-redundant_v2.meme	MA0125.1	Nobox	TAATTRSY	930	43.36	828	38.6	1.12	8.9	0.00875	-4.74	7.36	2	0.0124	-4.39\
DG	108w	310	motif_db/JASPAR/JASPAR2022_CORE_vertebrates_non-redundant_v2.meme	MA1495.1	HOXA1	STAATTAS	185	8.62	141	6.57	1.31	11	0.00889	-4.72	7.48	2.01	0.0125	-4.38\
DG	108w	311	motif_db/JASPAR/JASPAR2022_CORE_vertebrates_non-redundant_v2.meme	MA1516.1	KLF3	GRCCRCGCCCH	391	18.23	326	15.2	1.2	9.3	0.00889	-4.72	7.48	2.01	0.0125	-4.38\
DG	108w	312	motif_db/JASPAR/JASPAR2022_CORE_vertebrates_non-redundant_v2.meme	MA0495.3	MAFF	DWGTCAGCATTTTWHN	572	26.67	493	22.98	1.16	9.6	0.00902	-4.71	7.59	2.03	0.0126	-4.37\
DG	108w	313	motif_db/JASPAR/JASPAR2022_CORE_vertebrates_non-redundant_v2.meme	MA0481.3	FOXP1	NDGTAAACANH	1645	76.69	1509	70.35	1.09	7.2	0.00916	-4.69	7.7	2.04	0.0128	-4.36\
DG	108w	314	motif_db/JASPAR/JASPAR2022_CORE_vertebrates_non-redundant_v2.meme	MA1956.1	FOXO1::FLI1	GTAAACAGGAAGTK	47	2.19	26	1.21	1.78	14	0.00948	-4.66	7.97	2.08	0.0132	-4.33\
DG	108w	315	motif_db/JASPAR/JASPAR2022_CORE_vertebrates_non-redundant_v2.meme	MA0897.1	Hmx2	ASAAGCAATTAAHVVRT	645	30.07	562	26.2	1.15	8.2	0.00982	-4.62	8.26	2.11	0.0136	-4.30\
DG	108w	316	motif_db/JASPAR/JASPAR2022_CORE_vertebrates_non-redundant_v2.meme	MA0119.1	NFIC::TLX1	TGGCASSRWGCCAA	883	41.17	786	36.64	1.12	0.092	0.0102	-4.58	8.61	2.15	0.0141	-4.26\
DG	108w	317	motif_db/JASPAR/JASPAR2022_CORE_vertebrates_non-redundant_v2.meme	MA0135.1	Lhx3	WAATTAATTAWYY	57	2.66	34	1.59	1.66	15	0.0105	-4.56	8.83	2.18	0.0144	-4.24\
DG	108w	318	motif_db/JASPAR/JASPAR2022_CORE_vertebrates_non-redundant_v2.meme	MA1560.1	SOHLH2	YGCACGTGCN	162	7.55	122	5.69	1.33	12	0.0106	-4.55	8.93	2.19	0.0146	-4.23\
DG	108w	319	motif_db/JASPAR/JASPAR2022_CORE_vertebrates_non-redundant_v2.meme	MA0707.2	MNX1	VYRATTAK	353	16.46	293	13.66	1.2	11	0.0107	-4.54	8.96	2.19	0.0146	-4.23\
DG	108w	320	motif_db/JASPAR/JASPAR2022_CORE_vertebrates_non-redundant_v2.meme	MA0700.2	LHX2	DDCCAATTADN	491	22.89	420	19.58	1.17	11	0.0108	-4.52	9.12	2.21	0.0148	-4.22\
DG	108w	321	motif_db/JASPAR/JASPAR2022_CORE_vertebrates_non-redundant_v2.meme	MA1143.1	FOSL1::JUND	RTGACGTMAY	134	6.25	98	4.57	1.36	12	0.011	-4.51	9.28	2.23	0.015	-4.20\
DG	108w	322	motif_db/JASPAR/JASPAR2022_CORE_vertebrates_non-redundant_v2.meme	MA0488.1	JUN	DDRATGATGTCAT	49	2.28	28	1.31	1.72	15	0.0112	-4.49	9.44	2.24	0.0152	-4.19\
DG	108w	323	motif_db/JASPAR/JASPAR2022_CORE_vertebrates_non-redundant_v2.meme	MA0710.1	NOTO	NYTAATTAVN	447	20.84	380	17.72	1.18	11	0.0115	-4.46	9.68	2.27	0.0155	-4.16\
DG	108w	324	motif_db/JASPAR/JASPAR2022_CORE_vertebrates_non-redundant_v2.meme	MA0676.1	Nr2e1	AAAAGTCAA	1532	71.42	1406	65.55	1.09	7.1	0.0118	-4.44	9.94	2.3	0.0159	-4.14\

## Sheet: B.GO_TFs
Age	Category	Term	Count	%	PValue	Genes	List Total	Pop Hits	Pop Total	Fold Enrichment	Bonferroni	Benjamini	FDR
7w	GOTERM_BP_DIRECT	GO:0045944~positive regulation of transcription from RNA polymerase II promoter	207	66.3462	1.09498e-21	6473, 2551, 390874, 100288687, 8092, 2306, 3516, 474, 10538, 4609, 2303, 4602, 2309, 2308, 7572, 5396, 3651, 22887, 4617, 4618, 367, 8538, 167826, 6239, 4613, 7101, 6928, 6927, 6929, 3659, 6925, 4760, 4761, 222546, 6938, 3663, 3665, 4097, 8456, 2353, 1385, 2104, 2103, 2101, 6943, 6945, 7376, 4780, 5990, 5077, 4781, 5991, 4782, 5992, 5993, 9314, 7490, 10865, 3206, 1820, 55810, 2115, 23493, 3202, 2…	312	672	1591	1.57078	2.16916e-18	2.16916e-18	2.15821e-18
7w	GOTERM_BP_DIRECT	GO:0006357~regulation of transcription from RNA polymerase II promoter	299	95.8333	4.31656e-12	6474, 6473, 285676, 2551, 390874, 100288687, 222894, 8092, 431707, 2306, 3516, 474, 2304, 10538, 4609, 2303, 27086, 2300, 2309, 2308, 117581, 7572, 7694, 5396, 3651, 63876, 22887, 4617, 4618, 367, 30813, 8538, 10660, 167826, 6239, 10661, 4613, 10664, 7101, 162967, 162963, 6928, 6927, 6929, 257, 128209, 3659, 6925, 4760, 4761, 6940, 64864, 222546, 6938, 283337, 3663, 3665, 10520, 4097, 8456, 2353,…	312	1343	1591	1.1353	8.55108e-09	4.27556e-09	4.25397e-09
7w	GOTERM_BP_DIRECT	GO:0030182~neuron differentiation	34	10.8974	7.62915e-09	25806, 4010, 64211, 116448, 431707, 474, 168620, 430, 11023, 5458, 3975, 4009, 56956, 10215, 4208, 9355, 8022, 4760, 5454, 4761, 6664, 63973, 26468, 27319, 220202, 2019, 2018, 2016, 3224, 7547, 167826, 429, 219409, 89884	312	65	1591	2.66736	1.51132e-05	5.03778e-06	5.01235e-06
7w	GOTERM_BP_DIRECT	GO:0007517~muscle organ development	19	6.08974	9.75444e-07	5077, 5463, 4487, 7291, 5081, 60529, 100271849, 55553, 4617, 6938, 2115, 1960, 10660, 4654, 4303, 4205, 4656, 4208, 4209	312	30	1591	3.22959	0.00193049	0.000483089	0.00048065
7w	GOTERM_BP_DIRECT	GO:0030154~cell differentiation	64	20.5128	8.75417e-06	2078, 2551, 100271849, 2306, 2304, 10538, 4807, 2303, 2300, 4205, 117581, 10732, 4208, 4209, 3170, 7376, 2001, 3171, 22887, 4617, 1745, 55810, 2115, 3169, 4654, 4656, 1748, 1747, 2516, 7068, 7101, 7026, 7025, 7421, 130497, 6774, 2297, 7181, 2296, 7182, 84504, 27022, 26298, 27023, 6689, 6688, 340784, 6925, 1999, 4825, 343930, 9970, 6665, 4761, 6664, 157848, 2063, 6938, 1045, 2299, 668, 7547, 6659,…	312	199	1591	1.63999	0.0171926	0.0034684	0.00345089
7w	GOTERM_BP_DIRECT	GO:0010628~positive regulation of gene expression	41	13.141	1.40355e-05	4150, 5460, 4097, 9464, 7421, 130497, 6774, 2551, 2297, 2296, 6928, 170302, 3516, 4609, 6667, 5457, 6688, 4205, 1958, 4208, 7376, 4780, 6663, 5453, 6664, 5455, 9314, 3232, 3297, 7291, 7490, 6938, 367, 23493, 467, 3202, 1386, 4613, 10664, 6736, 2516	312	110	1591	1.90067	0.0274215	0.00463405	0.00461066
7w	GOTERM_BP_DIRECT	GO:0000122~negative regulation of transcription from RNA polymerase II promoter	137	43.9103	3.16757e-05	6474, 4212, 2551, 8092, 222894, 9580, 3516, 2304, 4609, 27086, 2303, 3235, 3234, 4205, 4602, 2309, 2308, 4208, 5396, 8820, 3651, 7291, 7050, 1745, 367, 8538, 167826, 6239, 10664, 1748, 2290, 7068, 7101, 6774, 7181, 2296, 2294, 7182, 6928, 84504, 6927, 1876, 6929, 55509, 6663, 6665, 6664, 4487, 10481, 7071, 2063, 3394, 51274, 1523, 1761, 668, 3665, 10365, 429, 5449, 6659, 10127, 6670, 5460, 4097, …	312	538	1591	1.29854	0.0608223	0.00896423	0.00891898
7w	GOTERM_BP_DIRECT	GO:0048663~neuron fate commitment	12	3.84615	5.43218e-05	84504, 2636, 474, 168620, 5454, 116448, 256297, 429, 219409, 27319, 220202, 10215	312	17	1591	3.59955	0.102026	0.0134514	0.0133835
7w	GOTERM_BP_DIRECT	GO:0007423~sensory organ development	12	3.84615	0.000115521	474, 168620, 430, 4760, 4761, 63973, 167826, 116448, 429, 27319, 220202, 10215	312	18	1591	3.39957	0.20456	0.0254274	0.025299
7w	GOTERM_BP_DIRECT	GO:1902895~positive regulation of pri-miRNA transcription from RNA polymerase II promoter	17	5.44872	0.000143962	7376, 5451, 9314, 6774, 2353, 8061, 7490, 4609, 367, 3169, 688, 6688, 4613, 1958, 4602, 2309, 3725	312	33	1591	2.62694	0.248143	0.0285189	0.0283749
7w	GOTERM_BP_DIRECT	GO:0031018~endocrine pancreas development	10	3.20513	0.000296814	6928, 3170, 84504, 6927, 5991, 4760, 3110, 3175, 6659, 222546	312	14	1591	3.6424	0.444605	0.0534535	0.0531837
7w	GOTERM_BP_DIRECT	GO:0007399~nervous system development	19	6.08974	0.000390463	6474, 7101, 5077, 7025, 5454, 4761, 6664, 6774, 2353, 7182, 6938, 6929, 4205, 3975, 6659, 4208, 2637, 6925, 4209	312	42	1591	2.30685	0.538677	0.0644589	0.0641335
7w	GOTERM_BP_DIRECT	GO:0061564~axon development	10	3.20513	0.000615617	474, 168620, 4760, 4761, 63973, 167826, 116448, 27319, 220202, 10215	312	15	1591	3.39957	0.704744	0.0938105	0.093337
7w	GOTERM_BP_DIRECT	GO:0045893~positive regulation of transcription, DNA-templated	69	22.1154	0.00136897	6670, 9586, 23528, 2353, 1385, 8092, 2304, 4609, 2303, 2103, 2101, 6667, 4205, 4800, 4602, 2309, 2308, 4208, 9355, 3170, 7376, 8022, 5077, 4781, 5991, 4782, 9314, 7490, 55810, 2115, 367, 4774, 10661, 6239, 4613, 10664, 3607, 3725, 4150, 7023, 7026, 64211, 6774, 2494, 2296, 2294, 6928, 1316, 6927, 6929, 1959, 3975, 1958, 6925, 3659, 6663, 4760, 5453, 6664, 5455, 23598, 222546, 7030, 668, 7547, 366…	312	254	1591	1.38526	0.933714	0.182618	0.181696
7w	GOTERM_BP_DIRECT	GO:0048704~embryonic skeletal system morphogenesis	15	4.80769	0.00138277	6664, 3233, 3232, 3221, 8092, 60529, 4617, 3218, 3216, 257, 3215, 3214, 3202, 3235, 3213	312	32	1591	2.39032	0.935505	0.182618	0.181696
7w	GOTERM_BP_DIRECT	GO:0035914~skeletal muscle cell differentiation	13	4.16667	0.00174422	6664, 2353, 4617, 4618, 8929, 467, 11023, 8538, 4654, 1959, 4656, 1958, 4209	312	26	1591	2.54968	0.968517	0.200569	0.199556
7w	GOTERM_BP_DIRECT	GO:0009653~anatomical structure morphogenesis	27	8.65385	0.00182114	5460, 2297, 2296, 5081, 9580, 2306, 27022, 2304, 2303, 3215, 27023, 2300, 3975, 3170, 6663, 6665, 6664, 3198, 3175, 3171, 2019, 3169, 2299, 668, 10660, 6659, 6736	312	77	1591	1.78809	0.972974	0.200569	0.199556
7w	GOTERM_BP_DIRECT	GO:0043065~positive regulation of apoptotic process	15	4.80769	0.00198419	8462, 7023, 4760, 8061, 3394, 7490, 3169, 3202, 3663, 668, 5457, 6659, 2309, 2308, 3725	312	33	1591	2.31789	0.980446	0.200569	0.199556
7w	GOTERM_BP_DIRECT	GO:0045666~positive regulation of neuron differentiation	15	4.80769	0.00198419	2290, 4760, 4761, 6664, 3232, 6938, 474, 8929, 60436, 6929, 3169, 429, 4208, 6925, 4825	312	33	1591	2.31789	0.980446	0.200569	0.199556
7w	GOTERM_BP_DIRECT	GO:0007411~axon guidance	11	3.52564	0.00202492	9355, 170302, 474, 2115, 644168, 11023, 2297, 5458, 8609, 4009, 2637	312	20	1591	2.80465	0.981965	0.200569	0.199556
7w	GOTERM_BP_DIRECT	GO:0009410~response to xenobiotic stimulus	14	4.48718	0.00325092	4760, 3651, 1385, 2353, 8061, 7050, 6928, 2018, 4609, 2016, 2355, 2309, 3725, 4825	312	31	1591	2.30294	0.99842	0.293239	0.291759
7w	GOTERM_BP_DIRECT	GO:0009952~anterior/posterior pattern specification	24	7.69231	0.00325657	7026, 4760, 4487, 3233, 3232, 3221, 3199, 60529, 6928, 3218, 2018, 3206, 3216, 3215, 23493, 3214, 3202, 3235, 3213, 3224, 54626, 4488, 7547, 3975	312	68	1591	1.79977	0.998438	0.293239	0.291759
7w	GOTERM_BP_DIRECT	GO:0021527~spinal cord association neuron differentiation	6	1.92308	0.00411654	8022, 64211, 170825, 429, 219409, 3975	312	7	1591	4.37088	0.999717	0.354559	0.352769
7w	GOTERM_BP_DIRECT	GO:0042593~glucose homeostasis	10	3.20513	0.00540516	168620, 6927, 4760, 3169, 2355, 3651, 6774, 8609, 6659, 222546	312	19	1591	2.68387	0.999978	0.388207	0.386248
7w	GOTERM_BP_DIRECT	GO:0071277~cellular response to calcium ion	7	2.24359	0.00550246	3726, 3727, 4761, 2353, 4205, 4208, 3725	312	10	1591	3.56955	0.999982	0.388207	0.386248
7w	GOTERM_BP_DIRECT	GO:0010629~negative regulation of gene expression	20	6.41026	0.00565546	5460, 23528, 7376, 7023, 9464, 5454, 9314, 6664, 6774, 3297, 7050, 4609, 27086, 23493, 6688, 5457, 4613, 10664, 4208, 7707	312	55	1591	1.85431	0.999987	0.388207	0.386248
7w	GOTERM_BP_DIRECT	GO:0003357~noradrenergic neuron differentiation	5	1.60256	0.00607493	8929, 9464, 401, 6664, 6659	312	5	1591	5.09936	0.999994	0.388207	0.386248
7w	GOTERM_BP_DIRECT	GO:0008045~motor neuron axon guidance	5	1.60256	0.00607493	8022, 3199, 1959, 3975, 89884	312	5	1591	5.09936	0.999994	0.388207	0.386248
7w	GOTERM_BP_DIRECT	GO:0048743~positive regulation of skeletal muscle fiber development	5	1.60256	0.00607493	4617, 4618, 6474, 4654, 4656	312	5	1591	5.09936	0.999994	0.388207	0.386248
7w	GOTERM_BP_DIRECT	GO:0045672~positive regulation of osteoclast differentiation	5	1.60256	0.00607493	2353, 1385, 5457, 5458, 7071	312	5	1591	5.09936	0.999994	0.388207	0.386248
7w	GOTERM_BP_DIRECT	GO:1901653~cellular response to peptide	5	1.60256	0.00607493	51274, 8462, 28999, 10365, 10661	312	5	1591	5.09936	0.999994	0.388207	0.386248
7w	GOTERM_BP_DIRECT	GO:0035019~somatic stem cell population maintenance	10	3.20513	0.0081708	3516, 5460, 430, 7101, 9314, 1045, 6774, 6688, 7071, 6659	312	20	1591	2.54968	1	0.490496	0.48802
7w	GOTERM_BP_DIRECT	GO:0048863~stem cell differentiation	10	3.20513	0.0081708	23528, 8820, 130497, 3651, 1045, 4487, 3233, 4488, 7547, 4303	312	20	1591	2.54968	1	0.490496	0.48802
7w	GOTERM_BP_DIRECT	GO:0030217~T cell differentiation	6	1.92308	0.00923033	6670, 22806, 5316, 23598, 1958, 6659	312	8	1591	3.82452	1	0.522436	0.519799
7w	GOTERM_BP_DIRECT	GO:0000165~MAPK cascade	6	1.92308	0.00923033	4609, 367, 3297, 5458, 4205, 4208	312	8	1591	3.82452	1	0.522436	0.519799
7w	GOTERM_BP_DIRECT	GO:0021549~cerebellum development	7	2.24359	0.0101393	2019, 4760, 2296, 256297, 3975, 4009, 2637	312	11	1591	3.24505	1	0.545959	0.543203
7w	GOTERM_BP_DIRECT	GO:0001764~neuron migration	11	3.52564	0.0101971	474, 8929, 2018, 7026, 644168, 11023, 5457, 7291, 429, 4208, 4825	312	24	1591	2.33721	1	0.545959	0.543203
7w	GOTERM_BP_DIRECT	GO:0007417~central nervous system development	15	4.80769	0.0116781	25806, 3651, 5455, 3110, 221833, 55553, 474, 2018, 4807, 2016, 4808, 11023, 7547, 219409, 5626	312	39	1591	1.96129	1	0.608798	0.605725
7w	GOTERM_BP_DIRECT	GO:0043066~negative regulation of apoptotic process	21	6.73077	0.0129975	8022, 7101, 6663, 130497, 4487, 5455, 1385, 7291, 5081, 7490, 474, 4609, 1960, 4488, 5457, 429, 89884, 5626, 2308, 117581, 56979	312	63	1591	1.69979	1	0.660207	0.656874
7w	GOTERM_BP_DIRECT	GO:0001701~in utero embryonic development	14	4.48718	0.0141449	4097, 9464, 6663, 4487, 8061, 2296, 7291, 2294, 27022, 4609, 2016, 367, 1386, 10365	312	36	1591	1.98308	1	0.700526	0.69699
7w	GOTERM_BP_DIRECT	GO:0008285~negative regulation of cell proliferation	23	7.37179	0.0150708	8462, 7023, 7421, 9314, 3651, 4487, 6774, 8061, 100288687, 7071, 7490, 3516, 8929, 367, 10660, 4488, 4303, 4656, 10664, 5449, 6659, 3659, 3725	312	72	1591	1.62896	1	0.706727	0.703159
7w	GOTERM_BP_DIRECT	GO:2000679~positive regulation of transcription regulatory region DNA binding	5	1.60256	0.0154245	9464, 4760, 5457, 5458, 7291	312	6	1591	4.24947	1	0.706727	0.703159
7w	GOTERM_BP_DIRECT	GO:0030316~osteoclast differentiation	5	1.60256	0.0154245	3726, 27086, 2355, 2353, 1385	312	6	1591	4.24947	1	0.706727	0.703159
7w	GOTERM_BP_DIRECT	GO:0009611~response to wounding	7	2.24359	0.0169991	5460, 4609, 4781, 10481, 3651, 4774, 8061	312	12	1591	2.97463	1	0.706727	0.703159
7w	GOTERM_BP_DIRECT	GO:0030522~intracellular receptor signaling pathway	13	4.16667	0.0171376	7376, 7101, 9970, 7026, 7025, 6774, 7181, 2494, 2063, 7182, 367, 2649, 2516	312	33	1591	2.00884	1	0.706727	0.703159
7w	GOTERM_BP_DIRECT	GO:0000902~cell morphogenesis	6	1.92308	0.0174809	7421, 1761, 2355, 4487, 4774, 10365	312	9	1591	3.39957	1	0.706727	0.703159
7w	GOTERM_BP_DIRECT	GO:0048485~sympathetic nervous system development	6	1.92308	0.0174809	8929, 9464, 401, 6664, 429, 6659	312	9	1591	3.39957	1	0.706727	0.703159
7w	GOTERM_BP_DIRECT	GO:0045663~positive regulation of myoblast differentiation	6	1.92308	0.0174809	4617, 4618, 4654, 4656, 6659, 4208	312	9	1591	3.39957	1	0.706727	0.703159
7w	GOTERM_BP_DIRECT	GO:0048484~enteric nervous system development	6	1.92308	0.0174809	91464, 170302, 8929, 6663, 401, 3196	312	9	1591	3.39957	1	0.706727	0.703159
7w	GOTERM_BP_DIRECT	GO:0035115~embryonic forelimb morphogenesis	9	2.88462	0.0197537	2019, 6474, 257, 130497, 3235, 4487, 4488, 7291, 60529	312	19	1591	2.41549	1	0.78264	0.778689
7w	GOTERM_BP_DIRECT	GO:0051091~positive regulation of sequence-specific DNA binding transcription factor activity	10	3.20513	0.022916	6929, 4808, 4760, 3169, 4761, 1386, 63973, 8061, 3297, 4825	312	23	1591	2.21711	1	0.827998	0.823819
7w	GOTERM_BP_DIRECT	GO:0001756~somitogenesis	8	2.5641	0.0230667	4617, 3516, 4618, 2303, 27023, 2296, 2294, 343930	312	16	1591	2.54968	1	0.827998	0.823819
7w	GOTERM_BP_DIRECT	GO:0009953~dorsal/ventral pattern formation	8	2.5641	0.0230667	2290, 9355, 2019, 4010, 3199, 3975, 221833, 5626	312	16	1591	2.54968	1	0.827998	0.823819
7w	GOTERM_BP_DIRECT	GO:0007519~skeletal muscle tissue development	8	2.5641	0.0230667	4617, 4618, 7026, 3235, 4223, 4654, 4656, 4208	312	16	1591	2.54968	1	0.827998	0.823819
7w	GOTERM_BP_DIRECT	GO:0007420~brain development	15	4.80769	0.02321	2290, 25806, 5089, 4781, 8820, 5463, 4211, 4212, 55553, 2018, 2016, 11023, 5456, 1959, 340784	312	42	1591	1.8212	1	0.827998	0.823819
7w	GOTERM_BP_DIRECT	GO:0007507~heart development	16	5.12821	0.0234063	9464, 5463, 130497, 2296, 2294, 7490, 100271849, 2303, 2300, 5457, 5458, 83881, 4205, 429, 6659, 4208	312	46	1591	1.77369	1	0.827998	0.823819
7w	GOTERM_BP_DIRECT	GO:0071276~cellular response to cadmium ion	4	1.28205	0.0253325	8820, 2353, 3297, 3725	312	4	1591	5.09936	1	0.865237	0.86087
7w	GOTERM_BP_DIRECT	GO:0060563~neuroepithelial cell differentiation	4	1.28205	0.0253325	2016, 6664, 11023, 6659	312	4	1591	5.09936	1	0.865237	0.86087
7w	GOTERM_BP_DIRECT	GO:0007605~sensory perception of sound	7	2.24359	0.0264873	7068, 5077, 6940, 5456, 5458, 3198, 5459	312	13	1591	2.74581	1	0.889345	0.884855
7w	GOTERM_BP_DIRECT	GO:0048666~neuron development	9	2.88462	0.0274756	2019, 5089, 4760, 4761, 5454, 30813, 429, 2063, 4208	312	20	1591	2.29471	1	0.907152	0.902572
7w	GOTERM_BP_DIRECT	GO:0045787~positive regulation of cell cycle	6	1.92308	0.0294593	2290, 7101, 4609, 6929, 8061, 429	312	10	1591	3.05962	1	0.956703	0.951873
7w	GOTERM_BP_DIRECT	GO:0009887~animal organ morphogenesis	12	3.84615	0.0338546	8022, 5077, 5089, 4211, 3651, 4212, 1045, 8456, 2294, 3975, 89884, 4825	312	32	1591	1.91226	1	1	0.995455
7w	GOTERM_BP_DIRECT	GO:0001568~blood vessel development	7	2.24359	0.0389255	1045, 2296, 2294, 5626, 4208, 1747, 2308	312	14	1591	2.54968	1	1	0.995455
7w	GOTERM_BP_DIRECT	GO:0071542~dopaminergic neuron differentiation	7	2.24359	0.0389255	3170, 2019, 8929, 4010, 401, 3169, 4009	312	14	1591	2.54968	1	1	0.995455
7w	GOTERM_BP_DIRECT	GO:0007219~Notch signaling pathway	12	3.84615	0.042213	6928, 1745, 3516, 474, 2303, 23493, 3169, 3232, 2296, 170825, 3175, 429	312	33	1591	1.85431	1	1	0.995455
7w	GOTERM_BP_DIRECT	GO:0071392~cellular response to estradiol stimulus	6	1.92308	0.0455593	4488, 5457, 4654, 3297, 5458, 4656	312	11	1591	2.78147	1	1	0.995455
7w	GOTERM_BP_DIRECT	GO:0016525~negative regulation of angiogenesis	6	1.92308	0.0455593	55810, 3202, 9314, 1386, 2296, 4303	312	11	1591	2.78147	1	1	0.995455
7w	GOTERM_BP_DIRECT	GO:0001525~angiogenesis	11	3.52564	0.0517213	3516, 7101, 9464, 688, 4211, 3213, 10481, 4223, 2296, 5316, 3725	312	30	1591	1.86976	1	1	0.995455
7w	GOTERM_BP_DIRECT	GO:0030111~regulation of Wnt signaling pathway	4	1.28205	0.054219	6928, 6927, 2300, 28999	312	5	1591	4.07949	1	1	0.995455
7w	GOTERM_BP_DIRECT	GO:0009888~tissue development	4	1.28205	0.054219	2494, 256297, 7490, 2516	312	5	1591	4.07949	1	1	0.995455
7w	GOTERM_BP_DIRECT	GO:0042693~muscle cell fate commitment	4	1.28205	0.054219	4617, 4618, 4654, 4656	312	5	1591	4.07949	1	1	0.995455
7w	GOTERM_BP_DIRECT	GO:0021846~cell proliferation in forebrain	4	1.28205	0.054219	170302, 2018, 4781, 64211	312	5	1591	4.07949	1	1	0.995455
7w	GOTERM_BP_DIRECT	GO:0046326~positive regulation of glucose import	4	1.28205	0.054219	4780, 28999, 5458, 4205	312	5	1591	4.07949	1	1	0.995455
7w	GOTERM_BP_DIRECT	GO:0010463~mesenchymal cell proliferation	4	1.28205	0.054219	6474, 5396, 9464, 4487	312	5	1591	4.07949	1	1	0.995455
7w	GOTERM_BP_DIRECT	GO:0048513~animal organ development	7	2.24359	0.0545318	27086, 93986, 4205, 3196, 4208, 4209, 100271849	312	15	1591	2.3797	1	1	0.995455
7w	GOTERM_BP_DIRECT	GO:0060337~type I interferon signaling pathway	6	1.92308	0.0659595	6773, 3663, 3665, 3394, 3659, 10379	312	12	1591	2.54968	1	1	0.995455
7w	GOTERM_BP_DIRECT	GO:0006366~transcription from RNA polymerase II promoter	30	9.61538	0.0668439	2353, 256297, 6927, 474, 4609, 26298, 5456, 5316, 4800, 3975, 10732, 3659, 10379, 1999, 4825, 5396, 4760, 4782, 3651, 4487, 9314, 3171, 3727, 2115, 367, 8538, 4654, 6239, 219409, 2516	312	114	1591	1.34194	1	1	0.995455
7w	GOTERM_BP_DIRECT	GO:0048665~neuron fate specification	7	2.24359	0.0734109	4781, 3169, 5454, 4774, 5457, 170825, 429	312	16	1591	2.23097	1	1	0.995455
7w	GOTERM_BP_DIRECT	GO:0060041~retina development in camera-type eye	7	2.24359	0.0734109	9355, 60436, 7101, 25806, 4781, 4774, 5458	312	16	1591	2.23097	1	1	0.995455
7w	GOTERM_BP_DIRECT	GO:0010467~gene expression	11	3.52564	0.0771464	6938, 3727, 8820, 4781, 2355, 4774, 8061, 1959, 6659, 1747, 2308	312	32	1591	1.7529	1	1	0.995455
7w	GOTERM_BP_DIRECT	GO:0001649~osteoblast differentiation	9	2.88462	0.0783374	3726, 6474, 9970, 9464, 2355, 4488, 7291, 4208, 4209	312	24	1591	1.91226	1	1	0.995455
7w	GOTERM_BP_DIRECT	GO:0030518~intracellular steroid hormone receptor signaling pathway	5	1.60256	0.0792068	2104, 367, 2103, 2101, 4306	312	9	1591	2.83298	1	1	0.995455
7w	GOTERM_BP_DIRECT	GO:0048557~embryonic digestive tract morphogenesis	5	1.60256	0.0792068	6928, 6474, 6664, 6943, 2294	312	9	1591	2.83298	1	1	0.995455
7w	GOTERM_BP_DIRECT	GO:0001890~placenta development	5	1.60256	0.0792068	430, 6927, 8022, 89884, 1747	312	9	1591	2.83298	1	1	0.995455
7w	GOTERM_BP_DIRECT	GO:2000678~negative regulation of transcription regulatory region DNA binding	5	1.60256	0.0792068	9355, 23493, 4487, 6664, 4488	312	9	1591	2.83298	1	1	0.995455
7w	GOTERM_BP_DIRECT	GO:0006915~apoptotic process	14	4.48718	0.0831154	8462, 8022, 7101, 5077, 100288687, 4808, 4205, 89884, 2309, 5626, 2308, 4208, 3659, 4209	312	45	1591	1.58647	1	1	0.995455
7w	GOTERM_BP_DIRECT	GO:0031016~pancreas development	6	1.92308	0.0906296	6928, 6927, 4212, 256297, 2294, 4825	312	13	1591	2.35355	1	1	0.995455
7w	GOTERM_BP_DIRECT	GO:0048839~inner ear development	6	1.92308	0.0906296	8929, 8022, 2103, 4760, 4487, 3198	312	13	1591	2.35355	1	1	0.995455
7w	GOTERM_BP_DIRECT	GO:0007568~aging	6	1.92308	0.0906296	2290, 3727, 4780, 2353, 4303, 2309	312	13	1591	2.35355	1	1	0.995455
7w	GOTERM_BP_DIRECT	GO:0060509~Type I pneumocyte differentiation	4	1.28205	0.0930135	7068, 4781, 1385, 10365	312	6	1591	3.39957	1	1	0.995455
7w	GOTERM_BP_DIRECT	GO:0014009~glial cell proliferation	4	1.28205	0.0930135	4781, 6664, 4774, 6659	312	6	1591	3.39957	1	1	0.995455
7w	GOTERM_BP_DIRECT	GO:0008585~female gonad development	4	1.28205	0.0930135	7026, 56956, 431707, 2516	312	6	1591	3.39957	1	1	0.995455
7w	GOTERM_BP_DIRECT	GO:0001974~blood vessel remodeling	4	1.28205	0.0930135	3516, 2303, 2296, 4208	312	6	1591	3.39957	1	1	0.995455
7w	GOTERM_BP_DIRECT	GO:0021522~spinal cord motor neuron differentiation	4	1.28205	0.0930135	2636, 10660, 6659, 10215	312	6	1591	3.39957	1	1	0.995455
7w	GOTERM_BP_DIRECT	GO:2000020~positive regulation of male gonad development	4	1.28205	0.0930135	1761, 6736, 7490, 2516	312	6	1591	3.39957	1	1	0.995455
7w	GOTERM_BP_DIRECT	GO:0048565~digestive tract development	4	1.28205	0.0930135	3651, 83881, 2294, 60529	312	6	1591	3.39957	1	1	0.995455
7w	GOTERM_BP_DIRECT	GO:0043010~camera-type eye development	7	2.24359	0.0955536	4617, 2303, 8820, 11023, 2296, 5316, 7490	312	17	1591	2.09974	1	1	0.995455
7w	GOTERM_BP_DIRECT	GO:0030183~B cell differentiation	7	2.24359	0.0955536	1316, 3516, 6670, 6929, 2355, 22806, 3175	312	17	1591	2.09974	1	1	0.995455
7w	GOTERM_BP_DIRECT	GO:0007224~smoothened signaling pathway	7	2.24359	0.0955536	6474, 5396, 3169, 3651, 7547, 2294, 4825	312	17	1591	2.09974	1	1	0.995455
7w	GOTERM_BP_DIRECT	GO:0060021~palate development	9	2.88462	0.0964782	5396, 130497, 54796, 4487, 4223, 11023, 7291, 6943, 60529	312	25	1591	1.83577	1	1	0.995455
7w	GOTERM_BP_DIRECT	GO:0007275~multicellular organism development	8	2.5641	0.0970085	1523, 3206, 51274, 7421, 4222, 4223, 3198, 6239	312	21	1591	1.94261	1	1	0.995455
7w	GOTERM_BP_DIRECT	GO:0003214~cardiac left ventricle morphogenesis	3	0.961538	0.0995117	3516, 23493, 2294	312	3	1591	5.09936	1	1	0.995455
7w	GOTERM_BP_DIRECT	GO:0042552~myelination	3	0.961538	0.0995117	7572, 1959, 10215	312	3	1591	5.09936	1	1	0.995455
7w	GOTERM_BP_DIRECT	GO:0021799~cerebral cortex radially oriented cell migration	3	0.961538	0.0995117	5454, 5455, 26468	312	3	1591	5.09936	1	1	0.995455
7w	GOTERM_BP_DIRECT	GO:0061053~somite development	3	0.961538	0.0995117	4222, 6664, 4223	312	3	1591	5.09936	1	1	0.995455
7w	GOTERM_BP_DIRECT	GO:0072112~glomerular visceral epithelial cell differentiation	3	0.961538	0.0995117	2303, 28999, 7490	312	3	1591	5.09936	1	1	0.995455
7w	GOTERM_BP_DIRECT	GO:0065004~protein-DNA complex assembly	3	0.961538	0.0995117	6928, 23493, 6925	312	3	1591	5.09936	1	1	0.995455
7w	GOTERM_BP_DIRECT	GO:0072560~type B pancreatic cell maturation	3	0.961538	0.0995117	168620, 5991, 4825	312	3	1591	5.09936	1	1	0.995455
7w	GOTERM_BP_DIRECT	GO:1904178~negative regulation of adipose tissue development	3	0.961538	0.0995117	6688, 5458, 8609	312	3	1591	5.09936	1	1	0.995455
108w	GOTERM_BP_DIRECT	GO:0045944~positive regulation of transcription from RNA polymerase II promoter	179	64.8551	8.18613e-17	6473, 9464, 4211, 136259, 2551, 390874, 100271849, 2306, 171017, 3516, 474, 10538, 8929, 4609, 2303, 4205, 2309, 2308, 4208, 4209, 9355, 7572, 8022, 5396, 4222, 3651, 3131, 22887, 1745, 167826, 6239, 4613, 219409, 1628, 5308, 1747, 1746, 7068, 7101, 6773, 3661, 6257, 2296, 2295, 2294, 7182, 60529, 6928, 6927, 1997, 3659, 1999, 5451, 5452, 4760, 4761, 5455, 4487, 7071, 201501, 222546, 1761, 2299, …	276	672	1591	1.53548	1.89182e-13	1.39492e-13	1.39082e-13
108w	GOTERM_BP_DIRECT	GO:0006357~regulation of transcription from RNA polymerase II promoter	269	97.4638	3.07439e-14	6474, 6473, 2551, 390874, 431707, 2306, 3516, 474, 2304, 10538, 4609, 2303, 27086, 2300, 2309, 2308, 7572, 7694, 94234, 5396, 3651, 22887, 30813, 167826, 6239, 10661, 4613, 11281, 7101, 162967, 3661, 6257, 162963, 6928, 6927, 128209, 54937, 3659, 344022, 4760, 4761, 6940, 201501, 222546, 283337, 3665, 4097, 2353, 1385, 80317, 2104, 2103, 2101, 11023, 8462, 4780, 5990, 5077, 4781, 5991, 5992, 4783…	276	1343	1591	1.15462	5.24034e-11	2.61938e-11	2.61169e-11
108w	GOTERM_BP_DIRECT	GO:0030182~neuron differentiation	32	11.5942	6.58751e-09	25806, 4010, 64211, 431707, 474, 168620, 11023, 5458, 3975, 128408, 4009, 56956, 10215, 4208, 9355, 344022, 8022, 4760, 4761, 63973, 1051, 27319, 220202, 2019, 2018, 2016, 468, 3224, 167826, 429, 219409, 89884	276	65	1591	2.8379	1.12251e-05	3.74171e-06	3.73073e-06
108w	GOTERM_BP_DIRECT	GO:0007423~sensory organ development	12	4.34783	3.46679e-05	474, 168620, 4760, 4761, 9935, 63973, 167826, 429, 27319, 220202, 128408, 10215	276	18	1591	3.843	0.057364	0.0147685	0.0147252
108w	GOTERM_BP_DIRECT	GO:0061564~axon development	10	3.62319	0.000231592	474, 168620, 4760, 4761, 63973, 167826, 27319, 220202, 128408, 10215	276	15	1591	3.843	0.326103	0.0789265	0.078695
108w	GOTERM_BP_DIRECT	GO:0045893~positive regulation of transcription, DNA-templated	65	23.5507	0.000312542	6670, 9586, 23528, 2353, 1385, 80317, 2304, 4609, 2303, 2103, 2101, 6667, 9935, 4205, 2309, 2308, 4208, 9355, 3170, 8022, 5077, 4781, 5991, 4783, 9314, 388585, 7490, 55810, 2115, 4774, 10661, 6239, 4613, 4778, 3607, 3725, 4150, 6097, 7023, 64211, 6257, 2494, 2296, 2295, 2294, 6928, 1316, 6927, 1997, 1959, 3975, 1958, 3659, 4760, 5453, 221937, 5455, 23598, 1051, 222546, 7030, 468, 668, 3665, 10365	276	254	1591	1.47517	0.412956	0.0887619	0.0885015
108w	GOTERM_BP_DIRECT	GO:0009953~dorsal/ventral pattern formation	10	3.62319	0.000449908	2290, 9355, 344022, 2019, 4010, 3212, 3199, 3975, 221833, 5626	276	16	1591	3.60281	0.53551	0.10952	0.109199
108w	GOTERM_BP_DIRECT	GO:0031018~endocrine pancreas development	9	3.26087	0.000832955	6928, 3170, 84504, 6927, 5991, 4760, 3110, 3175, 222546	276	14	1591	3.70575	0.758273	0.177419	0.176899
108w	GOTERM_BP_DIRECT	GO:0030154~cell differentiation	51	18.4783	0.00176497	2078, 3167, 2551, 100271849, 2306, 2304, 10538, 2303, 2300, 4205, 10732, 4208, 4209, 3170, 94234, 2001, 1390, 22887, 1745, 55810, 2115, 3169, 1748, 1747, 1746, 2516, 7068, 7101, 7025, 6257, 2296, 7182, 84504, 27022, 1997, 26298, 27023, 1750, 6689, 6688, 54937, 340784, 1999, 4825, 343930, 4761, 221937, 2063, 1045, 2299, 668	276	199	1591	1.47733	0.950716	0.334167	0.333187
108w	GOTERM_BP_DIRECT	GO:0007219~Notch signaling pathway	14	5.07246	0.001983	3232, 388585, 170825, 2296, 3175, 6928, 1745, 3516, 474, 2303, 3169, 23462, 429, 1746	276	33	1591	2.44554	0.966033	0.337902	0.336911
108w	GOTERM_BP_DIRECT	GO:0021527~spinal cord association neuron differentiation	6	2.17391	0.00231631	8022, 64211, 170825, 429, 219409, 3975	276	7	1591	4.94099	0.980775	0.358817	0.357764
108w	GOTERM_BP_DIRECT	GO:0071277~cellular response to calcium ion	7	2.53623	0.00286235	3726, 3727, 4761, 2353, 4205, 4208, 3725	276	10	1591	4.03514	0.992437	0.379289	0.378177
108w	GOTERM_BP_DIRECT	GO:0009410~response to xenobiotic stimulus	13	4.71014	0.00351124	4760, 3651, 1385, 2353, 8061, 6928, 2018, 4609, 2016, 2355, 2309, 3725, 4825	276	31	1591	2.41737	0.997506	0.379289	0.378177
108w	GOTERM_BP_DIRECT	GO:0009952~anterior/posterior pattern specification	22	7.97101	0.00354019	4760, 4487, 3233, 3232, 388585, 3221, 3199, 60529, 6928, 2018, 3206, 3216, 3204, 3215, 3214, 3213, 3224, 3201, 23462, 3212, 54626, 3975	276	68	1591	1.86498	0.997626	0.379289	0.378177
108w	GOTERM_BP_DIRECT	GO:1901653~cellular response to peptide	5	1.81159	0.00378399	51274, 8462, 28999, 10365, 10661	276	5	1591	5.76449	0.998435	0.379289	0.378177
108w	GOTERM_BP_DIRECT	GO:0045672~positive regulation of osteoclast differentiation	5	1.81159	0.00378399	2353, 1385, 5457, 5458, 7071	276	5	1591	5.76449	0.998435	0.379289	0.378177
108w	GOTERM_BP_DIRECT	GO:0008045~motor neuron axon guidance	5	1.81159	0.00378399	8022, 3199, 1959, 3975, 89884	276	5	1591	5.76449	0.998435	0.379289	0.378177
108w	GOTERM_BP_DIRECT	GO:0048663~neuron fate commitment	9	3.26087	0.00417077	84504, 474, 168620, 429, 219409, 27319, 220202, 128408, 10215	276	17	1591	3.05179	0.999193	0.394832	0.393674
108w	GOTERM_BP_DIRECT	GO:0007623~circadian rhythm	8	2.89855	0.00487709	3727, 1960, 687, 4783, 1385, 7071, 1628, 220202	276	14	1591	3.294	0.999759	0.43071	0.429446
108w	GOTERM_BP_DIRECT	GO:0000122~negative regulation of transcription from RNA polymerase II promoter	113	40.942	0.00508823	6474, 2551, 3516, 2304, 4609, 27086, 2303, 4205, 2309, 2308, 4208, 5396, 94234, 8820, 3651, 1745, 167826, 6239, 1748, 5308, 1746, 2290, 6097, 7068, 7101, 3661, 2296, 2294, 7182, 6928, 84504, 6927, 1876, 7975, 55509, 4487, 10481, 7071, 2063, 51274, 1761, 668, 3665, 10365, 429, 5449, 10127, 6670, 5460, 4097, 23528, 80317, 80712, 23764, 81931, 51043, 11023, 6304, 9935, 5457, 5458, 6668, 8609, 10215,…	276	538	1591	1.21076	0.999832	0.43071	0.429446
108w	GOTERM_BP_DIRECT	GO:0032496~response to lipopolysaccharide	6	2.17391	0.00530804	3727, 27086, 2355, 2353, 3164, 1051	276	8	1591	4.32337	0.999885	0.43071	0.429446
108w	GOTERM_BP_DIRECT	GO:0043065~positive regulation of apoptotic process	13	4.71014	0.00635816	8462, 7023, 4760, 8061, 3164, 7490, 3169, 468, 668, 5457, 2309, 2308, 3725	276	33	1591	2.27086	0.999981	0.471057	0.469675
108w	GOTERM_BP_DIRECT	GO:1902895~positive regulation of pri-miRNA transcription from RNA polymerase II promoter	13	4.71014	0.00635816	5451, 9314, 2353, 8061, 7490, 4609, 3169, 688, 6688, 4613, 1958, 2309, 3725	276	33	1591	2.27086	0.999981	0.471057	0.469675
108w	GOTERM_BP_DIRECT	GO:0007420~brain development	15	5.43478	0.00796895	2290, 25806, 5089, 4781, 8820, 4211, 3167, 388585, 2018, 2016, 11023, 5456, 1959, 340784, 1746	276	42	1591	2.05875	0.999999	0.543925	0.542329
108w	GOTERM_BP_DIRECT	GO:0035914~skeletal muscle cell differentiation	11	3.98551	0.00802028	8929, 467, 63950, 2353, 11023, 1959, 3131, 3164, 23764, 1958, 4209	276	26	1591	2.43882	0.999999	0.543925	0.542329
108w	GOTERM_BP_DIRECT	GO:0007517~muscle organ development	12	4.34783	0.00829932	5077, 2115, 1960, 221937, 4487, 4303, 4205, 5081, 60529, 4208, 4209, 100271849	276	30	1591	2.3058	0.999999	0.543925	0.542329
108w	GOTERM_BP_DIRECT	GO:0009611~response to wounding	7	2.53623	0.00924213	5460, 4609, 4781, 10481, 3651, 4774, 8061	276	12	1591	3.36262	1	0.576459	0.574767
108w	GOTERM_BP_DIRECT	GO:0048715~negative regulation of oligodendrocyte differentiation	5	1.81159	0.00981062	1745, 84504, 388585, 1746, 4825	276	6	1591	4.80374	1	0.576459	0.574767
108w	GOTERM_BP_DIRECT	GO:0030316~osteoclast differentiation	5	1.81159	0.00981062	3726, 27086, 2355, 2353, 1385	276	6	1591	4.80374	1	0.576459	0.574767
108w	GOTERM_BP_DIRECT	GO:0007417~central nervous system development	14	5.07246	0.0104547	344022, 25806, 11281, 3651, 5455, 3110, 221833, 474, 2018, 2016, 11023, 219409, 5626, 7629	276	39	1591	2.06931	1	0.593829	0.592087
108w	GOTERM_BP_DIRECT	GO:0048839~inner ear development	7	2.53623	0.0147168	8929, 8022, 2103, 4760, 4487, 3198, 3209	276	13	1591	3.10396	1	0.78367	0.78137
108w	GOTERM_BP_DIRECT	GO:0007605~sensory perception of sound	7	2.53623	0.0147168	7068, 5077, 6940, 5456, 5458, 3198, 5459	276	13	1591	3.10396	1	0.78367	0.78137
108w	GOTERM_BP_DIRECT	GO:0010628~positive regulation of gene expression	29	10.5072	0.0161886	4150, 5460, 4097, 9464, 2551, 2296, 6928, 3516, 51043, 4609, 23462, 6667, 5457, 6688, 4205, 1958, 4208, 4780, 5453, 4783, 5455, 9314, 3232, 1053, 7490, 467, 468, 4613, 2516	276	110	1591	1.51973	1	0.83592	0.833467
108w	GOTERM_BP_DIRECT	GO:0043010~camera-type eye development	8	2.89855	0.0172719	2303, 8820, 11023, 388585, 2296, 30062, 7490, 5308	276	17	1591	2.7127	1	0.865625	0.863085
108w	GOTERM_BP_DIRECT	GO:0030073~insulin secretion	5	1.81159	0.019803	6928, 6927, 4760, 3651, 389692	276	7	1591	4.11749	1	0.964125	0.961296
108w	GOTERM_BP_DIRECT	GO:0001568~blood vessel development	7	2.53623	0.0220966	1045, 2296, 2294, 5626, 4208, 1747, 2308	276	14	1591	2.88225	1	1	0.997651
108w	GOTERM_BP_DIRECT	GO:0071542~dopaminergic neuron differentiation	7	2.53623	0.0220966	3170, 2019, 8929, 4010, 3169, 63950, 4009	276	14	1591	2.88225	1	1	0.997651
108w	GOTERM_BP_DIRECT	GO:0001525~angiogenesis	11	3.98551	0.0238118	3516, 7101, 9464, 3204, 688, 4211, 3213, 10481, 23462, 2296, 3725	276	30	1591	2.11365	1	1	0.997651
108w	GOTERM_BP_DIRECT	GO:0042475~odontogenesis of dentin-containing tooth	8	2.89855	0.0241894	1745, 64919, 9464, 4487, 2296, 431707, 1747, 1746	276	18	1591	2.562	1	1	0.997651
108w	GOTERM_BP_DIRECT	GO:0042472~inner ear morphogenesis	9	3.26087	0.0248351	2290, 474, 5396, 1750, 2299, 3167, 9935, 5459, 340784	276	22	1591	2.3582	1	1	0.997651
108w	GOTERM_BP_DIRECT	GO:0009790~embryo development	6	2.17391	0.0279185	1745, 1750, 1045, 1748, 1747, 1746	276	11	1591	3.14427	1	1	0.997651
108w	GOTERM_BP_DIRECT	GO:0045665~negative regulation of neuron differentiation	11	3.98551	0.0299447	2290, 8929, 7101, 4211, 23462, 388585, 3199, 429, 2309, 4009, 10215	276	31	1591	2.04547	1	1	0.997651
108w	GOTERM_BP_DIRECT	GO:0009653~anatomical structure morphogenesis	21	7.6087	0.0323016	3170, 5460, 94234, 2296, 3198, 3175, 5081, 2306, 2019, 27022, 2304, 2303, 3215, 3169, 27023, 2300, 3201, 2299, 668, 3975, 5308	276	77	1591	1.57213	1	1	0.997651
108w	GOTERM_BP_DIRECT	GO:0042593~glucose homeostasis	8	2.89855	0.0327978	168620, 6927, 4760, 3169, 2355, 3651, 8609, 222546	276	19	1591	2.42715	1	1	0.997651
108w	GOTERM_BP_DIRECT	GO:0048844~artery morphogenesis	5	1.81159	0.034298	5396, 2303, 2296, 3198, 3209	276	8	1591	3.60281	1	1	0.997651
108w	GOTERM_BP_DIRECT	GO:0006915~apoptotic process	14	5.07246	0.035224	8462, 8022, 7101, 5077, 3661, 3164, 4205, 89884, 2309, 5626, 2308, 4208, 3659, 4209	276	45	1591	1.7934	1	1	0.997651
108w	GOTERM_BP_DIRECT	GO:0009887~animal organ morphogenesis	11	3.98551	0.0371184	8022, 5077, 5089, 4211, 3651, 1045, 2295, 2294, 3975, 89884, 4825	276	32	1591	1.98154	1	1	0.997651
108w	GOTERM_BP_DIRECT	GO:0048704~embryonic skeletal system morphogenesis	11	3.98551	0.0371184	3216, 3204, 3215, 3214, 3213, 3201, 3212, 3233, 3232, 3221, 60529	276	32	1591	1.98154	1	1	0.997651
108w	GOTERM_BP_DIRECT	GO:0010463~mesenchymal cell proliferation	4	1.44928	0.0389246	6474, 5396, 9464, 4487	276	5	1591	4.61159	1	1	0.997651
108w	GOTERM_BP_DIRECT	GO:0021879~forebrain neuron differentiation	4	1.44928	0.0389246	1745, 64211, 5456, 1746	276	5	1591	4.61159	1	1	0.997651
108w	GOTERM_BP_DIRECT	GO:0030111~regulation of Wnt signaling pathway	4	1.44928	0.0389246	6928, 6927, 2300, 28999	276	5	1591	4.61159	1	1	0.997651
108w	GOTERM_BP_DIRECT	GO:0046326~positive regulation of glucose import	4	1.44928	0.0389246	4780, 28999, 5458, 4205	276	5	1591	4.61159	1	1	0.997651
108w	GOTERM_BP_DIRECT	GO:0007613~memory	4	1.44928	0.0389246	1385, 1051, 4009, 100132074	276	5	1591	4.61159	1	1	0.997651
108w	GOTERM_BP_DIRECT	GO:0001764~neuron migration	9	3.26087	0.0417352	474, 8929, 2018, 644168, 11023, 5457, 429, 4208, 4825	276	24	1591	2.16168	1	1	0.997651
108w	GOTERM_BP_DIRECT	GO:0048863~stem cell differentiation	8	2.89855	0.0432344	23528, 8820, 3204, 3651, 1045, 4487, 3233, 4303	276	20	1591	2.3058	1	1	0.997651
108w	GOTERM_BP_DIRECT	GO:0007411~axon guidance	8	2.89855	0.0432344	9355, 474, 2115, 644168, 11023, 5458, 8609, 4009	276	20	1591	2.3058	1	1	0.997651
108w	GOTERM_BP_DIRECT	GO:0048666~neuron development	8	2.89855	0.0432344	2019, 5089, 4760, 4761, 30813, 429, 2063, 4208	276	20	1591	2.3058	1	1	0.997651
108w	GOTERM_BP_DIRECT	GO:0048665~neuron fate specification	7	2.53623	0.0434626	4781, 3169, 63950, 4774, 5457, 170825, 429	276	16	1591	2.52197	1	1	0.997651
108w	GOTERM_BP_DIRECT	GO:0030326~embryonic limb morphogenesis	7	2.53623	0.0434626	6927, 3206, 5396, 100131390, 5089, 1750, 221833	276	16	1591	2.52197	1	1	0.997651
108w	GOTERM_BP_DIRECT	GO:0006366~transcription from RNA polymerase II promoter	28	10.1449	0.0440299	2353, 3164, 6927, 474, 51043, 4609, 26298, 5456, 3975, 10732, 3659, 1999, 4825, 5396, 4760, 4783, 3651, 4487, 9314, 1051, 3727, 64919, 2115, 468, 6239, 219409, 3209, 2516	276	114	1591	1.41584	1	1	0.997651
108w	GOTERM_BP_DIRECT	GO:0007399~nervous system development	13	4.71014	0.0457896	6474, 7101, 5077, 7025, 4761, 2353, 7182, 1750, 3212, 4205, 3975, 4208, 4209	276	42	1591	1.78425	1	1	0.997651
108w	GOTERM_BP_DIRECT	GO:0000902~cell morphogenesis	5	1.81159	0.0535197	1761, 2355, 4487, 4774, 10365	276	9	1591	3.2025	1	1	0.997651
108w	GOTERM_BP_DIRECT	GO:0001541~ovarian follicle development	5	1.81159	0.0535197	4609, 668, 63951, 2296, 1051	276	9	1591	3.2025	1	1	0.997651
108w	GOTERM_BP_DIRECT	GO:0007275~multicellular organism development	8	2.89855	0.0556005	3206, 51274, 4222, 3212, 3198, 3131, 6239, 4778	276	21	1591	2.196	1	1	0.997651
108w	GOTERM_BP_DIRECT	GO:0007224~smoothened signaling pathway	7	2.53623	0.0577484	6474, 5396, 3169, 3651, 388585, 2294, 4825	276	17	1591	2.37361	1	1	0.997651
108w	GOTERM_BP_DIRECT	GO:0007568~aging	6	2.17391	0.0578476	2290, 3727, 4780, 2353, 4303, 2309	276	13	1591	2.66054	1	1	0.997651
108w	GOTERM_BP_DIRECT	GO:0043066~negative regulation of apoptotic process	17	6.15942	0.0632367	8022, 7101, 4487, 5455, 1385, 5081, 7490, 474, 64919, 4609, 1960, 5457, 429, 89884, 5626, 2308, 56979	276	63	1591	1.5555	1	1	0.997651
108w	GOTERM_BP_DIRECT	GO:0001974~blood vessel remodeling	4	1.44928	0.0680385	3516, 2303, 2296, 4208	276	6	1591	3.843	1	1	0.997651
108w	GOTERM_BP_DIRECT	GO:2000679~positive regulation of transcription regulatory region DNA binding	4	1.44928	0.0680385	9464, 4760, 5457, 5458	276	6	1591	3.843	1	1	0.997651
108w	GOTERM_BP_DIRECT	GO:0042149~cellular response to glucose starvation	4	1.44928	0.0680385	168620, 4780, 468, 2309	276	6	1591	3.843	1	1	0.997651
108w	GOTERM_BP_DIRECT	GO:0060509~Type I pneumocyte differentiation	4	1.44928	0.0680385	7068, 4781, 1385, 10365	276	6	1591	3.843	1	1	0.997651
108w	GOTERM_BP_DIRECT	GO:0048565~digestive tract development	4	1.44928	0.0680385	3651, 83881, 2294, 60529	276	6	1591	3.843	1	1	0.997651
108w	GOTERM_BP_DIRECT	GO:0043524~negative regulation of neuron apoptotic process	8	2.89855	0.0699576	1745, 2019, 94234, 27023, 5457, 1051, 4208, 3725	276	22	1591	2.09618	1	1	0.997651
108w	GOTERM_BP_DIRECT	GO:0051216~cartilage development	8	2.89855	0.0699576	5396, 3213, 2101, 4774, 3232, 3221, 388585, 1746	276	22	1591	2.09618	1	1	0.997651
108w	GOTERM_BP_DIRECT	GO:0045787~positive regulation of cell cycle	5	1.81159	0.0774132	2290, 7101, 4609, 8061, 429	276	10	1591	2.88225	1	1	0.997651
108w	GOTERM_BP_DIRECT	GO:0001701~in utero embryonic development	11	3.98551	0.0774404	27022, 4097, 4609, 9464, 2016, 4487, 8061, 2296, 10365, 23764, 2294	276	36	1591	1.76137	1	1	0.997651
108w	GOTERM_BP_DIRECT	GO:0072560~type B pancreatic cell maturation	3	1.08696	0.0791238	168620, 5991, 4825	276	3	1591	5.76449	1	1	0.997651
108w	GOTERM_BP_DIRECT	GO:0045604~regulation of epidermal cell differentiation	3	1.08696	0.0791238	4097, 23764, 8609	276	3	1591	5.76449	1	1	0.997651
108w	GOTERM_BP_DIRECT	GO:0035284~brain segmentation	3	1.08696	0.0791238	9935, 3199, 1959	276	3	1591	5.76449	1	1	0.997651
108w	GOTERM_BP_DIRECT	GO:0072112~glomerular visceral epithelial cell differentiation	3	1.08696	0.0791238	2303, 28999, 7490	276	3	1591	5.76449	1	1	0.997651
108w	GOTERM_BP_DIRECT	GO:0007263~nitric oxide mediated signal transduction	3	1.08696	0.0791238	4760, 3651, 389692	276	3	1591	5.76449	1	1	0.997651
108w	GOTERM_BP_DIRECT	GO:0060126~somatotropin secreting cell differentiation	3	1.08696	0.0791238	8022, 5626, 5308	276	3	1591	5.76449	1	1	0.997651
108w	GOTERM_BP_DIRECT	GO:0042552~myelination	3	1.08696	0.0791238	7572, 1959, 10215	276	3	1591	5.76449	1	1	0.997651
108w	GOTERM_BP_DIRECT	GO:1904178~negative regulation of adipose tissue development	3	1.08696	0.0791238	6688, 5458, 8609	276	3	1591	5.76449	1	1	0.997651
108w	GOTERM_BP_DIRECT	GO:0007507~heart development	13	4.71014	0.0846567	9464, 2296, 2294, 7490, 100271849, 2303, 2300, 5457, 5458, 83881, 4205, 429, 4208	276	46	1591	1.6291	1	1	0.997651

## Sheet: C.Bach2_targets
Age	motif_id	motif_alt_id	sequence_name	start	stop	strand	score	p-value	q-value	matched_sequence
7w	MA1101.2	BACH2	chr19	9065991	9066009	+	19.2222	2.45e-07	0.828	TCAACATGACTCATCTTAT
7w	MA1101.2	BACH2	chr8	10607112	10607130	-	17.4667	9.84e-07	0.923	AAACCATGACTCATTGCCA
7w	MA1101.2	BACH2	chr8	10607112	10607130	+	16.0889	2.4e-06	0.923	TGGCAATGAGTCATGGTTT
7w	MA1101.2	BACH2	chr1	34467594	34467612	+	15.8	2.84e-06	0.923	TAAAAATGAGTCATGTCAT
7w	MA1101.2	BACH2	chr1	34467594	34467612	-	15.5778	3.21e-06	0.923	ATGACATGACTCATTTTTA
7w	MA1101.2	BACH2	chr19	9065991	9066009	-	15.4889	3.37e-06	0.923	ATAAGATGAGTCATGTTGA
7w	MA1101.2	BACH2	chr18	38792055	38792073	+	15.2889	3.76e-06	0.923	AACGTGTGACTCATGATTA
7w	MA1101.2	BACH2	chr7	51750423	51750441	-	15.2222	3.9e-06	0.923	AATCTATGAGTCATCTCAC
7w	MA1101.2	BACH2	chr17	67906197	67906215	-	15.1556	4.04e-06	0.923	AAATTATGACTCATGTCCA
7w	MA1101.2	BACH2	chr4	46449509	46449527	-	14.9778	4.43e-06	0.923	CTAGAGTGAGTCACCGTTG
7w	MA1101.2	BACH2	chr13	10345764	10345782	+	14.9111	4.58e-06	0.923	AATGAATGACTCATTTTAT
7w	MA1101.2	BACH2	chr13	10345764	10345782	-	14.8889	4.64e-06	0.923	ATAAAATGAGTCATTCATT
7w	MA1101.2	BACH2	chr17	67906197	67906215	+	14.7333	5.01e-06	0.923	TGGACATGAGTCATAATTT
7w	MA1101.2	BACH2	chr1	191414607	191414625	+	14.6667	5.18e-06	0.923	GTGATATGACTCATCATCT
7w	MA1101.2	BACH2	chr5	34177335	34177353	-	14.6	5.35e-06	0.923	AGAGGATGACTCACCACTG
7w	MA1101.2	BACH2	chr6	139746381	139746399	-	14.5778	5.41e-06	0.923	ATTCTGTGACTCATCACTC
7w	MA1101.2	BACH2	chr16	45695530	45695548	-	14.5556	5.47e-06	0.923	GATGCATGACTCAGGGCTA
7w	MA1101.2	BACH2	chr18	38792055	38792073	-	14.5111	5.59e-06	0.923	TAATCATGAGTCACACGTT
7w	MA1101.2	BACH2	chr6	138383893	138383911	+	14.4444	5.77e-06	0.923	ATAGTGTGAGTCACGATAG
7w	MA1101.2	BACH2	chr10	75993917	75993935	-	14.4	5.89e-06	0.923	TTACCATGAGGCATCACTC
7w	MA1101.2	BACH2	chr1	193787529	193787547	+	14.2444	6.34e-06	0.923	AGAGTGTGAGTCATGTCTC
7w	MA1101.2	BACH2	chr6	138383893	138383911	-	14.1556	6.61e-06	0.923	CTATCGTGACTCACACTAT
7w	MA1101.2	BACH2	chr15	38461890	38461908	+	14.1111	6.75e-06	0.923	GTCCCATGAGTCATTACAT
7w	MA1101.2	BACH2	chr15	76801452	76801470	-	13.9333	7.32e-06	0.923	GGACTGTGACTCATCTTCA
7w	MA1101.2	BACH2	chr4	142640400	142640418	-	13.6889	8.15e-06	0.923	CCACAGTGACTCATCTTCG
7w	MA1101.2	BACH2	chr10	61946819	61946837	+	13.6889	8.15e-06	0.923	CTAGTATGAGTCACGACCT
7w	MA1101.2	BACH2	chr17	3338837	3338855	-	13.6444	8.31e-06	0.923	CGAACATGCCTCATGATAC
7w	MA1101.2	BACH2	chr15	38461890	38461908	-	13.5111	8.8e-06	0.923	ATGTAATGACTCATGGGAC
7w	MA1101.2	BACH2	chr4	32250778	32250796	+	13.3778	9.3e-06	0.923	AAGGGGTGACTCATCAGTG
7w	MA1101.2	BACH2	chr5	34177335	34177353	+	13.3333	9.48e-06	0.923	CAGTGGTGAGTCATCCTCT
7w	MA1101.2	BACH2	chr1	193787529	193787547	-	13.2444	9.83e-06	0.923	GAGACATGACTCACACTCT
7w	MA1101.2	BACH2	chr8	113623272	113623290	+	13.2	1e-05	0.923	ATTTTATGAGTCATCACCA
7w	MA1101.2	BACH2	chr7	4444865	4444883	-	12.8667	1.15e-05	0.923	TTATTGTGAGTCACCGTGT
7w	MA1101.2	BACH2	chr14	70177512	70177530	+	12.6667	1.24e-05	0.923	ACTCCATGACTCAGGGCAA
7w	MA1101.2	BACH2	chr10	61946819	61946837	-	12.6222	1.26e-05	0.923	AGGTCGTGACTCATACTAG
7w	MA1101.2	BACH2	chr4	91364294	91364312	-	12.5556	1.29e-05	0.923	TGTGAATGACTCATTGTCT
7w	MA1101.2	BACH2	chr4	91364294	91364312	+	12.5333	1.3e-05	0.923	AGACAATGAGTCATTCACA
7w	MA1101.2	BACH2	chr1	42243515	42243533	+	12.4889	1.32e-05	0.923	CTACAGTGAGTCATTTTCT
7w	MA1101.2	BACH2	chr5	50045383	50045401	-	12.4889	1.32e-05	0.923	AAAGCATGCCTCATTTTGC
7w	MA1101.2	BACH2	chr7	97213284	97213302	-	12.4222	1.36e-05	0.923	AACCAGTGAGTCATCTGTC
7w	MA1101.2	BACH2	chr17	3338837	3338855	+	12.3333	1.4e-05	0.923	GTATCATGAGGCATGTTCG
7w	MA1101.2	BACH2	chr7	96497188	96497206	+	12.3333	1.4e-05	0.923	GTGGAATGAGTCAGGATTT
7w	MA1101.2	BACH2	chr13	56933008	56933026	+	12.2444	1.45e-05	0.923	TCTATATGACTCATCTGTT
7w	MA1101.2	BACH2	chr12	111476408	111476426	+	12.2222	1.46e-05	0.923	CCAGCATGAGGCATCTTGC
7w	MA1101.2	BACH2	chr4	32250778	32250796	-	12.1556	1.5e-05	0.923	CACTGATGAGTCACCCCTT
7w	MA1101.2	BACH2	chr16	34785550	34785568	+	12.1333	1.51e-05	0.923	AAACCATGGGTCATCCTTT
7w	MA1101.2	BACH2	chr4	102429837	102429855	-	12.0667	1.55e-05	0.923	CTTGTATGAGTCAGGATTC
7w	MA1101.2	BACH2	chr19	54583723	54583741	+	12.0444	1.56e-05	0.923	AATGAATGACTCATAACCA
7w	MA1101.2	BACH2	chr10	114318589	114318607	+	12.0444	1.56e-05	0.923	TTTGTATGAGTCATTATGC
7w	MA1101.2	BACH2	chr8	124822845	124822863	+	12.0222	1.57e-05	0.923	CAAGTGTGAGTCACGGGCT
7w	MA1101.2	BACH2	chr1	42243515	42243533	-	11.9778	1.6e-05	0.923	AGAAAATGACTCACTGTAG
7w	MA1101.2	BACH2	chr4	46449509	46449527	+	11.8444	1.67e-05	0.923	CAACGGTGACTCACTCTAG
7w	MA1101.2	BACH2	chr2	174297664	174297682	-	11.7333	1.74e-05	0.923	CTGAAGTGAGTCATCTCTT
7w	MA1101.2	BACH2	chr10	3520217	3520235	+	11.7111	1.75e-05	0.923	ACATTATGACTCATAACAG
7w	MA1101.2	BACH2	chr18	24045622	24045640	+	11.7111	1.75e-05	0.923	GCAAAATGAGTCATTGGTC
7w	MA1101.2	BACH2	chr3	96803581	96803599	-	11.7111	1.75e-05	0.923	ACATTATGACTCATAACAG
7w	MA1101.2	BACH2	chr10	114318589	114318607	-	11.7111	1.75e-05	0.923	GCATAATGACTCATACAAA
7w	MA1101.2	BACH2	chr4	32510043	32510061	-	11.6667	1.78e-05	0.923	CATAAGTGACTCACCCATC
7w	MA1101.2	BACH2	chr7	51750423	51750441	+	11.6667	1.78e-05	0.923	GTGAGATGACTCATAGATT
7w	MA1101.2	BACH2	chr2	166551438	166551456	+	11.6667	1.78e-05	0.923	AGAGCATGAGTCACAAGGA
7w	MA1101.2	BACH2	chr4	135082248	135082266	+	11.6444	1.79e-05	0.923	ACTGCATGAGTCAGGGAGC
7w	MA1101.2	BACH2	chr8	22198109	22198127	-	11.6	1.82e-05	0.923	TGCACATGACTCATTTAAT
7w	MA1101.2	BACH2	chr8	22198109	22198127	+	11.5556	1.84e-05	0.923	ATTAAATGAGTCATGTGCA
7w	MA1101.2	BACH2	chr13	53626695	53626713	+	11.5556	1.84e-05	0.923	ACAACATGAGTCACATGTG
7w	MA1101.2	BACH2	chr8	124822845	124822863	-	11.5556	1.84e-05	0.923	AGCCCGTGACTCACACTTG
7w	MA1101.2	BACH2	chr1	35605536	35605554	+	11.5111	1.87e-05	0.923	TAAGAGTGCCTCATGGTAG
7w	MA1101.2	BACH2	chr15	12753600	12753618	+	11.4667	1.9e-05	0.923	TATTAATGAGTCACCTGTC
7w	MA1101.2	BACH2	chr13	53626695	53626713	-	11.4667	1.9e-05	0.923	CACATGTGACTCATGTTGT
7w	MA1101.2	BACH2	chr5	50045383	50045401	+	11.4222	1.93e-05	0.923	GCAAAATGAGGCATGCTTT
7w	MA1101.2	BACH2	chr18	24045622	24045640	-	11.3778	1.96e-05	0.923	GACCAATGACTCATTTTGC
7w	MA1101.2	BACH2	chr1	191414607	191414625	-	11.2667	2.03e-05	0.923	AGATGATGAGTCATATCAC
7w	MA1101.2	BACH2	chr1	41254523	41254541	+	11.1556	2.1e-05	0.923	ATGTAGTGACTCATGACCA
7w	MA1101.2	BACH2	chr4	45472911	45472929	-	11.0667	2.17e-05	0.923	ACTGTGTGAGTCATGTGTA
7w	MA1101.2	BACH2	chr4	148108701	148108719	-	11.0667	2.17e-05	0.923	GACCAGTGACTCATGTCCC
7w	MA1101.2	BACH2	chr2	166551438	166551456	-	11.0667	2.17e-05	0.923	TCCTTGTGACTCATGCTCT
7w	MA1101.2	BACH2	chr16	45695530	45695548	+	11	2.21e-05	0.923	TAGCCCTGAGTCATGCATC
7w	MA1101.2	BACH2	chr16	59605650	59605668	+	11	2.21e-05	0.923	GTAAAATGAGTCAGAGTTT
7w	MA1101.2	BACH2	chr6	82133870	82133888	-	10.7778	2.37e-05	0.923	AGACTATGACTCAGAATAT
7w	MA1101.2	BACH2	chr4	53402324	53402342	-	10.7556	2.39e-05	0.923	TTGCCATGACTCAGAGTGT
7w	MA1101.2	BACH2	chr1	35605536	35605554	-	10.7333	2.4e-05	0.923	CTACCATGAGGCACTCTTA
7w	MA1101.2	BACH2	chr10	3520217	3520235	-	10.6889	2.44e-05	0.923	CTGTTATGAGTCATAATGT
7w	MA1101.2	BACH2	chr3	96803581	96803599	+	10.6889	2.44e-05	0.923	CTGTTATGAGTCATAATGT
7w	MA1101.2	BACH2	chr7	4444865	4444883	+	10.6667	2.45e-05	0.923	ACACGGTGACTCACAATAA
7w	MA1101.2	BACH2	chr12	17635718	17635736	+	10.6	2.5e-05	0.923	AAAGAATGAGTCAGAGAAC
7w	MA1101.2	BACH2	chr4	32302025	32302043	-	10.6	2.5e-05	0.923	AGAAAGTGACTCACCAGAA
7w	MA1101.2	BACH2	chr4	45472911	45472929	+	10.5778	2.52e-05	0.923	TACACATGACTCACACAGT
7w	MA1101.2	BACH2	chr2	77109865	77109883	+	10.5333	2.55e-05	0.923	AAAATGTGCCTCATGCTCC
7w	MA1101.2	BACH2	chr1	41254523	41254541	-	10.4222	2.64e-05	0.923	TGGTCATGAGTCACTACAT
7w	MA1101.2	BACH2	chr19	54583723	54583741	-	10.4222	2.64e-05	0.923	TGGTTATGAGTCATTCATT
7w	MA1101.2	BACH2	chr4	55775561	55775579	+	10.4	2.66e-05	0.923	CTGCAATGAGTCAGGACTT
7w	MA1101.2	BACH2	chr2	33664869	33664887	-	10.3111	2.73e-05	0.923	TAACAGTGAGTCACACCAC
7w	MA1101.2	BACH2	chr5	119691276	119691294	+	10.2889	2.75e-05	0.923	CCAGCGTGAGTCAGGCGCC
7w	MA1101.2	BACH2	chr4	43847877	43847895	+	10.2	2.82e-05	0.923	TATCAGTGAGTCATTCGTG
7w	MA1101.2	BACH2	chr17	93610354	93610372	-	10.2	2.82e-05	0.923	AGCCTGTGAGTCATCTGTA
7w	MA1101.2	BACH2	chr18	13496691	13496709	+	10.1333	2.88e-05	0.923	AGTGCCTGAGTCACCATTC
7w	MA1101.2	BACH2	chr4	148108701	148108719	+	10.1333	2.88e-05	0.923	GGGACATGAGTCACTGGTC
7w	MA1101.2	BACH2	chr14	70177729	70177747	-	10.1111	2.9e-05	0.923	AGAGAATGACTCACACCCG
7w	MA1101.2	BACH2	chr15	76801452	76801470	+	10.1111	2.9e-05	0.923	TGAAGATGAGTCACAGTCC
7w	MA1101.2	BACH2	chr4	43847877	43847895	-	10.0889	2.91e-05	0.923	CACGAATGACTCACTGATA
7w	MA1101.2	BACH2	chr4	108438734	108438752	-	10.0889	2.91e-05	0.923	AAAGAGTGAGTCACAGGAA
7w	MA1101.2	BACH2	chr2	166324874	166324892	+	10.0667	2.93e-05	0.923	ACCCCATGAGGCATCAGTC
7w	MA1101.2	BACH2	chr5	92888694	92888712	-	10.0222	2.97e-05	0.923	CTTCCCTGACTCATCAAAG
7w	MA1101.2	BACH2	chr8	126684104	126684122	-	10.0222	2.97e-05	0.923	TCAGAGTGAGTCACTGCTT
7w	MA1101.2	BACH2	chr1	184107052	184107070	+	9.93333	3.05e-05	0.923	TCTCAGTGACTCACCCAAA
7w	MA1101.2	BACH2	chr7	96497188	96497206	-	9.91111	3.07e-05	0.923	AAATCCTGACTCATTCCAC
7w	MA1101.2	BACH2	chr16	41612629	41612647	+	9.88889	3.09e-05	0.923	AGAAAATGACTCAGGCACA
7w	MA1101.2	BACH2	chr18	13496691	13496709	-	9.86667	3.11e-05	0.923	GAATGGTGACTCAGGCACT
7w	MA1101.2	BACH2	chr9	39208473	39208491	-	9.86667	3.11e-05	0.923	TTCCAATGACTCAGGAATC
7w	MA1101.2	BACH2	chr2	33664869	33664887	+	9.84444	3.13e-05	0.923	GTGGTGTGACTCACTGTTA
7w	MA1101.2	BACH2	chr10	75993917	75993935	+	9.84444	3.13e-05	0.923	GAGTGATGCCTCATGGTAA
7w	MA1101.2	BACH2	chr1	151685221	151685239	+	9.84444	3.13e-05	0.923	AATGTGTGAGTCACCCGGA
7w	MA1101.2	BACH2	chr11	34352217	34352235	+	9.82222	3.15e-05	0.923	CAACCATGAGCCATCATGT
7w	MA1101.2	BACH2	chr3	8516927	8516945	-	9.82222	3.15e-05	0.923	TAATCATGACTAATGAAAA
7w	MA1101.2	BACH2	chr16	93933012	93933030	-	9.82222	3.15e-05	0.923	GTCATGTGACTCACCCTCC
7w	MA1101.2	BACH2	chr4	108438734	108438752	+	9.8	3.17e-05	0.923	TTCCTGTGACTCACTCTTT
7w	MA1101.2	BACH2	chr16	34785550	34785568	-	9.75556	3.21e-05	0.923	AAAGGATGACCCATGGTTT
7w	MA1101.2	BACH2	chr8	121016664	121016682	+	9.66667	3.29e-05	0.923	TAGGCATGAGTCAGTGACC
7w	MA1101.2	BACH2	chr1	41006318	41006336	-	9.66667	3.29e-05	0.923	ATGCAGTGACTCACTATCT
7w	MA1101.2	BACH2	chr8	113623272	113623290	-	9.62222	3.33e-05	0.923	TGGTGATGACTCATAAAAT
7w	MA1101.2	BACH2	chr1	43389679	43389697	+	9.55556	3.39e-05	0.923	TTTGCATGAGGCATTCCTC
7w	MA1101.2	BACH2	chr14	70177729	70177747	+	9.55556	3.39e-05	0.923	CGGGTGTGAGTCATTCTCT
7w	MA1101.2	BACH2	chr2	77109865	77109883	-	9.53333	3.41e-05	0.923	GGAGCATGAGGCACATTTT
7w	MA1101.2	BACH2	chr4	32251218	32251236	+	9.42222	3.52e-05	0.923	GCCCTGTGAGTCATGGCCA
7w	MA1101.2	BACH2	chr4	142640400	142640418	+	9.42222	3.52e-05	0.923	CGAAGATGAGTCACTGTGG
7w	MA1101.2	BACH2	chr3	85955344	85955362	+	9.4	3.54e-05	0.923	AAAGAATGAGGCATGAGGG
7w	MA1101.2	BACH2	chr8	114356154	114356172	+	9.4	3.54e-05	0.923	AGGCAGTGACTCATAGCAC
7w	MA1101.2	BACH2	chr1	178291894	178291912	+	9.37778	3.56e-05	0.923	AGGAAATGAGTCACCTGTG
7w	MA1101.2	BACH2	chr8	113804311	113804329	+	9.35556	3.58e-05	0.923	AAAGACTGACTCATCTACC
7w	MA1101.2	BACH2	chr1	43389679	43389697	-	9.31111	3.63e-05	0.923	GAGGAATGCCTCATGCAAA
7w	MA1101.2	BACH2	chr8	126684104	126684122	+	9.28889	3.65e-05	0.923	AAGCAGTGACTCACTCTGA
7w	MA1101.2	BACH2	chr16	72584927	72584945	+	9.26667	3.67e-05	0.923	TTACAGTGACTCACATAAC
7w	MA1101.2	BACH2	chr6	139746381	139746399	+	9.24444	3.69e-05	0.923	GAGTGATGAGTCACAGAAT
7w	MA1101.2	BACH2	chr1	41006318	41006336	+	9.22222	3.72e-05	0.923	AGATAGTGAGTCACTGCAT
7w	MA1101.2	BACH2	chr4	32251218	32251236	-	9.2	3.74e-05	0.923	TGGCCATGACTCACAGGGC
7w	MA1101.2	BACH2	chr8	74419546	74419564	+	9.17778	3.76e-05	0.923	GCAGCATGCCTCACTCTGT
7w	MA1101.2	BACH2	chr15	12753600	12753618	-	9.15556	3.79e-05	0.923	GACAGGTGACTCATTAATA
7w	MA1101.2	BACH2	chr2	51844672	51844690	-	9.06667	3.88e-05	0.923	GACAAATGAGTCAGGTTAA
7w	MA1101.2	BACH2	chr3	85955344	85955362	-	9.02222	3.92e-05	0.923	CCCTCATGCCTCATTCTTT
7w	MA1101.2	BACH2	chr5	17584739	17584757	-	9	3.95e-05	0.923	GAGCAATGACTCAGTCTCT
7w	MA1101.2	BACH2	chr14	70177512	70177530	-	8.97778	3.97e-05	0.923	TTGCCCTGAGTCATGGAGT
7w	MA1101.2	BACH2	chr8	74419546	74419564	-	8.97778	3.97e-05	0.923	ACAGAGTGAGGCATGCTGC
7w	MA1101.2	BACH2	chr1	124997698	124997716	-	8.97778	3.97e-05	0.923	CCAGCATGAGGCATTGACC
7w	MA1101.2	BACH2	chr12	111476408	111476426	-	8.95556	4e-05	0.923	GCAAGATGCCTCATGCTGG
7w	MA1101.2	BACH2	chr10	30446614	30446632	-	8.93333	4.02e-05	0.923	TACACATGCCTCATATTTA
7w	MA1101.2	BACH2	chr4	32221229	32221247	+	8.91111	4.04e-05	0.923	AGATCATGAGTCAACCCTC
7w	MA1101.2	BACH2	chr3	79193161	79193179	-	8.84444	4.12e-05	0.923	TGCCTGTGAGTCAGGGTTT
7w	MA1101.2	BACH2	chr7	97213284	97213302	+	8.8	4.16e-05	0.923	GACAGATGACTCACTGGTT
7w	MA1101.2	BACH2	chr8	114356154	114356172	-	8.75556	4.21e-05	0.923	GTGCTATGAGTCACTGCCT
7w	MA1101.2	BACH2	chr10	30446614	30446632	+	8.73333	4.24e-05	0.923	TAAATATGAGGCATGTGTA
7w	MA1101.2	BACH2	chr4	102429837	102429855	+	8.73333	4.24e-05	0.923	GAATCCTGACTCATACAAG
7w	MA1101.2	BACH2	chr2	178249864	178249882	+	8.73333	4.24e-05	0.923	GCAGAATGACTCACAGGGC
7w	MA1101.2	BACH2	chr9	78615413	78615431	-	8.66667	4.31e-05	0.923	AGACGATGAGTCAGAAGTT
7w	MA1101.2	BACH2	chr4	135082248	135082266	-	8.66667	4.31e-05	0.923	GCTCCCTGACTCATGCAGT
7w	MA1101.2	BACH2	chr5	92888694	92888712	+	8.57778	4.42e-05	0.923	CTTTGATGAGTCAGGGAAG
7w	MA1101.2	BACH2	chr16	59605650	59605668	-	8.55556	4.44e-05	0.923	AAACTCTGACTCATTTTAC
7w	MA1101.2	BACH2	chr6	126771944	126771962	-	8.53333	4.47e-05	0.923	GACTCATGAGTCAGAGAAA
7w	MA1101.2	BACH2	chr6	52442642	52442660	+	8.46667	4.55e-05	0.923	TGGTCATGACTCAGAGCTC
7w	MA1101.2	BACH2	chr12	100994807	100994825	-	8.44444	4.57e-05	0.923	TACCCATGACTCAGATGTA
7w	MA1101.2	BACH2	chr4	154178631	154178649	-	8.44444	4.57e-05	0.923	AGCAAATGACTCAGGGTCA
7w	MA1101.2	BACH2	chr13	56933008	56933026	-	8.37778	4.65e-05	0.923	AACAGATGAGTCATATAGA
7w	MA1101.2	BACH2	chr1	124997698	124997716	+	8.37778	4.65e-05	0.923	GGTCAATGCCTCATGCTGG
7w	MA1101.2	BACH2	chr5	99092903	99092921	-	8.35556	4.68e-05	0.923	CTTCCATGAATCATGAATG
7w	MA1101.2	BACH2	chr4	32249904	32249922	-	8.33333	4.71e-05	0.923	GGCACATGAGTCAGCAAGG
7w	MA1101.2	BACH2	chr16	72584927	72584945	-	8.33333	4.71e-05	0.923	GTTATGTGAGTCACTGTAA
7w	MA1101.2	BACH2	chr14	48896477	48896495	+	8.33333	4.71e-05	0.923	AGTGCATGAGTCAGAAGCT
7w	MA1101.2	BACH2	chr14	34343809	34343827	+	8.31111	4.73e-05	0.923	TTCTTGTGACTCATTAGTT
7w	MA1101.2	BACH2	chr4	148109405	148109423	+	8.31111	4.73e-05	0.923	ATTCTGTGAGTCAGTGTAT
7w	MA1101.2	BACH2	chr17	56747217	56747235	+	8.22222	4.85e-05	0.923	TGTCTGTGAGTCATTTCTG
7w	MA1101.2	BACH2	chr2	174297664	174297682	+	8.22222	4.85e-05	0.923	AAGAGATGACTCACTTCAG
7w	MA1101.2	BACH2	chr17	56748181	56748199	+	8.2	4.87e-05	0.923	CTAGTATGACTCAGTGAGC
7w	MA1101.2	BACH2	chr2	178249864	178249882	-	8.17778	4.9e-05	0.923	GCCCTGTGAGTCATTCTGC
7w	MA1101.2	BACH2	chr4	53402324	53402342	+	8.17778	4.9e-05	0.923	ACACTCTGAGTCATGGCAA
7w	MA1101.2	BACH2	chr3	8516927	8516945	+	8.15556	4.93e-05	0.923	TTTTCATTAGTCATGATTA
7w	MA1101.2	BACH2	chr10	43648507	43648525	-	8.13333	4.96e-05	0.923	AAACCGTGAGGCAGGACAA
7w	MA1101.2	BACH2	chr10	121375372	121375390	-	8.13333	4.96e-05	0.923	TCAAACTGACTCATCCTCC
7w	MA1101.2	BACH2	chr6	136052681	136052699	-	8.13333	4.96e-05	0.923	GCTTCGTGACTCACTGGCT
7w	MA1101.2	BACH2	chr6	136052681	136052699	+	8.11111	4.99e-05	0.923	AGCCAGTGAGTCACGAAGC
7w	MA1101.2	BACH2	chr9	78615413	78615431	+	8.08889	5.02e-05	0.923	AACTTCTGACTCATCGTCT
7w	MA1101.2	BACH2	chr4	32510043	32510061	+	8.06667	5.04e-05	0.923	GATGGGTGAGTCACTTATG
7w	MA1101.2	BACH2	chr11	33672827	33672845	+	8.04444	5.07e-05	0.923	ACAATGTGACTCACTTGTT
7w	MA1101.2	BACH2	chr16	43464370	43464388	+	7.95556	5.19e-05	0.923	CCAAGATGAGTCAGCACGA
7w	MA1101.2	BACH2	chr13	102652690	102652708	+	7.95556	5.19e-05	0.923	CAGGAATGACTCAGTGGTT
7w	MA1101.2	BACH2	chr11	50188948	50188966	-	7.88889	5.28e-05	0.923	GGCCAGTGAGTCACCTGTC
7w	MA1101.2	BACH2	chr8	113804311	113804329	-	7.88889	5.28e-05	0.923	GGTAGATGAGTCAGTCTTT
7w	MA1101.2	BACH2	chr15	42674986	42675004	+	7.88889	5.28e-05	0.923	CAGGGATGAGTCAGCAGCA
7w	MA1101.2	BACH2	chr17	55213841	55213859	-	7.86667	5.31e-05	0.923	TTCATATGAGTCAGCACTG
7w	MA1101.2	BACH2	chr18	14331488	14331506	+	7.84444	5.34e-05	0.923	AATGGATGACTCAGAACAG
7w	MA1101.2	BACH2	chr18	34096945	34096963	+	7.84444	5.34e-05	0.923	AAACTATGCCTCACAACTC
7w	MA1101.2	BACH2	chr17	56747217	56747235	-	7.82222	5.37e-05	0.923	CAGAAATGACTCACAGACA
7w	MA1101.2	BACH2	chr1	162334475	162334493	-	7.82222	5.37e-05	0.923	CAAACGTGAGGCATTAAGT
7w	MA1101.2	BACH2	chr2	153808358	153808376	-	7.77778	5.43e-05	0.923	TCAGAGTGACTCACTCCGC
7w	MA1101.2	BACH2	chr18	34096807	34096825	+	7.73333	5.49e-05	0.923	AAAGTATGAGGCAGGCATA
7w	MA1101.2	BACH2	chr12	117079724	117079742	+	7.73333	5.49e-05	0.923	GCTCCCTGACTCATCTCCC
7w	MA1101.2	BACH2	chr13	44254059	44254077	-	7.71111	5.52e-05	0.923	TCATCGTGAGTAATGGATT
7w	MA1101.2	BACH2	chr1	54822277	54822295	+	7.68889	5.55e-05	0.923	GTAGCATGAATCATTTCTT
7w	MA1101.2	BACH2	chr11	9418754	9418772	-	7.66667	5.58e-05	0.923	CATCACTGAGTCATCTCTC
7w	MA1101.2	BACH2	chr19	55137881	55137899	-	7.62222	5.65e-05	0.923	TGTGAGTGACTCAGGGTGG
7w	MA1101.2	BACH2	chr7	19751174	19751192	-	7.55556	5.74e-05	0.923	TTCCCATGACTCAGTTCCC
7w	MA1101.2	BACH2	chr16	43466110	43466128	-	7.55556	5.74e-05	0.923	AATGCCTGAGTCAGCACTC
7w	MA1101.2	BACH2	chr11	108222298	108222316	-	7.55556	5.74e-05	0.923	CTGAAATGACTCAGAATTA
7w	MA1101.2	BACH2	chr14	34343809	34343827	-	7.51111	5.81e-05	0.923	AACTAATGAGTCACAAGAA
7w	MA1101.2	BACH2	chr12	111473902	111473920	-	7.51111	5.81e-05	0.923	TTACCATGCCTCAGAGTCC
7w	MA1101.2	BACH2	chr3	68268268	68268286	-	7.44444	5.91e-05	0.923	TTGCCATGAGTAATGCAAA
7w	MA1101.2	BACH2	chr2	51844672	51844690	+	7.44444	5.91e-05	0.923	TTAACCTGACTCATTTGTC
7w	MA1101.2	BACH2	chr6	116675073	116675091	+	7.44444	5.91e-05	0.923	CCAGCATGAGTCGTGCTCT
7w	MA1101.2	BACH2	chr18	64619147	64619165	+	7.42222	5.94e-05	0.923	CAATAATGCCTCATTTCTG
7w	MA1101.2	BACH2	chr12	17635718	17635736	-	7.35556	6.04e-05	0.923	GTTCTCTGACTCATTCTTT
7w	MA1101.2	BACH2	chr10	121375372	121375390	+	7.31111	6.11e-05	0.923	GGAGGATGAGTCAGTTTGA
7w	MA1101.2	BACH2	chr2	68535578	68535596	-	7.28889	6.14e-05	0.923	CCTGAATGAGTCAGTCATT
7w	MA1101.2	BACH2	chr16	59604836	59604854	+	7.28889	6.14e-05	0.923	GGGAAATGCCTCATCTTAG
7w	MA1101.2	BACH2	chr1	178291894	178291912	-	7.26667	6.18e-05	0.923	CACAGGTGACTCATTTCCT
7w	MA1101.2	BACH2	chr12	74414775	74414793	+	7.26667	6.18e-05	0.923	ATACTATGACTCAAGCAAC
7w	MA1101.2	BACH2	chr10	121376354	121376372	-	7.22222	6.25e-05	0.923	ACGAGGTGACTCACCAGCC
7w	MA1101.2	BACH2	chr5	40316670	40316688	+	7.22222	6.25e-05	0.923	CTGCCATGACCCATCATAG
7w	MA1101.2	BACH2	chr4	95885096	95885114	-	7.2	6.28e-05	0.923	TATGCATGTGTCATGATTC
7w	MA1101.2	BACH2	chr15	86821623	86821641	-	7.17778	6.32e-05	0.923	TAACCATGACACATGACTT
7w	MA1101.2	BACH2	chr3	68268268	68268286	+	7.15556	6.35e-05	0.923	TTTGCATTACTCATGGCAA
7w	MA1101.2	BACH2	chr16	23234783	23234801	-	7.13333	6.39e-05	0.923	CAAGCATGACTCAAAATGA
7w	MA1101.2	BACH2	chr1	110469383	110469401	-	7.11111	6.43e-05	0.923	GATAGATGACTCAGAATGC
7w	MA1101.2	BACH2	chr10	95472492	95472510	+	7.11111	6.43e-05	0.923	GTATTATGACTCAGTGAGA
7w	MA1101.2	BACH2	chr1	178844169	178844187	-	7.06667	6.5e-05	0.923	AGAACATGGCTCATGGCAT
7w	MA1101.2	BACH2	chr6	82133870	82133888	+	7.04444	6.53e-05	0.923	ATATTCTGAGTCATAGTCT
7w	MA1101.2	BACH2	chr11	33672827	33672845	-	7.02222	6.57e-05	0.923	AACAAGTGAGTCACATTGT
7w	MA1101.2	BACH2	chr4	55775561	55775579	-	7.02222	6.57e-05	0.923	AAGTCCTGACTCATTGCAG
7w	MA1101.2	BACH2	chr1	110469383	110469401	+	7	6.61e-05	0.923	GCATTCTGAGTCATCTATC
7w	MA1101.2	BACH2	chr4	45507281	45507299	-	6.97778	6.64e-05	0.923	TTACCATGAGGCAGCTGAG
7w	MA1101.2	BACH2	chr6	58933856	58933874	-	6.95556	6.68e-05	0.923	TGAACATGAATCATGCACA
7w	MA1101.2	BACH2	chr10	86890365	86890383	+	6.95556	6.68e-05	0.923	TCCCAGTGACTCAGCCATA
7w	MA1101.2	BACH2	chr13	56614547	56614565	+	6.93333	6.72e-05	0.923	TGTAAGTGAGTCAGCCAAT
7w	MA1101.2	BACH2	chr1	178844169	178844187	+	6.93333	6.72e-05	0.923	ATGCCATGAGCCATGTTCT
7w	MA1101.2	BACH2	chr11	9418754	9418772	+	6.91111	6.75e-05	0.923	GAGAGATGACTCAGTGATG
7w	MA1101.2	BACH2	chr6	126771944	126771962	+	6.91111	6.75e-05	0.923	TTTCTCTGACTCATGAGTC
7w	MA1101.2	BACH2	chr1	162334475	162334493	+	6.91111	6.75e-05	0.923	ACTTAATGCCTCACGTTTG
7w	MA1101.2	BACH2	chr17	93610354	93610372	+	6.88889	6.79e-05	0.923	TACAGATGACTCACAGGCT
7w	MA1101.2	BACH2	chr10	121376396	121376414	-	6.84444	6.87e-05	0.923	ATCATGTGACTCAGGCCAC
7w	MA1101.2	BACH2	chr16	93933012	93933030	+	6.84444	6.87e-05	0.923	GGAGGGTGAGTCACATGAC
7w	MA1101.2	BACH2	chr7	55198989	55199007	-	6.82222	6.9e-05	0.923	CAGCTGTGAGTCAGCTGTG
7w	MA1101.2	BACH2	chr1	151685221	151685239	-	6.82222	6.9e-05	0.923	TCCGGGTGACTCACACATT
7w	MA1101.2	BACH2	chr18	14331488	14331506	-	6.8	6.94e-05	0.923	CTGTTCTGAGTCATCCATT
7w	MA1101.2	BACH2	chr15	76281457	76281475	-	6.77778	6.98e-05	0.923	TCAGCATGAGGCAGCCCCA
7w	MA1101.2	BACH2	chr8	121016664	121016682	-	6.77778	6.98e-05	0.923	GGTCACTGACTCATGCCTA
7w	MA1101.2	BACH2	chr18	64618441	64618459	-	6.75556	7.02e-05	0.923	TGGCTGTGACTCAGGATGA
7w	MA1101.2	BACH2	chr6	116675073	116675091	-	6.73333	7.06e-05	0.923	AGAGCACGACTCATGCTGG
7w	MA1101.2	BACH2	chr8	73295759	73295777	+	6.73333	7.06e-05	0.923	GAAACATGAGTAACCAACA
7w	MA1101.2	BACH2	chr5	17584739	17584757	+	6.71111	7.1e-05	0.923	AGAGACTGAGTCATTGCTC
7w	MA1101.2	BACH2	chr13	44254059	44254077	+	6.71111	7.1e-05	0.923	AATCCATTACTCACGATGA
7w	MA1101.2	BACH2	chr17	78539643	78539661	+	6.68889	7.14e-05	0.923	ACTCACTGAGTCATCTCTC
7w	MA1101.2	BACH2	chr5	122113815	122113833	+	6.66667	7.18e-05	0.923	AGAATCTGAGTCACCCCTT
7w	MA1101.2	BACH2	chr16	41612629	41612647	-	6.64444	7.22e-05	0.923	TGTGCCTGAGTCATTTTCT
7w	MA1101.2	BACH2	chr18	64619147	64619165	-	6.64444	7.22e-05	0.923	CAGAAATGAGGCATTATTG
7w	MA1101.2	BACH2	chr16	33931699	33931717	+	6.64444	7.22e-05	0.923	GCCTCATGCCTCATCAGGG
7w	MA1101.2	BACH2	chr3	79193161	79193179	+	6.64444	7.22e-05	0.923	AAACCCTGACTCACAGGCA
7w	MA1101.2	BACH2	chr5	122113815	122113833	-	6.62222	7.26e-05	0.923	AAGGGGTGACTCAGATTCT
7w	MA1101.2	BACH2	chr18	53537844	53537862	-	6.6	7.3e-05	0.923	GCAGAGTGAGTCAGACTGC
7w	MA1101.2	BACH2	chr9	16256496	16256514	+	6.6	7.3e-05	0.923	TATCTATTAGTCATCATTG
7w	MA1101.2	BACH2	chr13	92736660	92736678	+	6.6	7.3e-05	0.923	CCTGTGTGAGTCAGGGAAG
7w	MA1101.2	BACH2	chr2	160140392	160140410	-	6.57778	7.34e-05	0.923	TAATCGTGACTCAAGGACA
7w	MA1101.2	BACH2	chr6	55579670	55579688	+	6.57778	7.34e-05	0.923	GGAGCGTGACTAATGGCGC
7w	MA1101.2	BACH2	chr11	94614720	94614738	+	6.57778	7.34e-05	0.923	CAGAAATGACTCAGCTGCA
7w	MA1101.2	BACH2	chr12	62632008	62632026	-	6.55556	7.38e-05	0.923	AATGAGTGCCTCACTGTTC
7w	MA1101.2	BACH2	chr7	110941802	110941820	-	6.55556	7.38e-05	0.923	TGGCAGTGACTCAGCAGTA
7w	MA1101.2	BACH2	chr3	8550187	8550205	+	6.55556	7.38e-05	0.923	GCCTCATGACTAATGGCTT
7w	MA1101.2	BACH2	chr10	95472279	95472297	+	6.55556	7.38e-05	0.923	TCTAAATGCGTCATCCCCT
7w	MA1101.2	BACH2	chr8	126684184	126684202	+	6.55556	7.38e-05	0.923	TCTTCATGACTCAGAGGCC
7w	MA1101.2	BACH2	chr4	47208946	47208964	-	6.53333	7.42e-05	0.923	CTCTAGTGACTCAGGCTGA
7w	MA1101.2	BACH2	chr13	70884528	70884546	+	6.51111	7.46e-05	0.923	TATCTATGAGGCATAAATA
7w	MA1101.2	BACH2	chr2	153808358	153808376	+	6.51111	7.46e-05	0.923	GCGGAGTGAGTCACTCTGA
7w	MA1101.2	BACH2	chr1	184107052	184107070	-	6.48889	7.5e-05	0.923	TTTGGGTGAGTCACTGAGA
7w	MA1101.2	BACH2	chr7	142335431	142335449	+	6.48889	7.5e-05	0.923	TAAACCTGAGTCAGCCAGT
7w	MA1101.2	BACH2	chr4	98337390	98337408	-	6.46667	7.54e-05	0.923	TCGCTATGAGTCAGAGTCT
7w	MA1101.2	BACH2	chr18	62746086	62746104	+	6.46667	7.54e-05	0.923	GTACCGTAACTCATCCTAC
7w	MA1101.2	BACH2	chr19	9066226	9066244	-	6.44444	7.58e-05	0.923	TCACAATGACTAACCCTTA
7w	MA1101.2	BACH2	chr13	70884528	70884546	-	6.42222	7.63e-05	0.923	TATTTATGCCTCATAGATA
7w	MA1101.2	BACH2	chr11	71141503	71141521	-	6.4	7.67e-05	0.923	TGTGAATGCCTCATTGTCC
7w	MA1101.2	BACH2	chr5	92888710	92888728	-	6.37778	7.71e-05	0.923	GACCTGTGACTCAGTGCTT
7w	MA1101.2	BACH2	chr15	86821623	86821641	+	6.37778	7.71e-05	0.923	AAGTCATGTGTCATGGTTA
7w	MA1101.2	BACH2	chr16	57427640	57427658	+	6.33333	7.8e-05	0.923	CAAGCATTAGTCACCAGCT
7w	MA1101.2	BACH2	chr11	46236092	46236110	+	6.31111	7.84e-05	0.923	CACCCCTGCCTCATCTTTT
7w	MA1101.2	BACH2	chr7	111297201	111297219	+	6.31111	7.84e-05	0.923	CTCCTGTGACTCACTGAGT
7w	MA1101.2	BACH2	chr19	44694916	44694934	-	6.28889	7.88e-05	0.923	GGTCAATGACTCACATGCC
7w	MA1101.2	BACH2	chr5	113882617	113882635	-	6.26667	7.93e-05	0.923	GTGGAGTGACTCAGGAGCC
7w	MA1101.2	BACH2	chr4	32379360	32379378	-	6.24444	7.97e-05	0.923	TGAAGATGCCTCAGGATTA
7w	MA1101.2	BACH2	chr13	46039533	46039551	-	6.24444	7.97e-05	0.923	TTTTCATGAGCCATCATCC
7w	MA1101.2	BACH2	chr12	117079724	117079742	-	6.24444	7.97e-05	0.923	GGGAGATGAGTCAGGGAGC
7w	MA1101.2	BACH2	chr2	166324874	166324892	-	6.24444	7.97e-05	0.923	GACTGATGCCTCATGGGGT
7w	MA1101.2	BACH2	chr10	26006697	26006715	+	6.22222	8.02e-05	0.923	ATAGCATGACTAATTTGAG
7w	MA1101.2	BACH2	chr7	79133565	79133583	+	6.22222	8.02e-05	0.923	ACATAGTGAGTCAGACTCG
7w	MA1101.2	BACH2	chr7	111297201	111297219	-	6.15556	8.15e-05	0.923	ACTCAGTGAGTCACAGGAG
7w	MA1101.2	BACH2	chr1	39093330	39093348	+	6.15556	8.15e-05	0.923	TAAATATGAGGCAGGATGT
7w	MA1101.2	BACH2	chr1	86219654	86219672	-	6.13333	8.19e-05	0.923	TGCGTATGACTCAGGAGGT
7w	MA1101.2	BACH2	chr19	44694916	44694934	+	6.13333	8.19e-05	0.923	GGCATGTGAGTCATTGACC
7w	MA1101.2	BACH2	chr4	32302025	32302043	+	6.11111	8.24e-05	0.923	TTCTGGTGAGTCACTTTCT
7w	MA1101.2	BACH2	chr5	108790523	108790541	+	6.11111	8.24e-05	0.923	TCTCCATGCCTCAGGCAAG
7w	MA1101.2	BACH2	chr5	119691276	119691294	-	6.08889	8.28e-05	0.923	GGCGCCTGACTCACGCTGG
7w	MA1101.2	BACH2	chr4	32302667	32302685	+	6.08889	8.28e-05	0.923	CTGAAGTGAGTCAGGGGTG
7w	MA1101.2	BACH2	chr5	99092903	99092921	+	6.08889	8.28e-05	0.923	CATTCATGATTCATGGAAG
7w	MA1101.2	BACH2	chr2	116043129	116043147	-	6.06667	8.33e-05	0.923	AAAACATGACCCACGACAG
7w	MA1101.2	BACH2	chr16	23136774	23136792	+	6.06667	8.33e-05	0.923	CTCTGGTGAGTCAGCTTCC
7w	MA1101.2	BACH2	chr10	24803460	24803478	+	6.06667	8.33e-05	0.923	CTAAAATGACTAATCTCAT
7w	MA1101.2	BACH2	chr9	39207327	39207345	-	6.04444	8.37e-05	0.923	AACAAATGACTCAGTCAGT
7w	MA1101.2	BACH2	chr10	121376354	121376372	+	6.04444	8.37e-05	0.923	GGCTGGTGAGTCACCTCGT
7w	MA1101.2	BACH2	chr4	154178631	154178649	+	6.04444	8.37e-05	0.923	TGACCCTGAGTCATTTGCT
7w	MA1101.2	BACH2	chr12	16658739	16658757	+	6.02222	8.42e-05	0.923	ACAGCATGTGTCATGCCTG
7w	MA1101.2	BACH2	chr4	29332967	29332985	-	6	8.47e-05	0.923	ATAGCATGAGACATGAAAC
7w	MA1101.2	BACH2	chr14	121105089	121105107	-	6	8.47e-05	0.923	GTTGCCTGACTCACCAGGA
7w	MA1101.2	BACH2	chr16	33742292	33742310	+	6	8.47e-05	0.923	AGTTCATGCGTCATAAGGT
7w	MA1101.2	BACH2	chr9	39208473	39208491	+	6	8.47e-05	0.923	GATTCCTGAGTCATTGGAA
7w	MA1101.2	BACH2	chr13	46096448	46096466	+	6	8.47e-05	0.923	GATCCATGAGTAATTGACT
7w	MA1101.2	BACH2	chr12	62632008	62632026	+	6	8.47e-05	0.923	GAACAGTGAGGCACTCATT
7w	MA1101.2	BACH2	chr5	99386761	99386779	+	5.97778	8.51e-05	0.923	CTATAATGAATCATCTTCA
7w	MA1101.2	BACH2	chr4	32303992	32304010	-	5.95556	8.56e-05	0.923	CTCACATGACTCAACAAAT
7w	MA1101.2	BACH2	chr18	34096945	34096963	-	5.93333	8.61e-05	0.923	GAGTTGTGAGGCATAGTTT
7w	MA1101.2	BACH2	chr9	91476764	91476782	+	5.93333	8.61e-05	0.923	CACTCGTGAGTCAGATAAC
7w	MA1101.2	BACH2	chr17	78539643	78539661	-	5.88889	8.7e-05	0.923	GAGAGATGACTCAGTGAGT
7w	MA1101.2	BACH2	chr9	24435130	24435148	-	5.86667	8.75e-05	0.923	AGCTTGTGCGTCATCACTT
7w	MA1101.2	BACH2	chr16	33742292	33742310	-	5.86667	8.75e-05	0.923	ACCTTATGACGCATGAACT
7w	MA1101.2	BACH2	chr4	29332967	29332985	+	5.86667	8.75e-05	0.923	GTTTCATGTCTCATGCTAT
7w	MA1101.2	BACH2	chr2	65813688	65813706	+	5.86667	8.75e-05	0.923	GCAGAATGAATCATCTTGC
7w	MA1101.2	BACH2	chr4	95885096	95885114	+	5.86667	8.75e-05	0.923	GAATCATGACACATGCATA
7w	MA1101.2	BACH2	chr14	97489353	97489371	+	5.86667	8.75e-05	0.923	AATGAATGATTCATCCATA
7w	MA1101.2	BACH2	chr4	154179074	154179092	+	5.86667	8.75e-05	0.923	AAATAATGTGTCATCATTA
7w	MA1101.2	BACH2	chr11	71141503	71141521	+	5.84444	8.8e-05	0.925	GGACAATGAGGCATTCACA
7w	MA1101.2	BACH2	chr7	118591150	118591168	-	5.82222	8.84e-05	0.925	AATGAATGAGTAATAGTTA
7w	MA1101.2	BACH2	chr9	14559639	14559657	+	5.82222	8.84e-05	0.925	TACTAGTGACTCAGCAGAG
7w	MA1101.2	BACH2	chr5	121998826	121998844	-	5.8	8.89e-05	0.926	GGGTAGTGACTCAGCAAAG
7w	MA1101.2	BACH2	chr6	49495628	49495646	-	5.77778	8.94e-05	0.926	ACTCAGTGCCTCATCCCGA
7w	MA1101.2	BACH2	chr6	147793920	147793938	+	5.77778	8.94e-05	0.926	TTCCTGTGAGTCAGTCTAC
7w	MA1101.2	BACH2	chr3	8550187	8550205	-	5.75556	8.99e-05	0.928	AAGCCATTAGTCATGAGGC
7w	MA1101.2	BACH2	chr9	5448475	5448493	+	5.73333	9.04e-05	0.928	CACACATGCCTCAGGGAAG
7w	MA1101.2	BACH2	chr18	74877486	74877504	+	5.73333	9.04e-05	0.928	CCCACATGACTCAGATAAA
7w	MA1101.2	BACH2	chr6	52442642	52442660	-	5.71111	9.09e-05	0.93	GAGCTCTGAGTCATGACCA
7w	MA1101.2	BACH2	chr9	84280139	84280157	-	5.66667	9.19e-05	0.937	TGACCATAACTCATGGCAT
7w	MA1101.2	BACH2	chr11	46236092	46236110	-	5.64444	9.24e-05	0.937	AAAAGATGAGGCAGGGGTG
7w	MA1101.2	BACH2	chr1	149541691	149541709	+	5.64444	9.24e-05	0.937	AAAAAATGCCTCAGGGAGA
7w	MA1101.2	BACH2	chr7	51749843	51749861	-	5.6	9.34e-05	0.939	CCTGAATGAGTCACAAGGG
7w	MA1101.2	BACH2	chr6	137559047	137559065	-	5.6	9.34e-05	0.939	GGCGAGTGAGTCAGCGGAC
7w	MA1101.2	BACH2	chr4	148109405	148109423	-	5.6	9.34e-05	0.939	ATACACTGACTCACAGAAT
7w	MA1101.2	BACH2	chr4	32379360	32379378	+	5.57778	9.4e-05	0.939	TAATCCTGAGGCATCTTCA
7w	MA1101.2	BACH2	chr8	121885476	121885494	+	5.57778	9.4e-05	0.939	AATTCCTGACTCAGCAAGT
7w	MA1101.2	BACH2	chr16	72585512	72585530	-	5.55556	9.45e-05	0.941	AAAGCCTGAGGCACCACTG
7w	MA1101.2	BACH2	chr17	59461785	59461803	+	5.53333	9.5e-05	0.944	GTAGCATGATTCAGCATAA
7w	MA1101.2	BACH2	chr10	121375100	121375118	-	5.51111	9.55e-05	0.946	CCACAGTGAGGCACCACAC
7w	MA1101.2	BACH2	chr15	100687340	100687358	-	5.48889	9.61e-05	0.949	CACAGATGACTCAGAACTG
7w	MA1101.2	BACH2	chr10	66770718	66770736	-	5.46667	9.66e-05	0.951	CTTTAATGAGGCACCGCAA
7w	MA1101.2	BACH2	chr2	12534107	12534125	-	5.42222	9.77e-05	0.953	AAAGTCTGACTCAGCCAGT
7w	MA1101.2	BACH2	chr11	34352217	34352235	-	5.42222	9.77e-05	0.953	ACATGATGGCTCATGGTTG
7w	MA1101.2	BACH2	chr2	160777605	160777623	-	5.42222	9.77e-05	0.953	TAAGTATGTGTCATCATAC
7w	MA1101.2	BACH2	chr13	9949162	9949180	-	5.4	9.82e-05	0.953	CTCCAGTGCCTCATGTCAC
7w	MA1101.2	BACH2	chr14	115620817	115620835	-	5.4	9.82e-05	0.953	AGACCATGAGGCAGAGAAG
108w	MA1101.2	BACH2	chr7	81573104	81573122	+	22.5111	5.07e-09	0.0251	TAACCATGAGTCATCATTA
108w	MA1101.2	BACH2	chr7	91690107	91690125	+	21.8889	1.26e-08	0.0278	AAAACATGACTCATGTTTC
108w	MA1101.2	BACH2	chr11	47186250	47186268	+	21.6889	1.69e-08	0.0278	GAAACATGAGTCATCCTTA
108w	MA1101.2	BACH2	chr7	91690107	91690125	-	21.4	2.42e-08	0.0299	GAAACATGAGTCATGTTTT
108w	MA1101.2	BACH2	chr13	54101236	54101254	+	19.8444	1.37e-07	0.136	TCAGCATGACTCATCCTCC
108w	MA1101.2	BACH2	chr9	70842562	70842580	+	19.2222	2.45e-07	0.144	TGAGCATGAGTCATCATCA
108w	MA1101.2	BACH2	chr3	60196195	60196213	-	19.1556	2.6e-07	0.144	AATCCATGACTCATAATTT
108w	MA1101.2	BACH2	chr9	42871934	42871952	-	19.0222	2.92e-07	0.144	CACACATGAGTCATCATTT
108w	MA1101.2	BACH2	chr11	47186250	47186268	-	18.9778	3.03e-07	0.144	TAAGGATGACTCATGTTTC
108w	MA1101.2	BACH2	chr1	172960653	172960671	-	18.8444	3.4e-07	0.144	TGTCCATGACTCATCCTAC
108w	MA1101.2	BACH2	chr3	126986787	126986805	+	18.7778	3.59e-07	0.144	AAAAAATGACTCATCATAA
108w	MA1101.2	BACH2	chr15	26563012	26563030	+	18.7556	3.66e-07	0.144	GTAACATGACTCATCTCAT
108w	MA1101.2	BACH2	chr7	81573104	81573122	-	18.6889	3.87e-07	0.144	TAATGATGACTCATGGTTA
108w	MA1101.2	BACH2	chr12	75425444	75425462	+	18.6222	4.09e-07	0.144	TGAGCATGACTCATAATTT
108w	MA1101.2	BACH2	chr3	60196195	60196213	+	18.3778	4.97e-07	0.164	AAATTATGAGTCATGGATT
108w	MA1101.2	BACH2	chr5	126967206	126967224	-	18.1111	6.11e-07	0.176	ATAGTGTGACTCATCCTTA
108w	MA1101.2	BACH2	chr15	92054516	92054534	-	18.0667	6.33e-07	0.176	TAGCCATGAGTCATCACTG
108w	MA1101.2	BACH2	chr10	124970057	124970075	+	17.9556	6.89e-07	0.176	AATCAATGACTCATCCTCT
108w	MA1101.2	BACH2	chr4	86953646	86953664	+	17.9333	7.01e-07	0.176	GGAGCATGAGTCATCAGAC
108w	MA1101.2	BACH2	chr6	31290237	31290255	-	17.9111	7.13e-07	0.176	GAAGAATGACTCATCAAAC
108w	MA1101.2	BACH2	chr10	96751056	96751074	+	17.7111	8.28e-07	0.187	GTAGCGTGAGTCATCCCAG
108w	MA1101.2	BACH2	chr12	75425444	75425462	-	17.4889	9.69e-07	0.187	AAATTATGAGTCATGCTCA
108w	MA1101.2	BACH2	chr4	9385521	9385539	-	17.4222	1.01e-06	0.187	CTATAATGAGTCATCTTTC
108w	MA1101.2	BACH2	chr1	34824341	34824359	+	17.4	1.03e-06	0.187	ACAACATGACTCATCTCCT
108w	MA1101.2	BACH2	chr14	25044267	25044285	+	17.3778	1.05e-06	0.187	GCAGCATGAGTCATGAAGC
108w	MA1101.2	BACH2	chr9	47838539	47838557	-	17.3778	1.05e-06	0.187	TCTGCATGACTCATGACTC
108w	MA1101.2	BACH2	chr7	61613265	61613283	+	17.3556	1.06e-06	0.187	TATAAATGACTCATGATTT
108w	MA1101.2	BACH2	chr3	95246827	95246845	+	17.3556	1.06e-06	0.187	TAAACATGACTCAGCATTC
108w	MA1101.2	BACH2	chr3	137561759	137561777	+	17.2889	1.11e-06	0.188	CTAGCATGAGTCATTGTCG
108w	MA1101.2	BACH2	chr5	31751113	31751131	+	17.2	1.18e-06	0.188	GGAGCGTGACTCATTATTT
108w	MA1101.2	BACH2	chr4	11536042	11536060	+	17.1556	1.22e-06	0.188	ATGGCATGAGTCACCAATT
108w	MA1101.2	BACH2	chr5	121236279	121236297	-	17.0667	1.3e-06	0.188	ATAACATGACTCACCACAG
108w	MA1101.2	BACH2	chr3	137561759	137561777	-	17.0667	1.3e-06	0.188	CGACAATGACTCATGCTAG
108w	MA1101.2	BACH2	chr7	61613265	61613283	-	17	1.36e-06	0.188	AAATCATGAGTCATTTATA
108w	MA1101.2	BACH2	chr9	94607082	94607100	-	17	1.36e-06	0.188	AGTTCGTGACTCATGATTA
108w	MA1101.2	BACH2	chr9	35687305	35687323	+	16.9556	1.4e-06	0.188	TTGTCATGACTCACCCTTC
108w	MA1101.2	BACH2	chr14	54086888	54086906	+	16.9333	1.42e-06	0.188	CAAACATGACTCATTTCTT
108w	MA1101.2	BACH2	chr9	73708568	73708586	-	16.8889	1.46e-06	0.188	AACACATGAGTCATGAAAC
108w	MA1101.2	BACH2	chr7	57357866	57357884	+	16.8444	1.5e-06	0.188	CTAGTATGAGTCATCACTA
108w	MA1101.2	BACH2	chr9	94607082	94607100	+	16.8222	1.53e-06	0.188	TAATCATGAGTCACGAACT
108w	MA1101.2	BACH2	chr4	17864968	17864986	+	16.7111	1.64e-06	0.193	CTTTCATGACTCATAATTT
108w	MA1101.2	BACH2	chr19	53107684	53107702	-	16.7111	1.64e-06	0.193	AATAAATGAGTCATCGATT
108w	MA1101.2	BACH2	chr9	73708568	73708586	+	16.6444	1.71e-06	0.195	GTTTCATGACTCATGTGTT
108w	MA1101.2	BACH2	chr6	17119673	17119691	+	16.6222	1.73e-06	0.195	TTAGCATGACTCATTTGTT
108w	MA1101.2	BACH2	chr4	17864968	17864986	-	16.4667	1.91e-06	0.197	AAATTATGAGTCATGAAAG
108w	MA1101.2	BACH2	chr14	25044267	25044285	-	16.4667	1.91e-06	0.197	GCTTCATGACTCATGCTGC
108w	MA1101.2	BACH2	chr15	36791492	36791510	-	16.4444	1.93e-06	0.197	CTGACATGACTCACGATTC
108w	MA1101.2	BACH2	chr6	26324484	26324502	+	16.3556	2.04e-06	0.197	TGAGCATGACTCATTGTGA
108w	MA1101.2	BACH2	chr15	36791492	36791510	+	16.3333	2.07e-06	0.197	GAATCGTGAGTCATGTCAG
108w	MA1101.2	BACH2	chr11	62005721	62005739	+	16.3333	2.07e-06	0.197	TCAGAATGACTCATGCTCA
108w	MA1101.2	BACH2	chr6	27977578	27977596	+	16.2889	2.13e-06	0.197	CAAAGATGACTCATCTCTC
108w	MA1101.2	BACH2	chr7	79270985	79271003	+	16.2889	2.13e-06	0.197	CTTCAGTGACTCATCCTTT
108w	MA1101.2	BACH2	chr12	24525193	24525211	+	16.2444	2.18e-06	0.197	AGGGCGTGAGTCATCCTGT
108w	MA1101.2	BACH2	chr16	95771092	95771110	-	16.2222	2.21e-06	0.197	TGACCATGAGTCACCCCCT
108w	MA1101.2	BACH2	chr5	150133572	150133590	+	16.2222	2.21e-06	0.197	ATGGAATGAGTCATCTTTG
108w	MA1101.2	BACH2	chr18	19655727	19655745	+	16.0889	2.4e-06	0.197	GCAGAATGAGTCACCCTTC
108w	MA1101.2	BACH2	chr3	120648532	120648550	+	16.0667	2.43e-06	0.197	GTAGAATGAGTCACCCTAG
108w	MA1101.2	BACH2	chr10	124970005	124970023	+	16.0667	2.43e-06	0.197	AATCAGTGACTCATCATCT
108w	MA1101.2	BACH2	chr10	124970031	124970049	+	16.0667	2.43e-06	0.197	AATCAGTGACTCATCATCT
108w	MA1101.2	BACH2	chr6	26324484	26324502	-	16.0444	2.46e-06	0.197	TCACAATGAGTCATGCTCA
108w	MA1101.2	BACH2	chr14	21932905	21932923	+	15.9778	2.56e-06	0.197	AAGGAGTGAGTCATCCTTG
108w	MA1101.2	BACH2	chr12	6590369	6590387	-	15.9556	2.6e-06	0.197	GAAACATGAGTCACCAGAG
108w	MA1101.2	BACH2	chr11	62005721	62005739	-	15.9556	2.6e-06	0.197	TGAGCATGAGTCATTCTGA
108w	MA1101.2	BACH2	chr11	81096136	81096154	-	15.9556	2.6e-06	0.197	CACGCATGAGTCATCCCCG
108w	MA1101.2	BACH2	chr7	125710668	125710686	-	15.9556	2.6e-06	0.197	ATAATATGACTCATTATTC
108w	MA1101.2	BACH2	chr12	91879044	91879062	-	15.9111	2.67e-06	0.2	CATACATGACTCATAGATT
108w	MA1101.2	BACH2	chr18	28885628	28885646	+	15.8444	2.77e-06	0.201	CTGCCATGACTCATCTGAC
108w	MA1101.2	BACH2	chr5	31751113	31751131	-	15.8444	2.77e-06	0.201	AAATAATGAGTCACGCTCC
108w	MA1101.2	BACH2	chr2	138820684	138820702	-	15.8222	2.81e-06	0.201	GTTACATGACTCACCATCC
108w	MA1101.2	BACH2	chr9	42871934	42871952	+	15.7778	2.88e-06	0.201	AAATGATGACTCATGTGTG
108w	MA1101.2	BACH2	chr13	34942597	34942615	-	15.7111	2.98e-06	0.201	GGAACATGACTCATTCAAT
108w	MA1101.2	BACH2	chr10	117721586	117721604	-	15.7111	2.98e-06	0.201	GGAACATGACTCATAATGT
108w	MA1101.2	BACH2	chr13	54101236	54101254	-	15.6889	3.02e-06	0.201	GGAGGATGAGTCATGCTGA
108w	MA1101.2	BACH2	chr1	172960653	172960671	+	15.6667	3.06e-06	0.201	GTAGGATGAGTCATGGACA
108w	MA1101.2	BACH2	chr14	92271402	92271420	-	15.6222	3.14e-06	0.201	AGTGAATGAGTCATGAATT
108w	MA1101.2	BACH2	chr14	54086888	54086906	-	15.6	3.17e-06	0.201	AAGAAATGAGTCATGTTTG
108w	MA1101.2	BACH2	chr1	58525126	58525144	-	15.6	3.17e-06	0.201	AAATAATGAGTCATCAGGT
108w	MA1101.2	BACH2	chr11	84357917	84357935	+	15.5778	3.21e-06	0.201	CAGGCATGAGTCACCACAC
108w	MA1101.2	BACH2	chr9	47838539	47838557	+	15.5333	3.29e-06	0.201	GAGTCATGAGTCATGCAGA
108w	MA1101.2	BACH2	chr5	133267516	133267534	-	15.5333	3.29e-06	0.201	TAGACGTGACTCATCACTG
108w	MA1101.2	BACH2	chr13	34942597	34942615	+	15.4889	3.37e-06	0.201	ATTGAATGAGTCATGTTCC
108w	MA1101.2	BACH2	chrX	19172067	19172085	-	15.4667	3.41e-06	0.201	ATGGCATGAGTCAGCTTTT
108w	MA1101.2	BACH2	chrX	70681885	70681903	-	15.4667	3.41e-06	0.201	CTCAAATGACTCATGATTT
108w	MA1101.2	BACH2	chr12	91879044	91879062	+	15.4667	3.41e-06	0.201	AATCTATGAGTCATGTATG
108w	MA1101.2	BACH2	chr14	92271402	92271420	+	15.4	3.54e-06	0.206	AATTCATGACTCATTCACT
108w	MA1101.2	BACH2	chr18	29207232	29207250	-	15.3556	3.63e-06	0.208	TAATTATGACTCATCTGTA
108w	MA1101.2	BACH2	chr16	84627229	84627247	+	15.3333	3.67e-06	0.208	CCAACATGACTCATTGATG
108w	MA1101.2	BACH2	chr6	17119673	17119691	-	15.2889	3.76e-06	0.209	AACAAATGAGTCATGCTAA
108w	MA1101.2	BACH2	chr9	70842562	70842580	-	15.2889	3.76e-06	0.209	TGATGATGACTCATGCTCA
108w	MA1101.2	BACH2	chr10	33157855	33157873	+	15.2222	3.9e-06	0.211	TAACTGTGAGTCATCCAAG
108w	MA1101.2	BACH2	chr3	68827827	68827845	-	15.1778	3.99e-06	0.211	AACCCATGAGTCATAAATG
108w	MA1101.2	BACH2	chrX	70681885	70681903	+	15.1333	4.09e-06	0.211	AAATCATGAGTCATTTGAG
108w	MA1101.2	BACH2	chr1	72810519	72810537	+	15.1111	4.13e-06	0.211	GGAAAATGAGTCATCAATG
108w	MA1101.2	BACH2	chr10	117721586	117721604	+	15.1111	4.13e-06	0.211	ACATTATGAGTCATGTTCC
108w	MA1101.2	BACH2	chr10	20206257	20206275	-	15.0889	4.18e-06	0.211	AGACTATGAGTCATCTCCT
108w	MA1101.2	BACH2	chr16	83316552	83316570	+	15.0889	4.18e-06	0.211	GCACAATGACTCATGCCGT
108w	MA1101.2	BACH2	chr7	121091151	121091169	+	15.0444	4.28e-06	0.211	CGAAAGTGACTCATGTTTT
108w	MA1101.2	BACH2	chr2	129580858	129580876	-	15.0222	4.33e-06	0.211	AAACTGTGACTCACCACTC
108w	MA1101.2	BACH2	chr7	102331778	102331796	-	15	4.38e-06	0.211	AATTTATGAGTCACCCTTG
108w	MA1101.2	BACH2	chr9	35687305	35687323	-	14.9778	4.43e-06	0.211	GAAGGGTGAGTCATGACAA
108w	MA1101.2	BACH2	chr6	27977578	27977596	-	14.9333	4.53e-06	0.211	GAGAGATGAGTCATCTTTG
108w	MA1101.2	BACH2	chr6	31289115	31289133	-	14.9333	4.53e-06	0.211	GCAACGTGACTCACCATGT
108w	MA1101.2	BACH2	chr12	43827420	43827438	-	14.9333	4.53e-06	0.211	CCTTCATGAGTCATCGCCC
108w	MA1101.2	BACH2	chr3	68827827	68827845	+	14.8889	4.64e-06	0.211	CATTTATGACTCATGGGTT
108w	MA1101.2	BACH2	chr8	109675946	109675964	-	14.8667	4.69e-06	0.211	CATACATGACTCATACATG
108w	MA1101.2	BACH2	chr2	72602298	72602316	-	14.8	4.85e-06	0.211	TTGCTGTGACTCATCCTTA
108w	MA1101.2	BACH2	chr10	86513983	86514001	-	14.8	4.85e-06	0.211	ACAACATGAGTCACCGAGG
108w	MA1101.2	BACH2	chr3	105668355	105668373	+	14.8	4.85e-06	0.211	AAAGCCTGAGTCATCCCTT
108w	MA1101.2	BACH2	chr10	124970057	124970075	-	14.8	4.85e-06	0.211	AGAGGATGAGTCATTGATT
108w	MA1101.2	BACH2	chr4	9385521	9385539	+	14.7333	5.01e-06	0.211	GAAAGATGACTCATTATAG
108w	MA1101.2	BACH2	chr3	111069936	111069954	-	14.7333	5.01e-06	0.211	ATACAGTGACTCATTTTTC
108w	MA1101.2	BACH2	chr7	125710668	125710686	+	14.7333	5.01e-06	0.211	GAATAATGAGTCATATTAT
108w	MA1101.2	BACH2	chr3	126986787	126986805	-	14.7333	5.01e-06	0.211	TTATGATGAGTCATTTTTT
108w	MA1101.2	BACH2	chr6	83148016	83148034	-	14.6889	5.12e-06	0.211	AGCCCATGAGTCATCTCCC
108w	MA1101.2	BACH2	chr8	123867176	123867194	+	14.6889	5.12e-06	0.211	TAAGCGTGAGTCACTATAG
108w	MA1101.2	BACH2	chr3	105622329	105622347	+	14.6667	5.18e-06	0.211	AGAACATGACTCAGCCTCA
108w	MA1101.2	BACH2	chr5	133047596	133047614	+	14.6667	5.18e-06	0.211	TACCAATGAGTCATCTCTT
108w	MA1101.2	BACH2	chr12	13462524	13462542	+	14.6444	5.24e-06	0.211	GACTAATGACTCATGACTT
108w	MA1101.2	BACH2	chr19	37255528	37255546	+	14.6222	5.29e-06	0.211	GCACGGTGACTCATCCTGC
108w	MA1101.2	BACH2	chr8	47032309	47032327	+	14.6222	5.29e-06	0.211	GGAGAATGAGTCATCAGAA
108w	MA1101.2	BACH2	chr11	75520052	75520070	-	14.6222	5.29e-06	0.211	GCTCTGTGACTCATCCTTC
108w	MA1101.2	BACH2	chr8	109675946	109675964	+	14.6222	5.29e-06	0.211	CATGTATGAGTCATGTATG
108w	MA1101.2	BACH2	chr12	46111517	46111535	+	14.5778	5.41e-06	0.211	TAAGTATGAGTCATTTCTT
108w	MA1101.2	BACH2	chr7	121091151	121091169	-	14.5778	5.41e-06	0.211	AAAACATGAGTCACTTTCG
108w	MA1101.2	BACH2	chr1	169672011	169672029	+	14.5556	5.47e-06	0.211	AAAGTGTGACTCATCTCCA
108w	MA1101.2	BACH2	chr12	13462524	13462542	-	14.5333	5.52e-06	0.211	AAGTCATGAGTCATTAGTC
108w	MA1101.2	BACH2	chr14	64921866	64921884	-	14.5111	5.59e-06	0.211	TCTCTGTGACTCATCCTTC
108w	MA1101.2	BACH2	chr2	68368230	68368248	+	14.5111	5.59e-06	0.211	AGAACGTGAGTCAGCCTTC
108w	MA1101.2	BACH2	chr18	79467105	79467123	-	14.5111	5.59e-06	0.211	CTGACATGAGTCATCCGCC
108w	MA1101.2	BACH2	chr16	83316552	83316570	-	14.5111	5.59e-06	0.211	ACGGCATGAGTCATTGTGC
108w	MA1101.2	BACH2	chr15	26563012	26563030	-	14.4889	5.65e-06	0.211	ATGAGATGAGTCATGTTAC
108w	MA1101.2	BACH2	chr16	77602775	77602793	+	14.4889	5.65e-06	0.211	AAAGAGTGACTCATGAGCA
108w	MA1101.2	BACH2	chr1	37525254	37525272	+	14.4444	5.77e-06	0.212	CTCCTGTGACTCATCCTTC
108w	MA1101.2	BACH2	chr16	84627229	84627247	-	14.4444	5.77e-06	0.212	CATCAATGAGTCATGTTGG
108w	MA1101.2	BACH2	chr13	43948518	43948536	+	14.4222	5.83e-06	0.212	GAAAAATGACTCATTGTGC
108w	MA1101.2	BACH2	chr4	155091288	155091306	+	14.4222	5.83e-06	0.212	TCAGAGTGAGTCATCCTGC
108w	MA1101.2	BACH2	chr2	166641598	166641616	-	14.4	5.89e-06	0.212	ATATAGTGACTCATGCAGT
108w	MA1101.2	BACH2	chr4	124928290	124928308	-	14.3778	5.95e-06	0.212	GTTCCATGACTCATTTCAC
108w	MA1101.2	BACH2	chr2	166641598	166641616	+	14.3778	5.95e-06	0.212	ACTGCATGAGTCACTATAT
108w	MA1101.2	BACH2	chr13	43948518	43948536	-	14.3556	6.02e-06	0.212	GCACAATGAGTCATTTTTC
108w	MA1101.2	BACH2	chr6	31298157	31298175	-	14.3333	6.08e-06	0.212	GACCAATGACTCATGGCAA
108w	MA1101.2	BACH2	chr15	92054516	92054534	+	14.3333	6.08e-06	0.212	CAGTGATGACTCATGGCTA
108w	MA1101.2	BACH2	chr6	31298157	31298175	+	14.3111	6.15e-06	0.212	TTGCCATGAGTCATTGGTC
108w	MA1101.2	BACH2	chr19	12501128	12501146	-	14.2889	6.21e-06	0.213	CAGCCGTGAGTCACCACAT
108w	MA1101.2	BACH2	chr3	143733137	143733155	+	14.2444	6.34e-06	0.215	AATCAGTGAGTCATGGACT
108w	MA1101.2	BACH2	chr19	24193152	24193170	+	14.2222	6.41e-06	0.215	TTATCATGAGTCATAAGAG
108w	MA1101.2	BACH2	chr3	55434290	55434308	+	14.2222	6.41e-06	0.215	CAATAATGACTCATTTATT
108w	MA1101.2	BACH2	chr9	56981695	56981713	-	14.2	6.48e-06	0.215	ATTCAATGACTCACCCCTA
108w	MA1101.2	BACH2	chr19	26091531	26091549	-	14.1778	6.54e-06	0.215	TGACAGTGAGTCATGGCTG
108w	MA1101.2	BACH2	chr3	143733137	143733155	-	14.1778	6.54e-06	0.215	AGTCCATGACTCACTGATT
108w	MA1101.2	BACH2	chr8	123867176	123867194	-	14.1556	6.61e-06	0.215	CTATAGTGACTCACGCTTA
108w	MA1101.2	BACH2	chr3	55434290	55434308	-	14.0889	6.82e-06	0.215	AATAAATGAGTCATTATTG
108w	MA1101.2	BACH2	chr3	65636154	65636172	-	14.0889	6.82e-06	0.215	GGAATATGAGTCATCACCT
108w	MA1101.2	BACH2	chr5	126967206	126967224	+	14.0889	6.82e-06	0.215	TAAGGATGAGTCACACTAT
108w	MA1101.2	BACH2	chr1	63486878	63486896	-	14.0667	6.89e-06	0.215	AATAGATGACTCATCAGAA
108w	MA1101.2	BACH2	chr8	23671855	23671873	-	14.0444	6.96e-06	0.215	TGTGCATGAGTCACCACAG
108w	MA1101.2	BACH2	chr15	31536123	31536141	+	14.0444	6.96e-06	0.215	CTGCAATGACTCATCTGTT
108w	MA1101.2	BACH2	chr19	37255528	37255546	-	14.0444	6.96e-06	0.215	GCAGGATGAGTCACCGTGC
108w	MA1101.2	BACH2	chr11	115673998	115674016	-	14.0222	7.03e-06	0.215	GAAAAATGACTCATAAATA
108w	MA1101.2	BACH2	chr5	58081350	58081368	-	13.9778	7.17e-06	0.215	GAACCATGCCTCATAATTA
108w	MA1101.2	BACH2	chr4	11536042	11536060	-	13.9333	7.32e-06	0.215	AATTGGTGACTCATGCCAT
108w	MA1101.2	BACH2	chr15	91690806	91690824	-	13.9111	7.39e-06	0.215	AATAAATGAGTCATGAACA
108w	MA1101.2	BACH2	chr15	92634702	92634720	+	13.9111	7.39e-06	0.215	TGACCATGACTCACAAGTT
108w	MA1101.2	BACH2	chr1	107384713	107384731	+	13.9111	7.39e-06	0.215	TAAGAATGACTCATATCTG
108w	MA1101.2	BACH2	chr1	142625097	142625115	+	13.8889	7.47e-06	0.215	CACTTATGAGTCATCATCC
108w	MA1101.2	BACH2	chr19	24193152	24193170	-	13.8667	7.54e-06	0.215	CTCTTATGACTCATGATAA
108w	MA1101.2	BACH2	chr10	43081488	43081506	+	13.8667	7.54e-06	0.215	ACAGCATGACTCAGCCCCA
108w	MA1101.2	BACH2	chr12	46111517	46111535	-	13.8667	7.54e-06	0.215	AAGAAATGACTCATACTTA
108w	MA1101.2	BACH2	chr19	53107684	53107702	+	13.8667	7.54e-06	0.215	AATCGATGACTCATTTATT
108w	MA1101.2	BACH2	chr6	84535109	84535127	-	13.8667	7.54e-06	0.215	AATGCGTGACTCAGCCCTC
108w	MA1101.2	BACH2	chr3	105668355	105668373	-	13.8667	7.54e-06	0.215	AAGGGATGACTCAGGCTTT
108w	MA1101.2	BACH2	chr5	150133572	150133590	-	13.8667	7.54e-06	0.215	CAAAGATGACTCATTCCAT
108w	MA1101.2	BACH2	chr13	91724400	91724418	-	13.8444	7.61e-06	0.215	TTACAATGAGTCATTGGTC
108w	MA1101.2	BACH2	chr13	35417692	35417710	-	13.8222	7.69e-06	0.215	TGATCATGAGTCAGCGATA
108w	MA1101.2	BACH2	chr17	84149011	84149029	-	13.8222	7.69e-06	0.215	AAACAATGAGTCAGCCCTG
108w	MA1101.2	BACH2	chr7	109545332	109545350	-	13.8222	7.69e-06	0.215	GCTGCGTGACTCATGAGCT
108w	MA1101.2	BACH2	chr3	120648532	120648550	-	13.8222	7.69e-06	0.215	CTAGGGTGACTCATTCTAC
108w	MA1101.2	BACH2	chr12	24525193	24525211	-	13.7778	7.84e-06	0.216	ACAGGATGACTCACGCCCT
108w	MA1101.2	BACH2	chr15	37681952	37681970	-	13.7778	7.84e-06	0.216	TTGGAATGACTCATGACAG
108w	MA1101.2	BACH2	chr7	102331778	102331796	+	13.7333	8e-06	0.216	CAAGGGTGACTCATAAATT
108w	MA1101.2	BACH2	chr6	68340067	68340085	+	13.7111	8.07e-06	0.216	TTCTCATGAGTCACCACTG
108w	MA1101.2	BACH2	chr6	82868665	82868683	-	13.7111	8.07e-06	0.216	AACAGATGAGTCATCTCTC
108w	MA1101.2	BACH2	chr10	96751056	96751074	-	13.7111	8.07e-06	0.216	CTGGGATGACTCACGCTAC
108w	MA1101.2	BACH2	chr9	103899351	103899369	-	13.7111	8.07e-06	0.216	TCATAATGACTCATGGGCT
108w	MA1101.2	BACH2	chr19	26091531	26091549	+	13.6889	8.15e-06	0.216	CAGCCATGACTCACTGTCA
108w	MA1101.2	BACH2	chr10	98418362	98418380	-	13.6667	8.23e-06	0.216	AGGGAATGAGTCATCCGAT
108w	MA1101.2	BACH2	chr3	111069936	111069954	+	13.6667	8.23e-06	0.216	GAAAAATGAGTCACTGTAT
108w	MA1101.2	BACH2	chr4	86953646	86953664	-	13.6444	8.31e-06	0.216	GTCTGATGACTCATGCTCC
108w	MA1101.2	BACH2	chr13	68816257	68816275	-	13.6222	8.39e-06	0.216	CAAATATGAGTCAGCCTTA
108w	MA1101.2	BACH2	chr15	91690806	91690824	+	13.6222	8.39e-06	0.216	TGTTCATGACTCATTTATT
108w	MA1101.2	BACH2	chr6	82868665	82868683	+	13.6	8.47e-06	0.216	GAGAGATGACTCATCTGTT
108w	MA1101.2	BACH2	chr14	93574586	93574604	+	13.6	8.47e-06	0.216	GACAAATGACTCACCATAT
108w	MA1101.2	BACH2	chr2	119847166	119847184	-	13.6	8.47e-06	0.216	CAAGAGTGAGTCACGAATG
108w	MA1101.2	BACH2	chr15	87562599	87562617	+	13.5778	8.55e-06	0.216	TTGCTATGACTCATGTCTG
108w	MA1101.2	BACH2	chr3	42402984	42403002	+	13.5556	8.63e-06	0.216	ATAAAATGAGTCATTTATC
108w	MA1101.2	BACH2	chr11	107379191	107379209	+	13.5556	8.63e-06	0.216	GAGCCATGACGCATCAATT
108w	MA1101.2	BACH2	chr2	70834327	70834345	+	13.5333	8.71e-06	0.216	ACAGCGTGACTCACTGAAT
108w	MA1101.2	BACH2	chr14	21932905	21932923	-	13.5111	8.8e-06	0.216	CAAGGATGACTCACTCCTT
108w	MA1101.2	BACH2	chr5	32950284	32950302	-	13.5111	8.8e-06	0.216	AAACAGTGACTCACCAACA
108w	MA1101.2	BACH2	chr7	47109096	47109114	-	13.5111	8.8e-06	0.216	GCTGGGTGACTCATCCATT
108w	MA1101.2	BACH2	chr13	101355637	101355655	+	13.5111	8.8e-06	0.216	CCTCAATGACTCATCTCAT
108w	MA1101.2	BACH2	chr1	176851593	176851611	+	13.4889	8.88e-06	0.217	CCACAGTGAGTCATCTTGC
108w	MA1101.2	BACH2	chr13	102595838	102595856	+	13.4667	8.96e-06	0.217	CTTGTATGAGTCATGTGTC
108w	MA1101.2	BACH2	chr9	103899351	103899369	+	13.4667	8.96e-06	0.217	AGCCCATGAGTCATTATGA
108w	MA1101.2	BACH2	chr10	17656510	17656528	+	13.4444	9.05e-06	0.217	AAAGTGTGACTCATAGCAC
108w	MA1101.2	BACH2	chr18	19655727	19655745	-	13.4222	9.13e-06	0.217	GAAGGGTGACTCATTCTGC
108w	MA1101.2	BACH2	chr7	81573621	81573639	-	13.4222	9.13e-06	0.217	GGGAGATGACTCATCACTT
108w	MA1101.2	BACH2	chr4	124928290	124928308	+	13.4222	9.13e-06	0.217	GTGAAATGAGTCATGGAAC
108w	MA1101.2	BACH2	chr1	154292905	154292923	+	13.4	9.22e-06	0.218	CGGGCATGAGTCACCACAG
108w	MA1101.2	BACH2	chr1	187270506	187270524	-	13.3778	9.3e-06	0.218	TGTCTGTGACTCATCATCT
108w	MA1101.2	BACH2	chr13	54264025	54264043	+	13.3556	9.39e-06	0.218	CAAACCTGACTCATCCTCT
108w	MA1101.2	BACH2	chr10	65215414	65215432	+	13.3556	9.39e-06	0.218	GAACAATGACTCAGCGTGG
108w	MA1101.2	BACH2	chr15	87562599	87562617	-	13.3556	9.39e-06	0.218	CAGACATGAGTCATAGCAA
108w	MA1101.2	BACH2	chr14	56168112	56168130	-	13.3111	9.57e-06	0.22	AGAACATGACTCAGACTTC
108w	MA1101.2	BACH2	chr19	57304843	57304861	+	13.3111	9.57e-06	0.22	GGCACATGAGTCATCCAGA
108w	MA1101.2	BACH2	chr6	31290237	31290255	+	13.2889	9.66e-06	0.22	GTTTGATGAGTCATTCTTC
108w	MA1101.2	BACH2	chr13	91724400	91724418	+	13.2667	9.74e-06	0.22	GACCAATGACTCATTGTAA
108w	MA1101.2	BACH2	chr14	118317359	118317377	+	13.2667	9.74e-06	0.22	GCACCATGACTCACTTCTG
108w	MA1101.2	BACH2	chr2	166642741	166642759	-	13.2667	9.74e-06	0.22	AGGGCGTGAGTCACCGTGG
108w	MA1101.2	BACH2	chr2	68367948	68367966	+	13.2444	9.83e-06	0.221	ACACCGTGACTCACTCCAT
108w	MA1101.2	BACH2	chr3	42402984	42403002	-	13.1778	1.01e-05	0.221	GATAAATGACTCATTTTAT
108w	MA1101.2	BACH2	chr4	115103665	115103683	-	13.1778	1.01e-05	0.221	CAGACATGACTCAGCATCC
108w	MA1101.2	BACH2	chr7	118909153	118909171	+	13.1778	1.01e-05	0.221	CTTTCATGAGTCACCCAGG
108w	MA1101.2	BACH2	chr13	102595838	102595856	-	13.1333	1.03e-05	0.221	GACACATGACTCATACAAG
108w	MA1101.2	BACH2	chr4	134113597	134113615	+	13.1333	1.03e-05	0.221	GCACCATGAGGCATGACTC
108w	MA1101.2	BACH2	chr9	106345293	106345311	-	13.1111	1.04e-05	0.221	CCAGTGTGACTCATCTTGG
108w	MA1101.2	BACH2	chr4	130084716	130084734	+	13.1111	1.04e-05	0.221	GTGACATGACTCACCCAGA
108w	MA1101.2	BACH2	chr9	62925048	62925066	+	13.0889	1.05e-05	0.221	GCAGCATGCCTCATCAAAA
108w	MA1101.2	BACH2	chr16	85756334	85756352	+	13.0889	1.05e-05	0.221	TAACAGTGACTCACCCCGT
108w	MA1101.2	BACH2	chr2	5615023	5615041	-	13.0667	1.06e-05	0.221	ACACAGTGACTCATGAGGT
108w	MA1101.2	BACH2	chr11	86737504	86737522	-	13.0667	1.06e-05	0.221	ATCCCGTGACTCATAAATG
108w	MA1101.2	BACH2	chr13	101198708	101198726	-	13.0667	1.06e-05	0.221	GCATTGTGACTCATCATGG
108w	MA1101.2	BACH2	chr14	9245480	9245498	-	13.0444	1.07e-05	0.221	TCTGGGTGAGTCATCTTTA
108w	MA1101.2	BACH2	chr1	63486878	63486896	+	13.0444	1.07e-05	0.221	TTCTGATGAGTCATCTATT
108w	MA1101.2	BACH2	chr6	77036774	77036792	-	13.0222	1.08e-05	0.221	GTAACATGACTCAGGAGAA
108w	MA1101.2	BACH2	chr18	3481164	3481182	-	12.9778	1.1e-05	0.221	TTTCTGTGAGTCATCCTGG
108w	MA1101.2	BACH2	chr14	9245480	9245498	+	12.9778	1.1e-05	0.221	TAAAGATGACTCACCCAGA
108w	MA1101.2	BACH2	chr6	120470813	120470831	+	12.9778	1.1e-05	0.221	GCATAATGAGTCAGGGTTT
108w	MA1101.2	BACH2	chr15	80278529	80278547	+	12.9556	1.11e-05	0.221	CAAGTGTGAGTCATTCTGC
108w	MA1101.2	BACH2	chr11	115673998	115674016	+	12.9556	1.11e-05	0.221	TATTTATGAGTCATTTTTC
108w	MA1101.2	BACH2	chr7	125899200	125899218	+	12.9556	1.11e-05	0.221	GTGCTATGAGTCATCAGAA
108w	MA1101.2	BACH2	chr15	37681952	37681970	+	12.9333	1.12e-05	0.221	CTGTCATGAGTCATTCCAA
108w	MA1101.2	BACH2	chr15	73123792	73123810	-	12.9333	1.12e-05	0.221	CGTGCATGACTCAGCCTCA
108w	MA1101.2	BACH2	chr5	145153042	145153060	-	12.9333	1.12e-05	0.221	TTACCATGAGGCACCCTAG
108w	MA1101.2	BACH2	chr7	46131370	46131388	-	12.9111	1.13e-05	0.221	CTTTCATGAGTCACCAGCC
108w	MA1101.2	BACH2	chr14	120292966	120292984	+	12.9111	1.13e-05	0.221	AATCCGTGCCTCATCATCC
108w	MA1101.2	BACH2	chr10	125171404	125171422	+	12.9111	1.13e-05	0.221	ATACCATGAGTCACTTGCC
108w	MA1101.2	BACH2	chr3	127107518	127107536	-	12.9111	1.13e-05	0.221	GTAACATGAGGCATCCTGG
108w	MA1101.2	BACH2	chr7	47109096	47109114	+	12.8889	1.14e-05	0.221	AATGGATGAGTCACCCAGC
108w	MA1101.2	BACH2	chr9	103598611	103598629	+	12.8889	1.14e-05	0.221	TTACAATGAGGCATCTTTT
108w	MA1101.2	BACH2	chr7	130807944	130807962	+	12.8889	1.14e-05	0.221	ATCATGTGACTCATCATAG
108w	MA1101.2	BACH2	chr2	119847166	119847184	+	12.8667	1.15e-05	0.221	CATTCGTGACTCACTCTTG
108w	MA1101.2	BACH2	chr4	149401755	149401773	-	12.8667	1.15e-05	0.221	CAGTTGTGAGTCATCCATC
108w	MA1101.2	BACH2	chr7	81573621	81573639	+	12.8444	1.16e-05	0.221	AAGTGATGAGTCATCTCCC
108w	MA1101.2	BACH2	chr16	95771092	95771110	+	12.8444	1.16e-05	0.221	AGGGGGTGACTCATGGTCA
108w	MA1101.2	BACH2	chr14	9245457	9245475	+	12.8222	1.17e-05	0.221	TGTATGTGACTCATCCTAC
108w	MA1101.2	BACH2	chr11	117932376	117932394	+	12.8	1.18e-05	0.221	AAAGAGTGACTCAGGCTCC
108w	MA1101.2	BACH2	chr1	52802534	52802552	-	12.7778	1.19e-05	0.221	TGAATGTGAGTCATCTTCC
108w	MA1101.2	BACH2	chr17	87763362	87763380	-	12.7778	1.19e-05	0.221	TGTAAATGAGTCATCTTCC
108w	MA1101.2	BACH2	chr18	37020041	37020059	+	12.7556	1.2e-05	0.221	CATTCATGCCTCATGATGT
108w	MA1101.2	BACH2	chr1	107384713	107384731	-	12.7556	1.2e-05	0.221	CAGATATGAGTCATTCTTA
108w	MA1101.2	BACH2	chr7	113398387	113398405	+	12.7556	1.2e-05	0.221	GGTGGGTGACTCATCTTCT
108w	MA1101.2	BACH2	chr15	82086289	82086307	-	12.7333	1.21e-05	0.221	AATGAATGACTCACCCCGG
108w	MA1101.2	BACH2	chr8	40598769	40598787	+	12.7111	1.22e-05	0.221	TTAAGATGACTCACCCACA
108w	MA1101.2	BACH2	chr10	64343167	64343185	-	12.7111	1.22e-05	0.221	CCAGAATGACTCATTTCTC
108w	MA1101.2	BACH2	chr15	73919410	73919428	-	12.7111	1.22e-05	0.221	TCCCCATGACTCACCTGTC
108w	MA1101.2	BACH2	chr15	92634702	92634720	-	12.7111	1.22e-05	0.221	AACTTGTGAGTCATGGTCA
108w	MA1101.2	BACH2	chr3	127107597	127107615	-	12.7111	1.22e-05	0.221	TTAAAATGAGTCACAATTC
108w	MA1101.2	BACH2	chr5	139487233	139487251	-	12.7111	1.22e-05	0.221	CCAAAATGACTCATATTTG
108w	MA1101.2	BACH2	chr18	20711282	20711300	+	12.6889	1.23e-05	0.221	TGAATATGACTCACCCTGG
108w	MA1101.2	BACH2	chr5	58081350	58081368	+	12.6889	1.23e-05	0.221	TAATTATGAGGCATGGTTC
108w	MA1101.2	BACH2	chr7	79270985	79271003	-	12.6889	1.23e-05	0.221	AAAGGATGAGTCACTGAAG
108w	MA1101.2	BACH2	chr1	34824341	34824359	-	12.6667	1.24e-05	0.221	AGGAGATGAGTCATGTTGT
108w	MA1101.2	BACH2	chr2	45371263	45371281	-	12.6667	1.24e-05	0.221	CAAGAGTGAGTCATTAAAC
108w	MA1101.2	BACH2	chr15	80278529	80278547	-	12.6667	1.24e-05	0.221	GCAGAATGACTCACACTTG
108w	MA1101.2	BACH2	chr8	75194805	75194823	-	12.6444	1.25e-05	0.221	AGGGTGTGAGTCATCCTCA
108w	MA1101.2	BACH2	chr7	100882122	100882140	-	12.6222	1.26e-05	0.221	CTCTTGTGACTCATCTTTC
108w	MA1101.2	BACH2	chr3	108694354	108694372	+	12.6222	1.26e-05	0.221	TAAAAATGACTCATTCAGC
108w	MA1101.2	BACH2	chr2	21054669	21054687	+	12.6	1.27e-05	0.221	GAGCCATGACTCAGCCAGC
108w	MA1101.2	BACH2	chr11	49695205	49695223	+	12.6	1.27e-05	0.221	GATGTATGAGTCACCAGTG
108w	MA1101.2	BACH2	chr13	54264025	54264043	-	12.6	1.27e-05	0.221	AGAGGATGAGTCAGGTTTG
108w	MA1101.2	BACH2	chr6	91358567	91358585	+	12.6	1.27e-05	0.221	TGAGAGTGACTCATGAAGA
108w	MA1101.2	BACH2	chr18	37020041	37020059	-	12.5556	1.29e-05	0.221	ACATCATGAGGCATGAATG
108w	MA1101.2	BACH2	chr17	70308000	70308018	+	12.5556	1.29e-05	0.221	TTCAAATGAGTCATCATGG
108w	MA1101.2	BACH2	chr7	135451974	135451992	+	12.5556	1.29e-05	0.221	CATCTATGACTCATTTTCC
108w	MA1101.2	BACH2	chr8	9364006	9364024	-	12.5333	1.3e-05	0.221	TAAAAATGACTCACAAATT
108w	MA1101.2	BACH2	chr2	70834327	70834345	-	12.5333	1.3e-05	0.221	ATTCAGTGAGTCACGCTGT
108w	MA1101.2	BACH2	chr11	81096136	81096154	+	12.5111	1.31e-05	0.221	CGGGGATGACTCATGCGTG
108w	MA1101.2	BACH2	chr3	127107597	127107615	+	12.5111	1.31e-05	0.221	GAATTGTGACTCATTTTAA
108w	MA1101.2	BACH2	chr14	118317359	118317377	-	12.4889	1.32e-05	0.221	CAGAAGTGAGTCATGGTGC
108w	MA1101.2	BACH2	chr5	121236279	121236297	+	12.4667	1.33e-05	0.221	CTGTGGTGAGTCATGTTAT
108w	MA1101.2	BACH2	chr4	134482692	134482710	+	12.4667	1.33e-05	0.221	GGAACATGAGTCAGGTCTA
108w	MA1101.2	BACH2	chr8	45751959	45751977	+	12.4444	1.35e-05	0.221	CAATCATGAGTCAGTGTCA
108w	MA1101.2	BACH2	chr16	77602775	77602793	-	12.4444	1.35e-05	0.221	TGCTCATGAGTCACTCTTT
108w	MA1101.2	BACH2	chr7	113398387	113398405	-	12.4444	1.35e-05	0.221	AGAAGATGAGTCACCCACC
108w	MA1101.2	BACH2	chr12	6590369	6590387	+	12.4222	1.36e-05	0.221	CTCTGGTGACTCATGTTTC
108w	MA1101.2	BACH2	chr2	33444506	33444524	-	12.4222	1.36e-05	0.221	GGACCGTGACTCATTCGCA
108w	MA1101.2	BACH2	chr1	37526423	37526441	+	12.4222	1.36e-05	0.221	AAAAAATGACTCATTTCCA
108w	MA1101.2	BACH2	chr8	40598769	40598787	-	12.4222	1.36e-05	0.221	TGTGGGTGAGTCATCTTAA
108w	MA1101.2	BACH2	chr19	50908918	50908936	+	12.4222	1.36e-05	0.221	AAAATATGACTCACAGATG
108w	MA1101.2	BACH2	chr13	101025173	101025191	+	12.4222	1.36e-05	0.221	GATGTGTGAGTCATCAGAA
108w	MA1101.2	BACH2	chr12	112578877	112578895	+	12.4222	1.36e-05	0.221	CAACCCTGAGTCATCAACT
108w	MA1101.2	BACH2	chr5	41058170	41058188	+	12.3778	1.38e-05	0.221	CCAGAATGAGTCATAAAAC
108w	MA1101.2	BACH2	chr2	153520238	153520256	-	12.3778	1.38e-05	0.221	GGTGGATGACTCAGCGTTT
108w	MA1101.2	BACH2	chr18	35873447	35873465	+	12.3556	1.39e-05	0.221	AGCGTGTGAGTCACCGTTT
108w	MA1101.2	BACH2	chr8	94275031	94275049	+	12.3556	1.39e-05	0.221	GCTAGATGACTCATCGAGT
108w	MA1101.2	BACH2	chr8	94275031	94275049	-	12.3556	1.39e-05	0.221	ACTCGATGAGTCATCTAGC
108w	MA1101.2	BACH2	chr1	160374756	160374774	-	12.3556	1.39e-05	0.221	TCAAAGTGAGTCATCAGAT
108w	MA1101.2	BACH2	chr4	17865179	17865197	-	12.3333	1.4e-05	0.221	GGAGAATGAGTCATTACCT
108w	MA1101.2	BACH2	chr19	50908918	50908936	-	12.3333	1.4e-05	0.221	CATCTGTGAGTCATATTTT
108w	MA1101.2	BACH2	chr7	61645132	61645150	+	12.3333	1.4e-05	0.221	CTTGTGTGAGTCATCACCT
108w	MA1101.2	BACH2	chr10	125171404	125171422	-	12.3333	1.4e-05	0.221	GGCAAGTGACTCATGGTAT
108w	MA1101.2	BACH2	chr5	149378809	149378827	-	12.3333	1.4e-05	0.221	AATTCATGCCTCATCACAG
108w	MA1101.2	BACH2	chr7	139350760	139350778	+	12.3111	1.41e-05	0.222	ACACAGTGAGTCACCCACT
108w	MA1101.2	BACH2	chr5	139487233	139487251	+	12.3111	1.41e-05	0.222	CAAATATGAGTCATTTTGG
108w	MA1101.2	BACH2	chr2	120866782	120866800	-	12.2889	1.43e-05	0.223	TGTCTATGACTCATGTGTG
108w	MA1101.2	BACH2	chr15	26432776	26432794	-	12.2444	1.45e-05	0.223	GGAGAATGACTCAGCATCC
108w	MA1101.2	BACH2	chr6	36981868	36981886	+	12.2444	1.45e-05	0.223	ATAATGTGAGTCATACTCC
108w	MA1101.2	BACH2	chr9	42108458	42108476	-	12.2444	1.45e-05	0.223	GGAAAGTGAGTCATCTTGG
108w	MA1101.2	BACH2	chr2	141587514	141587532	-	12.2444	1.45e-05	0.223	AGGGAATGACTCATACCTT
108w	MA1101.2	BACH2	chr2	152884491	152884509	-	12.2444	1.45e-05	0.223	TTCAGATGACTCATCAGAT
108w	MA1101.2	BACH2	chr1	58525126	58525144	+	12.2222	1.46e-05	0.223	ACCTGATGACTCATTATTT
108w	MA1101.2	BACH2	chr11	102216788	102216806	-	12.2222	1.46e-05	0.223	GAGGTGTGAGTCACCCTAG
108w	MA1101.2	BACH2	chr9	116343159	116343177	-	12.1778	1.48e-05	0.223	ATATGGTGAGTCAGCCTTA
108w	MA1101.2	BACH2	chr4	138998896	138998914	-	12.1778	1.48e-05	0.223	GTGTAATGACTCACCCTCA
108w	MA1101.2	BACH2	chr16	77602718	77602736	-	12.1333	1.51e-05	0.223	GAAAAATGACTCACTTATT
108w	MA1101.2	BACH2	chr4	134113597	134113615	-	12.1333	1.51e-05	0.223	GAGTCATGCCTCATGGTGC
108w	MA1101.2	BACH2	chr7	57357866	57357884	-	12.1111	1.52e-05	0.223	TAGTGATGACTCATACTAG
108w	MA1101.2	BACH2	chr7	135451974	135451992	-	12.1111	1.52e-05	0.223	GGAAAATGAGTCATAGATG
108w	MA1101.2	BACH2	chr2	141587514	141587532	+	12.1111	1.52e-05	0.223	AAGGTATGAGTCATTCCCT
108w	MA1101.2	BACH2	chr2	52461360	52461378	+	12.0889	1.53e-05	0.223	CTACAGTGACTCATATTCC
108w	MA1101.2	BACH2	chr3	108694354	108694372	-	12.0889	1.53e-05	0.223	GCTGAATGAGTCATTTTTA
108w	MA1101.2	BACH2	chr2	120866782	120866800	+	12.0889	1.53e-05	0.223	CACACATGAGTCATAGACA
108w	MA1101.2	BACH2	chr2	68367948	68367966	-	12.0667	1.55e-05	0.223	ATGGAGTGAGTCACGGTGT
108w	MA1101.2	BACH2	chr16	77602718	77602736	+	12.0667	1.55e-05	0.223	AATAAGTGAGTCATTTTTC
108w	MA1101.2	BACH2	chr16	94976188	94976206	+	12.0667	1.55e-05	0.223	AGAACATGAGTCAGGCAGG
108w	MA1101.2	BACH2	chr15	102802393	102802411	-	12.0667	1.55e-05	0.223	AAAGGATGAGTCAGCACCA
108w	MA1101.2	BACH2	chr2	138820684	138820702	+	12.0667	1.55e-05	0.223	GGATGGTGAGTCATGTAAC
108w	MA1101.2	BACH2	chr7	79271182	79271200	+	12.0444	1.56e-05	0.223	AGATGATGACTCAGCACTT
108w	MA1101.2	BACH2	chr7	109545332	109545350	+	12.0444	1.56e-05	0.223	AGCTCATGAGTCACGCAGC
108w	MA1101.2	BACH2	chr9	41192050	41192068	+	12.0222	1.57e-05	0.223	CAACTGTGACTCATATGTT
108w	MA1101.2	BACH2	chrX	80800514	80800532	-	12.0222	1.57e-05	0.223	AAGCTATGACTCAGCCTCC
108w	MA1101.2	BACH2	chr12	29213795	29213813	+	12	1.58e-05	0.223	CCTGTGTGACTCATTGTTT
108w	MA1101.2	BACH2	chr8	92489242	92489260	+	12	1.58e-05	0.223	TGGCTGTGACTCATCCTCG
108w	MA1101.2	BACH2	chr18	28885628	28885646	-	11.9778	1.6e-05	0.223	GTCAGATGAGTCATGGCAG
108w	MA1101.2	BACH2	chr16	38568391	38568409	+	11.9778	1.6e-05	0.223	TGAGTGTGAGTCACCGTGA
108w	MA1101.2	BACH2	chr6	88966693	88966711	-	11.9778	1.6e-05	0.223	CCACTGTGAGTCATTCTCT
108w	MA1101.2	BACH2	chr12	104256721	104256739	+	11.9778	1.6e-05	0.223	GGGGGGTGACTCATCAATG
108w	MA1101.2	BACH2	chr2	106547415	106547433	+	11.9778	1.6e-05	0.223	CAGAGATGACTCATCTAGC
108w	MA1101.2	BACH2	chr2	145866404	145866422	-	11.9778	1.6e-05	0.223	GGATCATGAGTCAGGGCCA
108w	MA1101.2	BACH2	chr17	56266540	56266558	+	11.9556	1.61e-05	0.223	GCTGAGTGACTCATCCCCT
108w	MA1101.2	BACH2	chr15	81320344	81320362	+	11.9556	1.61e-05	0.223	AATATATGACTCATTAACT
108w	MA1101.2	BACH2	chr1	180463258	180463276	-	11.9556	1.61e-05	0.223	GAACTATGACTCATAAGGA
108w	MA1101.2	BACH2	chr8	35959489	35959507	-	11.9333	1.62e-05	0.223	TTAATGTGACTCACCCCAC
108w	MA1101.2	BACH2	chr9	102293833	102293851	+	11.9333	1.62e-05	0.223	GAGCAATGAGTCATAACTG
108w	MA1101.2	BACH2	chr2	106547415	106547433	-	11.9333	1.62e-05	0.223	GCTAGATGAGTCATCTCTG
108w	MA1101.2	BACH2	chr2	124509682	124509700	-	11.9333	1.62e-05	0.223	TGAAAGTGAGTCACCTTTG
108w	MA1101.2	BACH2	chr8	32470759	32470777	-	11.9111	1.63e-05	0.223	GAAAAGTGAGTCATTCAAC
108w	MA1101.2	BACH2	chr6	36981868	36981886	-	11.9111	1.63e-05	0.223	GGAGTATGACTCACATTAT
108w	MA1101.2	BACH2	chr19	60301024	60301042	+	11.9111	1.63e-05	0.223	GGGCAGTGAGTCATCTCTT
108w	MA1101.2	BACH2	chr7	47111256	47111274	+	11.8889	1.65e-05	0.223	ATTCTATGACTCATATCTG
108w	MA1101.2	BACH2	chr17	73606480	73606498	+	11.8889	1.65e-05	0.223	TCTACGTGACTCATTGAAT
108w	MA1101.2	BACH2	chr10	86513983	86514001	+	11.8889	1.65e-05	0.223	CCTCGGTGACTCATGTTGT
108w	MA1101.2	BACH2	chr11	117755412	117755430	+	11.8889	1.65e-05	0.223	GAACAGTGAGTCACCAGCC
108w	MA1101.2	BACH2	chr18	29207232	29207250	+	11.8667	1.66e-05	0.224	TACAGATGAGTCATAATTA
108w	MA1101.2	BACH2	chr6	77036821	77036839	-	11.8444	1.67e-05	0.224	TGTTTGTGACTCACCATTT
108w	MA1101.2	BACH2	chr2	78060228	78060246	-	11.8444	1.67e-05	0.224	TTCCAGTGACTCATCCCCT
108w	MA1101.2	BACH2	chr11	84357917	84357935	-	11.8444	1.67e-05	0.224	GTGTGGTGACTCATGCCTG
108w	MA1101.2	BACH2	chr13	34942550	34942568	+	11.8222	1.68e-05	0.225	TTATCATGACTCAGTGCTG
108w	MA1101.2	BACH2	chr9	102293833	102293851	-	11.8222	1.68e-05	0.225	CAGTTATGACTCATTGCTC
108w	MA1101.2	BACH2	chr5	137686578	137686596	-	11.8	1.7e-05	0.226	TGATTGTGAGTCATCCAGC
108w	MA1101.2	BACH2	chr8	19648575	19648593	+	11.7778	1.71e-05	0.226	CCATCATGACTCAGGAGAA
108w	MA1101.2	BACH2	chr10	33157855	33157873	-	11.7778	1.71e-05	0.226	CTTGGATGACTCACAGTTA
108w	MA1101.2	BACH2	chr1	9627503	9627521	+	11.7556	1.72e-05	0.226	CCCCCATGACTCACCACGG
108w	MA1101.2	BACH2	chr10	17656510	17656528	-	11.7556	1.72e-05	0.226	GTGCTATGAGTCACACTTT
108w	MA1101.2	BACH2	chr2	130765600	130765618	-	11.7556	1.72e-05	0.226	CAGCAATGAGTCATAACTG
108w	MA1101.2	BACH2	chr18	46532847	46532865	-	11.7333	1.74e-05	0.227	CAATAATGACTCAGCCCAA
108w	MA1101.2	BACH2	chr8	32470759	32470777	+	11.7111	1.75e-05	0.227	GTTGAATGACTCACTTTTC
108w	MA1101.2	BACH2	chr8	35083308	35083326	-	11.7111	1.75e-05	0.227	CACCAGTGACTCACCACTT
108w	MA1101.2	BACH2	chr15	81892007	81892025	-	11.7111	1.75e-05	0.227	CCAGCATGACTCAGCAGGA
108w	MA1101.2	BACH2	chr11	86737504	86737522	+	11.7111	1.75e-05	0.227	CATTTATGAGTCACGGGAT
108w	MA1101.2	BACH2	chr10	124970005	124970023	-	11.6889	1.76e-05	0.227	AGATGATGAGTCACTGATT
108w	MA1101.2	BACH2	chr10	124970031	124970049	-	11.6889	1.76e-05	0.227	AGATGATGAGTCACTGATT
108w	MA1101.2	BACH2	chr8	9364006	9364024	+	11.6667	1.78e-05	0.227	AATTTGTGAGTCATTTTTA
108w	MA1101.2	BACH2	chr19	16386681	16386699	-	11.6667	1.78e-05	0.227	GCTGAGTGACTCATGAGAT
108w	MA1101.2	BACH2	chr2	72602298	72602316	+	11.6667	1.78e-05	0.227	TAAGGATGAGTCACAGCAA
108w	MA1101.2	BACH2	chr12	108010872	108010890	+	11.6444	1.79e-05	0.228	CAATTGTGACTCACCACCC
108w	MA1101.2	BACH2	chr10	108852963	108852981	-	11.6444	1.79e-05	0.228	TGACTGTGACTCATTGCAT
108w	MA1101.2	BACH2	chr1	34820423	34820441	+	11.6	1.82e-05	0.229	AAGACATGAGTCAGGGGAG
108w	MA1101.2	BACH2	chr18	35841864	35841882	+	11.6	1.82e-05	0.229	GAGGAGTGAGTCACCCCAT
108w	MA1101.2	BACH2	chr1	72810519	72810537	-	11.6	1.82e-05	0.229	CATTGATGACTCATTTTCC
108w	MA1101.2	BACH2	chr6	88966693	88966711	+	11.6	1.82e-05	0.229	AGAGAATGACTCACAGTGG
108w	MA1101.2	BACH2	chr2	32917697	32917715	+	11.5778	1.83e-05	0.229	GTAGGGTGACTCAGCCTGT
108w	MA1101.2	BACH2	chr12	43827420	43827438	+	11.5778	1.83e-05	0.229	GGGCGATGACTCATGAAGG
108w	MA1101.2	BACH2	chr6	14130609	14130627	-	11.5333	1.86e-05	0.229	GCCTAATGAGTCACCCTTG
108w	MA1101.2	BACH2	chr15	65793872	65793890	+	11.5333	1.86e-05	0.229	TTGCCATGACTCAGGGGAG
108w	MA1101.2	BACH2	chr2	143246186	143246204	+	11.5333	1.86e-05	0.229	CCAAAATGAGTCATAAGTT
108w	MA1101.2	BACH2	chr19	56789116	56789134	+	11.5111	1.87e-05	0.229	AGCTCATGACTCAGCATCA
108w	MA1101.2	BACH2	chr9	72654782	72654800	-	11.5111	1.87e-05	0.229	GACCAATGACTCATTGCAA
108w	MA1101.2	BACH2	chr3	91463465	91463483	-	11.5111	1.87e-05	0.229	GACCAATGACTCATTGCAA
108w	MA1101.2	BACH2	chr15	34829655	34829673	+	11.4667	1.9e-05	0.229	CAAAAATGACTCAGGAAAA
108w	MA1101.2	BACH2	chr2	122704753	122704771	+	11.4667	1.9e-05	0.229	GAAATATGACTCACTTATC
108w	MA1101.2	BACH2	chr9	29239734	29239752	-	11.4444	1.91e-05	0.229	GCACTGTGACTCATACATA
108w	MA1101.2	BACH2	chr12	98336321	98336339	-	11.4444	1.91e-05	0.229	TAAACATGATTCATCGTTT
108w	MA1101.2	BACH2	chr5	133047596	133047614	-	11.4444	1.91e-05	0.229	AAGAGATGACTCATTGGTA
108w	MA1101.2	BACH2	chr4	62399118	62399136	-	11.4222	1.93e-05	0.229	CATTTATGACTCATTACAC
108w	MA1101.2	BACH2	chr3	82707808	82707826	-	11.4222	1.93e-05	0.229	CCATGGTGAGTCATCTCCT
108w	MA1101.2	BACH2	chr2	5615078	5615096	-	11.4	1.94e-05	0.229	AGCCTGTGACTCATCAACT
108w	MA1101.2	BACH2	chr12	27468381	27468399	-	11.4	1.94e-05	0.229	GAAGCATGACTCAGAGGCC
108w	MA1101.2	BACH2	chr5	124887232	124887250	+	11.4	1.94e-05	0.229	TCACCATGAGTCACATACA
108w	MA1101.2	BACH2	chr4	124928230	124928248	+	11.4	1.94e-05	0.229	TGAGTGTGAGTCATCTCGA
108w	MA1101.2	BACH2	chr3	82707852	82707870	-	11.3778	1.96e-05	0.229	AATAAATGACTCAGGGAAT
108w	MA1101.2	BACH2	chr14	103500456	103500474	-	11.3778	1.96e-05	0.229	GCTCCGTGACTCATTTGTC
108w	MA1101.2	BACH2	chr7	65610399	65610417	-	11.3556	1.97e-05	0.229	CTTCTGTGACTCACCGCTG
108w	MA1101.2	BACH2	chr2	130765600	130765618	+	11.3556	1.97e-05	0.229	CAGTTATGACTCATTGCTG
108w	MA1101.2	BACH2	chr4	137297797	137297815	+	11.3556	1.97e-05	0.229	CTGTTATGAGTCACCCTCG
108w	MA1101.2	BACH2	chr8	14097892	14097910	-	11.3333	1.98e-05	0.229	TCTGTGTGAGTCACCCTAC
108w	MA1101.2	BACH2	chr12	29213795	29213813	-	11.3333	1.98e-05	0.229	AAACAATGAGTCACACAGG
108w	MA1101.2	BACH2	chr9	42209725	42209743	-	11.3333	1.98e-05	0.229	ACAAAGTGACTCATTCCAT
108w	MA1101.2	BACH2	chr6	83145279	83145297	-	11.3333	1.98e-05	0.229	GTACAGTGAGTCATATCTG
108w	MA1101.2	BACH2	chr7	118909153	118909171	-	11.3333	1.98e-05	0.229	CCTGGGTGACTCATGAAAG
108w	MA1101.2	BACH2	chr2	152884491	152884509	+	11.3333	1.98e-05	0.229	ATCTGATGAGTCATCTGAA
108w	MA1101.2	BACH2	chr9	72654782	72654800	+	11.3111	2e-05	0.229	TTGCAATGAGTCATTGGTC
108w	MA1101.2	BACH2	chr3	91463465	91463483	+	11.3111	2e-05	0.229	TTGCAATGAGTCATTGGTC
108w	MA1101.2	BACH2	chrX	168279757	168279775	-	11.3111	2e-05	0.229	AAATCATGACTAATGCATG
108w	MA1101.2	BACH2	chr2	29468530	29468548	+	11.2889	2.01e-05	0.229	AAATTGTGACTCACTGCTC
108w	MA1101.2	BACH2	chr2	33444506	33444524	+	11.2889	2.01e-05	0.229	TGCGAATGAGTCACGGTCC
108w	MA1101.2	BACH2	chr18	79467105	79467123	+	11.2889	2.01e-05	0.229	GGCGGATGACTCATGTCAG
108w	MA1101.2	BACH2	chr2	86905863	86905881	-	11.2889	2.01e-05	0.229	ATGATATGACTCAGCATTG
108w	MA1101.2	BACH2	chr12	104256721	104256739	-	11.2889	2.01e-05	0.229	CATTGATGAGTCACCCCCC
108w	MA1101.2	BACH2	chr2	129133589	129133607	+	11.2889	2.01e-05	0.229	GTAGGATGACTCAGCCAGC
108w	MA1101.2	BACH2	chr4	152448726	152448744	-	11.2889	2.01e-05	0.229	AGACAGTGACTCAGCCATC
108w	MA1101.2	BACH2	chr2	174103708	174103726	+	11.2889	2.01e-05	0.229	CTGGAGTGAGTCATCTCAA
108w	MA1101.2	BACH2	chr2	5615023	5615041	+	11.2667	2.03e-05	0.229	ACCTCATGAGTCACTGTGT
108w	MA1101.2	BACH2	chr10	20206257	20206275	+	11.2667	2.03e-05	0.229	AGGAGATGACTCATAGTCT
108w	MA1101.2	BACH2	chr6	120470813	120470831	-	11.2667	2.03e-05	0.229	AAACCCTGACTCATTATGC
108w	MA1101.2	BACH2	chr5	130089910	130089928	+	11.2667	2.03e-05	0.229	GAACTATGACTCAGTGCTT
108w	MA1101.2	BACH2	chr1	66374775	66374793	+	11.2444	2.04e-05	0.231	GAAGAGTGAGTCACCTGGT
108w	MA1101.2	BACH2	chr4	17865179	17865197	+	11.2222	2.06e-05	0.231	AGGTAATGACTCATTCTCC
108w	MA1101.2	BACH2	chr1	37526423	37526441	-	11.2222	2.06e-05	0.231	TGGAAATGAGTCATTTTTT
108w	MA1101.2	BACH2	chr10	96785169	96785187	-	11.2	2.07e-05	0.231	GGCATATGAGTCATCTTCA
108w	MA1101.2	BACH2	chr12	112576575	112576593	+	11.2	2.07e-05	0.231	GGAGCGTGACTCAGCCAGG
108w	MA1101.2	BACH2	chr5	124887232	124887250	-	11.2	2.07e-05	0.231	TGTATGTGACTCATGGTGA
108w	MA1101.2	BACH2	chr2	122704753	122704771	-	11.1778	2.09e-05	0.231	GATAAGTGAGTCATATTTC
108w	MA1101.2	BACH2	chr2	166642741	166642759	+	11.1778	2.09e-05	0.231	CCACGGTGACTCACGCCCT
108w	MA1101.2	BACH2	chr5	41058170	41058188	-	11.1556	2.1e-05	0.231	GTTTTATGACTCATTCTGG
108w	MA1101.2	BACH2	chr2	45371263	45371281	+	11.1556	2.1e-05	0.231	GTTTAATGACTCACTCTTG
108w	MA1101.2	BACH2	chr15	65772315	65772333	+	11.1556	2.1e-05	0.231	TTTATGTGAGTCATCTAAC
108w	MA1101.2	BACH2	chr6	91358567	91358585	-	11.1556	2.1e-05	0.231	TCTTCATGAGTCACTCTCA
108w	MA1101.2	BACH2	chr10	98418362	98418380	+	11.1556	2.1e-05	0.231	ATCGGATGACTCATTCCCT
108w	MA1101.2	BACH2	chr5	7056363	7056381	+	11.1111	2.13e-05	0.233	GAAAAATGAGTCAGGAGTA
108w	MA1101.2	BACH2	chr7	47111256	47111274	-	11.1111	2.13e-05	0.233	CAGATATGAGTCATAGAAT
108w	MA1101.2	BACH2	chr15	26396779	26396797	+	11.0889	2.15e-05	0.233	TCTGTGTGACTCATCAGAC
108w	MA1101.2	BACH2	chr8	62952876	62952894	+	11.0889	2.15e-05	0.233	GCAGAGTGACTCATATTCC
108w	MA1101.2	BACH2	chr6	83148016	83148034	+	11.0889	2.15e-05	0.233	GGGAGATGACTCATGGGCT
108w	MA1101.2	BACH2	chr1	142625097	142625115	-	11.0889	2.15e-05	0.233	GGATGATGACTCATAAGTG
108w	MA1101.2	BACH2	chr14	21520615	21520633	-	11.0667	2.17e-05	0.233	TAACTATGAGTCAGGAGCT
108w	MA1101.2	BACH2	chr19	57304843	57304861	-	11.0667	2.17e-05	0.233	TCTGGATGACTCATGTGCC
108w	MA1101.2	BACH2	chr17	73606480	73606498	-	11.0667	2.17e-05	0.233	ATTCAATGAGTCACGTAGA
108w	MA1101.2	BACH2	chr11	75520052	75520070	+	11.0444	2.18e-05	0.234	GAAGGATGAGTCACAGAGC
108w	MA1101.2	BACH2	chr13	99069950	99069968	-	11.0444	2.18e-05	0.234	CACACGTGAGTCATTCCCT
108w	MA1101.2	BACH2	chr10	64343167	64343185	+	11.0222	2.2e-05	0.235	GAGAAATGAGTCATTCTGG
108w	MA1101.2	BACH2	chr4	10813157	10813175	-	11	2.21e-05	0.235	AGGCTGTGAGTCACCGTGT
108w	MA1101.2	BACH2	chr2	155335346	155335364	+	11	2.21e-05	0.235	CACTAATGACTCACCACAA
108w	MA1101.2	BACH2	chr14	23982500	23982518	+	10.9778	2.23e-05	0.236	AGGACATGCCTCATCCTCG
108w	MA1101.2	BACH2	chr9	111325067	111325085	+	10.9778	2.23e-05	0.236	CAAGAGTGAGTCAGGCTGA
108w	MA1101.2	BACH2	chr12	112578877	112578895	-	10.9556	2.24e-05	0.237	AGTTGATGACTCAGGGTTG
108w	MA1101.2	BACH2	chr12	44598720	44598738	+	10.9111	2.27e-05	0.238	AGAACATGACTCAGTCAAA
108w	MA1101.2	BACH2	chr12	75424635	75424653	-	10.9111	2.27e-05	0.238	TCTTTGTGACTCATGAAAC
108w	MA1101.2	BACH2	chr5	115713526	115713544	+	10.9111	2.27e-05	0.238	ACTGAGTGACTCATCAGCA
108w	MA1101.2	BACH2	chr5	133267516	133267534	+	10.9111	2.27e-05	0.238	CAGTGATGAGTCACGTCTA
108w	MA1101.2	BACH2	chr4	135714964	135714982	+	10.9111	2.27e-05	0.238	ACCCTATGAGTCATTGCTC
108w	MA1101.2	BACH2	chr8	46138480	46138498	-	10.8889	2.29e-05	0.238	ATTCTGTGACTCACCGAGC
108w	MA1101.2	BACH2	chr15	81320344	81320362	-	10.8889	2.29e-05	0.238	AGTTAATGAGTCATATATT
108w	MA1101.2	BACH2	chr4	155091288	155091306	-	10.8889	2.29e-05	0.238	GCAGGATGACTCACTCTGA
108w	MA1101.2	BACH2	chr19	29129387	29129405	+	10.8667	2.31e-05	0.238	GAAACGTGAGTCAGGGGCG
108w	MA1101.2	BACH2	chr6	50784109	50784127	-	10.8444	2.32e-05	0.238	TAAGCATGAGGCACGAGAA
108w	MA1101.2	BACH2	chr6	31289115	31289133	+	10.8222	2.34e-05	0.238	ACATGGTGAGTCACGTTGC
108w	MA1101.2	BACH2	chr1	37525254	37525272	-	10.8222	2.34e-05	0.238	GAAGGATGAGTCACAGGAG
108w	MA1101.2	BACH2	chr2	52461360	52461378	-	10.8222	2.34e-05	0.238	GGAATATGAGTCACTGTAG
108w	MA1101.2	BACH2	chr1	39207163	39207181	-	10.8	2.35e-05	0.238	CTGAGGTGAGTCATCTCAT
108w	MA1101.2	BACH2	chr5	53236352	53236370	-	10.8	2.35e-05	0.238	AAGCTGTGACTCATACCAC
108w	MA1101.2	BACH2	chr13	54101307	54101325	+	10.8	2.35e-05	0.238	GGCGGGTGACTCATCAAAA
108w	MA1101.2	BACH2	chr6	68340067	68340085	-	10.8	2.35e-05	0.238	CAGTGGTGACTCATGAGAA
108w	MA1101.2	BACH2	chr3	82707808	82707826	+	10.8	2.35e-05	0.238	AGGAGATGACTCACCATGG
108w	MA1101.2	BACH2	chr8	90321450	90321468	+	10.8	2.35e-05	0.238	TCAGTGTGACTCATACTGG
108w	MA1101.2	BACH2	chrX	17713957	17713975	-	10.7778	2.37e-05	0.238	ACCTTGTGAGTCATCATGC
108w	MA1101.2	BACH2	chrX	168207134	168207152	-	10.7778	2.37e-05	0.238	GTAAAATGAGTCAGCTCAT
108w	MA1101.2	BACH2	chr10	127481238	127481256	+	10.7556	2.39e-05	0.238	AAATCATGACTCAAGAATC
108w	MA1101.2	BACH2	chr7	130807858	130807876	-	10.7556	2.39e-05	0.238	TGTGCATGACTCACTGGAG
108w	MA1101.2	BACH2	chr5	145153042	145153060	+	10.7556	2.39e-05	0.238	CTAGGGTGCCTCATGGTAA
108w	MA1101.2	BACH2	chr14	64921866	64921884	+	10.7333	2.4e-05	0.238	GAAGGATGAGTCACAGAGA
108w	MA1101.2	BACH2	chr14	93574586	93574604	-	10.7333	2.4e-05	0.238	ATATGGTGAGTCATTTGTC
108w	MA1101.2	BACH2	chr2	29468530	29468548	-	10.7111	2.42e-05	0.238	GAGCAGTGAGTCACAATTT
108w	MA1101.2	BACH2	chr15	38932677	38932695	-	10.7111	2.42e-05	0.238	ATTGTGTGAGTCATAAGTT
108w	MA1101.2	BACH2	chr8	47032309	47032327	-	10.7111	2.42e-05	0.238	TTCTGATGACTCATTCTCC
108w	MA1101.2	BACH2	chr14	50834201	50834219	+	10.7111	2.42e-05	0.238	GGACAGTGAGTCACCAGAA
108w	MA1101.2	BACH2	chr9	56981695	56981713	+	10.7111	2.42e-05	0.238	TAGGGGTGAGTCATTGAAT
108w	MA1101.2	BACH2	chr3	96881713	96881731	+	10.7111	2.42e-05	0.238	CACCTATGAGTCACCTGAT
108w	MA1101.2	BACH2	chr6	136158926	136158944	-	10.7111	2.42e-05	0.238	TTTACATGACTCAGGAAGA
108w	MA1101.2	BACH2	chr1	180463258	180463276	+	10.7111	2.42e-05	0.238	TCCTTATGAGTCATAGTTC
108w	MA1101.2	BACH2	chr7	130807858	130807876	+	10.6889	2.44e-05	0.239	CTCCAGTGAGTCATGCACA
108w	MA1101.2	BACH2	chr17	86088149	86088167	+	10.6667	2.45e-05	0.239	GATCTATGAGTCAGTCTTT
108w	MA1101.2	BACH2	chr3	127107518	127107536	+	10.6667	2.45e-05	0.239	CCAGGATGCCTCATGTTAC
108w	MA1101.2	BACH2	chr4	130084716	130084734	-	10.6667	2.45e-05	0.239	TCTGGGTGAGTCATGTCAC
108w	MA1101.2	BACH2	chr2	32342609	32342627	-	10.6444	2.47e-05	0.239	AGCTGGTGACTCATCTCTC
108w	MA1101.2	BACH2	chr17	37067469	37067487	-	10.6444	2.47e-05	0.239	TTCTGGTGAGTCATCACAC
108w	MA1101.2	BACH2	chr6	112823223	112823241	-	10.6444	2.47e-05	0.239	AAGCTGTGACTCACCAGAA
108w	MA1101.2	BACH2	chr4	135714964	135714982	-	10.6444	2.47e-05	0.239	GAGCAATGACTCATAGGGT
108w	MA1101.2	BACH2	chr4	138998896	138998914	+	10.6444	2.47e-05	0.239	TGAGGGTGAGTCATTACAC
108w	MA1101.2	BACH2	chr2	86926722	86926740	+	10.6222	2.48e-05	0.24	GTGATATGACTCAGCATTG
108w	MA1101.2	BACH2	chr1	172960667	172960685	+	10.6222	2.48e-05	0.24	GGACAGTGAGTCATTTGTT
108w	MA1101.2	BACH2	chr1	39207163	39207181	+	10.6	2.5e-05	0.24	ATGAGATGACTCACCTCAG
108w	MA1101.2	BACH2	chr12	9858338	9858356	-	10.5778	2.52e-05	0.24	GGATCATGAGGCATCCCCG
108w	MA1101.2	BACH2	chr15	26730886	26730904	+	10.5778	2.52e-05	0.24	AGGAGATGAGTCATCAGGC
108w	MA1101.2	BACH2	chr9	41192050	41192068	-	10.5778	2.52e-05	0.24	AACATATGAGTCACAGTTG
108w	MA1101.2	BACH2	chr8	45540852	45540870	+	10.5778	2.52e-05	0.24	ATTCCGTGACGCATCCAGT
108w	MA1101.2	BACH2	chr6	83145279	83145297	+	10.5778	2.52e-05	0.24	CAGATATGACTCACTGTAC
108w	MA1101.2	BACH2	chr7	123363198	123363216	-	10.5778	2.52e-05	0.24	TGGCAGTGAGTCATCACGT
108w	MA1101.2	BACH2	chr6	14130609	14130627	+	10.5556	2.54e-05	0.24	CAAGGGTGACTCATTAGGC
108w	MA1101.2	BACH2	chr9	29239734	29239752	+	10.5556	2.54e-05	0.24	TATGTATGAGTCACAGTGC
108w	MA1101.2	BACH2	chr6	50784109	50784127	+	10.5556	2.54e-05	0.24	TTCTCGTGCCTCATGCTTA
108w	MA1101.2	BACH2	chr8	77402141	77402159	-	10.5333	2.55e-05	0.24	ACAAAATGAGTCATAGCGG
108w	MA1101.2	BACH2	chr3	82185748	82185766	+	10.5333	2.55e-05	0.24	CAAGAATGAGTCAGTGCTC
108w	MA1101.2	BACH2	chr13	99069950	99069968	+	10.5333	2.55e-05	0.24	AGGGAATGACTCACGTGTG
108w	MA1101.2	BACH2	chr15	26730886	26730904	-	10.5111	2.57e-05	0.241	GCCTGATGACTCATCTCCT
108w	MA1101.2	BACH2	chr4	62399118	62399136	+	10.5111	2.57e-05	0.241	GTGTAATGAGTCATAAATG
108w	MA1101.2	BACH2	chr9	111182400	111182418	+	10.5111	2.57e-05	0.241	AGGAAATGAGTCACCGCCT
108w	MA1101.2	BACH2	chr19	23931059	23931077	-	10.4889	2.59e-05	0.241	ACTGGATGAGTCAGCCATC
108w	MA1101.2	BACH2	chr4	129324948	129324966	-	10.4889	2.59e-05	0.241	CACCAGTGAGTCATCTCCA
108w	MA1101.2	BACH2	chr19	12501128	12501146	+	10.4667	2.61e-05	0.241	ATGTGGTGACTCACGGCTG
108w	MA1101.2	BACH2	chr19	22223928	22223946	+	10.4667	2.61e-05	0.241	GGCTAATGAGTCATCAGCT
108w	MA1101.2	BACH2	chr15	31536123	31536141	-	10.4667	2.61e-05	0.241	AACAGATGAGTCATTGCAG
108w	MA1101.2	BACH2	chrX	168279757	168279775	+	10.4667	2.61e-05	0.241	CATGCATTAGTCATGATTT
108w	MA1101.2	BACH2	chr9	106349210	106349228	-	10.4444	2.62e-05	0.241	TGACAATGCCTCATGGAAC
108w	MA1101.2	BACH2	chr4	149401755	149401773	+	10.4444	2.62e-05	0.241	GATGGATGACTCACAACTG
108w	MA1101.2	BACH2	chr8	23671855	23671873	+	10.4222	2.64e-05	0.241	CTGTGGTGACTCATGCACA
108w	MA1101.2	BACH2	chr11	102216788	102216806	+	10.4222	2.64e-05	0.241	CTAGGGTGACTCACACCTC
108w	MA1101.2	BACH2	chr6	117207012	117207030	-	10.4222	2.64e-05	0.241	TCTGTATGAGTCAGCTTTC
108w	MA1101.2	BACH2	chr2	143246186	143246204	-	10.4222	2.64e-05	0.241	AACTTATGACTCATTTTGG
108w	MA1101.2	BACH2	chr15	73919388	73919406	-	10.4	2.66e-05	0.241	AGCTCATGAGTCAGCGCAG
108w	MA1101.2	BACH2	chr5	30643476	30643494	-	10.3778	2.68e-05	0.241	GAGGAGTGACTCATATATC
108w	MA1101.2	BACH2	chr10	108852963	108852981	+	10.3778	2.68e-05	0.241	ATGCAATGAGTCACAGTCA
108w	MA1101.2	BACH2	chr12	62380606	62380624	-	10.3556	2.69e-05	0.241	AGAACATGACTCAGAGAGT
108w	MA1101.2	BACH2	chr10	84322942	84322960	-	10.3556	2.69e-05	0.241	GAGGAGTGAGTCAGCCTAC
108w	MA1101.2	BACH2	chr9	89874687	89874705	+	10.3556	2.69e-05	0.241	TGCCGGTGACTCATCTCTG
108w	MA1101.2	BACH2	chr8	122356111	122356129	-	10.3556	2.69e-05	0.241	TCCTAGTGACTCATCCCTG
108w	MA1101.2	BACH2	chr4	132542935	132542953	-	10.3556	2.69e-05	0.241	TAGCTATGAGTCAGCAATG
108w	MA1101.2	BACH2	chr16	36925971	36925989	-	10.3333	2.71e-05	0.241	GAGGCGTGCCTCATGGCAG
108w	MA1101.2	BACH2	chr2	62368493	62368511	+	10.3333	2.71e-05	0.241	ATTCAGTGAGTCACCAGAG
108w	MA1101.2	BACH2	chr2	32342609	32342627	+	10.3111	2.73e-05	0.241	GAGAGATGAGTCACCAGCT
108w	MA1101.2	BACH2	chr1	52802727	52802745	+	10.3111	2.73e-05	0.241	TGTGAGTGACTCACCTTGT
108w	MA1101.2	BACH2	chr2	138186872	138186890	-	10.3111	2.73e-05	0.241	AGCCAATGACTCATTGCAG
108w	MA1101.2	BACH2	chr19	16386681	16386699	+	10.2889	2.75e-05	0.241	ATCTCATGAGTCACTCAGC
108w	MA1101.2	BACH2	chr12	46419805	46419823	-	10.2889	2.75e-05	0.241	CAGCCCTGACTCATCGGAT
108w	MA1101.2	BACH2	chr18	3481164	3481182	+	10.2444	2.78e-05	0.241	CCAGGATGACTCACAGAAA
108w	MA1101.2	BACH2	chr8	77402141	77402159	+	10.2444	2.78e-05	0.241	CCGCTATGACTCATTTTGT
108w	MA1101.2	BACH2	chr15	12431882	12431900	-	10.2222	2.8e-05	0.241	AGTGTATGAGTCAGCCTGC
108w	MA1101.2	BACH2	chr6	35599055	35599073	+	10.2222	2.8e-05	0.241	AAAAAGTGCCTCATGATGC
108w	MA1101.2	BACH2	chr8	106957256	106957274	-	10.2222	2.8e-05	0.241	AATTCATGACTCAGACCAG
108w	MA1101.2	BACH2	chr18	64850454	64850472	+	10.2	2.82e-05	0.241	GAATCCTGACTCAGGATTT
108w	MA1101.2	BACH2	chr10	65214695	65214713	-	10.2	2.82e-05	0.241	ATGAAGTGACTCATGTGAG
108w	MA1101.2	BACH2	chr11	79133091	79133109	-	10.2	2.82e-05	0.241	TTAAAATGAGTCAGGAGTG
108w	MA1101.2	BACH2	chr8	90321450	90321468	-	10.2	2.82e-05	0.241	CCAGTATGAGTCACACTGA
108w	MA1101.2	BACH2	chr7	19028257	19028275	+	10.1778	2.84e-05	0.241	TGTCTATGAGTCATTTCAT
108w	MA1101.2	BACH2	chr7	19028257	19028275	-	10.1778	2.84e-05	0.241	ATGAAATGACTCATAGACA
108w	MA1101.2	BACH2	chr12	25585885	25585903	+	10.1778	2.84e-05	0.241	GAGTCATGACTCAGTAAAT
108w	MA1101.2	BACH2	chr8	34613256	34613274	-	10.1778	2.84e-05	0.241	TCAGGATGAGTCAGGCCCT
108w	MA1101.2	BACH2	chr17	51414496	51414514	-	10.1778	2.84e-05	0.241	ATTGTGTGAGTCATAGCCT
108w	MA1101.2	BACH2	chr4	64934132	64934150	-	10.1778	2.84e-05	0.241	TATTTGTGAGTCACCAAAA
108w	MA1101.2	BACH2	chr15	67899992	67900010	-	10.1778	2.84e-05	0.241	CGACCATGCGTCATCTGCA
108w	MA1101.2	BACH2	chr4	137297797	137297815	-	10.1778	2.84e-05	0.241	CGAGGGTGACTCATAACAG
108w	MA1101.2	BACH2	chr1	172960667	172960685	-	10.1778	2.84e-05	0.241	AACAAATGACTCACTGTCC
108w	MA1101.2	BACH2	chr11	62005686	62005704	-	10.1556	2.86e-05	0.241	GAAAAATGACTCACAAGAA
108w	MA1101.2	BACH2	chr11	8597172	8597190	+	10.1333	2.88e-05	0.241	CTGACATGAGTCAGCTCAG
108w	MA1101.2	BACH2	chr17	37067469	37067487	+	10.1333	2.88e-05	0.241	GTGTGATGACTCACCAGAA
108w	MA1101.2	BACH2	chr12	75424635	75424653	+	10.1333	2.88e-05	0.241	GTTTCATGAGTCACAAAGA
108w	MA1101.2	BACH2	chr14	103501046	103501064	-	10.1333	2.88e-05	0.241	GAGGCGTGAGGCATCACAC
108w	MA1101.2	BACH2	chr2	138186872	138186890	+	10.1333	2.88e-05	0.241	CTGCAATGAGTCATTGGCT
108w	MA1101.2	BACH2	chr18	20711282	20711300	-	10.1111	2.9e-05	0.241	CCAGGGTGAGTCATATTCA
108w	MA1101.2	BACH2	chr12	25579196	25579214	+	10.1111	2.9e-05	0.241	AAACCATGAGCCATGGGTT
108w	MA1101.2	BACH2	chr5	53236352	53236370	+	10.1111	2.9e-05	0.241	GTGGTATGAGTCACAGCTT
108w	MA1101.2	BACH2	chr18	64850454	64850472	-	10.1111	2.9e-05	0.241	AAATCCTGAGTCAGGATTC
108w	MA1101.2	BACH2	chr11	91530941	91530959	-	10.1111	2.9e-05	0.241	TCTAAATGACTCAGGTTTT
108w	MA1101.2	BACH2	chr9	103598611	103598629	-	10.1111	2.9e-05	0.241	AAAAGATGCCTCATTGTAA
108w	MA1101.2	BACH2	chr9	106371302	106371320	-	10.1111	2.9e-05	0.241	ACTCCGTGAGTCACAGCAA
108w	MA1101.2	BACH2	chr1	122396610	122396628	-	10.1111	2.9e-05	0.241	GTTGGATGACTCAGCTTCA
108w	MA1101.2	BACH2	chr18	32410819	32410837	+	10.0889	2.91e-05	0.241	GGGTAATGACTCACCAAAG
108w	MA1101.2	BACH2	chr8	45751959	45751977	-	10.0889	2.91e-05	0.241	TGACACTGACTCATGATTG
108w	MA1101.2	BACH2	chr13	97492697	97492715	+	10.0889	2.91e-05	0.241	GAGATGTGACTCATGCGGC
108w	MA1101.2	BACH2	chr13	97492697	97492715	-	10.0889	2.91e-05	0.241	GCCGCATGAGTCACATCTC
108w	MA1101.2	BACH2	chr14	103500456	103500474	+	10.0889	2.91e-05	0.241	GACAAATGAGTCACGGAGC
108w	MA1101.2	BACH2	chr11	107379191	107379209	-	10.0889	2.91e-05	0.241	AATTGATGCGTCATGGCTC
108w	MA1101.2	BACH2	chr1	154292905	154292923	-	10.0889	2.91e-05	0.241	CTGTGGTGACTCATGCCCG
108w	MA1101.2	BACH2	chr8	11085369	11085387	-	10.0667	2.93e-05	0.241	CCAGTGTGAGTCATACCAA
108w	MA1101.2	BACH2	chr16	18441458	18441476	-	10.0667	2.93e-05	0.241	AGGGAGTGACTCACCCCAA
108w	MA1101.2	BACH2	chr8	75194805	75194823	+	10.0667	2.93e-05	0.241	TGAGGATGACTCACACCCT
108w	MA1101.2	BACH2	chr12	107115254	107115272	-	10.0667	2.93e-05	0.241	GAAGAATGACTCAGATTGT
108w	MA1101.2	BACH2	chr6	119084783	119084801	+	10.0667	2.93e-05	0.241	GAACAGTGACTCACAGCGT
108w	MA1101.2	BACH2	chr11	54317911	54317929	-	10.0444	2.95e-05	0.241	GATGAGTGACTCACTACTT
108w	MA1101.2	BACH2	chr14	56168112	56168130	+	10.0444	2.95e-05	0.241	GAAGTCTGAGTCATGTTCT
108w	MA1101.2	BACH2	chr15	74049744	74049762	-	10.0444	2.95e-05	0.241	GTTTTATGAGTCAGCCTCC
108w	MA1101.2	BACH2	chr15	25916444	25916462	-	10.0222	2.97e-05	0.241	TGTCAGTGAGTCATCTCCA
108w	MA1101.2	BACH2	chr8	29219675	29219693	-	10.0222	2.97e-05	0.241	CCGGCGTGACTCATTGGCC
108w	MA1101.2	BACH2	chr18	31122255	31122273	-	10.0222	2.97e-05	0.241	CATGCATGCCTCATGTGCA
108w	MA1101.2	BACH2	chr9	42209725	42209743	+	10.0222	2.97e-05	0.241	ATGGAATGAGTCACTTTGT
108w	MA1101.2	BACH2	chr9	63793875	63793893	+	10.0222	2.97e-05	0.241	TCAGAGTGAGTCACCTCCC
108w	MA1101.2	BACH2	chr17	66352482	66352500	-	10.0222	2.97e-05	0.241	CACCAGTGAGTCACCTTGC
108w	MA1101.2	BACH2	chr17	87763362	87763380	+	10.0222	2.97e-05	0.241	GGAAGATGACTCATTTACA
108w	MA1101.2	BACH2	chr4	134578560	134578578	+	10.0222	2.97e-05	0.241	GCAGCCTGACTCACCATCC
108w	MA1101.2	BACH2	chr15	34705432	34705450	-	10	2.99e-05	0.241	CGAGAGTGACTCATAACCC
108w	MA1101.2	BACH2	chr18	35873447	35873465	-	10	2.99e-05	0.241	AAACGGTGACTCACACGCT
108w	MA1101.2	BACH2	chr13	13555322	13555340	-	9.97778	3.01e-05	0.241	AAACTATGAGTCACTTGGC
108w	MA1101.2	BACH2	chr8	45587177	45587195	-	9.97778	3.01e-05	0.241	GTGGCATGAGTCAGATTCT
108w	MA1101.2	BACH2	chr10	65214695	65214713	+	9.97778	3.01e-05	0.241	CTCACATGAGTCACTTCAT
108w	MA1101.2	BACH2	chr16	67866911	67866929	+	9.97778	3.01e-05	0.241	TCTGTATGAGTCAGGCTCT
108w	MA1101.2	BACH2	chr2	91187680	91187698	-	9.97778	3.01e-05	0.241	AGGAAGTGACTCATCAAGA
108w	MA1101.2	BACH2	chr8	62952876	62952894	-	9.95556	3.03e-05	0.241	GGAATATGAGTCACTCTGC
108w	MA1101.2	BACH2	chr5	8312298	8312316	-	9.93333	3.05e-05	0.241	GTCCTGTGAGTCATGTCCC
108w	MA1101.2	BACH2	chr9	36433289	36433307	-	9.93333	3.05e-05	0.241	AAAGAGTGAGTCAGTATAG
108w	MA1101.2	BACH2	chr19	43022781	43022799	-	9.93333	3.05e-05	0.241	GGACCCTGAGTCATCACCA
108w	MA1101.2	BACH2	chr3	65636154	65636172	+	9.93333	3.05e-05	0.241	AGGTGATGACTCATATTCC
108w	MA1101.2	BACH2	chr8	123846188	123846206	+	9.93333	3.05e-05	0.241	AAGAGGTGAGTCACCACAG
108w	MA1101.2	BACH2	chr13	13555322	13555340	+	9.91111	3.07e-05	0.241	GCCAAGTGACTCATAGTTT
108w	MA1101.2	BACH2	chr5	30643476	30643494	+	9.91111	3.07e-05	0.241	GATATATGAGTCACTCCTC
108w	MA1101.2	BACH2	chr13	54101307	54101325	-	9.91111	3.07e-05	0.241	TTTTGATGAGTCACCCGCC
108w	MA1101.2	BACH2	chr5	112668856	112668874	+	9.91111	3.07e-05	0.241	CGTGGGTGACTCACCCCAC
108w	MA1101.2	BACH2	chrX	19172067	19172085	+	9.88889	3.09e-05	0.241	AAAAGCTGACTCATGCCAT
108w	MA1101.2	BACH2	chr16	30597442	30597460	-	9.88889	3.09e-05	0.241	CATGTGTGAGTCACGTCCT
108w	MA1101.2	BACH2	chr3	95246827	95246845	-	9.88889	3.09e-05	0.241	GAATGCTGAGTCATGTTTA
108w	MA1101.2	BACH2	chr7	123411277	123411295	+	9.88889	3.09e-05	0.241	CTGCAGTGACTCACCAAGT
108w	MA1101.2	BACH2	chr14	30974371	30974389	-	9.86667	3.11e-05	0.241	GCACAATGACTCACTGGAA
108w	MA1101.2	BACH2	chr8	34613256	34613274	+	9.86667	3.11e-05	0.241	AGGGCCTGACTCATCCTGA
108w	MA1101.2	BACH2	chr8	47684691	47684709	+	9.86667	3.11e-05	0.241	GTTACATGACTCAGAACTC
108w	MA1101.2	BACH2	chr2	113516974	113516992	+	9.86667	3.11e-05	0.241	TGTGAATGACTCAGCAATA
108w	MA1101.2	BACH2	chr2	113516995	113517013	+	9.86667	3.11e-05	0.241	TGTGAATGACTCAGCAATA
108w	MA1101.2	BACH2	chr4	138999407	138999425	+	9.86667	3.11e-05	0.241	ATTTCATGCCTCACCTTCA
108w	MA1101.2	BACH2	chr17	56266129	56266147	-	9.84444	3.13e-05	0.242	GACAGATGACTCAGCACTT
108w	MA1101.2	BACH2	chr9	116343159	116343177	+	9.84444	3.13e-05	0.242	TAAGGCTGACTCACCATAT
108w	MA1101.2	BACH2	chr9	28446084	28446102	+	9.82222	3.15e-05	0.243	CACTTGTGACTCAGGGTTT
108w	MA1101.2	BACH2	chr15	81892216	81892234	-	9.8	3.17e-05	0.243	GAACACTGAGTCATCTCTC
108w	MA1101.2	BACH2	chr9	106371302	106371320	+	9.8	3.17e-05	0.243	TTGCTGTGACTCACGGAGT
108w	MA1101.2	BACH2	chr2	129580858	129580876	+	9.8	3.17e-05	0.243	GAGTGGTGAGTCACAGTTT
108w	MA1101.2	BACH2	chr8	123846188	123846206	-	9.77778	3.19e-05	0.244	CTGTGGTGACTCACCTCTT
108w	MA1101.2	BACH2	chr3	141597219	141597237	+	9.77778	3.19e-05	0.244	GAGGCATGACTAATGTTTG
108w	MA1101.2	BACH2	chr1	176851593	176851611	-	9.77778	3.19e-05	0.244	GCAAGATGACTCACTGTGG
108w	MA1101.2	BACH2	chr2	35770747	35770765	-	9.75556	3.21e-05	0.244	AGGCTGTGAGTCACCACAC
108w	MA1101.2	BACH2	chr11	42535530	42535548	+	9.75556	3.21e-05	0.244	GAACTGTGACGCATCCAAA
108w	MA1101.2	BACH2	chr12	46419805	46419823	+	9.75556	3.21e-05	0.244	ATCCGATGAGTCAGGGCTG
108w	MA1101.2	BACH2	chr8	122356163	122356181	-	9.75556	3.21e-05	0.244	CCTGGGTGACTCAGCCTTC
108w	MA1101.2	BACH2	chr13	114010043	114010061	-	9.73333	3.23e-05	0.244	GGAATATGAGTCAGAGTTT
108w	MA1101.2	BACH2	chr1	120136465	120136483	+	9.73333	3.23e-05	0.244	GTGAGATGACTCAGCCTGT
108w	MA1101.2	BACH2	chr6	126251443	126251461	+	9.73333	3.23e-05	0.244	GATGAGTGACTCATTAGAG
108w	MA1101.2	BACH2	chr2	153520238	153520256	+	9.73333	3.23e-05	0.244	AAACGCTGAGTCATCCACC
108w	MA1101.2	BACH2	chr15	67134748	67134766	-	9.71111	3.25e-05	0.244	TGACAGTGAGTCATACAGC
108w	MA1101.2	BACH2	chr17	70308000	70308018	-	9.71111	3.25e-05	0.244	CCATGATGACTCATTTGAA
108w	MA1101.2	BACH2	chr11	105443646	105443664	-	9.71111	3.25e-05	0.244	TTACAGTGAGTCACAAAAC
108w	MA1101.2	BACH2	chr5	115907465	115907483	-	9.71111	3.25e-05	0.244	GCCGCATGAGTCACTGCCC
108w	MA1101.2	BACH2	chr3	31871643	31871661	-	9.68889	3.27e-05	0.244	AAGGAGTGACTCATTTACC
108w	MA1101.2	BACH2	chr7	125899200	125899218	-	9.68889	3.27e-05	0.244	TTCTGATGACTCATAGCAC
108w	MA1101.2	BACH2	chr15	58300256	58300274	+	9.66667	3.29e-05	0.244	GACTTATGAGTCAGCACTT
108w	MA1101.2	BACH2	chr17	9762326	9762344	+	9.64444	3.31e-05	0.244	GAGAGATGACTCAGCAGTT
108w	MA1101.2	BACH2	chr18	36025773	36025791	+	9.64444	3.31e-05	0.244	GAACTCTGACTCATCCCCT
108w	MA1101.2	BACH2	chr4	62399765	62399783	-	9.64444	3.31e-05	0.244	GAGAGATGACTCAGCAGTT
108w	MA1101.2	BACH2	chr11	69102519	69102537	+	9.64444	3.31e-05	0.244	CTGGTGTGAGTCACCAGAT
108w	MA1101.2	BACH2	chr9	106349210	106349228	+	9.64444	3.31e-05	0.244	GTTCCATGAGGCATTGTCA
108w	MA1101.2	BACH2	chr5	115907465	115907483	+	9.64444	3.31e-05	0.244	GGGCAGTGACTCATGCGGC
108w	MA1101.2	BACH2	chr12	31806849	31806867	+	9.62222	3.33e-05	0.244	GCAGTGTGAGTCAGCAAAT
108w	MA1101.2	BACH2	chr17	33958771	33958789	-	9.62222	3.33e-05	0.244	AACCAGTGACTCACGTGAC
108w	MA1101.2	BACH2	chr10	69799113	69799131	+	9.62222	3.33e-05	0.244	CTTTCCTGACTCATCACTG
108w	MA1101.2	BACH2	chr15	81891602	81891620	+	9.62222	3.33e-05	0.244	ATACAGTGAGTCACTGCCA
108w	MA1101.2	BACH2	chr6	17119719	17119737	-	9.6	3.35e-05	0.244	TTAGTGTGAGTCACTGACT
108w	MA1101.2	BACH2	chr17	34961275	34961293	+	9.6	3.35e-05	0.244	TTCTAATGAGTCACCACCC
108w	MA1101.2	BACH2	chr8	47032324	47032342	-	9.6	3.35e-05	0.244	CATCTGTGACTCAGCTTCT
108w	MA1101.2	BACH2	chr10	84230487	84230505	-	9.6	3.35e-05	0.244	AGTCTGTGACTCATTCAAG
108w	MA1101.2	BACH2	chr9	89874687	89874705	-	9.6	3.35e-05	0.244	CAGAGATGAGTCACCGGCA
108w	MA1101.2	BACH2	chr12	98336321	98336339	+	9.6	3.35e-05	0.244	AAACGATGAATCATGTTTA
108w	MA1101.2	BACH2	chr16	36925971	36925989	+	9.57778	3.37e-05	0.245	CTGCCATGAGGCACGCCTC
108w	MA1101.2	BACH2	chr16	94976188	94976206	-	9.57778	3.37e-05	0.245	CCTGCCTGACTCATGTTCT
108w	MA1101.2	BACH2	chr14	30974371	30974389	+	9.55556	3.39e-05	0.245	TTCCAGTGAGTCATTGTGC
108w	MA1101.2	BACH2	chr18	56048226	56048244	+	9.55556	3.39e-05	0.245	GAAAAGTGACTCACAGACT
108w	MA1101.2	BACH2	chr9	72676687	72676705	-	9.55556	3.39e-05	0.245	GTCAAATGACTCATTACAA
108w	MA1101.2	BACH2	chr15	94732336	94732354	+	9.55556	3.39e-05	0.245	TCAGTGTGAGTCAGGGAAT
108w	MA1101.2	BACH2	chr12	75426084	75426102	-	9.53333	3.41e-05	0.245	CTTTAGTGACTCATTCAAC
108w	MA1101.2	BACH2	chr1	119806178	119806196	+	9.53333	3.41e-05	0.245	CTCTGGTGAGTCATCAAGC
108w	MA1101.2	BACH2	chr16	30597442	30597460	+	9.51111	3.43e-05	0.245	AGGACGTGACTCACACATG
108w	MA1101.2	BACH2	chr7	60271663	60271681	-	9.51111	3.43e-05	0.245	GTACTATGACTCAGACCTA
108w	MA1101.2	BACH2	chr7	60642773	60642791	-	9.51111	3.43e-05	0.245	GTACTATGACTCAGACCTA
108w	MA1101.2	BACH2	chr7	100882122	100882140	+	9.51111	3.43e-05	0.245	GAAAGATGAGTCACAAGAG
108w	MA1101.2	BACH2	chr1	169672011	169672029	-	9.51111	3.43e-05	0.245	TGGAGATGAGTCACACTTT
108w	MA1101.2	BACH2	chr14	9245457	9245475	-	9.48889	3.45e-05	0.245	GTAGGATGAGTCACATACA
108w	MA1101.2	BACH2	chr12	15766204	15766222	-	9.48889	3.45e-05	0.245	GCCTCATGACTCAGGCAGT
108w	MA1101.2	BACH2	chr15	38932677	38932695	+	9.48889	3.45e-05	0.245	AACTTATGACTCACACAAT
108w	MA1101.2	BACH2	chr7	46131370	46131388	+	9.48889	3.45e-05	0.245	GGCTGGTGACTCATGAAAG
108w	MA1101.2	BACH2	chr15	94733263	94733281	-	9.48889	3.45e-05	0.245	GGACAGTGAGTCAGGCCTG
108w	MA1101.2	BACH2	chr5	8312298	8312316	+	9.46667	3.48e-05	0.245	GGGACATGACTCACAGGAC
108w	MA1101.2	BACH2	chr9	42108458	42108476	+	9.46667	3.48e-05	0.245	CCAAGATGACTCACTTTCC
108w	MA1101.2	BACH2	chr9	46173121	46173139	-	9.46667	3.48e-05	0.245	GAGAGATGACTCAGCATGA
108w	MA1101.2	BACH2	chr7	100926601	100926619	-	9.46667	3.48e-05	0.245	TTGCCATGCCTCATTACTC
108w	MA1101.2	BACH2	chr15	82086289	82086307	+	9.44444	3.5e-05	0.245	CCGGGGTGAGTCATTCATT
108w	MA1101.2	BACH2	chr2	145866404	145866422	+	9.44444	3.5e-05	0.245	TGGCCCTGACTCATGATCC
108w	MA1101.2	BACH2	chr13	38603195	38603213	-	9.42222	3.52e-05	0.245	TGTGCATGACTCAGCTGCG
108w	MA1101.2	BACH2	chr15	67134748	67134766	+	9.42222	3.52e-05	0.245	GCTGTATGACTCACTGTCA
108w	MA1101.2	BACH2	chr7	87330983	87331001	+	9.42222	3.52e-05	0.245	TTTCCATGAGTCAGAACCT
108w	MA1101.2	BACH2	chr13	101198708	101198726	+	9.42222	3.52e-05	0.245	CCATGATGAGTCACAATGC
108w	MA1101.2	BACH2	chr5	149144201	149144219	-	9.42222	3.52e-05	0.245	TGCCTGTGAGTCATCAGAA
108w	MA1101.2	BACH2	chr10	19043405	19043423	+	9.4	3.54e-05	0.245	ATTCCGTGACTCAAGATTT
108w	MA1101.2	BACH2	chr12	28838331	28838349	-	9.4	3.54e-05	0.245	TCAGAGTGACTCACTATGC
108w	MA1101.2	BACH2	chr1	34820423	34820441	-	9.4	3.54e-05	0.245	CTCCCCTGACTCATGTCTT
108w	MA1101.2	BACH2	chr7	45802714	45802732	+	9.4	3.54e-05	0.245	AGATAGTGAGTCAGGATCA
108w	MA1101.2	BACH2	chr15	68606164	68606182	-	9.4	3.54e-05	0.245	TCCCTGTGAGTCATCCCCA
108w	MA1101.2	BACH2	chr11	79031135	79031153	-	9.4	3.54e-05	0.245	ACTGTGTGACTCACCTCCT
108w	MA1101.2	BACH2	chr6	37318086	37318104	+	9.37778	3.56e-05	0.245	TCTGAGTGAGTCATCTCGG
108w	MA1101.2	BACH2	chr11	62005686	62005704	+	9.37778	3.56e-05	0.245	TTCTTGTGAGTCATTTTTC
108w	MA1101.2	BACH2	chr9	62452145	62452163	-	9.37778	3.56e-05	0.245	TAGAGATGAGTCAGGACTC
108w	MA1101.2	BACH2	chr12	75426084	75426102	+	9.37778	3.56e-05	0.245	GTTGAATGAGTCACTAAAG
108w	MA1101.2	BACH2	chr13	101355637	101355655	-	9.37778	3.56e-05	0.245	ATGAGATGAGTCATTGAGG
108w	MA1101.2	BACH2	chr1	119806178	119806196	-	9.37778	3.56e-05	0.245	GCTTGATGACTCACCAGAG
108w	MA1101.2	BACH2	chr9	63744048	63744066	+	9.35556	3.58e-05	0.245	GATGAGTGACTCAGGATGA
108w	MA1101.2	BACH2	chr6	119084783	119084801	-	9.35556	3.58e-05	0.245	ACGCTGTGAGTCACTGTTC
108w	MA1101.2	BACH2	chr4	134482692	134482710	-	9.35556	3.58e-05	0.245	TAGACCTGACTCATGTTCC
108w	MA1101.2	BACH2	chr3	141222601	141222619	+	9.35556	3.58e-05	0.245	TAGTAGTGACTCATTTCTC
108w	MA1101.2	BACH2	chr17	51414496	51414514	+	9.33333	3.61e-05	0.245	AGGCTATGACTCACACAAT
108w	MA1101.2	BACH2	chr9	89874727	89874745	+	9.33333	3.61e-05	0.245	TCTGTATGAGTCAGGCCTC
108w	MA1101.2	BACH2	chr15	102145636	102145654	+	9.33333	3.61e-05	0.245	CTAGAGTGAGTCAGCACCC
108w	MA1101.2	BACH2	chr1	154670887	154670905	-	9.33333	3.61e-05	0.245	TAGTAATGAGTCAGCAAAC
108w	MA1101.2	BACH2	chr17	33958771	33958789	+	9.31111	3.63e-05	0.245	GTCACGTGAGTCACTGGTT
108w	MA1101.2	BACH2	chr11	49695205	49695223	-	9.31111	3.63e-05	0.245	CACTGGTGACTCATACATC
108w	MA1101.2	BACH2	chr12	73110556	73110574	+	9.31111	3.63e-05	0.245	TGAGGGTGACTCACCAGGG
108w	MA1101.2	BACH2	chr12	76667104	76667122	-	9.31111	3.63e-05	0.245	TGTCTGTGACTCACCAGTG
108w	MA1101.2	BACH2	chr11	78271466	78271484	+	9.31111	3.63e-05	0.245	TCTCCCTGAGTCATCCCTG
108w	MA1101.2	BACH2	chr10	84230487	84230505	+	9.31111	3.63e-05	0.245	CTTGAATGAGTCACAGACT
108w	MA1101.2	BACH2	chr12	88714655	88714673	+	9.31111	3.63e-05	0.245	GAGCAGTGACTCATTTCCT
108w	MA1101.2	BACH2	chr9	62452145	62452163	+	9.28889	3.65e-05	0.245	GAGTCCTGACTCATCTCTA
108w	MA1101.2	BACH2	chr10	106509999	106510017	-	9.28889	3.65e-05	0.245	TTGCAATGACTCAGCTCTG
108w	MA1101.2	BACH2	chr1	142209163	142209181	+	9.28889	3.65e-05	0.245	CACCAATGAGTCAGACTTT
108w	MA1101.2	BACH2	chr1	191802717	191802735	+	9.28889	3.65e-05	0.245	TTCCCATGAGTCAGAGCTA
108w	MA1101.2	BACH2	chr10	96623378	96623396	+	9.26667	3.67e-05	0.246	CAAGGATGACTAATCCTAG
108w	MA1101.2	BACH2	chr3	141597219	141597237	-	9.26667	3.67e-05	0.246	CAAACATTAGTCATGCCTC
108w	MA1101.2	BACH2	chr6	36608811	36608829	-	9.24444	3.69e-05	0.246	TAATCATGAGTCAGACGGA
108w	MA1101.2	BACH2	chr13	81706259	81706277	-	9.24444	3.69e-05	0.246	AAGGCGTGCGTCACCACTG
108w	MA1101.2	BACH2	chr1	52802534	52802552	+	9.22222	3.72e-05	0.246	GGAAGATGACTCACATTCA
108w	MA1101.2	BACH2	chr2	71919471	71919489	+	9.22222	3.72e-05	0.246	ATGGAATGACTCAGCGGGT
108w	MA1101.2	BACH2	chr2	124509682	124509700	+	9.22222	3.72e-05	0.246	CAAAGGTGACTCACTTTCA
108w	MA1101.2	BACH2	chr12	25579196	25579214	-	9.2	3.74e-05	0.246	AACCCATGGCTCATGGTTT
108w	MA1101.2	BACH2	chr13	101129595	101129613	+	9.2	3.74e-05	0.246	AAAGCATGGCTCATGATGG
108w	MA1101.2	BACH2	chr9	108153312	108153330	+	9.2	3.74e-05	0.246	TGTGAATGACTCACAGGTT
108w	MA1101.2	BACH2	chr2	166642830	166642848	+	9.2	3.74e-05	0.246	AAACACTGACTCATCCCGG
108w	MA1101.2	BACH2	chr9	35687334	35687352	-	9.17778	3.76e-05	0.246	CTGAGATGCCTCATCTTTC
108w	MA1101.2	BACH2	chr16	38568391	38568409	-	9.17778	3.76e-05	0.246	TCACGGTGACTCACACTCA
108w	MA1101.2	BACH2	chr13	54262920	54262938	+	9.17778	3.76e-05	0.246	TCAGCCTGACTCACCTTCC
108w	MA1101.2	BACH2	chr4	68404527	68404545	+	9.17778	3.76e-05	0.246	ATTCAGTGACTCATTTGAA
108w	MA1101.2	BACH2	chr2	155723110	155723128	-	9.17778	3.76e-05	0.246	TAGCAATGAGTCAGCTACT
108w	MA1101.2	BACH2	chr6	17119719	17119737	+	9.15556	3.79e-05	0.246	AGTCAGTGACTCACACTAA
108w	MA1101.2	BACH2	chr9	108153312	108153330	-	9.15556	3.79e-05	0.246	AACCTGTGAGTCATTCACA
108w	MA1101.2	BACH2	chr5	112668856	112668874	-	9.15556	3.79e-05	0.246	GTGGGGTGAGTCACCCACG
108w	MA1101.2	BACH2	chr7	40916899	40916917	-	9.13333	3.81e-05	0.246	AGGCTATGACTCAGCTTCA
108w	MA1101.2	BACH2	chr2	108455827	108455845	+	9.13333	3.81e-05	0.246	TTCTTGTGAGTCACCAAAT
108w	MA1101.2	BACH2	chr8	123846698	123846716	+	9.11111	3.83e-05	0.246	TGGGAGTGAGTCACCCACT
108w	MA1101.2	BACH2	chr1	187270506	187270524	+	9.11111	3.83e-05	0.246	AGATGATGAGTCACAGACA
108w	MA1101.2	BACH2	chr16	6599541	6599559	+	9.08889	3.85e-05	0.246	CAAACATGACTCAACACAC
108w	MA1101.2	BACH2	chr4	10813157	10813175	+	9.08889	3.85e-05	0.246	ACACGGTGACTCACAGCCT
108w	MA1101.2	BACH2	chr8	32990278	32990296	+	9.08889	3.85e-05	0.246	TAACTATGCCTCATAATCA
108w	MA1101.2	BACH2	chr9	62560130	62560148	+	9.08889	3.85e-05	0.246	CAACTGTGACTCAGCCGCA
108w	MA1101.2	BACH2	chr1	76366067	76366085	-	9.08889	3.85e-05	0.246	GGTGCCTGACTCATCCCAG
108w	MA1101.2	BACH2	chr3	141222601	141222619	-	9.08889	3.85e-05	0.246	GAGAAATGAGTCACTACTA
108w	MA1101.2	BACH2	chr3	145268285	145268303	-	9.08889	3.85e-05	0.246	CAGGCGTGAGTCAGACATC
108w	MA1101.2	BACH2	chr18	56048226	56048244	-	9.06667	3.88e-05	0.246	AGTCTGTGAGTCACTTTTC
108w	MA1101.2	BACH2	chr8	117289170	117289188	+	9.06667	3.88e-05	0.246	GGCTAGTGACTCACCCATC
108w	MA1101.2	BACH2	chr18	3481087	3481105	+	9.04444	3.9e-05	0.246	GTACAGTGACTCACTTCCT
108w	MA1101.2	BACH2	chr8	11085369	11085387	+	9.04444	3.9e-05	0.246	TTGGTATGACTCACACTGG
108w	MA1101.2	BACH2	chr6	31251094	31251112	-	9.04444	3.9e-05	0.246	GTCAGGTGACTCACCACTG
108w	MA1101.2	BACH2	chr19	42788453	42788471	-	9.04444	3.9e-05	0.246	AATGGGTGAGTCAGCTCTG
108w	MA1101.2	BACH2	chr1	66374629	66374647	-	9.04444	3.9e-05	0.246	TACAAGTGAGTCATAATCC
108w	MA1101.2	BACH2	chr16	85756334	85756352	-	9.04444	3.9e-05	0.246	ACGGGGTGAGTCACTGTTA
108w	MA1101.2	BACH2	chr8	92489242	92489260	-	9.04444	3.9e-05	0.246	CGAGGATGAGTCACAGCCA
108w	MA1101.2	BACH2	chr16	20825076	20825094	+	9.02222	3.92e-05	0.246	TGGTTGTGAGTCACCATGT
108w	MA1101.2	BACH2	chr13	44321481	44321499	+	9.02222	3.92e-05	0.246	GCACTGTGAGTCACCAGGG
108w	MA1101.2	BACH2	chr19	57297146	57297164	-	9.02222	3.92e-05	0.246	TGGTTGTGAGTCACCATGT
108w	MA1101.2	BACH2	chr15	78541294	78541312	+	9.02222	3.92e-05	0.246	AATGAGTGAGGCATCAAAT
108w	MA1101.2	BACH2	chr17	85470590	85470608	+	9.02222	3.92e-05	0.246	ATGGTATGACTCAGGGAGA
108w	MA1101.2	BACH2	chr12	86086039	86086057	+	9.02222	3.92e-05	0.246	TAGAAGTGAGTCACCAGAC
108w	MA1101.2	BACH2	chr10	96785169	96785187	+	9.02222	3.92e-05	0.246	TGAAGATGACTCATATGCC
108w	MA1101.2	BACH2	chr5	125829520	125829538	+	9.02222	3.92e-05	0.246	CAGGAGTGAGTCAGCACTC
108w	MA1101.2	BACH2	chr2	24037624	24037642	-	9	3.95e-05	0.246	TGGTAGTGAGTCATCCAGG
108w	MA1101.2	BACH2	chr3	36455921	36455939	-	9	3.95e-05	0.246	AGGTCATGAGTCAGGAGGC
108w	MA1101.2	BACH2	chr15	73919410	73919428	+	9	3.95e-05	0.246	GACAGGTGAGTCATGGGGA
108w	MA1101.2	BACH2	chr9	108152000	108152018	+	9	3.95e-05	0.246	GGGTGGTGACTCATCTCCC
108w	MA1101.2	BACH2	chr2	108301086	108301104	+	9	3.95e-05	0.246	AGAACATGAATCATGACTA
108w	MA1101.2	BACH2	chr11	117932376	117932394	-	9	3.95e-05	0.246	GGAGCCTGAGTCACTCTTT
108w	MA1101.2	BACH2	chr7	130807944	130807962	-	9	3.95e-05	0.246	CTATGATGAGTCACATGAT
108w	MA1101.2	BACH2	chr7	67520141	67520159	-	8.97778	3.97e-05	0.246	TACGTATGCGTCATGCCTC
108w	MA1101.2	BACH2	chr11	83789421	83789439	-	8.97778	3.97e-05	0.246	AATCTGTGAGTCACAAAAC
108w	MA1101.2	BACH2	chr9	106345293	106345311	+	8.97778	3.97e-05	0.246	CCAAGATGAGTCACACTGG
108w	MA1101.2	BACH2	chr2	138186735	138186753	+	8.97778	3.97e-05	0.246	AGAGTGTGAGTCACACACT
108w	MA1101.2	BACH2	chr3	33121090	33121108	-	8.95556	4e-05	0.246	ATTGGGTGACTCAGCAACT
108w	MA1101.2	BACH2	chr9	35687334	35687352	+	8.95556	4e-05	0.246	GAAAGATGAGGCATCTCAG
108w	MA1101.2	BACH2	chr18	35841864	35841882	-	8.95556	4e-05	0.246	ATGGGGTGACTCACTCCTC
108w	MA1101.2	BACH2	chr6	39447994	39448012	-	8.95556	4e-05	0.246	CGTGTGTGAGTCACCAGTG
108w	MA1101.2	BACH2	chr15	81892216	81892234	+	8.95556	4e-05	0.246	GAGAGATGACTCAGTGTTC
108w	MA1101.2	BACH2	chrX	135598390	135598408	-	8.95556	4e-05	0.246	GATATGTGACTCACCAGCC
108w	MA1101.2	BACH2	chr5	137686578	137686596	+	8.95556	4e-05	0.246	GCTGGATGACTCACAATCA
108w	MA1101.2	BACH2	chr5	73223197	73223215	-	8.93333	4.02e-05	0.247	CCCTGGTGAGTCATCACAG
108w	MA1101.2	BACH2	chr13	101129595	101129613	-	8.93333	4.02e-05	0.247	CCATCATGAGCCATGCTTT
108w	MA1101.2	BACH2	chr9	108152000	108152018	-	8.93333	4.02e-05	0.247	GGGAGATGAGTCACCACCC
108w	MA1101.2	BACH2	chr15	81891602	81891620	-	8.91111	4.04e-05	0.248	TGGCAGTGACTCACTGTAT
108w	MA1101.2	BACH2	chr9	28738607	28738625	+	8.88889	4.07e-05	0.248	CAGACATGACTCAGAGCCT
108w	MA1101.2	BACH2	chr1	97974988	97975006	+	8.88889	4.07e-05	0.248	TAAGACTGAGTCATCTGTC
108w	MA1101.2	BACH2	chr7	123364226	123364244	-	8.88889	4.07e-05	0.248	CTGTTGTGAGTCATCTGGT
108w	MA1101.2	BACH2	chr2	138186735	138186753	-	8.88889	4.07e-05	0.248	AGTGTGTGACTCACACTCT
108w	MA1101.2	BACH2	chr3	31871643	31871661	+	8.86667	4.09e-05	0.249	GGTAAATGAGTCACTCCTT
108w	MA1101.2	BACH2	chr18	74921949	74921967	+	8.86667	4.09e-05	0.249	TTCCCCTGACTCATCGAGT
108w	MA1101.2	BACH2	chr4	55732164	55732182	-	8.84444	4.12e-05	0.249	CAACAGTGAGTCAGTCTCC
108w	MA1101.2	BACH2	chr5	120706063	120706081	-	8.84444	4.12e-05	0.249	AGAAGGTGAGTCACCTGCC
108w	MA1101.2	BACH2	chr7	122975158	122975176	+	8.84444	4.12e-05	0.249	TCTTAGTGACTCATCTGGT
108w	MA1101.2	BACH2	chr7	139350760	139350778	-	8.84444	4.12e-05	0.249	AGTGGGTGACTCACTGTGT
108w	MA1101.2	BACH2	chr9	51353087	51353105	+	8.82222	4.14e-05	0.249	ACTGTATGAGTCACTGCCT
108w	MA1101.2	BACH2	chr19	60301024	60301042	-	8.82222	4.14e-05	0.249	AAGAGATGACTCACTGCCC
108w	MA1101.2	BACH2	chr6	77036821	77036839	+	8.82222	4.14e-05	0.249	AAATGGTGAGTCACAAACA
108w	MA1101.2	BACH2	chr11	78271466	78271484	-	8.82222	4.14e-05	0.249	CAGGGATGACTCAGGGAGA
108w	MA1101.2	BACH2	chr2	150784091	150784109	+	8.82222	4.14e-05	0.249	TCTCTGTGACTCACCCAGC
108w	MA1101.2	BACH2	chr5	102375518	102375536	-	8.8	4.16e-05	0.25	TCAGCGTGACTCAGTCACC
108w	MA1101.2	BACH2	chr8	118876881	118876899	+	8.8	4.16e-05	0.25	TCCTTATGAGTCACCTCAT
108w	MA1101.2	BACH2	chr18	31122255	31122273	+	8.77778	4.19e-05	0.251	TGCACATGAGGCATGCATG
108w	MA1101.2	BACH2	chr5	32950284	32950302	+	8.77778	4.19e-05	0.251	TGTTGGTGAGTCACTGTTT
108w	MA1101.2	BACH2	chr6	77036774	77036792	+	8.77778	4.19e-05	0.251	TTCTCCTGAGTCATGTTAC
108w	MA1101.2	BACH2	chr5	125393070	125393088	+	8.75556	4.21e-05	0.251	GCCCCGTGACTCACTGGAT
108w	MA1101.2	BACH2	chr19	53219556	53219574	+	8.73333	4.24e-05	0.251	CCAAAATGAGTCACTTCTG
108w	MA1101.2	BACH2	chr11	54317911	54317929	+	8.73333	4.24e-05	0.251	AAGTAGTGAGTCACTCATC
108w	MA1101.2	BACH2	chr11	103790199	103790217	-	8.73333	4.24e-05	0.251	TGGGAGTGACTCATTCCAC
108w	MA1101.2	BACH2	chr11	105443646	105443664	+	8.73333	4.24e-05	0.251	GTTTTGTGACTCACTGTAA
108w	MA1101.2	BACH2	chr2	139117513	139117531	+	8.73333	4.24e-05	0.251	TATGAGTGACTCACAATGA
108w	MA1101.2	BACH2	chr9	51353087	51353105	-	8.71111	4.26e-05	0.251	AGGCAGTGACTCATACAGT
108w	MA1101.2	BACH2	chr3	152661878	152661896	+	8.71111	4.26e-05	0.251	AGAGAGTGAGTCAGGAAGC
108w	MA1101.2	BACH2	chr4	28064947	28064965	-	8.68889	4.29e-05	0.251	TTTCCATGACTCAGATACC
108w	MA1101.2	BACH2	chr8	29219675	29219693	+	8.68889	4.29e-05	0.251	GGCCAATGAGTCACGCCGG
108w	MA1101.2	BACH2	chr6	35599055	35599073	-	8.68889	4.29e-05	0.251	GCATCATGAGGCACTTTTT
108w	MA1101.2	BACH2	chr1	52801827	52801845	-	8.68889	4.29e-05	0.251	GCAGGGTGACTCAGGACCT
108w	MA1101.2	BACH2	chr7	67520141	67520159	+	8.68889	4.29e-05	0.251	GAGGCATGACGCATACGTA
108w	MA1101.2	BACH2	chr2	126283259	126283277	-	8.68889	4.29e-05	0.251	AACCCATGAGTCAGAAAGA
108w	MA1101.2	BACH2	chr2	3175048	3175066	+	8.66667	4.31e-05	0.251	ATTGCATGAATCATCAAAG
108w	MA1101.2	BACH2	chr14	25861941	25861959	-	8.66667	4.31e-05	0.251	ACGAAATGACTCATATGAT
108w	MA1101.2	BACH2	chr17	56226802	56226820	-	8.66667	4.31e-05	0.251	CCAAGATGACTCAGCTCCT
108w	MA1101.2	BACH2	chr11	65795000	65795018	-	8.66667	4.31e-05	0.251	TACAAATGACTCAGCCACT
108w	MA1101.2	BACH2	chr12	69754106	69754124	+	8.66667	4.31e-05	0.251	CCAAAATGAGTCACTCACC
108w	MA1101.2	BACH2	chr17	86088149	86088167	-	8.66667	4.31e-05	0.251	AAAGACTGACTCATAGATC
108w	MA1101.2	BACH2	chr9	72676687	72676705	+	8.64444	4.34e-05	0.251	TTGTAATGAGTCATTTGAC
108w	MA1101.2	BACH2	chr5	125394398	125394416	-	8.64444	4.34e-05	0.251	TCATAGTGAGTCAGGCATA
108w	MA1101.2	BACH2	chr5	144594982	144595000	+	8.64444	4.34e-05	0.251	ACGGCATTAGTCATCATTC
108w	MA1101.2	BACH2	chr4	153208459	153208477	+	8.64444	4.34e-05	0.251	TGACTGTGAGTCAGCAGAT
108w	MA1101.2	BACH2	chr12	14082502	14082520	-	8.62222	4.36e-05	0.251	TATCTGTGCCTCATCCCAT
108w	MA1101.2	BACH2	chr1	32430714	32430732	+	8.62222	4.36e-05	0.251	TGTGCATGAGTCAGTGAGT
108w	MA1101.2	BACH2	chr10	43108605	43108623	-	8.62222	4.36e-05	0.251	TGAGTGTGACTCACAATGG
108w	MA1101.2	BACH2	chr12	69754106	69754124	-	8.62222	4.36e-05	0.251	GGTGAGTGACTCATTTTGG
108w	MA1101.2	BACH2	chr14	80830609	80830627	+	8.62222	4.36e-05	0.251	GGGCAGTGAGTCACCTTGG
108w	MA1101.2	BACH2	chr15	58734341	58734359	-	8.6	4.39e-05	0.251	AAAGACTGACTCACCCAAA
108w	MA1101.2	BACH2	chr12	88714655	88714673	-	8.6	4.39e-05	0.251	AGGAAATGAGTCACTGCTC
108w	MA1101.2	BACH2	chr8	90272172	90272190	+	8.6	4.39e-05	0.251	AATTTGTGACTCATTTGCT
108w	MA1101.2	BACH2	chr4	134578560	134578578	-	8.6	4.39e-05	0.251	GGATGGTGAGTCAGGCTGC
108w	MA1101.2	BACH2	chr1	139145750	139145768	+	8.6	4.39e-05	0.251	TGTCTGTGACTCATACAAG
108w	MA1101.2	BACH2	chr9	43011294	43011312	+	8.57778	4.42e-05	0.251	ACTGCCTGAGTCACCCATC
108w	MA1101.2	BACH2	chr15	65793872	65793890	-	8.57778	4.42e-05	0.251	CTCCCCTGAGTCATGGCAA
108w	MA1101.2	BACH2	chr1	66374629	66374647	+	8.57778	4.42e-05	0.251	GGATTATGACTCACTTGTA
108w	MA1101.2	BACH2	chr5	73223197	73223215	+	8.57778	4.42e-05	0.251	CTGTGATGACTCACCAGGG
108w	MA1101.2	BACH2	chr9	106193464	106193482	+	8.57778	4.42e-05	0.251	ACACTGTGAGTCAGGTAAA
108w	MA1101.2	BACH2	chr3	107516157	107516175	+	8.57778	4.42e-05	0.251	TCTGTGTGACTCAGGCTAA
108w	MA1101.2	BACH2	chr2	167151158	167151176	+	8.57778	4.42e-05	0.251	GTCACATGACTCAGTCCTG
108w	MA1101.2	BACH2	chr1	183113788	183113806	+	8.57778	4.42e-05	0.251	TTTGCATGAATCATCCCTG
108w	MA1101.2	BACH2	chr14	25861941	25861959	+	8.55556	4.44e-05	0.252	ATCATATGAGTCATTTCGT
108w	MA1101.2	BACH2	chr8	111984627	111984645	-	8.55556	4.44e-05	0.252	TTGGTGTGAGTCAGCCTCC
108w	MA1101.2	BACH2	chr8	14097892	14097910	+	8.51111	4.49e-05	0.253	GTAGGGTGACTCACACAGA
108w	MA1101.2	BACH2	chr19	53219556	53219574	-	8.51111	4.49e-05	0.253	CAGAAGTGACTCATTTTGG
108w	MA1101.2	BACH2	chr2	71372054	71372072	-	8.51111	4.49e-05	0.253	AATCACTGAGTCATCTCTC
108w	MA1101.2	BACH2	chr13	11938765	11938783	+	8.48889	4.52e-05	0.253	CAGCCATGAGTAATGTCTT
108w	MA1101.2	BACH2	chr9	43011294	43011312	-	8.48889	4.52e-05	0.253	GATGGGTGACTCAGGCAGT
108w	MA1101.2	BACH2	chr19	43022781	43022799	+	8.48889	4.52e-05	0.253	TGGTGATGACTCAGGGTCC
108w	MA1101.2	BACH2	chr14	64920610	64920628	+	8.48889	4.52e-05	0.253	GGAAAGTGACTCAGGAAAC
108w	MA1101.2	BACH2	chr3	82707852	82707870	+	8.48889	4.52e-05	0.253	ATTCCCTGAGTCATTTATT
108w	MA1101.2	BACH2	chr15	98647692	98647710	+	8.48889	4.52e-05	0.253	AAACCATGAGTCCTGCTAT
108w	MA1101.2	BACH2	chr2	118448511	118448529	-	8.48889	4.52e-05	0.253	TATGTGTGACTCAGCCACC
108w	MA1101.2	BACH2	chr18	36025773	36025791	-	8.46667	4.55e-05	0.253	AGGGGATGAGTCAGAGTTC
108w	MA1101.2	BACH2	chr7	47098247	47098265	+	8.46667	4.55e-05	0.253	CCCCAGTGACTCATCTGCC
108w	MA1101.2	BACH2	chr1	76366067	76366085	+	8.46667	4.55e-05	0.253	CTGGGATGAGTCAGGCACC
108w	MA1101.2	BACH2	chr12	31520073	31520091	-	8.44444	4.57e-05	0.253	CTGCAGTGACTCACTATGT
108w	MA1101.2	BACH2	chr16	31599045	31599063	-	8.44444	4.57e-05	0.253	CCAGAGTGACTCAGCACCC
108w	MA1101.2	BACH2	chr6	38354596	38354614	+	8.44444	4.57e-05	0.253	GGAGAGTGACGCATCCTGG
108w	MA1101.2	BACH2	chr11	83789421	83789439	+	8.44444	4.57e-05	0.253	GTTTTGTGACTCACAGATT
108w	MA1101.2	BACH2	chr9	106214664	106214682	+	8.44444	4.57e-05	0.253	AGAAGGTGACTCAGGCCAG
108w	MA1101.2	BACH2	chr5	125393070	125393088	-	8.44444	4.57e-05	0.253	ATCCAGTGAGTCACGGGGC
108w	MA1101.2	BACH2	chr6	136672709	136672727	+	8.44444	4.57e-05	0.253	GAGAGATGACTCAGCTGTC
108w	MA1101.2	BACH2	chr2	158688205	158688223	-	8.44444	4.57e-05	0.253	CGAACATGAGTCAGAGAGA
108w	MA1101.2	BACH2	chr2	5615115	5615133	-	8.42222	4.6e-05	0.253	GAGCTGTGACTCAGCAAAA
108w	MA1101.2	BACH2	chr19	29271246	29271264	+	8.42222	4.6e-05	0.253	TCCTTATGACTCACCGGCT
108w	MA1101.2	BACH2	chr11	29766720	29766738	+	8.42222	4.6e-05	0.253	TTGAAATGACTCAGGGCAA
108w	MA1101.2	BACH2	chr3	30175290	30175308	-	8.42222	4.6e-05	0.253	GAGGAGTGACTCAGCCCAG
108w	MA1101.2	BACH2	chr9	52473020	52473038	-	8.42222	4.6e-05	0.253	GCTGAATGACTCAGCCACA
108w	MA1101.2	BACH2	chr18	64109785	64109803	+	8.42222	4.6e-05	0.253	ATGCAATGAGTCAGACTAG
108w	MA1101.2	BACH2	chr17	8773609	8773627	-	8.4	4.63e-05	0.253	GAAGTGTGAGTCACTTGCT
108w	MA1101.2	BACH2	chr11	28572695	28572713	+	8.4	4.63e-05	0.253	TGGAAATGACTCAGCCAAT
108w	MA1101.2	BACH2	chr19	37074947	37074965	-	8.4	4.63e-05	0.253	CTGGTGTGACTCATTCACG
108w	MA1101.2	BACH2	chr9	62452749	62452767	-	8.4	4.63e-05	0.253	GCTGAGTGACTCACCAGCC
108w	MA1101.2	BACH2	chr10	69799113	69799131	-	8.4	4.63e-05	0.253	CAGTGATGAGTCAGGAAAG
108w	MA1101.2	BACH2	chr6	126251443	126251461	-	8.4	4.63e-05	0.253	CTCTAATGAGTCACTCATC
108w	MA1101.2	BACH2	chr11	28571886	28571904	-	8.37778	4.65e-05	0.254	CCTTTATGACTCAGGTTCT
108w	MA1101.2	BACH2	chr18	74921949	74921967	-	8.37778	4.65e-05	0.254	ACTCGATGAGTCAGGGGAA
108w	MA1101.2	BACH2	chr15	102145609	102145627	-	8.35556	4.68e-05	0.255	ACCCAATGACTCAGTCTTC
108w	MA1101.2	BACH2	chr5	120706063	120706081	+	8.35556	4.68e-05	0.255	GGCAGGTGACTCACCTTCT
108w	MA1101.2	BACH2	chr13	34942550	34942568	-	8.33333	4.71e-05	0.255	CAGCACTGAGTCATGATAA
108w	MA1101.2	BACH2	chr16	37403739	37403757	-	8.33333	4.71e-05	0.255	ATGAGATGACTCAGGTCAC
108w	MA1101.2	BACH2	chr13	101025173	101025191	-	8.33333	4.71e-05	0.255	TTCTGATGACTCACACATC
108w	MA1101.2	BACH2	chr1	139145750	139145768	-	8.33333	4.71e-05	0.255	CTTGTATGAGTCACAGACA
108w	MA1101.2	BACH2	chr3	126831621	126831639	-	8.31111	4.73e-05	0.257	AGTGAGTGAGTCAGGGCTG
108w	MA1101.2	BACH2	chr16	37403739	37403757	+	8.28889	4.76e-05	0.257	GTGACCTGAGTCATCTCAT
108w	MA1101.2	BACH2	chr1	91668730	91668748	-	8.28889	4.76e-05	0.257	TCTCCGTGACTCAGCAGCG
108w	MA1101.2	BACH2	chr2	165131539	165131557	+	8.28889	4.76e-05	0.257	GATGGATGACTCAGAGGTT
108w	MA1101.2	BACH2	chr9	53854713	53854731	+	8.26667	4.79e-05	0.258	GGAGCATGAATCATGCCCC
108w	MA1101.2	BACH2	chr15	95331239	95331257	-	8.26667	4.79e-05	0.258	GTCATATGAGTCATTAGAA
108w	MA1101.2	BACH2	chr6	112811924	112811942	-	8.26667	4.79e-05	0.258	TGATCATGCCTCACCTGAA
108w	MA1101.2	BACH2	chr2	21054582	21054600	+	8.24444	4.82e-05	0.259	CTACAGTGAGTAATGCTTT
108w	MA1101.2	BACH2	chr4	101306454	101306472	+	8.24444	4.82e-05	0.259	AAACAATGCCTCAGCATGA
108w	MA1101.2	BACH2	chr8	25186480	25186498	+	8.22222	4.85e-05	0.259	GTATCATGAGTAATCGAGA
108w	MA1101.2	BACH2	chr13	35417692	35417710	+	8.22222	4.85e-05	0.259	TATCGCTGACTCATGATCA
108w	MA1101.2	BACH2	chr3	105622329	105622347	-	8.22222	4.85e-05	0.259	TGAGGCTGAGTCATGTTCT
108w	MA1101.2	BACH2	chr4	68404527	68404545	-	8.2	4.87e-05	0.259	TTCAAATGAGTCACTGAAT
108w	MA1101.2	BACH2	chr15	92054563	92054581	+	8.2	4.87e-05	0.259	CCAGAATGACTCAGTGGTC
108w	MA1101.2	BACH2	chr7	99460427	99460445	-	8.2	4.87e-05	0.259	GCCCAGTGACTCACCAACC
108w	MA1101.2	BACH2	chr8	115742739	115742757	+	8.2	4.87e-05	0.259	CATGAGTGAGTCATAAGCG
108w	MA1101.2	BACH2	chr9	121451220	121451238	-	8.2	4.87e-05	0.259	TCCCAGTGACTCAGGATTA
108w	MA1101.2	BACH2	chr3	135899507	135899525	+	8.2	4.87e-05	0.259	ATATGATGACTCAGAACAG
108w	MA1101.2	BACH2	chr2	166642830	166642848	-	8.2	4.87e-05	0.259	CCGGGATGAGTCAGTGTTT
108w	MA1101.2	BACH2	chr12	31520073	31520091	+	8.17778	4.9e-05	0.259	ACATAGTGAGTCACTGCAG
108w	MA1101.2	BACH2	chr2	32917697	32917715	-	8.17778	4.9e-05	0.259	ACAGGCTGAGTCACCCTAC
108w	MA1101.2	BACH2	chr13	54262920	54262938	-	8.17778	4.9e-05	0.259	GGAAGGTGAGTCAGGCTGA
108w	MA1101.2	BACH2	chr2	68368230	68368248	-	8.17778	4.9e-05	0.259	GAAGGCTGACTCACGTTCT
108w	MA1101.2	BACH2	chr8	90272172	90272190	-	8.17778	4.9e-05	0.259	AGCAAATGAGTCACAAATT
108w	MA1101.2	BACH2	chr2	165131539	165131557	-	8.17778	4.9e-05	0.259	AACCTCTGAGTCATCCATC
108w	MA1101.2	BACH2	chrX	13472757	13472775	+	8.15556	4.93e-05	0.259	ACTCCATGAGTAACCATTC
108w	MA1101.2	BACH2	chr15	58734341	58734359	+	8.15556	4.93e-05	0.259	TTTGGGTGAGTCAGTCTTT
108w	MA1101.2	BACH2	chr7	79271182	79271200	-	8.15556	4.93e-05	0.259	AAGTGCTGAGTCATCATCT
108w	MA1101.2	BACH2	chr2	139117513	139117531	-	8.15556	4.93e-05	0.259	TCATTGTGAGTCACTCATA
108w	MA1101.2	BACH2	chr12	9858338	9858356	+	8.13333	4.96e-05	0.259	CGGGGATGCCTCATGATCC
108w	MA1101.2	BACH2	chr6	31251094	31251112	+	8.13333	4.96e-05	0.259	CAGTGGTGAGTCACCTGAC
108w	MA1101.2	BACH2	chr15	66862025	66862043	-	8.13333	4.96e-05	0.259	TCGGAATGAGTCAGGGACT
108w	MA1101.2	BACH2	chr9	111325067	111325085	-	8.13333	4.96e-05	0.259	TCAGCCTGACTCACTCTTG
108w	MA1101.2	BACH2	chr3	85814413	85814431	+	8.11111	4.99e-05	0.259	TCTGCGTGACTCACATCCC
108w	MA1101.2	BACH2	chr15	95331239	95331257	+	8.11111	4.99e-05	0.259	TTCTAATGACTCATATGAC
108w	MA1101.2	BACH2	chr14	102909097	102909115	-	8.11111	4.99e-05	0.259	AGATTATGACTCAGAGCTG
108w	MA1101.2	BACH2	chr12	28838331	28838349	+	8.08889	5.02e-05	0.259	GCATAGTGAGTCACTCTGA
108w	MA1101.2	BACH2	chr17	35219831	35219849	+	8.08889	5.02e-05	0.259	ATTCAGTGACTCAGCAGAG
108w	MA1101.2	BACH2	chr14	56168252	56168270	-	8.08889	5.02e-05	0.259	TTAGGATGACTCAGTAACA
108w	MA1101.2	BACH2	chr6	126570028	126570046	-	8.08889	5.02e-05	0.259	CGGAGGTGAGTCATCTGCT
108w	MA1101.2	BACH2	chr6	126570028	126570046	+	8.08889	5.02e-05	0.259	AGCAGATGACTCACCTCCG
108w	MA1101.2	BACH2	chr5	149378809	149378827	+	8.08889	5.02e-05	0.259	CTGTGATGAGGCATGAATT
108w	MA1101.2	BACH2	chr5	149379576	149379594	-	8.08889	5.02e-05	0.259	GTAGAGTGAGTCACACCGG
108w	MA1101.2	BACH2	chr16	4469919	4469937	-	8.06667	5.04e-05	0.259	CTGGGGTGAGTCACCTGCT
108w	MA1101.2	BACH2	chr16	17611514	17611532	+	8.06667	5.04e-05	0.259	GAGAGATGACTCAGCAGCT
108w	MA1101.2	BACH2	chr12	26394102	26394120	-	8.06667	5.04e-05	0.259	AGATAGTGAGGCATCCCTG
108w	MA1101.2	BACH2	chr17	67011960	67011978	-	8.06667	5.04e-05	0.259	TGTGAGTGAGTCATAGCCC
108w	MA1101.2	BACH2	chr3	96881713	96881731	-	8.06667	5.04e-05	0.259	ATCAGGTGACTCATAGGTG
108w	MA1101.2	BACH2	chr11	103790199	103790217	+	8.06667	5.04e-05	0.259	GTGGAATGAGTCACTCCCA
108w	MA1101.2	BACH2	chr9	111182400	111182418	-	8.06667	5.04e-05	0.259	AGGCGGTGACTCATTTCCT
108w	MA1101.2	BACH2	chr1	158315420	158315438	+	8.06667	5.04e-05	0.259	TACATATGACTCATATGCT
108w	MA1101.2	BACH2	chr16	4469919	4469937	+	8.04444	5.07e-05	0.26	AGCAGGTGACTCACCCCAG
108w	MA1101.2	BACH2	chr16	82564421	82564439	+	8.04444	5.07e-05	0.26	GTCTCATGAGGCATCAGCC
108w	MA1101.2	BACH2	chr15	98647692	98647710	-	8.04444	5.07e-05	0.26	ATAGCAGGACTCATGGTTT
108w	MA1101.2	BACH2	chr15	19593798	19593816	+	8.02222	5.1e-05	0.26	TGATTATGAGTCAGATTAT
108w	MA1101.2	BACH2	chr14	23982500	23982518	-	8.02222	5.1e-05	0.26	CGAGGATGAGGCATGTCCT
108w	MA1101.2	BACH2	chr9	62925048	62925066	-	8.02222	5.1e-05	0.26	TTTTGATGAGGCATGCTGC
108w	MA1101.2	BACH2	chr4	90004056	90004074	+	8	5.13e-05	0.261	TTTGTATGAGTCACTAAGA
108w	MA1101.2	BACH2	chr3	96160177	96160195	-	8	5.13e-05	0.261	CCTGTGTGACTCATTGAGC
108w	MA1101.2	BACH2	chr16	42704518	42704536	+	7.97778	5.16e-05	0.262	AAAGCATGAATCATAAGAT
108w	MA1101.2	BACH2	chr12	73110556	73110574	-	7.97778	5.16e-05	0.262	CCCTGGTGAGTCACCCTCA
108w	MA1101.2	BACH2	chr10	82690074	82690092	+	7.97778	5.16e-05	0.262	AAAACATGAATCATAACTC
108w	MA1101.2	BACH2	chr10	96623378	96623396	-	7.97778	5.16e-05	0.262	CTAGGATTAGTCATCCTTG
108w	MA1101.2	BACH2	chr17	8773609	8773627	+	7.95556	5.19e-05	0.263	AGCAAGTGACTCACACTTC
108w	MA1101.2	BACH2	chr5	149379576	149379594	+	7.95556	5.19e-05	0.263	CCGGTGTGACTCACTCTAC
108w	MA1101.2	BACH2	chr9	29239106	29239124	-	7.93333	5.22e-05	0.263	GGGTAGTGACTCATTAAAC
108w	MA1101.2	BACH2	chr1	97974988	97975006	-	7.93333	5.22e-05	0.263	GACAGATGACTCAGTCTTA
108w	MA1101.2	BACH2	chr9	106214664	106214682	-	7.93333	5.22e-05	0.263	CTGGCCTGAGTCACCTTCT
108w	MA1101.2	BACH2	chr1	169833553	169833571	-	7.91111	5.25e-05	0.265	CTGTAATGAGTCAGCAGTG
108w	MA1101.2	BACH2	chr18	32410819	32410837	-	7.88889	5.28e-05	0.265	CTTTGGTGAGTCATTACCC
108w	MA1101.2	BACH2	chr15	61998979	61998997	+	7.88889	5.28e-05	0.265	AGTGCATGAATCATCACAC
108w	MA1101.2	BACH2	chr9	73244342	73244360	+	7.88889	5.28e-05	0.265	CAAACATGCCTCAGAATTG
108w	MA1101.2	BACH2	chr4	90004056	90004074	-	7.88889	5.28e-05	0.265	TCTTAGTGACTCATACAAA
108w	MA1101.2	BACH2	chr18	3481087	3481105	-	7.86667	5.31e-05	0.265	AGGAAGTGAGTCACTGTAC
108w	MA1101.2	BACH2	chr16	4448377	4448395	-	7.86667	5.31e-05	0.265	TTCTTATGACTCAGCTATA
108w	MA1101.2	BACH2	chr9	29239106	29239124	+	7.86667	5.31e-05	0.265	GTTTAATGAGTCACTACCC
108w	MA1101.2	BACH2	chr19	37074947	37074965	+	7.86667	5.31e-05	0.265	CGTGAATGAGTCACACCAG
108w	MA1101.2	BACH2	chr10	43108605	43108623	+	7.86667	5.31e-05	0.265	CCATTGTGAGTCACACTCA
108w	MA1101.2	BACH2	chr1	66374775	66374793	-	7.86667	5.31e-05	0.265	ACCAGGTGACTCACTCTTC
108w	MA1101.2	BACH2	chr3	82370223	82370241	-	7.86667	5.31e-05	0.265	CCACTATGCCTCACTGTTT
108w	MA1101.2	BACH2	chr9	28777670	28777688	+	7.84444	5.34e-05	0.265	ATTAAGTGAGGCATGAATT
108w	MA1101.2	BACH2	chr2	71372054	71372072	+	7.84444	5.34e-05	0.265	GAGAGATGACTCAGTGATT
108w	MA1101.2	BACH2	chr10	78418077	78418095	-	7.84444	5.34e-05	0.265	TTGTGATGAGTCAGCTCTG
108w	MA1101.2	BACH2	chr4	138998882	138998900	-	7.84444	5.34e-05	0.265	CCTCAGTGACTCAGGGCAT
108w	MA1101.2	BACH2	chr8	19648575	19648593	-	7.82222	5.37e-05	0.266	TTCTCCTGAGTCATGATGG
108w	MA1101.2	BACH2	chr13	68816257	68816275	+	7.82222	5.37e-05	0.266	TAAGGCTGACTCATATTTG
108w	MA1101.2	BACH2	chr14	120292966	120292984	-	7.82222	5.37e-05	0.266	GGATGATGAGGCACGGATT
108w	MA1101.2	BACH2	chrX	17713957	17713975	+	7.8	5.4e-05	0.266	GCATGATGACTCACAAGGT
108w	MA1101.2	BACH2	chr19	53107942	53107960	+	7.8	5.4e-05	0.266	AAAATATGACTAATTGTTT
108w	MA1101.2	BACH2	chr1	157518405	157518423	+	7.8	5.4e-05	0.266	GAGGAATGACTCAGTGTGG
108w	MA1101.2	BACH2	chr16	22366216	22366234	+	7.77778	5.43e-05	0.267	TGTGTGTGACTCAGGCTGC
108w	MA1101.2	BACH2	chr1	160374756	160374774	+	7.77778	5.43e-05	0.267	ATCTGATGACTCACTTTGA
108w	MA1101.2	BACH2	chr5	147049399	147049417	+	7.75556	5.46e-05	0.269	TACACATGACTAATGCTCC
108w	MA1101.2	BACH2	chr19	22223928	22223946	-	7.73333	5.49e-05	0.269	AGCTGATGACTCATTAGCC
108w	MA1101.2	BACH2	chr13	68303279	68303297	-	7.73333	5.49e-05	0.269	ACAGTGTGCCTCATCTCAG
108w	MA1101.2	BACH2	chr5	145153657	145153675	+	7.73333	5.49e-05	0.269	TCATGGTGACTCAGCACAG
108w	MA1101.2	BACH2	chr8	45587177	45587195	+	7.71111	5.52e-05	0.27	AGAATCTGACTCATGCCAC
108w	MA1101.2	BACH2	chr1	120136465	120136483	-	7.71111	5.52e-05	0.27	ACAGGCTGAGTCATCTCAC
108w	MA1101.2	BACH2	chr2	129133589	129133607	-	7.71111	5.52e-05	0.27	GCTGGCTGAGTCATCCTAC
108w	MA1101.2	BACH2	chr4	133037228	133037246	+	7.71111	5.52e-05	0.27	GAATCATGAGGCAGAATTA
108w	MA1101.2	BACH2	chr8	28710221	28710239	+	7.68889	5.55e-05	0.27	CTGGCATGAGGCAGGCATT
108w	MA1101.2	BACH2	chr11	103382129	103382147	-	7.68889	5.55e-05	0.27	CCTGTGTGACTCATTTCCT
108w	MA1101.2	BACH2	chr2	155335346	155335364	-	7.68889	5.55e-05	0.27	TTGTGGTGAGTCATTAGTG
108w	MA1101.2	BACH2	chr9	24071928	24071946	+	7.66667	5.58e-05	0.27	CTACAGTGCCTCAGGCTTT
108w	MA1101.2	BACH2	chr6	83145352	83145370	-	7.66667	5.58e-05	0.27	CATCACTGAGTCATCTCTC
108w	MA1101.2	BACH2	chr10	83321258	83321276	+	7.66667	5.58e-05	0.27	GTCAGATGACTCAGCAGAT
108w	MA1101.2	BACH2	chr7	100926601	100926619	+	7.66667	5.58e-05	0.27	GAGTAATGAGGCATGGCAA
108w	MA1101.2	BACH2	chr15	102802393	102802411	+	7.66667	5.58e-05	0.27	TGGTGCTGACTCATCCTTT
108w	MA1101.2	BACH2	chr2	174103708	174103726	-	7.66667	5.58e-05	0.27	TTGAGATGACTCACTCCAG
108w	MA1101.2	BACH2	chr16	4915890	4915908	+	7.64444	5.62e-05	0.27	TCTCCCTGAGTCATCAGAG
108w	MA1101.2	BACH2	chr14	15360063	15360081	+	7.64444	5.62e-05	0.27	TTGCTCTGACTCATCCATC
108w	MA1101.2	BACH2	chr3	17795637	17795655	-	7.64444	5.62e-05	0.27	AGCAAGTGACTCATTGCAA
108w	MA1101.2	BACH2	chr6	39493211	39493229	+	7.64444	5.62e-05	0.27	CTGTTGTGACTCATTTGTC
108w	MA1101.2	BACH2	chr4	65086916	65086934	-	7.64444	5.62e-05	0.27	AATGACTGACTCATCACCA
108w	MA1101.2	BACH2	chr11	105823461	105823479	-	7.64444	5.62e-05	0.27	GCTGCATGAGTCAGTGGGT
108w	MA1101.2	BACH2	chrX	129657085	129657103	-	7.64444	5.62e-05	0.27	TGCTTATGAGTCAGGACTT
108w	MA1101.2	BACH2	chr1	158315420	158315438	-	7.64444	5.62e-05	0.27	AGCATATGAGTCATATGTA
108w	MA1101.2	BACH2	chr18	4507378	4507396	+	7.62222	5.65e-05	0.27	GGTGCATGACTCAGAAAGG
108w	MA1101.2	BACH2	chr5	7056363	7056381	-	7.62222	5.65e-05	0.27	TACTCCTGACTCATTTTTC
108w	MA1101.2	BACH2	chr8	32990278	32990296	-	7.62222	5.65e-05	0.27	TGATTATGAGGCATAGTTA
108w	MA1101.2	BACH2	chr8	35959489	35959507	+	7.62222	5.65e-05	0.27	GTGGGGTGAGTCACATTAA
108w	MA1101.2	BACH2	chr2	78060228	78060246	+	7.62222	5.65e-05	0.27	AGGGGATGAGTCACTGGAA
108w	MA1101.2	BACH2	chr6	120510542	120510560	+	7.62222	5.65e-05	0.27	GTGGTGTGACTCAGCTTCG
108w	MA1101.2	BACH2	chr1	134900015	134900033	-	7.62222	5.65e-05	0.27	TTAGCATGACTAATTTATC
108w	MA1101.2	BACH2	chr19	7335862	7335880	-	7.6	5.68e-05	0.27	TGAGTGTGAGTCACTGACG
108w	MA1101.2	BACH2	chr15	32180504	32180522	+	7.6	5.68e-05	0.27	TGCCTGTGACTCATTTTGC
108w	MA1101.2	BACH2	chr15	65772315	65772333	-	7.6	5.68e-05	0.27	GTTAGATGACTCACATAAA
108w	MA1101.2	BACH2	chr4	95417202	95417220	+	7.6	5.68e-05	0.27	GAACCCTGACTCAGCAGAC
108w	MA1101.2	BACH2	chr12	100254647	100254665	-	7.6	5.68e-05	0.27	AAGGCATGAATCATGCAGA
108w	MA1101.2	BACH2	chr1	114290767	114290785	+	7.6	5.68e-05	0.27	CCATCCTGACTCACCACCT
108w	MA1101.2	BACH2	chr10	4002613	4002631	-	7.57778	5.71e-05	0.27	AGTCAGTGAGTCAGCGACC
108w	MA1101.2	BACH2	chr17	56266540	56266558	-	7.57778	5.71e-05	0.27	AGGGGATGAGTCACTCAGC
108w	MA1101.2	BACH2	chr2	57178170	57178188	+	7.57778	5.71e-05	0.27	TTGGAATGAGTCAGCTCCA
108w	MA1101.2	BACH2	chr16	67866911	67866929	-	7.57778	5.71e-05	0.27	AGAGCCTGACTCATACAGA
108w	MA1101.2	BACH2	chr15	82091271	82091289	+	7.57778	5.71e-05	0.27	GCTGTGTGACTCATAAGCT
108w	MA1101.2	BACH2	chr1	9627503	9627521	-	7.55556	5.74e-05	0.27	CCGTGGTGAGTCATGGGGG
108w	MA1101.2	BACH2	chr18	35839495	35839513	-	7.55556	5.74e-05	0.27	CAGCCATGAGTCAGAGGGG
108w	MA1101.2	BACH2	chr9	42871945	42871963	+	7.55556	5.74e-05	0.27	CATGTGTGACTCAGCGGCC
108w	MA1101.2	BACH2	chr3	120648585	120648603	-	7.55556	5.74e-05	0.27	ACTAAGTGACTCATTCAGA
108w	MA1101.2	BACH2	chr9	28446084	28446102	-	7.53333	5.78e-05	0.271	AAACCCTGAGTCACAAGTG
108w	MA1101.2	BACH2	chr9	28777670	28777688	-	7.53333	5.78e-05	0.271	AATTCATGCCTCACTTAAT
108w	MA1101.2	BACH2	chr12	44598720	44598738	-	7.53333	5.78e-05	0.271	TTTGACTGAGTCATGTTCT
108w	MA1101.2	BACH2	chr11	117755412	117755430	-	7.53333	5.78e-05	0.271	GGCTGGTGACTCACTGTTC
108w	MA1101.2	BACH2	chr13	11938765	11938783	-	7.51111	5.81e-05	0.271	AAGACATTACTCATGGCTG
108w	MA1101.2	BACH2	chr6	115996967	115996985	-	7.51111	5.81e-05	0.271	GGGCCATGACTCAACCTAG
108w	MA1101.2	BACH2	chr3	135899507	135899525	-	7.51111	5.81e-05	0.271	CTGTTCTGAGTCATCATAT
108w	MA1101.2	BACH2	chr2	145866043	145866061	-	7.51111	5.81e-05	0.271	ACCACATGACTCAGAATGG
108w	MA1101.2	BACH2	chr3	17779278	17779296	-	7.48889	5.84e-05	0.271	TGCACATGAGTCAGAATGT
108w	MA1101.2	BACH2	chr19	23931059	23931077	+	7.48889	5.84e-05	0.271	GATGGCTGACTCATCCAGT
108w	MA1101.2	BACH2	chr3	68609006	68609024	-	7.48889	5.84e-05	0.271	GGAGTGTGACTCACACCCG
108w	MA1101.2	BACH2	chr16	81391910	81391928	-	7.48889	5.84e-05	0.271	GATACATGCCTCACACCTC
108w	MA1101.2	BACH2	chr7	91690319	91690337	-	7.48889	5.84e-05	0.271	TAATTATGAGTCAGTAACA
108w	MA1101.2	BACH2	chr13	114010043	114010061	+	7.48889	5.84e-05	0.271	AAACTCTGACTCATATTCC
108w	MA1101.2	BACH2	chr3	135790859	135790877	+	7.48889	5.84e-05	0.271	TGAGAGTGAGTCACAAACA
108w	MA1101.2	BACH2	chr1	191803221	191803239	+	7.48889	5.84e-05	0.271	GGCCAGTGACTCAGCCATC
108w	MA1101.2	BACH2	chr19	7335862	7335880	+	7.46667	5.87e-05	0.271	CGTCAGTGACTCACACTCA
108w	MA1101.2	BACH2	chr12	15766204	15766222	+	7.46667	5.87e-05	0.271	ACTGCCTGAGTCATGAGGC
108w	MA1101.2	BACH2	chr19	29129387	29129405	-	7.46667	5.87e-05	0.271	CGCCCCTGACTCACGTTTC
108w	MA1101.2	BACH2	chr6	52006019	52006037	+	7.46667	5.87e-05	0.271	ATACAGTGAGTCAGATCTA
108w	MA1101.2	BACH2	chr7	58750046	58750064	-	7.46667	5.87e-05	0.271	TTCATATGAGGCATCACTT
108w	MA1101.2	BACH2	chr14	119467221	119467239	-	7.46667	5.87e-05	0.271	ATGGAATGACTCAGTGAAG
108w	MA1101.2	BACH2	chr12	25585885	25585903	-	7.44444	5.91e-05	0.271	ATTTACTGAGTCATGACTC
108w	MA1101.2	BACH2	chr9	28446421	28446439	-	7.44444	5.91e-05	0.271	TTTCTGTGACTCAGCTACT
108w	MA1101.2	BACH2	chr15	32180504	32180522	-	7.44444	5.91e-05	0.271	GCAAAATGAGTCACAGGCA
108w	MA1101.2	BACH2	chr15	34705432	34705450	+	7.44444	5.91e-05	0.271	GGGTTATGAGTCACTCTCG
108w	MA1101.2	BACH2	chr7	61645132	61645150	-	7.44444	5.91e-05	0.271	AGGTGATGACTCACACAAG
108w	MA1101.2	BACH2	chr13	97493088	97493106	+	7.44444	5.91e-05	0.271	TCATTGTGCGTCATCATGC
108w	MA1101.2	BACH2	chr17	66352482	66352500	+	7.42222	5.94e-05	0.272	GCAAGGTGACTCACTGGTG
108w	MA1101.2	BACH2	chr8	106957256	106957274	+	7.42222	5.94e-05	0.272	CTGGTCTGAGTCATGAATT
108w	MA1101.2	BACH2	chr5	130089910	130089928	-	7.42222	5.94e-05	0.272	AAGCACTGAGTCATAGTTC
108w	MA1101.2	BACH2	chr15	34829655	34829673	-	7.4	5.97e-05	0.272	TTTTCCTGAGTCATTTTTG
108w	MA1101.2	BACH2	chr3	82370223	82370241	+	7.4	5.97e-05	0.272	AAACAGTGAGGCATAGTGG
108w	MA1101.2	BACH2	chr10	109237211	109237229	-	7.4	5.97e-05	0.272	GAATGATGAATCATCCTGC
108w	MA1101.2	BACH2	chr7	117856250	117856268	+	7.4	5.97e-05	0.272	CCACCATGGCTCATCCTCA
108w	MA1101.2	BACH2	chr14	118709870	118709888	+	7.4	5.97e-05	0.272	CAGGAGTGACTCAGCAGCT
108w	MA1101.2	BACH2	chr14	120292943	120292961	+	7.4	5.97e-05	0.272	TAGCTATGAGTCAGACTCA
108w	MA1101.2	BACH2	chr6	39493211	39493229	-	7.37778	6.01e-05	0.272	GACAAATGAGTCACAACAG
108w	MA1101.2	BACH2	chr10	82689052	82689070	+	7.37778	6.01e-05	0.272	ATAAAATGACTCAAGTTTG
108w	MA1101.2	BACH2	chr12	98249880	98249898	+	7.37778	6.01e-05	0.272	CTTTGATGACTAATCCTTT
108w	MA1101.2	BACH2	chr6	51057449	51057467	-	7.35556	6.04e-05	0.273	CAAACATGACTAATTCCTG
108w	MA1101.2	BACH2	chr17	84149011	84149029	+	7.35556	6.04e-05	0.273	CAGGGCTGACTCATTGTTT
108w	MA1101.2	BACH2	chr13	97832496	97832514	+	7.35556	6.04e-05	0.273	TAACTATGACTAATTGTAT
108w	MA1101.2	BACH2	chr7	65610399	65610417	+	7.33333	6.08e-05	0.274	CAGCGGTGAGTCACAGAAG
108w	MA1101.2	BACH2	chr4	106497689	106497707	+	7.33333	6.08e-05	0.274	CTAACATGACCCATGCCAC
108w	MA1101.2	BACH2	chr5	107111357	107111375	-	7.33333	6.08e-05	0.274	CATTTATGAGTCAGTGAAT
108w	MA1101.2	BACH2	chr4	124928230	124928248	-	7.33333	6.08e-05	0.274	TCGAGATGACTCACACTCA
108w	MA1101.2	BACH2	chr4	64934132	64934150	+	7.31111	6.11e-05	0.274	TTTTGGTGACTCACAAATA
108w	MA1101.2	BACH2	chr10	65215414	65215432	-	7.31111	6.11e-05	0.274	CCACGCTGAGTCATTGTTC
108w	MA1101.2	BACH2	chr14	13001379	13001397	-	7.28889	6.14e-05	0.274	CTAAGGTGACTCAGCTGCT
108w	MA1101.2	BACH2	chr14	15360063	15360081	-	7.28889	6.14e-05	0.274	GATGGATGAGTCAGAGCAA
108w	MA1101.2	BACH2	chr19	26748319	26748337	+	7.28889	6.14e-05	0.274	TAGTTGTGCCTCACCATTT
108w	MA1101.2	BACH2	chr10	40083981	40083999	-	7.28889	6.14e-05	0.274	GAATTATGACTAATGACTA
108w	MA1101.2	BACH2	chr2	72614405	72614423	-	7.28889	6.14e-05	0.274	CTTCTGTGACTCACTCACC
108w	MA1101.2	BACH2	chr6	81622920	81622938	-	7.28889	6.14e-05	0.274	TCTGAGTGAGTCAGCTATC
108w	MA1101.2	BACH2	chr11	91530941	91530959	+	7.28889	6.14e-05	0.274	AAAACCTGAGTCATTTAGA
108w	MA1101.2	BACH2	chr6	119393037	119393055	+	7.28889	6.14e-05	0.274	GCTGACTGACTCATCGCTC
108w	MA1101.2	BACH2	chr8	9811319	9811337	+	7.26667	6.18e-05	0.274	CAGAAGTGAGTCACCAGGG
108w	MA1101.2	BACH2	chr17	67011960	67011978	+	7.26667	6.18e-05	0.274	GGGCTATGACTCACTCACA
108w	MA1101.2	BACH2	chr15	87563875	87563893	-	7.26667	6.18e-05	0.274	GGACCATGGCTCATCCAAC
108w	MA1101.2	BACH2	chr3	96161309	96161327	+	7.26667	6.18e-05	0.274	AGAACATGAATCATTCATT
108w	MA1101.2	BACH2	chr8	16407014	16407032	-	7.24444	6.21e-05	0.274	GAGAAATGACTCAGACTCC
108w	MA1101.2	BACH2	chr2	24037624	24037642	+	7.24444	6.21e-05	0.274	CCTGGATGACTCACTACCA
108w	MA1101.2	BACH2	chr2	45623238	45623256	-	7.24444	6.21e-05	0.274	TATCTATGAGTCAGTGCAG
108w	MA1101.2	BACH2	chr7	46402029	46402047	-	7.24444	6.21e-05	0.274	TGACAATGACTAATGCTCC
108w	MA1101.2	BACH2	chr1	52802727	52802745	-	7.24444	6.21e-05	0.274	ACAAGGTGAGTCACTCACA
108w	MA1101.2	BACH2	chr13	58035863	58035881	-	7.24444	6.21e-05	0.274	GGTCCATGACTAATCTCTA
108w	MA1101.2	BACH2	chr7	100927781	100927799	-	7.24444	6.21e-05	0.274	CCTCTGTGACTCAGGGTGG
108w	MA1101.2	BACH2	chr6	120470497	120470515	+	7.24444	6.21e-05	0.274	GAACCCTGAGGCATCACAT
108w	MA1101.2	BACH2	chr1	142209163	142209181	-	7.24444	6.21e-05	0.274	AAAGTCTGACTCATTGGTG
108w	MA1101.2	BACH2	chr12	6590418	6590436	-	7.22222	6.25e-05	0.275	CCATTGTGACTCACAAACT
108w	MA1101.2	BACH2	chr15	66149469	66149487	-	7.22222	6.25e-05	0.275	GAAGCATGAATCATAGACC
108w	MA1101.2	BACH2	chr3	152661031	152661049	+	7.22222	6.25e-05	0.275	AGACAATGCCTCACAGATT
108w	MA1101.2	BACH2	chr8	35083308	35083326	+	7.2	6.28e-05	0.276	AAGTGGTGAGTCACTGGTG
108w	MA1101.2	BACH2	chr8	46138480	46138498	+	7.2	6.28e-05	0.276	GCTCGGTGAGTCACAGAAT
108w	MA1101.2	BACH2	chr9	61106085	61106103	-	7.2	6.28e-05	0.276	ATTCTCTGAGTCATCTCTG
108w	MA1101.2	BACH2	chr7	74457899	74457917	-	7.2	6.28e-05	0.276	CCCTCATGAGTCAGTCCTA
108w	MA1101.2	BACH2	chr12	27468381	27468399	+	7.17778	6.32e-05	0.277	GGCCTCTGAGTCATGCTTC
108w	MA1101.2	BACH2	chr5	7917698	7917716	+	7.15556	6.35e-05	0.277	ACATTGTGACTCACAAGAA
108w	MA1101.2	BACH2	chr7	15749556	15749574	-	7.15556	6.35e-05	0.277	TGGTAGTGAGTCATCTGGG
108w	MA1101.2	BACH2	chr2	21054582	21054600	-	7.15556	6.35e-05	0.277	AAAGCATTACTCACTGTAG
108w	MA1101.2	BACH2	chr1	58359694	58359712	+	7.15556	6.35e-05	0.277	AAGGAGTGACTCACTTAGC
108w	MA1101.2	BACH2	chr13	68117040	68117058	-	7.15556	6.35e-05	0.277	TGGTAGTGAGTCATCTGGG
108w	MA1101.2	BACH2	chr13	68173670	68173688	-	7.15556	6.35e-05	0.277	TGGTAGTGAGTCATCTGGG
108w	MA1101.2	BACH2	chr13	68258446	68258464	+	7.15556	6.35e-05	0.277	TGGTAGTGAGTCATCTGGG
108w	MA1101.2	BACH2	chr14	21520615	21520633	+	7.13333	6.39e-05	0.278	AGCTCCTGACTCATAGTTA
108w	MA1101.2	BACH2	chr13	54893913	54893931	-	7.13333	6.39e-05	0.278	AGCAAGTGACTCAGGTTTG
108w	MA1101.2	BACH2	chr16	20825076	20825094	-	7.11111	6.43e-05	0.278	ACATGGTGACTCACAACCA
108w	MA1101.2	BACH2	chr6	28563356	28563374	-	7.11111	6.43e-05	0.278	GAACCCTGAGTCAGGAGAC
108w	MA1101.2	BACH2	chr19	57297146	57297164	+	7.11111	6.43e-05	0.278	ACATGGTGACTCACAACCA
108w	MA1101.2	BACH2	chr15	91690735	91690753	+	7.11111	6.43e-05	0.278	CATTTCTGAGTCATCAATA
108w	MA1101.2	BACH2	chr2	108105809	108105827	-	7.11111	6.43e-05	0.278	AAAATATTACTCATCCATG
108w	MA1101.2	BACH2	chr2	129192572	129192590	-	7.11111	6.43e-05	0.278	AAGACATGAATCATCCACA
108w	MA1101.2	BACH2	chr15	61999008	61999026	+	7.08889	6.46e-05	0.279	AGTGCATGAATCATCAGAC
108w	MA1101.2	BACH2	chr5	133047649	133047667	+	7.08889	6.46e-05	0.279	TGGACATGACTCAGATTCG
108w	MA1101.2	BACH2	chr2	173993875	173993893	-	7.08889	6.46e-05	0.279	GACTTATGAGTCAGGAGCT
108w	MA1101.2	BACH2	chr3	17795637	17795655	+	7.06667	6.5e-05	0.279	TTGCAATGAGTCACTTGCT
108w	MA1101.2	BACH2	chr17	51414480	51414498	-	7.06667	6.5e-05	0.279	CCTGTGTGACTCATAAAGG
108w	MA1101.2	BACH2	chr17	70307718	70307736	-	7.06667	6.5e-05	0.279	GAGAAATGACTCAGTGGTT
108w	MA1101.2	BACH2	chr3	120648585	120648603	+	7.06667	6.5e-05	0.279	TCTGAATGAGTCACTTAGT
108w	MA1101.2	BACH2	chr16	11802085	11802103	+	7.02222	6.57e-05	0.28	CACAAGTGAGTCAGCCCTG
108w	MA1101.2	BACH2	chr15	91690735	91690753	-	7.02222	6.57e-05	0.28	TATTGATGACTCAGAAATG
108w	MA1101.2	BACH2	chr12	98249880	98249898	-	7.02222	6.57e-05	0.28	AAAGGATTAGTCATCAAAG
108w	MA1101.2	BACH2	chr11	102090073	102090091	+	7.02222	6.57e-05	0.28	TGAAAATGAGGCACCGGTT
108w	MA1101.2	BACH2	chr9	115067269	115067287	+	7.02222	6.57e-05	0.28	TGTGGGTGACTCAGCTTCG
108w	MA1101.2	BACH2	chr2	118448438	118448456	-	7.02222	6.57e-05	0.28	AAGATCTGACTCATCATGG
108w	MA1101.2	BACH2	chr8	122356111	122356129	+	7.02222	6.57e-05	0.28	CAGGGATGAGTCACTAGGA
108w	MA1101.2	BACH2	chr1	122396610	122396628	+	7.02222	6.57e-05	0.28	TGAAGCTGAGTCATCCAAC
108w	MA1101.2	BACH2	chr4	138999407	138999425	-	7.02222	6.57e-05	0.28	TGAAGGTGAGGCATGAAAT
108w	MA1101.2	BACH2	chr1	58359694	58359712	-	7	6.61e-05	0.281	GCTAAGTGAGTCACTCCTT
108w	MA1101.2	BACH2	chr7	99460523	99460541	-	7	6.61e-05	0.281	AGAACATTAGTCATCTCAC
108w	MA1101.2	BACH2	chr8	45540852	45540870	-	6.97778	6.64e-05	0.281	ACTGGATGCGTCACGGAAT
108w	MA1101.2	BACH2	chr11	69100390	69100408	-	6.97778	6.64e-05	0.281	CTGTTGTGACTCAGGCCTG
108w	MA1101.2	BACH2	chr5	70967957	70967975	-	6.97778	6.64e-05	0.281	GGATAATGAGTCAGTTAAT
108w	MA1101.2	BACH2	chr12	107115254	107115272	+	6.97778	6.64e-05	0.281	ACAATCTGAGTCATTCTTC
108w	MA1101.2	BACH2	chr11	118885759	118885777	-	6.97778	6.64e-05	0.281	CCAGTGTGCCTCATCAGAA
108w	MA1101.2	BACH2	chr2	5615078	5615096	+	6.95556	6.68e-05	0.282	AGTTGATGAGTCACAGGCT
108w	MA1101.2	BACH2	chr14	25045010	25045028	-	6.95556	6.68e-05	0.282	AAAAAATGCCTCAGGCTGG
108w	MA1101.2	BACH2	chr11	42536015	42536033	-	6.95556	6.68e-05	0.282	ATTCTGTGAGTCACATCAG
108w	MA1101.2	BACH2	chr11	59183982	59184000	+	6.95556	6.68e-05	0.282	AGCCAGTGAGTCAGCCCAC
108w	MA1101.2	BACH2	chr8	115742739	115742757	-	6.95556	6.68e-05	0.282	CGCTTATGACTCACTCATG
108w	MA1101.2	BACH2	chr19	38275694	38275712	-	6.93333	6.72e-05	0.282	GTACCCTGCCTCATCTTCC
108w	MA1101.2	BACH2	chr9	41020710	41020728	-	6.93333	6.72e-05	0.282	GGCTAGTGACTCATATCTC
108w	MA1101.2	BACH2	chr12	62380606	62380624	+	6.93333	6.72e-05	0.282	ACTCTCTGAGTCATGTTCT
108w	MA1101.2	BACH2	chr14	80830609	80830627	-	6.93333	6.72e-05	0.282	CCAAGGTGACTCACTGCCC
108w	MA1101.2	BACH2	chr10	111446524	111446542	-	6.93333	6.72e-05	0.282	CAATCGTGCCTCAGGCCAG
108w	MA1101.2	BACH2	chr7	121650922	121650940	-	6.93333	6.72e-05	0.282	AGACAGTGACGCACCTTCC
108w	MA1101.2	BACH2	chr14	50834201	50834219	-	6.91111	6.75e-05	0.282	TTCTGGTGACTCACTGTCC
108w	MA1101.2	BACH2	chr11	51897573	51897591	+	6.91111	6.75e-05	0.282	GGGCTGTGAGTCAGCCTGA
108w	MA1101.2	BACH2	chr16	81391910	81391928	+	6.91111	6.75e-05	0.282	GAGGTGTGAGGCATGTATC
108w	MA1101.2	BACH2	chr6	83145352	83145370	+	6.91111	6.75e-05	0.282	GAGAGATGACTCAGTGATG
108w	MA1101.2	BACH2	chr11	103394173	103394191	-	6.91111	6.75e-05	0.282	AGGGAATGAGTCAGAGCTC
108w	MA1101.2	BACH2	chr12	108010872	108010890	-	6.91111	6.75e-05	0.282	GGGTGGTGAGTCACAATTG
108w	MA1101.2	BACH2	chr2	132286517	132286535	-	6.91111	6.75e-05	0.282	CTCACGTGACTCAGTGCTA
108w	MA1101.2	BACH2	chr15	8416605	8416623	-	6.88889	6.79e-05	0.282	CAGAAATGACTCAGTGGTT
108w	MA1101.2	BACH2	chr3	96160177	96160195	+	6.88889	6.79e-05	0.282	GCTCAATGAGTCACACAGG
108w	MA1101.2	BACH2	chr10	109237211	109237229	+	6.88889	6.79e-05	0.282	GCAGGATGATTCATCATTC
108w	MA1101.2	BACH2	chr6	136158926	136158944	+	6.88889	6.79e-05	0.282	TCTTCCTGAGTCATGTAAA
108w	MA1101.2	BACH2	chr6	26033572	26033590	+	6.86667	6.83e-05	0.283	TCTGAGTGACTCACTGAAG
108w	MA1101.2	BACH2	chr10	38562971	38562989	+	6.86667	6.83e-05	0.283	TATGTATGAGTCAGAAGTA
108w	MA1101.2	BACH2	chr5	42168264	42168282	+	6.86667	6.83e-05	0.283	AGGCTGTGAGTCAGGCAAG
108w	MA1101.2	BACH2	chr9	53257012	53257030	+	6.86667	6.83e-05	0.283	AAAGTATGAGGCAGGTATA
108w	MA1101.2	BACH2	chr13	54790724	54790742	-	6.86667	6.83e-05	0.283	AGAATGTGCCTCATCAGAA
108w	MA1101.2	BACH2	chr16	94362346	94362364	+	6.86667	6.83e-05	0.283	CAACGGTGACTCAGTCCCA
108w	MA1101.2	BACH2	chr11	42536015	42536033	+	6.84444	6.87e-05	0.283	CTGATGTGACTCACAGAAT
108w	MA1101.2	BACH2	chr15	62261633	62261651	+	6.84444	6.87e-05	0.283	GTAAAGTGACTCACTTAGG
108w	MA1101.2	BACH2	chr9	41020710	41020728	+	6.82222	6.9e-05	0.283	GAGATATGAGTCACTAGCC
108w	MA1101.2	BACH2	chr10	64343044	64343062	+	6.82222	6.9e-05	0.283	ATAGAATGACTCAAGAGAT
108w	MA1101.2	BACH2	chr3	105451058	105451076	-	6.82222	6.9e-05	0.283	AAGGCGTGAGTCAAGAATA
108w	MA1101.2	BACH2	chr2	113374688	113374706	-	6.82222	6.9e-05	0.283	TCAACGTGCCTCACGTCCT
108w	MA1101.2	BACH2	chr2	118448438	118448456	+	6.82222	6.9e-05	0.283	CCATGATGAGTCAGATCTT
108w	MA1101.2	BACH2	chr8	128273196	128273214	-	6.82222	6.9e-05	0.283	CTGGTATGACTCACAAGCA
108w	MA1101.2	BACH2	chr5	147049399	147049417	-	6.82222	6.9e-05	0.283	GGAGCATTAGTCATGTGTA
108w	MA1101.2	BACH2	chr1	152524297	152524315	-	6.82222	6.9e-05	0.283	TCCTGGTGACTCAGCTTTC
108w	MA1101.2	BACH2	chr16	4448087	4448105	-	6.8	6.94e-05	0.284	TGAGAGTGAGTCACTTCCA
108w	MA1101.2	BACH2	chr6	36608811	36608829	+	6.8	6.94e-05	0.284	TCCGTCTGACTCATGATTA
108w	MA1101.2	BACH2	chr6	84267755	84267773	+	6.8	6.94e-05	0.284	CTCCAGTGACTCAGGCCAG
108w	MA1101.2	BACH2	chr7	123363198	123363216	+	6.8	6.94e-05	0.284	ACGTGATGACTCACTGCCA
108w	MA1101.2	BACH2	chr16	18441458	18441476	+	6.77778	6.98e-05	0.284	TTGGGGTGAGTCACTCCCT
108w	MA1101.2	BACH2	chr1	52801827	52801845	+	6.77778	6.98e-05	0.284	AGGTCCTGAGTCACCCTGC
108w	MA1101.2	BACH2	chr2	59584133	59584151	+	6.77778	6.98e-05	0.284	TGTATGTGACTCAGGCATA
108w	MA1101.2	BACH2	chr8	90150110	90150128	-	6.77778	6.98e-05	0.284	TGTGAGTGACTCAGGCACC
108w	MA1101.2	BACH2	chr2	106547699	106547717	+	6.77778	6.98e-05	0.284	CATTTCTGAGTCATCACTG
108w	MA1101.2	BACH2	chr3	152661031	152661049	-	6.77778	6.98e-05	0.284	AATCTGTGAGGCATTGTCT
108w	MA1101.2	BACH2	chr11	49651671	49651689	+	6.75556	7.02e-05	0.284	ACACAATGACTAATCACAA
108w	MA1101.2	BACH2	chr18	64109785	64109803	-	6.75556	7.02e-05	0.284	CTAGTCTGACTCATTGCAT
108w	MA1101.2	BACH2	chr16	94850589	94850607	+	6.75556	7.02e-05	0.284	GAGACGTGACTCAGTCAGC
108w	MA1101.2	BACH2	chr10	108545896	108545914	+	6.75556	7.02e-05	0.284	GGAGTATGACTAATGTATT
108w	MA1101.2	BACH2	chr1	152525064	152525082	+	6.75556	7.02e-05	0.284	GATCAGTGACTCACTGGGA
108w	MA1101.2	BACH2	chr3	55600486	55600504	+	6.73333	7.06e-05	0.285	CCCTGATGAGTCAGCACTG
108w	MA1101.2	BACH2	chr6	85490345	85490363	+	6.73333	7.06e-05	0.285	TCCAAATGACTCATTTGAA
108w	MA1101.2	BACH2	chr8	86275921	86275939	-	6.73333	7.06e-05	0.285	TCTCTCTGACTCATCCTCA
108w	MA1101.2	BACH2	chr5	116590289	116590307	-	6.73333	7.06e-05	0.285	GACAGATGCCTCATCCAGC
108w	MA1101.2	BACH2	chr9	46173121	46173139	+	6.71111	7.1e-05	0.285	TCATGCTGAGTCATCTCTC
108w	MA1101.2	BACH2	chr14	47354256	47354274	-	6.71111	7.1e-05	0.285	CCCAGATGACTCAGCATGG
108w	MA1101.2	BACH2	chr9	61106085	61106103	+	6.71111	7.1e-05	0.285	CAGAGATGACTCAGAGAAT
108w	MA1101.2	BACH2	chr3	68609006	68609024	+	6.71111	7.1e-05	0.285	CGGGTGTGAGTCACACTCC
108w	MA1101.2	BACH2	chr8	70351499	70351517	+	6.71111	7.1e-05	0.285	CAGGCATGACTCAACCAGC
108w	MA1101.2	BACH2	chr3	96160424	96160442	-	6.71111	7.1e-05	0.285	GCTGAGTGACTCACAGGAT
108w	MA1101.2	BACH2	chr8	117289170	117289188	-	6.71111	7.1e-05	0.285	GATGGGTGAGTCACTAGCC
108w	MA1101.2	BACH2	chr2	135996071	135996089	+	6.71111	7.1e-05	0.285	TTTAAGTGAGTCAGGACAA
108w	MA1101.2	BACH2	chr7	137675232	137675250	+	6.71111	7.1e-05	0.285	CTTCCATGACGCAGGTGTT
108w	MA1101.2	BACH2	chr7	61311971	61311989	+	6.68889	7.14e-05	0.285	TGAATATGACTAATGATAC
108w	MA1101.2	BACH2	chr1	76641535	76641553	+	6.68889	7.14e-05	0.285	AGACTGTGAGTCAGAAAAC
108w	MA1101.2	BACH2	chr11	79132268	79132286	+	6.68889	7.14e-05	0.285	CAGAGATGAGTCAGCGGGA
108w	MA1101.2	BACH2	chr3	82185748	82185766	-	6.68889	7.14e-05	0.285	GAGCACTGACTCATTCTTG
108w	MA1101.2	BACH2	chr6	112823223	112823241	+	6.68889	7.14e-05	0.285	TTCTGGTGAGTCACAGCTT
108w	MA1101.2	BACH2	chr7	123328117	123328135	-	6.68889	7.14e-05	0.285	TCTTCCTGAGTCATCAGAG
108w	MA1101.2	BACH2	chr2	153520366	153520384	-	6.68889	7.14e-05	0.285	CCCCAGTGACTCAGGACTC
108w	MA1101.2	BACH2	chr15	64269904	64269922	+	6.66667	7.18e-05	0.286	TGAAGGTGAGTCAGGAAGC
108w	MA1101.2	BACH2	chr12	100254647	100254665	+	6.66667	7.18e-05	0.286	TCTGCATGATTCATGCCTT
108w	MA1101.2	BACH2	chr14	56168252	56168270	+	6.64444	7.22e-05	0.287	TGTTACTGAGTCATCCTAA
108w	MA1101.2	BACH2	chr5	116590289	116590307	+	6.64444	7.22e-05	0.287	GCTGGATGAGGCATCTGTC
108w	MA1101.2	BACH2	chr4	129324948	129324966	+	6.64444	7.22e-05	0.287	TGGAGATGACTCACTGGTG
108w	MA1101.2	BACH2	chr16	4915890	4915908	-	6.62222	7.26e-05	0.287	CTCTGATGACTCAGGGAGA
108w	MA1101.2	BACH2	chr9	63839583	63839601	-	6.62222	7.26e-05	0.287	CCCGTGTGACTCAGCCTGC
108w	MA1101.2	BACH2	chr7	112176793	112176811	-	6.62222	7.26e-05	0.287	GAGAGATGACTCAGTAGTT
108w	MA1101.2	BACH2	chr8	118876881	118876899	-	6.62222	7.26e-05	0.287	ATGAGGTGACTCATAAGGA
108w	MA1101.2	BACH2	chr3	126661250	126661268	-	6.62222	7.26e-05	0.287	CTGAAGTGAGTCACCAGGG
108w	MA1101.2	BACH2	chr2	21054669	21054687	-	6.6	7.3e-05	0.287	GCTGGCTGAGTCATGGCTC
108w	MA1101.2	BACH2	chr3	36455921	36455939	+	6.6	7.3e-05	0.287	GCCTCCTGACTCATGACCT
108w	MA1101.2	BACH2	chr15	43610002	43610020	-	6.6	7.3e-05	0.287	TTATAATGAATCATCGAAC
108w	MA1101.2	BACH2	chr7	46618624	46618642	+	6.6	7.3e-05	0.287	AAACTCTGACTCAGCCTCA
108w	MA1101.2	BACH2	chr3	85814413	85814431	-	6.6	7.3e-05	0.287	GGGATGTGAGTCACGCAGA
108w	MA1101.2	BACH2	chr3	135790859	135790877	-	6.6	7.3e-05	0.287	TGTTTGTGACTCACTCTCA
108w	MA1101.2	BACH2	chr1	152525064	152525082	-	6.6	7.3e-05	0.287	TCCCAGTGAGTCACTGATC
108w	MA1101.2	BACH2	chr2	62368493	62368511	-	6.57778	7.34e-05	0.288	CTCTGGTGACTCACTGAAT
108w	MA1101.2	BACH2	chr2	72614405	72614423	+	6.57778	7.34e-05	0.288	GGTGAGTGAGTCACAGAAG
108w	MA1101.2	BACH2	chr15	73123792	73123810	+	6.57778	7.34e-05	0.288	TGAGGCTGAGTCATGCACG
108w	MA1101.2	BACH2	chr8	123846698	123846716	-	6.57778	7.34e-05	0.288	AGTGGGTGACTCACTCCCA
108w	MA1101.2	BACH2	chr8	23740868	23740886	+	6.55556	7.38e-05	0.289	ATGGTGTGAGTCAGTTTTG
108w	MA1101.2	BACH2	chr13	99761951	99761969	+	6.55556	7.38e-05	0.289	GTGCAGTGAGTCAGTTTTC
108w	MA1101.2	BACH2	chr2	118507318	118507336	+	6.55556	7.38e-05	0.289	AGAGACTGACTCATCAGGG
108w	MA1101.2	BACH2	chr17	36170055	36170073	-	6.53333	7.42e-05	0.289	CATTTATGCCTCACCAGTC
108w	MA1101.2	BACH2	chr13	43714978	43714996	+	6.53333	7.42e-05	0.289	AGGAGATGAGTCAGCCAGG
108w	MA1101.2	BACH2	chr15	84312441	84312459	-	6.53333	7.42e-05	0.289	CACACATGACTCAGATCCA
108w	MA1101.2	BACH2	chr6	26033572	26033590	-	6.51111	7.46e-05	0.289	CTTCAGTGAGTCACTCAGA
108w	MA1101.2	BACH2	chr8	34613205	34613223	+	6.51111	7.46e-05	0.289	TCCTCATGACTCAGATCAT
108w	MA1101.2	BACH2	chr1	37362820	37362838	+	6.51111	7.46e-05	0.289	AAGGGATGCGTCAGCCTCT
108w	MA1101.2	BACH2	chr1	43862782	43862800	-	6.51111	7.46e-05	0.289	ATTCCATGATTCATCAACA
108w	MA1101.2	BACH2	chr7	45802714	45802732	-	6.51111	7.46e-05	0.289	TGATCCTGACTCACTATCT
108w	MA1101.2	BACH2	chr19	56789293	56789311	-	6.51111	7.46e-05	0.289	AAAGTATTAGTCATCTGTC
108w	MA1101.2	BACH2	chr15	62261633	62261651	-	6.51111	7.46e-05	0.289	CCTAAGTGAGTCACTTTAC
108w	MA1101.2	BACH2	chr11	79133091	79133109	+	6.51111	7.46e-05	0.289	CACTCCTGACTCATTTTAA
108w	MA1101.2	BACH2	chr17	86088475	86088493	-	6.51111	7.46e-05	0.289	ACATCATGCCTCACAGGAG
108w	MA1101.2	BACH2	chr14	100489820	100489838	-	6.51111	7.46e-05	0.289	TGTCCATTAGTCATCAATG
108w	MA1101.2	BACH2	chr7	126113483	126113501	+	6.51111	7.46e-05	0.289	TGGCCGTGAGTCAGAGAAA
108w	MA1101.2	BACH2	chr13	35417746	35417764	+	6.48889	7.5e-05	0.289	TTATCATGGCTCATCACAG
108w	MA1101.2	BACH2	chr15	36795069	36795087	-	6.48889	7.5e-05	0.289	TTTAAGTGAGTCACTCCCT
108w	MA1101.2	BACH2	chr16	38568401	38568419	+	6.48889	7.5e-05	0.289	TCACCGTGAATCATTCTTA
108w	MA1101.2	BACH2	chr19	53107942	53107960	-	6.48889	7.5e-05	0.289	AAACAATTAGTCATATTTT
108w	MA1101.2	BACH2	chr10	83343403	83343421	-	6.48889	7.5e-05	0.289	TTTATATGAGTCAGTCTCA
108w	MA1101.2	BACH2	chr4	41681934	41681952	+	6.46667	7.54e-05	0.29	CAAGCATGTGTCATGGCCT
108w	MA1101.2	BACH2	chr11	69102531	69102549	-	6.46667	7.54e-05	0.29	AGAGACTGAGTCATCTGGT
108w	MA1101.2	BACH2	chr17	34961275	34961293	-	6.44444	7.58e-05	0.292	GGGTGGTGACTCATTAGAA
108w	MA1101.2	BACH2	chr19	16386824	16386842	+	6.42222	7.63e-05	0.293	AGTCTGTGCCTCATGTCTG
108w	MA1101.2	BACH2	chr13	97492573	97492591	-	6.42222	7.63e-05	0.293	GAAAAATGCCTCACAGATA
108w	MA1101.2	BACH2	chr7	30308168	30308186	-	6.4	7.67e-05	0.293	GGCCAATGACTCAGATTTA
108w	MA1101.2	BACH2	chr3	68606893	68606911	+	6.4	7.67e-05	0.293	GAGAAATGACGCATCTACA
108w	MA1101.2	BACH2	chr6	85490345	85490363	-	6.4	7.67e-05	0.293	TTCAAATGAGTCATTTGGA
108w	MA1101.2	BACH2	chr2	98123620	98123638	+	6.4	7.67e-05	0.293	TAAGCATGCCTCAGAGCCC
108w	MA1101.2	BACH2	chr6	28091490	28091508	+	6.37778	7.71e-05	0.293	TCTGCATGAGTCAGATAGG
108w	MA1101.2	BACH2	chr1	37526607	37526625	+	6.37778	7.71e-05	0.293	AATAAATGACTAATGTTAA
108w	MA1101.2	BACH2	chr19	57297602	57297620	-	6.37778	7.71e-05	0.293	ATCGGATGACTCAGTTGTT
108w	MA1101.2	BACH2	chr8	86275921	86275939	+	6.37778	7.71e-05	0.293	TGAGGATGAGTCAGAGAGA
108w	MA1101.2	BACH2	chr2	106547699	106547717	-	6.37778	7.71e-05	0.293	CAGTGATGACTCAGAAATG
108w	MA1101.2	BACH2	chr2	108455827	108455845	-	6.37778	7.71e-05	0.293	ATTTGGTGACTCACAAGAA
108w	MA1101.2	BACH2	chr7	112176793	112176811	+	6.37778	7.71e-05	0.293	AACTACTGAGTCATCTCTC
108w	MA1101.2	BACH2	chr7	123328117	123328135	+	6.37778	7.71e-05	0.293	CTCTGATGACTCAGGAAGA
108w	MA1101.2	BACH2	chr2	129628102	129628120	-	6.37778	7.71e-05	0.293	CATGGGTGACTCAGTAATG
108w	MA1101.2	BACH2	chr4	7670901	7670919	-	6.35556	7.75e-05	0.293	GTTGTGTGCCTCATGTACT
108w	MA1101.2	BACH2	chr19	12499731	12499749	-	6.35556	7.75e-05	0.293	GCCCTGTGACTCAGGGAAC
108w	MA1101.2	BACH2	chr15	36795069	36795087	+	6.35556	7.75e-05	0.293	AGGGAGTGACTCACTTAAA
108w	MA1101.2	BACH2	chr6	37216573	37216591	-	6.35556	7.75e-05	0.293	GTGGAATGAGTCAGCTGGG
108w	MA1101.2	BACH2	chr19	51482385	51482403	+	6.35556	7.75e-05	0.293	ACTCACTGAGTCATCTGTT
108w	MA1101.2	BACH2	chr19	55876787	55876805	+	6.35556	7.75e-05	0.293	TTAGTATGACTAATCCAGC
108w	MA1101.2	BACH2	chr6	83147574	83147592	+	6.35556	7.75e-05	0.293	CCAGCGTGCCTCACTGCAC
108w	MA1101.2	BACH2	chr15	94733263	94733281	+	6.35556	7.75e-05	0.293	CAGGCCTGACTCACTGTCC
108w	MA1101.2	BACH2	chr4	130270652	130270670	-	6.33333	7.8e-05	0.294	CTGTGGTGACTCAGCCAGT
108w	MA1101.2	BACH2	chr4	153484427	153484445	+	6.33333	7.8e-05	0.294	CCCAGGTGACTCAGCGCTT
108w	MA1101.2	BACH2	chr4	46794848	46794866	+	6.31111	7.84e-05	0.294	ATTCTGTGACTCAGAAGTT
108w	MA1101.2	BACH2	chr6	48020176	48020194	+	6.31111	7.84e-05	0.294	TGGGCCTGACTCAGCGTTG
108w	MA1101.2	BACH2	chr18	77811015	77811033	-	6.31111	7.84e-05	0.294	CAGGCATGAGTAACCGCAC
108w	MA1101.2	BACH2	chr17	86088475	86088493	+	6.31111	7.84e-05	0.294	CTCCTGTGAGGCATGATGT
108w	MA1101.2	BACH2	chr12	88738837	88738855	-	6.31111	7.84e-05	0.294	CCAGGATGAGTCAGACACG
108w	MA1101.2	BACH2	chr8	118880596	118880614	+	6.31111	7.84e-05	0.294	AAAGAATGGCTCATGTATC
108w	MA1101.2	BACH2	chr7	123364226	123364244	+	6.31111	7.84e-05	0.294	ACCAGATGACTCACAACAG
108w	MA1101.2	BACH2	chr4	153460087	153460105	-	6.31111	7.84e-05	0.294	CCAGTGTGAGTCACAGGGC
108w	MA1101.2	BACH2	chr12	44598884	44598902	-	6.28889	7.88e-05	0.294	GCAGCATGTCTCATGCATC
108w	MA1101.2	BACH2	chr3	60196132	60196150	-	6.28889	7.88e-05	0.294	TTTATCTGACTCATCAAAC
108w	MA1101.2	BACH2	chr3	96160424	96160442	+	6.28889	7.88e-05	0.294	ATCCTGTGAGTCACTCAGC
108w	MA1101.2	BACH2	chr3	126661127	126661145	-	6.28889	7.88e-05	0.294	TACACATGAGTCAGATGCT
108w	MA1101.2	BACH2	chr1	186337538	186337556	-	6.28889	7.88e-05	0.294	CAAACATGACTAACTTTAT
108w	MA1101.2	BACH2	chr9	42108607	42108625	-	6.26667	7.93e-05	0.294	TTGAGATGACTCAGGAGGC
108w	MA1101.2	BACH2	chr17	85470590	85470608	-	6.26667	7.93e-05	0.294	TCTCCCTGAGTCATACCAT
108w	MA1101.2	BACH2	chr2	108301086	108301104	-	6.26667	7.93e-05	0.294	TAGTCATGATTCATGTTCT
108w	MA1101.2	BACH2	chr4	115103665	115103683	+	6.26667	7.93e-05	0.294	GGATGCTGAGTCATGTCTG
108w	MA1101.2	BACH2	chr7	132781947	132781965	+	6.26667	7.93e-05	0.294	TTTACATGCCTCAGCACAA
108w	MA1101.2	BACH2	chr5	7917698	7917716	-	6.24444	7.97e-05	0.294	TTCTTGTGAGTCACAATGT
108w	MA1101.2	BACH2	chr19	22121781	22121799	+	6.24444	7.97e-05	0.294	CCTCAGTGACTCACTGCCC
108w	MA1101.2	BACH2	chr5	31751173	31751191	-	6.24444	7.97e-05	0.294	CATGTGTGAGTCACAGGCA
108w	MA1101.2	BACH2	chr19	37073050	37073068	+	6.24444	7.97e-05	0.294	ACTCACTGACTCATCTCAC
108w	MA1101.2	BACH2	chr6	68152518	68152536	+	6.24444	7.97e-05	0.294	TGGCAGTGAGTCAGGAACT
108w	MA1101.2	BACH2	chr12	88738837	88738855	+	6.24444	7.97e-05	0.294	CGTGTCTGACTCATCCTGG
108w	MA1101.2	BACH2	chr3	93347083	93347101	-	6.24444	7.97e-05	0.294	GCTGTGTGACTCAGCTGAT
108w	MA1101.2	BACH2	chr5	144594982	144595000	-	6.24444	7.97e-05	0.294	GAATGATGACTAATGCCGT
108w	MA1101.2	BACH2	chr15	4024860	4024878	+	6.22222	8.02e-05	0.294	GAAGAGTGAGTCAGATGAC
108w	MA1101.2	BACH2	chr9	36433289	36433307	+	6.22222	8.02e-05	0.294	CTATACTGACTCACTCTTT
108w	MA1101.2	BACH2	chr9	56682771	56682789	+	6.22222	8.02e-05	0.294	TTTAGATGACTCAGACCTG
108w	MA1101.2	BACH2	chr3	60196356	60196374	-	6.22222	8.02e-05	0.294	TGTACATGACTCAACACTC
108w	MA1101.2	BACH2	chr6	84535109	84535127	+	6.22222	8.02e-05	0.294	GAGGGCTGAGTCACGCATT
108w	MA1101.2	BACH2	chr14	103501046	103501064	+	6.22222	8.02e-05	0.294	GTGTGATGCCTCACGCCTC
108w	MA1101.2	BACH2	chr3	105693890	105693908	-	6.22222	8.02e-05	0.294	GTTAAGTGCCTCATGTTGC
108w	MA1101.2	BACH2	chr4	111598249	111598267	-	6.22222	8.02e-05	0.294	GCTCCATGACTAATAATTG
108w	MA1101.2	BACH2	chr6	120470497	120470515	-	6.22222	8.02e-05	0.294	ATGTGATGCCTCAGGGTTC
108w	MA1101.2	BACH2	chr12	6590418	6590436	+	6.2	8.06e-05	0.295	AGTTTGTGAGTCACAATGG
108w	MA1101.2	BACH2	chr15	19593798	19593816	-	6.2	8.06e-05	0.295	ATAATCTGACTCATAATCA
108w	MA1101.2	BACH2	chr15	25916444	25916462	+	6.2	8.06e-05	0.295	TGGAGATGACTCACTGACA
108w	MA1101.2	BACH2	chr6	28563356	28563374	+	6.2	8.06e-05	0.295	GTCTCCTGACTCAGGGTTC
108w	MA1101.2	BACH2	chr16	37636259	37636277	+	6.2	8.06e-05	0.295	CCCTTATGACTCAGTGTAT
108w	MA1101.2	BACH2	chr1	154670873	154670891	-	6.2	8.06e-05	0.295	CAAACATGAGTCAATGAAC
108w	MA1101.2	BACH2	chr17	9762326	9762344	-	6.17778	8.1e-05	0.295	AACTGCTGAGTCATCTCTC
108w	MA1101.2	BACH2	chr11	42535530	42535548	-	6.17778	8.1e-05	0.295	TTTGGATGCGTCACAGTTC
108w	MA1101.2	BACH2	chr10	43081488	43081506	-	6.17778	8.1e-05	0.295	TGGGGCTGAGTCATGCTGT
108w	MA1101.2	BACH2	chr4	62399765	62399783	+	6.17778	8.1e-05	0.295	AACTGCTGAGTCATCTCTC
108w	MA1101.2	BACH2	chr14	67098481	67098499	+	6.17778	8.1e-05	0.295	GGAGAGTGACTCAGACAAG
108w	MA1101.2	BACH2	chr11	76497923	76497941	+	6.17778	8.1e-05	0.295	GGGAAGTGACTCACAAATC
108w	MA1101.2	BACH2	chr7	130215621	130215639	-	6.17778	8.1e-05	0.295	GAGAAGTGAGTCAGCCAGA
108w	MA1101.2	BACH2	chr1	191802717	191802735	-	6.17778	8.1e-05	0.295	TAGCTCTGACTCATGGGAA
108w	MA1101.2	BACH2	chr4	86953715	86953733	-	6.15556	8.15e-05	0.296	AGAGCATGAGGCAGATTAA
108w	MA1101.2	BACH2	chr4	130085545	130085563	+	6.15556	8.15e-05	0.296	AGCGTATGCCTCATTCATT
108w	MA1101.2	BACH2	chr10	43081699	43081717	-	6.13333	8.19e-05	0.297	TTCAAATGAGGCATCCCAG
108w	MA1101.2	BACH2	chr13	97492573	97492591	+	6.13333	8.19e-05	0.297	TATCTGTGAGGCATTTTTC
108w	MA1101.2	BACH2	chr1	114290767	114290785	-	6.13333	8.19e-05	0.297	AGGTGGTGAGTCAGGATGG
108w	MA1101.2	BACH2	chr16	4448087	4448105	+	6.11111	8.24e-05	0.297	TGGAAGTGACTCACTCTCA
108w	MA1101.2	BACH2	chr2	35770747	35770765	+	6.11111	8.24e-05	0.297	GTGTGGTGACTCACAGCCT
108w	MA1101.2	BACH2	chr11	62431759	62431777	+	6.11111	8.24e-05	0.297	GAACCATGAGTAAGCAAAA
108w	MA1101.2	BACH2	chr2	91187680	91187698	+	6.11111	8.24e-05	0.297	TCTTGATGAGTCACTTCCT
108w	MA1101.2	BACH2	chr15	94732336	94732354	-	6.11111	8.24e-05	0.297	ATTCCCTGACTCACACTGA
108w	MA1101.2	BACH2	chr11	59207014	59207032	+	6.08889	8.28e-05	0.298	TTCCAGTGACTCAGGGAGA
108w	MA1101.2	BACH2	chrX	80800514	80800532	+	6.08889	8.28e-05	0.298	GGAGGCTGAGTCATAGCTT
108w	MA1101.2	BACH2	chr9	89874727	89874745	-	6.08889	8.28e-05	0.298	GAGGCCTGACTCATACAGA
108w	MA1101.2	BACH2	chr6	119393037	119393055	-	6.08889	8.28e-05	0.298	GAGCGATGAGTCAGTCAGC
108w	MA1101.2	BACH2	chr13	41749046	41749064	-	6.06667	8.33e-05	0.298	TCCCTGTGACTCATAGGCC
108w	MA1101.2	BACH2	chr19	57297602	57297620	+	6.06667	8.33e-05	0.298	AACAACTGAGTCATCCGAT
108w	MA1101.2	BACH2	chr15	64269904	64269922	-	6.06667	8.33e-05	0.298	GCTTCCTGACTCACCTTCA
108w	MA1101.2	BACH2	chr17	86087834	86087852	+	6.06667	8.33e-05	0.298	GGATTGTGCGTCATCGCCG
108w	MA1101.2	BACH2	chr1	90222225	90222243	+	6.06667	8.33e-05	0.298	CTTGGGTGACTCAGAATGT
108w	MA1101.2	BACH2	chr8	122356163	122356181	+	6.06667	8.33e-05	0.298	GAAGGCTGAGTCACCCAGG
108w	MA1101.2	BACH2	chr5	125394398	125394416	+	6.06667	8.33e-05	0.298	TATGCCTGACTCACTATGA
108w	MA1101.2	BACH2	chr17	84148982	84149000	-	6.04444	8.37e-05	0.299	GGGGTGTGAGTCAGCTTGA
108w	MA1101.2	BACH2	chr13	97832496	97832514	-	6.04444	8.37e-05	0.299	ATACAATTAGTCATAGTTA
108w	MA1101.2	BACH2	chr14	103500331	103500349	+	6.04444	8.37e-05	0.299	GATGCCTGACTCAGTCTTC
108w	MA1101.2	BACH2	chr8	118880596	118880614	-	6.04444	8.37e-05	0.299	GATACATGAGCCATTCTTT
108w	MA1101.2	BACH2	chr1	192091084	192091102	-	6.04444	8.37e-05	0.299	CCCTTGTGAGTCAGGGTAG
108w	MA1101.2	BACH2	chr8	14099179	14099197	-	6.02222	8.42e-05	0.299	AAAGCGTGAGTCCTCATAA
108w	MA1101.2	BACH2	chr9	53854713	53854731	-	6.02222	8.42e-05	0.299	GGGGCATGATTCATGCTCC
108w	MA1101.2	BACH2	chr9	56682771	56682789	-	6.02222	8.42e-05	0.299	CAGGTCTGAGTCATCTAAA
108w	MA1101.2	BACH2	chr11	103382129	103382147	+	6.02222	8.42e-05	0.299	AGGAAATGAGTCACACAGG
108w	MA1101.2	BACH2	chr7	123411277	123411295	-	6.02222	8.42e-05	0.299	ACTTGGTGAGTCACTGCAG
108w	MA1101.2	BACH2	chr8	15570251	15570269	+	6	8.47e-05	0.299	TATTTGTGAGTCAGCGGGC
108w	MA1101.2	BACH2	chr17	26592598	26592616	+	6	8.47e-05	0.299	CATGAATGAGTAATGCCTG
108w	MA1101.2	BACH2	chr5	31751173	31751191	+	6	8.47e-05	0.299	TGCCTGTGACTCACACATG
108w	MA1101.2	BACH2	chr7	34910496	34910514	+	6	8.47e-05	0.299	ACAGTGTGAGGCATGAGCG
108w	MA1101.2	BACH2	chr19	46800391	46800409	+	6	8.47e-05	0.299	CAAATGTGAGTCAGTAGTG
108w	MA1101.2	BACH2	chr8	128273196	128273214	+	6	8.47e-05	0.299	TGCTTGTGAGTCATACCAG
108w	MA1101.2	BACH2	chr8	128484337	128484355	-	6	8.47e-05	0.299	CTGTTATGAGTCAGAATGT
108w	MA1101.2	BACH2	chr4	138999347	138999365	-	6	8.47e-05	0.299	GAAGCGTGCCTCAGAAAAT
108w	MA1101.2	BACH2	chr17	56266129	56266147	+	5.97778	8.51e-05	0.299	AAGTGCTGAGTCATCTGTC
108w	MA1101.2	BACH2	chr15	67899992	67900010	+	5.97778	8.51e-05	0.299	TGCAGATGACGCATGGTCG
108w	MA1101.2	BACH2	chr11	69102519	69102537	-	5.97778	8.51e-05	0.299	ATCTGGTGACTCACACCAG
108w	MA1101.2	BACH2	chr11	69102531	69102549	+	5.97778	8.51e-05	0.299	ACCAGATGACTCAGTCTCT
108w	MA1101.2	BACH2	chr4	87035862	87035880	+	5.97778	8.51e-05	0.299	GGATCGTGAGGCACCTACG
108w	MA1101.2	BACH2	chr3	145268285	145268303	+	5.97778	8.51e-05	0.299	GATGTCTGACTCACGCCTG
108w	MA1101.2	BACH2	chr6	12396231	12396249	+	5.95556	8.56e-05	0.299	GTGCTATGAATCATCATAA
108w	MA1101.2	BACH2	chr7	46402029	46402047	+	5.95556	8.56e-05	0.299	GGAGCATTAGTCATTGTCA
108w	MA1101.2	BACH2	chr19	51482385	51482403	-	5.95556	8.56e-05	0.299	AACAGATGACTCAGTGAGT
108w	MA1101.2	BACH2	chr8	72682418	72682436	+	5.95556	8.56e-05	0.299	TCTGTGTGACTCACACACC
108w	MA1101.2	BACH2	chr7	74457817	74457835	-	5.95556	8.56e-05	0.299	ACTCACTGAGTCATCTCAC
108w	MA1101.2	BACH2	chr14	103500331	103500349	-	5.95556	8.56e-05	0.299	GAAGACTGAGTCAGGCATC
108w	MA1101.2	BACH2	chr6	126570326	126570344	-	5.95556	8.56e-05	0.299	CAAGCCTGAGTCAGTCTCC
108w	MA1101.2	BACH2	chr2	181577203	181577221	-	5.95556	8.56e-05	0.299	ATAGAGTGACTAATTATTC
108w	MA1101.2	BACH2	chr4	9009906	9009924	+	5.93333	8.61e-05	0.3	TAGAAATGACGCAGCCTTC
108w	MA1101.2	BACH2	chr11	28571886	28571904	+	5.93333	8.61e-05	0.3	AGAACCTGAGTCATAAAGG
108w	MA1101.2	BACH2	chr1	32430714	32430732	-	5.93333	8.61e-05	0.3	ACTCACTGACTCATGCACA
108w	MA1101.2	BACH2	chr6	23382258	23382276	+	5.91111	8.65e-05	0.301	ATCTTGTGACTCAGCTGTA
108w	MA1101.2	BACH2	chr2	27070659	27070677	-	5.91111	8.65e-05	0.301	ACACTATGCCTCACTAGTT
108w	MA1101.2	BACH2	chr8	99502026	99502044	+	5.91111	8.65e-05	0.301	AGTAACTGAGTCATCAAAC
108w	MA1101.2	BACH2	chr1	185376582	185376600	-	5.91111	8.65e-05	0.301	ATGGTGTGAGTCAGTTTCT
108w	MA1101.2	BACH2	chr15	26396779	26396797	-	5.88889	8.7e-05	0.302	GTCTGATGAGTCACACAGA
108w	MA1101.2	BACH2	chr17	90818103	90818121	+	5.88889	8.7e-05	0.302	ACCATATGCCTCATTGTTA
108w	MA1101.2	BACH2	chr11	116869832	116869850	+	5.88889	8.7e-05	0.302	CACAAATGAGTCAGCAGGG
108w	MA1101.2	BACH2	chr4	132144144	132144162	-	5.88889	8.7e-05	0.302	GTCCGGTGAGTCAGCCGAG
108w	MA1101.2	BACH2	chr15	4028093	4028111	-	5.86667	8.75e-05	0.303	ACGCAATGACTCAGTTCTG
108w	MA1101.2	BACH2	chr8	38237850	38237868	-	5.86667	8.75e-05	0.303	AGTCAATGAGTCAGTGGAA
108w	MA1101.2	BACH2	chr5	71654081	71654099	+	5.86667	8.75e-05	0.303	ACTGACTGACTCATCAGAA
108w	MA1101.2	BACH2	chr7	91690137	91690155	-	5.86667	8.75e-05	0.303	TCACCATGAATCATTGCAA
108w	MA1101.2	BACH2	chr9	42108607	42108625	+	5.84444	8.8e-05	0.303	GCCTCCTGAGTCATCTCAA
108w	MA1101.2	BACH2	chr3	55600459	55600477	+	5.84444	8.8e-05	0.303	TATGCATGTGTCACCCTTT
108w	MA1101.2	BACH2	chr2	73740785	73740803	+	5.84444	8.8e-05	0.303	TAACTATGAATCATTTTTG
108w	MA1101.2	BACH2	chr18	79467344	79467362	-	5.84444	8.8e-05	0.303	AAACCATGTCTCACCATGG
108w	MA1101.2	BACH2	chr6	84534814	84534832	+	5.84444	8.8e-05	0.303	CAGACATGAATCATCAGAG
108w	MA1101.2	BACH2	chr12	102700481	102700499	+	5.84444	8.8e-05	0.303	TGAACCTGACTCAGGATGC
108w	MA1101.2	BACH2	chr4	130085545	130085563	-	5.84444	8.8e-05	0.303	AATGAATGAGGCATACGCT
108w	MA1101.2	BACH2	chr11	76497923	76497941	-	5.82222	8.84e-05	0.304	GATTTGTGAGTCACTTCCC
108w	MA1101.2	BACH2	chr7	83061769	83061787	+	5.82222	8.84e-05	0.304	AAACACTGAGTCACCAGGG
108w	MA1101.2	BACH2	chr2	108827720	108827738	-	5.82222	8.84e-05	0.304	AACCAGTGACTCAGAGCAC
108w	MA1101.2	BACH2	chr18	14997645	14997663	-	5.8	8.89e-05	0.304	ATGCCATGAATCATACTGC
108w	MA1101.2	BACH2	chr8	34492670	34492688	-	5.8	8.89e-05	0.304	ACATCATGACTCCTGCTTG
108w	MA1101.2	BACH2	chr11	72110949	72110967	-	5.8	8.89e-05	0.304	CTTGTGTGACTCAGACTCA
108w	MA1101.2	BACH2	chr10	78418077	78418095	+	5.8	8.89e-05	0.304	CAGAGCTGACTCATCACAA
108w	MA1101.2	BACH2	chr15	82091271	82091289	-	5.8	8.89e-05	0.304	AGCTTATGAGTCACACAGC
108w	MA1101.2	BACH2	chr3	105693890	105693908	+	5.8	8.89e-05	0.304	GCAACATGAGGCACTTAAC
108w	MA1101.2	BACH2	chr4	129654850	129654868	-	5.8	8.89e-05	0.304	TTAACGTGAGTAATCCCGG
108w	MA1101.2	BACH2	chr11	59206929	59206947	+	5.77778	8.94e-05	0.305	ATTGTGTGCCTCAGCCTTA
108w	MA1101.2	BACH2	chr9	63744048	63744066	-	5.77778	8.94e-05	0.305	TCATCCTGAGTCACTCATC
108w	MA1101.2	BACH2	chr17	90818103	90818121	-	5.77778	8.94e-05	0.305	TAACAATGAGGCATATGGT
108w	MA1101.2	BACH2	chr3	126595560	126595578	+	5.77778	8.94e-05	0.305	GAAGTATGAGTAATATTTG
108w	MA1101.2	BACH2	chr4	144455326	144455344	-	5.77778	8.94e-05	0.305	CCAATGTGACTCAGAATGT
108w	MA1101.2	BACH2	chr12	14081458	14081476	+	5.75556	8.99e-05	0.306	AAGAAATGACTAATCACAT
108w	MA1101.2	BACH2	chr5	31750526	31750544	+	5.75556	8.99e-05	0.306	AGAACATGTCTCATCAATA
108w	MA1101.2	BACH2	chr11	86944732	86944750	-	5.75556	8.99e-05	0.306	CTTGAATGACTAATGGCTG
108w	MA1101.2	BACH2	chr17	4662199	4662217	-	5.73333	9.04e-05	0.307	TTAATGTGACTAATCATAG
108w	MA1101.2	BACH2	chr19	29271246	29271264	-	5.73333	9.04e-05	0.307	AGCCGGTGAGTCATAAGGA
108w	MA1101.2	BACH2	chr2	42639163	42639181	+	5.73333	9.04e-05	0.307	AAAGAGTGAGTCAGATGCA
108w	MA1101.2	BACH2	chr4	65086916	65086934	+	5.73333	9.04e-05	0.307	TGGTGATGAGTCAGTCATT
108w	MA1101.2	BACH2	chr5	121130246	121130264	+	5.73333	9.04e-05	0.307	TGAACATGACTCGTCCTGG
108w	MA1101.2	BACH2	chr1	39647027	39647045	+	5.71111	9.09e-05	0.307	GTCATATGAGGCATCTTGG
108w	MA1101.2	BACH2	chr7	60271663	60271681	+	5.71111	9.09e-05	0.307	TAGGTCTGAGTCATAGTAC
108w	MA1101.2	BACH2	chr7	60642773	60642791	+	5.71111	9.09e-05	0.307	TAGGTCTGAGTCATAGTAC
108w	MA1101.2	BACH2	chr14	99944656	99944674	+	5.71111	9.09e-05	0.307	ACACACTGACTCATCTGGG
108w	MA1101.2	BACH2	chr5	115713526	115713544	-	5.71111	9.09e-05	0.307	TGCTGATGAGTCACTCAGT
108w	MA1101.2	BACH2	chr2	158687513	158687531	+	5.71111	9.09e-05	0.307	TGACCATGATTCATCTCCA
108w	MA1101.2	BACH2	chr15	44703571	44703589	+	5.68889	9.14e-05	0.308	CATGCATGACTAACGTCAA
108w	MA1101.2	BACH2	chr15	68606164	68606182	+	5.68889	9.14e-05	0.308	TGGGGATGACTCACAGGGA
108w	MA1101.2	BACH2	chr8	71736953	71736971	+	5.68889	9.14e-05	0.308	TAGGAATGAATCATGGGTT
108w	MA1101.2	BACH2	chr7	91715946	91715964	+	5.68889	9.14e-05	0.308	CAGAAGTGACTCACATCCT
108w	MA1101.2	BACH2	chr8	110780107	110780125	-	5.68889	9.14e-05	0.308	GAGAGATGACTCAGTAGTG
108w	MA1101.2	BACH2	chr19	46944525	46944543	+	5.66667	9.19e-05	0.308	AAGGAGTGAGTCAGAGCAG
108w	MA1101.2	BACH2	chr2	55407237	55407255	+	5.66667	9.19e-05	0.308	TTTCCCTGAGTCAGGTCTT
108w	MA1101.2	BACH2	chr15	66862025	66862043	+	5.66667	9.19e-05	0.308	AGTCCCTGACTCATTCCGA
108w	MA1101.2	BACH2	chr11	86914512	86914530	-	5.66667	9.19e-05	0.308	TCCCCGTGACTCACATGCG
108w	MA1101.2	BACH2	chr7	125976731	125976749	+	5.66667	9.19e-05	0.308	CACCCATGAGCCATGTTCC
108w	MA1101.2	BACH2	chr1	37526607	37526625	-	5.64444	9.24e-05	0.309	TTAACATTAGTCATTTATT
108w	MA1101.2	BACH2	chr9	63793875	63793893	-	5.64444	9.24e-05	0.309	GGGAGGTGACTCACTCTGA
108w	MA1101.2	BACH2	chr6	126570326	126570344	+	5.64444	9.24e-05	0.309	GGAGACTGACTCAGGCTTG
108w	MA1101.2	BACH2	chr7	137674713	137674731	+	5.64444	9.24e-05	0.309	GCAGCATGAGTAACCTAGT
108w	MA1101.2	BACH2	chr1	157518405	157518423	-	5.64444	9.24e-05	0.309	CCACACTGAGTCATTCCTC
108w	MA1101.2	BACH2	chr16	17542924	17542942	-	5.62222	9.29e-05	0.31	GGTGTATGACTCAGTAGTG
108w	MA1101.2	BACH2	chr11	81096217	81096235	+	5.62222	9.29e-05	0.31	TTAGAATGAGTCAAGACAG
108w	MA1101.2	BACH2	chr10	117721604	117721622	-	5.62222	9.29e-05	0.31	TGACTCTGACTCACCAAAG
108w	MA1101.2	BACH2	chr2	145866764	145866782	+	5.62222	9.29e-05	0.31	AGGGTGTGAGTCAGGGGCC
108w	MA1101.2	BACH2	chr4	153460087	153460105	+	5.62222	9.29e-05	0.31	GCCCTGTGACTCACACTGG
108w	MA1101.2	BACH2	chr15	86016232	86016250	+	5.6	9.34e-05	0.311	CCTCACTGAGTCATCCCCT
108w	MA1101.2	BACH2	chr7	132573039	132573057	+	5.6	9.34e-05	0.311	AAAATATGAGTAATACTCT
108w	MA1101.2	BACH2	chr11	8597971	8597989	+	5.57778	9.4e-05	0.311	CTGCTGTGACTCAGTCCTC
108w	MA1101.2	BACH2	chr6	26033473	26033491	+	5.57778	9.4e-05	0.311	GATGCATGACTCAAAATCG
108w	MA1101.2	BACH2	chr12	26393380	26393398	-	5.57778	9.4e-05	0.311	CACTTGTGACTCACAAGTG
108w	MA1101.2	BACH2	chr8	28710221	28710239	-	5.57778	9.4e-05	0.311	AATGCCTGCCTCATGCCAG
108w	MA1101.2	BACH2	chr6	73258940	73258958	-	5.57778	9.4e-05	0.311	ACTCAGTGAGTCACTCGCA
108w	MA1101.2	BACH2	chr8	77518203	77518221	-	5.57778	9.4e-05	0.311	CCAGCCTGAGTCACCTGGA
108w	MA1101.2	BACH2	chr3	96161309	96161327	-	5.57778	9.4e-05	0.311	AATGAATGATTCATGTTCT
108w	MA1101.2	BACH2	chr5	96834549	96834567	-	5.57778	9.4e-05	0.311	CATGTCTGAGTCATCTCCA
108w	MA1101.2	BACH2	chr5	149144201	149144219	+	5.57778	9.4e-05	0.311	TTCTGATGACTCACAGGCA
108w	MA1101.2	BACH2	chr19	38275694	38275712	+	5.55556	9.45e-05	0.311	GGAAGATGAGGCAGGGTAC
108w	MA1101.2	BACH2	chr17	51414480	51414498	+	5.55556	9.45e-05	0.311	CCTTTATGAGTCACACAGG
108w	MA1101.2	BACH2	chr12	69789304	69789322	+	5.55556	9.45e-05	0.311	ATGGCCTGCCTCATCCTGC
108w	MA1101.2	BACH2	chr12	86086039	86086057	-	5.55556	9.45e-05	0.311	GTCTGGTGACTCACTTCTA
108w	MA1101.2	BACH2	chr16	94362346	94362364	-	5.55556	9.45e-05	0.311	TGGGACTGAGTCACCGTTG
108w	MA1101.2	BACH2	chr5	103165653	103165671	+	5.55556	9.45e-05	0.311	TTCTTGTGAGTCAGGAACT
108w	MA1101.2	BACH2	chr4	106497689	106497707	-	5.55556	9.45e-05	0.311	GTGGCATGGGTCATGTTAG
108w	MA1101.2	BACH2	chr7	118977596	118977614	-	5.55556	9.45e-05	0.311	AGGCAGTGAGGCACCGTCT
108w	MA1101.2	BACH2	chr6	37318086	37318104	-	5.53333	9.5e-05	0.312	CCGAGATGACTCACTCAGA
108w	MA1101.2	BACH2	chr8	110780107	110780125	+	5.53333	9.5e-05	0.312	CACTACTGAGTCATCTCTC
108w	MA1101.2	BACH2	chr4	155197840	155197858	-	5.53333	9.5e-05	0.312	GAGCTGTGAGTCAGAGCTG
108w	MA1101.2	BACH2	chr17	56266102	56266120	-	5.51111	9.55e-05	0.312	GCCTCATGACTCAAGTTTG
108w	MA1101.2	BACH2	chr11	59185682	59185700	-	5.51111	9.55e-05	0.312	GCCACATGAGGCACCTCAC
108w	MA1101.2	BACH2	chr6	73258940	73258958	+	5.51111	9.55e-05	0.312	TGCGAGTGACTCACTGAGT
108w	MA1101.2	BACH2	chr6	97221912	97221930	+	5.51111	9.55e-05	0.312	TCCATGTGAGTCAGGCTCC
108w	MA1101.2	BACH2	chr2	155723409	155723427	-	5.51111	9.55e-05	0.312	AAAATGCGACTCATCCTTT
108w	MA1101.2	BACH2	chr2	158688205	158688223	+	5.51111	9.55e-05	0.312	TCTCTCTGACTCATGTTCG
108w	MA1101.2	BACH2	chr11	29765359	29765377	-	5.48889	9.61e-05	0.313	AAATTATGAGTCAAAATTA
108w	MA1101.2	BACH2	chr10	40083981	40083999	+	5.48889	9.61e-05	0.313	TAGTCATTAGTCATAATTC
108w	MA1101.2	BACH2	chr11	74576319	74576337	-	5.48889	9.61e-05	0.313	CTATCATGAGCCATACATT
108w	MA1101.2	BACH2	chr8	119232437	119232455	+	5.48889	9.61e-05	0.313	AAGCTGTGACTAATGTTTG
108w	MA1101.2	BACH2	chr14	120292943	120292961	-	5.48889	9.61e-05	0.313	TGAGTCTGACTCATAGCTA
108w	MA1101.2	BACH2	chr2	126283259	126283277	+	5.48889	9.61e-05	0.313	TCTTTCTGACTCATGGGTT
108w	MA1101.2	BACH2	chr16	20756302	20756320	+	5.46667	9.66e-05	0.314	AGAATGTGAGGCATCTCCA
108w	MA1101.2	BACH2	chr19	42788453	42788471	+	5.46667	9.66e-05	0.314	CAGAGCTGACTCACCCATT
108w	MA1101.2	BACH2	chr4	55732164	55732182	+	5.46667	9.66e-05	0.314	GGAGACTGACTCACTGTTG
108w	MA1101.2	BACH2	chr17	70808210	70808228	+	5.46667	9.66e-05	0.314	TGACTATGAATCATGAACT
108w	MA1101.2	BACH2	chr15	102145609	102145627	+	5.46667	9.66e-05	0.314	GAAGACTGAGTCATTGGGT
108w	MA1101.2	BACH2	chr11	29766720	29766738	-	5.44444	9.71e-05	0.315	TTGCCCTGAGTCATTTCAA
108w	MA1101.2	BACH2	chr19	56789116	56789134	-	5.44444	9.71e-05	0.315	TGATGCTGAGTCATGAGCT
108w	MA1101.2	BACH2	chr14	64164239	64164257	+	5.44444	9.71e-05	0.315	CTCCAGTGAGGCACCCTAC
108w	MA1101.2	BACH2	chr2	32343265	32343283	+	5.42222	9.77e-05	0.316	TCAGCCTGAGTCAGAATTC
108w	MA1101.2	BACH2	chr6	38354596	38354614	-	5.42222	9.77e-05	0.316	CCAGGATGCGTCACTCTCC
108w	MA1101.2	BACH2	chr3	107516157	107516175	-	5.42222	9.77e-05	0.316	TTAGCCTGAGTCACACAGA
108w	MA1101.2	BACH2	chr4	133037228	133037246	-	5.42222	9.77e-05	0.316	TAATTCTGCCTCATGATTC
108w	MA1101.2	BACH2	chr2	5596397	5596415	+	5.4	9.82e-05	0.316	CACACATGCCTCAGCAAGT
108w	MA1101.2	BACH2	chr3	16820390	16820408	-	5.4	9.82e-05	0.316	GAAAGATGACTCAAGTCTG
108w	MA1101.2	BACH2	chr7	87330936	87330954	+	5.4	9.82e-05	0.316	GCTGTATGATTCATCATTT
108w	MA1101.2	BACH2	chr7	112240543	112240561	-	5.4	9.82e-05	0.316	CATGCATGGCTCATGTACT
108w	MA1101.2	BACH2	chr11	117932511	117932529	+	5.4	9.82e-05	0.316	GGCGAGTGAGTCAGCACGT
108w	MA1101.2	BACH2	chr7	125976731	125976749	-	5.4	9.82e-05	0.316	GGAACATGGCTCATGGGTG
108w	MA1101.2	BACH2	chr6	136672709	136672727	-	5.4	9.82e-05	0.316	GACAGCTGAGTCATCTCTC
108w	MA1101.2	BACH2	chr7	16915223	16915241	-	5.37778	9.87e-05	0.316	GGACCCTGACTCAGGAGAA
108w	MA1101.2	BACH2	chr2	55407237	55407255	-	5.37778	9.87e-05	0.316	AAGACCTGACTCAGGGAAA
108w	MA1101.2	BACH2	chr10	127077256	127077274	-	5.37778	9.87e-05	0.316	GGAGGATGACTCAAAGTTT
108w	MA1101.2	BACH2	chr9	28738607	28738625	-	5.35556	9.93e-05	0.316	AGGCTCTGAGTCATGTCTG
108w	MA1101.2	BACH2	chr8	34492670	34492688	+	5.35556	9.93e-05	0.316	CAAGCAGGAGTCATGATGT
108w	MA1101.2	BACH2	chr4	41681970	41681988	+	5.35556	9.93e-05	0.316	TGCCAATGCCTCATACATT
108w	MA1101.2	BACH2	chr5	42168218	42168236	-	5.35556	9.93e-05	0.316	ATGAAGTGACTCAGTGCTA
108w	MA1101.2	BACH2	chr1	42906875	42906893	+	5.35556	9.93e-05	0.316	CCAGAGTGACTCAGTCAGC
108w	MA1101.2	BACH2	chr8	47684691	47684709	-	5.35556	9.93e-05	0.316	GAGTTCTGAGTCATGTAAC
108w	MA1101.2	BACH2	chr13	54198077	54198095	+	5.35556	9.93e-05	0.316	GGAGCATGTCTCATCTTGC
108w	MA1101.2	BACH2	chr13	99264661	99264679	+	5.35556	9.93e-05	0.316	GAGGGATGAGTCAGTAGCC
108w	MA1101.2	BACH2	chr5	107111357	107111375	+	5.35556	9.93e-05	0.316	ATTCACTGACTCATAAATG
108w	MA1101.2	BACH2	chr3	108772271	108772289	-	5.35556	9.93e-05	0.316	TGGGGATGAGTCAGCTGCG
108w	MA1101.2	BACH2	chr7	122975158	122975176	-	5.35556	9.93e-05	0.316	ACCAGATGAGTCACTAAGA
108w	MA1101.2	BACH2	chr2	167151158	167151176	-	5.35556	9.93e-05	0.316	CAGGACTGAGTCATGTGAC
108w	MA1101.2	BACH2	chr12	26394102	26394120	+	5.33333	9.98e-05	0.317	CAGGGATGCCTCACTATCT
108w	MA1101.2	BACH2	chr8	99502026	99502044	-	5.33333	9.98e-05	0.317	GTTTGATGACTCAGTTACT
108w	MA1101.2	BACH2	chr6	102470627	102470645	+	5.33333	9.98e-05	0.317	AGACTGTGAATCATGAAAT

## Sheet: D.Bach2_targetsAVERAGE
		gene_name	Celltype_corrected_agesplit	avg_exp
7w-genes	1	Scgb1a1	DG_7w	NA
7w-genes	2	Scgb1a1	EPC/CPC_7w	NA
7w-genes	3	Scgb1a1	Sub_7w	NA
7w-genes	4	Scgb1a1	CA3_7w	NA
7w-genes	5	Scgb1a1	IN_SstPvalb_7w	NA
7w-genes	6	Scgb1a1	IN_Lamp5_7w	NA
7w-genes	7	Scgb1a1	IN_Vip_7w	NA
7w-genes	8	Scgb1a1	NSC/astro_7w	NA
7w-genes	9	Scgb1a1	CA1_7w	NA
7w-genes	10	Scgb1a1	MG_7w	NA
7w-genes	11	Scgb1a1	CA2_7w	NA
7w-genes	12	Scgb1a1	OPC_7w	NA
7w-genes	13	Scgb1a1	ImN_7w	NA
7w-genes	14	Scgb1a1	Unknown_7w	NA
7w-genes	15	Scgb1a1	Oligo_7w	NA
7w-genes	16	Scgb1a1	Endo_7w	NA
7w-genes	17	Scgb1a1	VascMening_7w	NA
7w-genes	18	Scgb1a1	IN_Lamp5_108w	NA
7w-genes	19	Scgb1a1	NSC/astro_108w	NA
7w-genes	20	Scgb1a1	CA3_108w	NA
7w-genes	21	Scgb1a1	CA2_108w	NA
7w-genes	22	Scgb1a1	DG_108w	NA
7w-genes	23	Scgb1a1	CA1_108w	NA
7w-genes	24	Scgb1a1	IN_SstPvalb_108w	NA
7w-genes	25	Scgb1a1	MG_108w	NA
7w-genes	26	Scgb1a1	Sub_108w	NA
7w-genes	27	Scgb1a1	IN_Vip_108w	NA
7w-genes	28	Scgb1a1	OPC_108w	NA
7w-genes	29	Scgb1a1	Endo_108w	NA
7w-genes	30	Scgb1a1	Oligo_108w	NA
7w-genes	31	Scgb1a1	Unknown_108w	NA
7w-genes	32	Scgb1a1	VascMening_108w	NA
7w-genes	33	Scgb1a1	EPC/CPC_108w	NA
7w-genes	34	Gm8302	DG_7w	NA
7w-genes	35	Gm8302	EPC/CPC_7w	NA
7w-genes	36	Gm8302	Sub_7w	NA
7w-genes	37	Gm8302	CA3_7w	NA
7w-genes	38	Gm8302	IN_SstPvalb_7w	NA
7w-genes	39	Gm8302	IN_Lamp5_7w	NA
7w-genes	40	Gm8302	IN_Vip_7w	NA
7w-genes	41	Gm8302	NSC/astro_7w	NA
7w-genes	42	Gm8302	CA1_7w	NA
7w-genes	43	Gm8302	MG_7w	NA
7w-genes	44	Gm8302	CA2_7w	NA
7w-genes	45	Gm8302	OPC_7w	NA
7w-genes	46	Gm8302	ImN_7w	NA
7w-genes	47	Gm8302	Unknown_7w	NA
7w-genes	48	Gm8302	Oligo_7w	NA
7w-genes	49	Gm8302	Endo_7w	NA
7w-genes	50	Gm8302	VascMening_7w	NA
7w-genes	51	Gm8302	IN_Lamp5_108w	NA
7w-genes	52	Gm8302	NSC/astro_108w	NA
7w-genes	53	Gm8302	CA3_108w	NA
7w-genes	54	Gm8302	CA2_108w	NA
7w-genes	55	Gm8302	DG_108w	NA
7w-genes	56	Gm8302	CA1_108w	NA
7w-genes	57	Gm8302	IN_SstPvalb_108w	NA
7w-genes	58	Gm8302	MG_108w	NA
7w-genes	59	Gm8302	Sub_108w	NA
7w-genes	60	Gm8302	IN_Vip_108w	NA
7w-genes	61	Gm8302	OPC_108w	NA
7w-genes	62	Gm8302	Endo_108w	NA
7w-genes	63	Gm8302	Oligo_108w	NA
7w-genes	64	Gm8302	Unknown_108w	NA
7w-genes	65	Gm8302	VascMening_108w	NA
7w-genes	66	Gm8302	EPC/CPC_108w	NA
7w-genes	67	Gm7336	DG_7w	NA
7w-genes	68	Gm7336	EPC/CPC_7w	NA
7w-genes	69	Gm7336	Sub_7w	NA
7w-genes	70	Gm7336	CA3_7w	NA
7w-genes	71	Gm7336	IN_SstPvalb_7w	NA
7w-genes	72	Gm7336	IN_Lamp5_7w	NA
7w-genes	73	Gm7336	IN_Vip_7w	NA
7w-genes	74	Gm7336	NSC/astro_7w	NA
7w-genes	75	Gm7336	CA1_7w	NA
7w-genes	76	Gm7336	MG_7w	NA
7w-genes	77	Gm7336	CA2_7w	NA
7w-genes	78	Gm7336	OPC_7w	NA
7w-genes	79	Gm7336	ImN_7w	NA
7w-genes	80	Gm7336	Unknown_7w	NA
7w-genes	81	Gm7336	Oligo_7w	NA
7w-genes	82	Gm7336	Endo_7w	NA
7w-genes	83	Gm7336	VascMening_7w	NA
7w-genes	84	Gm7336	IN_Lamp5_108w	NA
7w-genes	85	Gm7336	NSC/astro_108w	NA
7w-genes	86	Gm7336	CA3_108w	NA
7w-genes	87	Gm7336	CA2_108w	NA
7w-genes	88	Gm7336	DG_108w	NA
7w-genes	89	Gm7336	CA1_108w	NA
7w-genes	90	Gm7336	IN_SstPvalb_108w	NA
7w-genes	91	Gm7336	MG_108w	NA
7w-genes	92	Gm7336	Sub_108w	NA
7w-genes	93	Gm7336	IN_Vip_108w	NA
7w-genes	94	Gm7336	OPC_108w	NA
7w-genes	95	Gm7336	Endo_108w	NA
7w-genes	96	Gm7336	Oligo_108w	NA
7w-genes	97	Gm7336	Unknown_108w	NA
7w-genes	98	Gm7336	VascMening_108w	NA
7w-genes	99	Gm7336	EPC/CPC_108w	NA
7w-genes	100	Arhgap28	DG_7w	0.707533
7w-genes	101	Arhgap28	EPC/CPC_7w	1.19579
7w-genes	102	Arhgap28	Sub_7w	0.661822
7w-genes	103	Arhgap28	CA3_7w	0.557182
7w-genes	104	Arhgap28	IN_SstPvalb_7w	0.596131
7w-genes	105	Arhgap28	IN_Lamp5_7w	0.633839
7w-genes	106	Arhgap28	IN_Vip_7w	0.565639
7w-genes	107	Arhgap28	NSC/astro_7w	1.13641
7w-genes	108	Arhgap28	CA1_7w	1.25222
7w-genes	109	Arhgap28	MG_7w	NA
7w-genes	110	Arhgap28	CA2_7w	NA
7w-genes	111	Arhgap28	OPC_7w	0.85344
7w-genes	112	Arhgap28	ImN_7w	1.05953
7w-genes	113	Arhgap28	Unknown_7w	NA
7w-genes	114	Arhgap28	Oligo_7w	1.22293
7w-genes	115	Arhgap28	Endo_7w	2.02252
7w-genes	116	Arhgap28	VascMening_7w	1.74056
7w-genes	117	Arhgap28	IN_Lamp5_108w	0.567734
7w-genes	118	Arhgap28	NSC/astro_108w	1.0433
7w-genes	119	Arhgap28	CA3_108w	0.615968
7w-genes	120	Arhgap28	CA2_108w	NA
7w-genes	121	Arhgap28	DG_108w	1.11278
7w-genes	122	Arhgap28	CA1_108w	0.512807
7w-genes	123	Arhgap28	IN_SstPvalb_108w	0.729634
7w-genes	124	Arhgap28	MG_108w	NA
7w-genes	125	Arhgap28	Sub_108w	0.502832
7w-genes	126	Arhgap28	IN_Vip_108w	0.617032
7w-genes	127	Arhgap28	OPC_108w	NA
7w-genes	128	Arhgap28	Endo_108w	NA
7w-genes	129	Arhgap28	Oligo_108w	1.3373
7w-genes	130	Arhgap28	Unknown_108w	NA
7w-genes	131	Arhgap28	VascMening_108w	1.57817
7w-genes	132	Arhgap28	EPC/CPC_108w	1.1588
7w-genes	133	Anp32b	DG_7w	0.753797
7w-genes	134	Anp32b	EPC/CPC_7w	0.832231
7w-genes	135	Anp32b	Sub_7w	0.61122
7w-genes	136	Anp32b	CA3_7w	0.52711
7w-genes	137	Anp32b	IN_SstPvalb_7w	0.603194
7w-genes	138	Anp32b	IN_Lamp5_7w	0.701874
7w-genes	139	Anp32b	IN_Vip_7w	0.640969
7w-genes	140	Anp32b	NSC/astro_7w	1.24394
7w-genes	141	Anp32b	CA1_7w	0.562219
7w-genes	142	Anp32b	MG_7w	1.73158
7w-genes	143	Anp32b	CA2_7w	0.44428
7w-genes	144	Anp32b	OPC_7w	1.23092
7w-genes	145	Anp32b	ImN_7w	1.50147
7w-genes	146	Anp32b	Unknown_7w	1.35053
7w-genes	147	Anp32b	Oligo_7w	1.55289
7w-genes	148	Anp32b	Endo_7w	2.28084
7w-genes	149	Anp32b	VascMening_7w	0.709856
7w-genes	150	Anp32b	IN_Lamp5_108w	0.682514
7w-genes	151	Anp32b	NSC/astro_108w	1.24011
7w-genes	152	Anp32b	CA3_108w	0.517668
7w-genes	153	Anp32b	CA2_108w	0.542054
7w-genes	154	Anp32b	DG_108w	0.757738
7w-genes	155	Anp32b	CA1_108w	0.627222
7w-genes	156	Anp32b	IN_SstPvalb_108w	0.669893
7w-genes	157	Anp32b	MG_108w	1.66304
7w-genes	158	Anp32b	Sub_108w	0.662491
7w-genes	159	Anp32b	IN_Vip_108w	0.727877
7w-genes	160	Anp32b	OPC_108w	1.3048
7w-genes	161	Anp32b	Endo_108w	NA
7w-genes	162	Anp32b	Oligo_108w	1.76805
7w-genes	163	Anp32b	Unknown_108w	1.81505
7w-genes	164	Anp32b	VascMening_108w	1.62334
7w-genes	165	Anp32b	EPC/CPC_108w	0.881129
7w-genes	166	Arhgap28	DG_7w	0.707533
7w-genes	167	Arhgap28	EPC/CPC_7w	1.19579
7w-genes	168	Arhgap28	Sub_7w	0.661822
7w-genes	169	Arhgap28	CA3_7w	0.557182
7w-genes	170	Arhgap28	IN_SstPvalb_7w	0.596131
7w-genes	171	Arhgap28	IN_Lamp5_7w	0.633839
7w-genes	172	Arhgap28	IN_Vip_7w	0.565639
7w-genes	173	Arhgap28	NSC/astro_7w	1.13641
7w-genes	174	Arhgap28	CA1_7w	1.25222
7w-genes	175	Arhgap28	MG_7w	NA
7w-genes	176	Arhgap28	CA2_7w	NA
7w-genes	177	Arhgap28	OPC_7w	0.85344
7w-genes	178	Arhgap28	ImN_7w	1.05953
7w-genes	179	Arhgap28	Unknown_7w	NA
7w-genes	180	Arhgap28	Oligo_7w	1.22293
7w-genes	181	Arhgap28	Endo_7w	2.02252
7w-genes	182	Arhgap28	VascMening_7w	1.74056
7w-genes	183	Arhgap28	IN_Lamp5_108w	0.567734
7w-genes	184	Arhgap28	NSC/astro_108w	1.0433
7w-genes	185	Arhgap28	CA3_108w	0.615968
7w-genes	186	Arhgap28	CA2_108w	NA
7w-genes	187	Arhgap28	DG_108w	1.11278
7w-genes	188	Arhgap28	CA1_108w	0.512807
7w-genes	189	Arhgap28	IN_SstPvalb_108w	0.729634
7w-genes	190	Arhgap28	MG_108w	NA
7w-genes	191	Arhgap28	Sub_108w	0.502832
7w-genes	192	Arhgap28	IN_Vip_108w	0.617032
7w-genes	193	Arhgap28	OPC_108w	NA
7w-genes	194	Arhgap28	Endo_108w	NA
7w-genes	195	Arhgap28	Oligo_108w	1.3373
7w-genes	196	Arhgap28	Unknown_108w	NA
7w-genes	197	Arhgap28	VascMening_108w	1.57817
7w-genes	198	Arhgap28	EPC/CPC_108w	1.1588
7w-genes	199	Gm2272	DG_7w	NA
7w-genes	200	Gm2272	EPC/CPC_7w	NA
7w-genes	201	Gm2272	Sub_7w	NA
7w-genes	202	Gm2272	CA3_7w	NA
7w-genes	203	Gm2272	IN_SstPvalb_7w	NA
7w-genes	204	Gm2272	IN_Lamp5_7w	NA
7w-genes	205	Gm2272	IN_Vip_7w	NA
7w-genes	206	Gm2272	NSC/astro_7w	NA
7w-genes	207	Gm2272	CA1_7w	NA
7w-genes	208	Gm2272	MG_7w	NA
7w-genes	209	Gm2272	CA2_7w	NA
7w-genes	210	Gm2272	OPC_7w	NA
7w-genes	211	Gm2272	ImN_7w	NA
7w-genes	212	Gm2272	Unknown_7w	NA
7w-genes	213	Gm2272	Oligo_7w	NA
7w-genes	214	Gm2272	Endo_7w	NA
7w-genes	215	Gm2272	VascMening_7w	NA
7w-genes	216	Gm2272	IN_Lamp5_108w	NA
7w-genes	217	Gm2272	NSC/astro_108w	NA
7w-genes	218	Gm2272	CA3_108w	NA
7w-genes	219	Gm2272	CA2_108w	NA
7w-genes	220	Gm2272	DG_108w	NA
7w-genes	221	Gm2272	CA1_108w	NA
7w-genes	222	Gm2272	IN_SstPvalb_108w	NA
7w-genes	223	Gm2272	MG_108w	NA
7w-genes	224	Gm2272	Sub_108w	NA
7w-genes	225	Gm2272	IN_Vip_108w	NA
7w-genes	226	Gm2272	OPC_108w	NA
7w-genes	227	Gm2272	Endo_108w	NA
7w-genes	228	Gm2272	Oligo_108w	NA
7w-genes	229	Gm2272	Unknown_108w	NA
7w-genes	230	Gm2272	VascMening_108w	NA
7w-genes	231	Gm2272	EPC/CPC_108w	NA
7w-genes	232	Poln	DG_7w	0.719456
7w-genes	233	Poln	EPC/CPC_7w	0.899297
7w-genes	234	Poln	Sub_7w	0.681494
7w-genes	235	Poln	CA3_7w	0.619858
7w-genes	236	Poln	IN_SstPvalb_7w	0.622915
7w-genes	237	Poln	IN_Lamp5_7w	0.664192
7w-genes	238	Poln	IN_Vip_7w	0.706424
7w-genes	239	Poln	NSC/astro_7w	1.26901
7w-genes	240	Poln	CA1_7w	0.630694
7w-genes	241	Poln	MG_7w	1.41359
7w-genes	242	Poln	CA2_7w	0.416525
7w-genes	243	Poln	OPC_7w	1.01611
7w-genes	244	Poln	ImN_7w	1.5501
7w-genes	245	Poln	Unknown_7w	NA
7w-genes	246	Poln	Oligo_7w	1.89239
7w-genes	247	Poln	Endo_7w	NA
7w-genes	248	Poln	VascMening_7w	1.50439
7w-genes	249	Poln	IN_Lamp5_108w	0.708048
7w-genes	250	Poln	NSC/astro_108w	1.22619
7w-genes	251	Poln	CA3_108w	0.526316
7w-genes	252	Poln	CA2_108w	0.417893
7w-genes	253	Poln	DG_108w	0.77457
7w-genes	254	Poln	CA1_108w	0.630052
7w-genes	255	Poln	IN_SstPvalb_108w	0.608645
7w-genes	256	Poln	MG_108w	1.75772
7w-genes	257	Poln	Sub_108w	0.65402
7w-genes	258	Poln	IN_Vip_108w	0.578705
7w-genes	259	Poln	OPC_108w	1.10993
7w-genes	260	Poln	Endo_108w	NA
7w-genes	261	Poln	Oligo_108w	1.82778
7w-genes	262	Poln	Unknown_108w	1.39842
7w-genes	263	Poln	VascMening_108w	NA
7w-genes	264	Poln	EPC/CPC_108w	0.951591
7w-genes	265	Pik3c2g	DG_7w	0.789373
7w-genes	266	Pik3c2g	EPC/CPC_7w	1.8684
7w-genes	267	Pik3c2g	Sub_7w	0.548581
7w-genes	268	Pik3c2g	CA3_7w	0.461872
7w-genes	269	Pik3c2g	IN_SstPvalb_7w	0.640328
7w-genes	270	Pik3c2g	IN_Lamp5_7w	0.557593
7w-genes	271	Pik3c2g	IN_Vip_7w	0.660495
7w-genes	272	Pik3c2g	NSC/astro_7w	NA
7w-genes	273	Pik3c2g	CA1_7w	0.628356
7w-genes	274	Pik3c2g	MG_7w	1.42036
7w-genes	275	Pik3c2g	CA2_7w	0.27811
7w-genes	276	Pik3c2g	OPC_7w	0.893568
7w-genes	277	Pik3c2g	ImN_7w	NA
7w-genes	278	Pik3c2g	Unknown_7w	2.44038
7w-genes	279	Pik3c2g	Oligo_7w	0.917974
7w-genes	280	Pik3c2g	Endo_7w	NA
7w-genes	281	Pik3c2g	VascMening_7w	NA
7w-genes	282	Pik3c2g	IN_Lamp5_108w	NA
7w-genes	283	Pik3c2g	NSC/astro_108w	1.28377
7w-genes	284	Pik3c2g	CA3_108w	0.480132
7w-genes	285	Pik3c2g	CA2_108w	0.489159
7w-genes	286	Pik3c2g	DG_108w	0.768842
7w-genes	287	Pik3c2g	CA1_108w	0.682391
7w-genes	288	Pik3c2g	IN_SstPvalb_108w	0.781148
7w-genes	289	Pik3c2g	MG_108w	NA
7w-genes	290	Pik3c2g	Sub_108w	0.56672
7w-genes	291	Pik3c2g	IN_Vip_108w	0.663479
7w-genes	292	Pik3c2g	OPC_108w	NA
7w-genes	293	Pik3c2g	Endo_108w	NA
7w-genes	294	Pik3c2g	Oligo_108w	1.74739
7w-genes	295	Pik3c2g	Unknown_108w	2.17087
7w-genes	296	Pik3c2g	VascMening_108w	NA
7w-genes	297	Pik3c2g	EPC/CPC_108w	NA
7w-genes	298	Tmprss7	DG_7w	0.727892
7w-genes	299	Tmprss7	EPC/CPC_7w	0.487994
7w-genes	300	Tmprss7	Sub_7w	0.705941
7w-genes	301	Tmprss7	CA3_7w	0.557184
7w-genes	302	Tmprss7	IN_SstPvalb_7w	0.685144
7w-genes	303	Tmprss7	IN_Lamp5_7w	NA
7w-genes	304	Tmprss7	IN_Vip_7w	1.1947
7w-genes	305	Tmprss7	NSC/astro_7w	1.17398
7w-genes	306	Tmprss7	CA1_7w	0.425658
7w-genes	307	Tmprss7	MG_7w	1.10393
7w-genes	308	Tmprss7	CA2_7w	NA
7w-genes	309	Tmprss7	OPC_7w	1.43497
7w-genes	310	Tmprss7	ImN_7w	1.375
7w-genes	311	Tmprss7	Unknown_7w	1.44467
7w-genes	312	Tmprss7	Oligo_7w	1.5237
7w-genes	313	Tmprss7	Endo_7w	2.05052
7w-genes	314	Tmprss7	VascMening_7w	NA
7w-genes	315	Tmprss7	IN_Lamp5_108w	0.544201
7w-genes	316	Tmprss7	NSC/astro_108w	1.2789
7w-genes	317	Tmprss7	CA3_108w	0.414653
7w-genes	318	Tmprss7	CA2_108w	NA
7w-genes	319	Tmprss7	DG_108w	0.75349
7w-genes	320	Tmprss7	CA1_108w	0.375491
7w-genes	321	Tmprss7	IN_SstPvalb_108w	0.677659
7w-genes	322	Tmprss7	MG_108w	NA
7w-genes	323	Tmprss7	Sub_108w	0.647394
7w-genes	324	Tmprss7	IN_Vip_108w	0.523146
7w-genes	325	Tmprss7	OPC_108w	1.28527
7w-genes	326	Tmprss7	Endo_108w	NA
7w-genes	327	Tmprss7	Oligo_108w	1.5837
7w-genes	328	Tmprss7	Unknown_108w	NA
7w-genes	329	Tmprss7	VascMening_108w	NA
7w-genes	330	Tmprss7	EPC/CPC_108w	NA
7w-genes	331	Gm8302	DG_7w	NA
7w-genes	332	Gm8302	EPC/CPC_7w	NA
7w-genes	333	Gm8302	Sub_7w	NA
7w-genes	334	Gm8302	CA3_7w	NA
7w-genes	335	Gm8302	IN_SstPvalb_7w	NA
7w-genes	336	Gm8302	IN_Lamp5_7w	NA
7w-genes	337	Gm8302	IN_Vip_7w	NA
7w-genes	338	Gm8302	NSC/astro_7w	NA
7w-genes	339	Gm8302	CA1_7w	NA
7w-genes	340	Gm8302	MG_7w	NA
7w-genes	341	Gm8302	CA2_7w	NA
7w-genes	342	Gm8302	OPC_7w	NA
7w-genes	343	Gm8302	ImN_7w	NA
7w-genes	344	Gm8302	Unknown_7w	NA
7w-genes	345	Gm8302	Oligo_7w	NA
7w-genes	346	Gm8302	Endo_7w	NA
7w-genes	347	Gm8302	VascMening_7w	NA
7w-genes	348	Gm8302	IN_Lamp5_108w	NA
7w-genes	349	Gm8302	NSC/astro_108w	NA
7w-genes	350	Gm8302	CA3_108w	NA
7w-genes	351	Gm8302	CA2_108w	NA
7w-genes	352	Gm8302	DG_108w	NA
7w-genes	353	Gm8302	CA1_108w	NA
7w-genes	354	Gm8302	IN_SstPvalb_108w	NA
7w-genes	355	Gm8302	MG_108w	NA
7w-genes	356	Gm8302	Sub_108w	NA
7w-genes	357	Gm8302	IN_Vip_108w	NA
7w-genes	358	Gm8302	OPC_108w	NA
7w-genes	359	Gm8302	Endo_108w	NA
7w-genes	360	Gm8302	Oligo_108w	NA
7w-genes	361	Gm8302	Unknown_108w	NA
7w-genes	362	Gm8302	VascMening_108w	NA
7w-genes	363	Gm8302	EPC/CPC_108w	NA
7w-genes	364	Lmo3	DG_7w	1.22561
7w-genes	365	Lmo3	EPC/CPC_7w	0.778111
7w-genes	366	Lmo3	Sub_7w	1.18424
7w-genes	367	Lmo3	CA3_7w	0.885468
7w-genes	368	Lmo3	IN_SstPvalb_7w	0.82484
7w-genes	369	Lmo3	IN_Lamp5_7w	0.813641
7w-genes	370	Lmo3	IN_Vip_7w	0.910826
7w-genes	371	Lmo3	NSC/astro_7w	1.18912
7w-genes	372	Lmo3	CA1_7w	1.1982
7w-genes	373	Lmo3	MG_7w	1.13044
7w-genes	374	Lmo3	CA2_7w	0.987356
7w-genes	375	Lmo3	OPC_7w	1.32669
7w-genes	376	Lmo3	ImN_7w	1.30902
7w-genes	377	Lmo3	Unknown_7w	NA
7w-genes	378	Lmo3	Oligo_7w	1.57995
7w-genes	379	Lmo3	Endo_7w	NA
7w-genes	380	Lmo3	VascMening_7w	1.41943
7w-genes	381	Lmo3	IN_Lamp5_108w	1.02939
7w-genes	382	Lmo3	NSC/astro_108w	1.00576
7w-genes	383	Lmo3	CA3_108w	0.889392
7w-genes	384	Lmo3	CA2_108w	0.769418
7w-genes	385	Lmo3	DG_108w	1.28035
7w-genes	386	Lmo3	CA1_108w	1.13251
7w-genes	387	Lmo3	IN_SstPvalb_108w	0.820788
7w-genes	388	Lmo3	MG_108w	1.11313
7w-genes	389	Lmo3	Sub_108w	1.23875
7w-genes	390	Lmo3	IN_Vip_108w	0.704428
7w-genes	391	Lmo3	OPC_108w	1.42885
7w-genes	392	Lmo3	Endo_108w	NA
7w-genes	393	Lmo3	Oligo_108w	1.7741
7w-genes	394	Lmo3	Unknown_108w	NA
7w-genes	395	Lmo3	VascMening_108w	NA
7w-genes	396	Lmo3	EPC/CPC_108w	0.780466
7w-genes	397	Lmo3	DG_7w	1.22561
7w-genes	398	Lmo3	EPC/CPC_7w	0.778111
7w-genes	399	Lmo3	Sub_7w	1.18424
7w-genes	400	Lmo3	CA3_7w	0.885468
7w-genes	401	Lmo3	IN_SstPvalb_7w	0.82484
7w-genes	402	Lmo3	IN_Lamp5_7w	0.813641
7w-genes	403	Lmo3	IN_Vip_7w	0.910826
7w-genes	404	Lmo3	NSC/astro_7w	1.18912
7w-genes	405	Lmo3	CA1_7w	1.1982
7w-genes	406	Lmo3	MG_7w	1.13044
7w-genes	407	Lmo3	CA2_7w	0.987356
7w-genes	408	Lmo3	OPC_7w	1.32669
7w-genes	409	Lmo3	ImN_7w	1.30902
7w-genes	410	Lmo3	Unknown_7w	NA
7w-genes	411	Lmo3	Oligo_7w	1.57995
7w-genes	412	Lmo3	Endo_7w	NA
7w-genes	413	Lmo3	VascMening_7w	1.41943
7w-genes	414	Lmo3	IN_Lamp5_108w	1.02939
7w-genes	415	Lmo3	NSC/astro_108w	1.00576
7w-genes	416	Lmo3	CA3_108w	0.889392
7w-genes	417	Lmo3	CA2_108w	0.769418
7w-genes	418	Lmo3	DG_108w	1.28035
7w-genes	419	Lmo3	CA1_108w	1.13251
7w-genes	420	Lmo3	IN_SstPvalb_108w	0.820788
7w-genes	421	Lmo3	MG_108w	1.11313
7w-genes	422	Lmo3	Sub_108w	1.23875
7w-genes	423	Lmo3	IN_Vip_108w	0.704428
7w-genes	424	Lmo3	OPC_108w	1.42885
7w-genes	425	Lmo3	Endo_108w	NA
7w-genes	426	Lmo3	Oligo_108w	1.7741
7w-genes	427	Lmo3	Unknown_108w	NA
7w-genes	428	Lmo3	VascMening_108w	NA
7w-genes	429	Lmo3	EPC/CPC_108w	0.780466
7w-genes	430	Mir6951	DG_7w	NA
7w-genes	431	Mir6951	EPC/CPC_7w	NA
7w-genes	432	Mir6951	Sub_7w	NA
7w-genes	433	Mir6951	CA3_7w	NA
7w-genes	434	Mir6951	IN_SstPvalb_7w	NA
7w-genes	435	Mir6951	IN_Lamp5_7w	NA
7w-genes	436	Mir6951	IN_Vip_7w	NA
7w-genes	437	Mir6951	NSC/astro_7w	NA
7w-genes	438	Mir6951	CA1_7w	NA
7w-genes	439	Mir6951	MG_7w	NA
7w-genes	440	Mir6951	CA2_7w	NA
7w-genes	441	Mir6951	OPC_7w	NA
7w-genes	442	Mir6951	ImN_7w	NA
7w-genes	443	Mir6951	Unknown_7w	NA
7w-genes	444	Mir6951	Oligo_7w	NA
7w-genes	445	Mir6951	Endo_7w	NA
7w-genes	446	Mir6951	VascMening_7w	NA
7w-genes	447	Mir6951	IN_Lamp5_108w	NA
7w-genes	448	Mir6951	NSC/astro_108w	NA
7w-genes	449	Mir6951	CA3_108w	NA
7w-genes	450	Mir6951	CA2_108w	NA
7w-genes	451	Mir6951	DG_108w	NA
7w-genes	452	Mir6951	CA1_108w	NA
7w-genes	453	Mir6951	IN_SstPvalb_108w	NA
7w-genes	454	Mir6951	MG_108w	NA
7w-genes	455	Mir6951	Sub_108w	NA
7w-genes	456	Mir6951	IN_Vip_108w	NA
7w-genes	457	Mir6951	OPC_108w	NA
7w-genes	458	Mir6951	Endo_108w	NA
7w-genes	459	Mir6951	Oligo_108w	NA
7w-genes	460	Mir6951	Unknown_108w	NA
7w-genes	461	Mir6951	VascMening_108w	NA
7w-genes	462	Mir6951	EPC/CPC_108w	NA
7w-genes	463	Gm17271	DG_7w	NA
7w-genes	464	Gm17271	EPC/CPC_7w	NA
7w-genes	465	Gm17271	Sub_7w	NA
7w-genes	466	Gm17271	CA3_7w	NA
7w-genes	467	Gm17271	IN_SstPvalb_7w	NA
7w-genes	468	Gm17271	IN_Lamp5_7w	NA
7w-genes	469	Gm17271	IN_Vip_7w	NA
7w-genes	470	Gm17271	NSC/astro_7w	NA
7w-genes	471	Gm17271	CA1_7w	NA
7w-genes	472	Gm17271	MG_7w	NA
7w-genes	473	Gm17271	CA2_7w	NA
7w-genes	474	Gm17271	OPC_7w	NA
7w-genes	475	Gm17271	ImN_7w	NA
7w-genes	476	Gm17271	Unknown_7w	NA
7w-genes	477	Gm17271	Oligo_7w	NA
7w-genes	478	Gm17271	Endo_7w	NA
7w-genes	479	Gm17271	VascMening_7w	NA
7w-genes	480	Gm17271	IN_Lamp5_108w	NA
7w-genes	481	Gm17271	NSC/astro_108w	NA
7w-genes	482	Gm17271	CA3_108w	NA
7w-genes	483	Gm17271	CA2_108w	NA
7w-genes	484	Gm17271	DG_108w	NA
7w-genes	485	Gm17271	CA1_108w	NA
7w-genes	486	Gm17271	IN_SstPvalb_108w	NA
7w-genes	487	Gm17271	MG_108w	NA
7w-genes	488	Gm17271	Sub_108w	NA
7w-genes	489	Gm17271	IN_Vip_108w	NA
7w-genes	490	Gm17271	OPC_108w	NA
7w-genes	491	Gm17271	Endo_108w	NA
7w-genes	492	Gm17271	Oligo_108w	NA
7w-genes	493	Gm17271	Unknown_108w	NA
7w-genes	494	Gm17271	VascMening_108w	NA
7w-genes	495	Gm17271	EPC/CPC_108w	NA
7w-genes	496	Col13a1	DG_7w	0.839527
7w-genes	497	Col13a1	EPC/CPC_7w	0.853827
7w-genes	498	Col13a1	Sub_7w	0.430485
7w-genes	499	Col13a1	CA3_7w	0.436182
7w-genes	500	Col13a1	IN_SstPvalb_7w	NA
7w-genes	501	Col13a1	IN_Lamp5_7w	0.496426
7w-genes	502	Col13a1	IN_Vip_7w	NA
7w-genes	503	Col13a1	NSC/astro_7w	1.13719
7w-genes	504	Col13a1	CA1_7w	0.64318
7w-genes	505	Col13a1	MG_7w	NA
7w-genes	506	Col13a1	CA2_7w	NA
7w-genes	507	Col13a1	OPC_7w	NA
7w-genes	508	Col13a1	ImN_7w	1.56101
7w-genes	509	Col13a1	Unknown_7w	NA
7w-genes	510	Col13a1	Oligo_7w	NA
7w-genes	511	Col13a1	Endo_7w	NA
7w-genes	512	Col13a1	VascMening_7w	1.83638
7w-genes	513	Col13a1	IN_Lamp5_108w	NA
7w-genes	514	Col13a1	NSC/astro_108w	1.05752
7w-genes	515	Col13a1	CA3_108w	0.406689
7w-genes	516	Col13a1	CA2_108w	0.292349
7w-genes	517	Col13a1	DG_108w	0.818759
7w-genes	518	Col13a1	CA1_108w	0.725054
7w-genes	519	Col13a1	IN_SstPvalb_108w	NA
7w-genes	520	Col13a1	MG_108w	NA
7w-genes	521	Col13a1	Sub_108w	0.826042
7w-genes	522	Col13a1	IN_Vip_108w	NA
7w-genes	523	Col13a1	OPC_108w	NA
7w-genes	524	Col13a1	Endo_108w	NA
7w-genes	525	Col13a1	Oligo_108w	NA
7w-genes	526	Col13a1	Unknown_108w	NA
7w-genes	527	Col13a1	VascMening_108w	1.79909
7w-genes	528	Col13a1	EPC/CPC_108w	0.973317
7w-genes	529	Tiam2	DG_7w	0.940927
7w-genes	530	Tiam2	EPC/CPC_7w	1.02464
7w-genes	531	Tiam2	Sub_7w	0.895018
7w-genes	532	Tiam2	CA3_7w	0.585083
7w-genes	533	Tiam2	IN_SstPvalb_7w	0.866709
7w-genes	534	Tiam2	IN_Lamp5_7w	0.793335
7w-genes	535	Tiam2	IN_Vip_7w	0.780821
7w-genes	536	Tiam2	NSC/astro_7w	1.54126
7w-genes	537	Tiam2	CA1_7w	0.813208
7w-genes	538	Tiam2	MG_7w	0.95667
7w-genes	539	Tiam2	CA2_7w	0.854707
7w-genes	540	Tiam2	OPC_7w	1.21561
7w-genes	541	Tiam2	ImN_7w	1.78268
7w-genes	542	Tiam2	Unknown_7w	NA
7w-genes	543	Tiam2	Oligo_7w	1.57052
7w-genes	544	Tiam2	Endo_7w	1.72211
7w-genes	545	Tiam2	VascMening_7w	1.79478
7w-genes	546	Tiam2	IN_Lamp5_108w	0.69799
7w-genes	547	Tiam2	NSC/astro_108w	1.49894
7w-genes	548	Tiam2	CA3_108w	0.810987
7w-genes	549	Tiam2	CA2_108w	0.718148
7w-genes	550	Tiam2	DG_108w	0.926524
7w-genes	551	Tiam2	CA1_108w	0.840113
7w-genes	552	Tiam2	IN_SstPvalb_108w	0.853444
7w-genes	553	Tiam2	MG_108w	1.38872
7w-genes	554	Tiam2	Sub_108w	0.909299
7w-genes	555	Tiam2	IN_Vip_108w	0.645278
7w-genes	556	Tiam2	OPC_108w	1.28234
7w-genes	557	Tiam2	Endo_108w	2.27712
7w-genes	558	Tiam2	Oligo_108w	1.77606
7w-genes	559	Tiam2	Unknown_108w	NA
7w-genes	560	Tiam2	VascMening_108w	2.88196
7w-genes	561	Tiam2	EPC/CPC_108w	0.835104
7w-genes	562	Mir6951	DG_7w	NA
7w-genes	563	Mir6951	EPC/CPC_7w	NA
7w-genes	564	Mir6951	Sub_7w	NA
7w-genes	565	Mir6951	CA3_7w	NA
7w-genes	566	Mir6951	IN_SstPvalb_7w	NA
7w-genes	567	Mir6951	IN_Lamp5_7w	NA
7w-genes	568	Mir6951	IN_Vip_7w	NA
7w-genes	569	Mir6951	NSC/astro_7w	NA
7w-genes	570	Mir6951	CA1_7w	NA
7w-genes	571	Mir6951	MG_7w	NA
7w-genes	572	Mir6951	CA2_7w	NA
7w-genes	573	Mir6951	OPC_7w	NA
7w-genes	574	Mir6951	ImN_7w	NA
7w-genes	575	Mir6951	Unknown_7w	NA
7w-genes	576	Mir6951	Oligo_7w	NA
7w-genes	577	Mir6951	Endo_7w	NA
7w-genes	578	Mir6951	VascMening_7w	NA
7w-genes	579	Mir6951	IN_Lamp5_108w	NA
7w-genes	580	Mir6951	NSC/astro_108w	NA
7w-genes	581	Mir6951	CA3_108w	NA
7w-genes	582	Mir6951	CA2_108w	NA
7w-genes	583	Mir6951	DG_108w	NA
7w-genes	584	Mir6951	CA1_108w	NA
7w-genes	585	Mir6951	IN_SstPvalb_108w	NA
7w-genes	586	Mir6951	MG_108w	NA
7w-genes	587	Mir6951	Sub_108w	NA
7w-genes	588	Mir6951	IN_Vip_108w	NA
7w-genes	589	Mir6951	OPC_108w	NA
7w-genes	590	Mir6951	Endo_108w	NA
7w-genes	591	Mir6951	Oligo_108w	NA
7w-genes	592	Mir6951	Unknown_108w	NA
7w-genes	593	Mir6951	VascMening_108w	NA
7w-genes	594	Mir6951	EPC/CPC_108w	NA
7w-genes	595	Poln	DG_7w	0.719456
7w-genes	596	Poln	EPC/CPC_7w	0.899297
7w-genes	597	Poln	Sub_7w	0.681494
7w-genes	598	Poln	CA3_7w	0.619858
7w-genes	599	Poln	IN_SstPvalb_7w	0.622915
7w-genes	600	Poln	IN_Lamp5_7w	0.664192
7w-genes	601	Poln	IN_Vip_7w	0.706424
7w-genes	602	Poln	NSC/astro_7w	1.26901
7w-genes	603	Poln	CA1_7w	0.630694
7w-genes	604	Poln	MG_7w	1.41359
7w-genes	605	Poln	CA2_7w	0.416525
7w-genes	606	Poln	OPC_7w	1.01611
7w-genes	607	Poln	ImN_7w	1.5501
7w-genes	608	Poln	Unknown_7w	NA
7w-genes	609	Poln	Oligo_7w	1.89239
7w-genes	610	Poln	Endo_7w	NA
7w-genes	611	Poln	VascMening_7w	1.50439
7w-genes	612	Poln	IN_Lamp5_108w	0.708048
7w-genes	613	Poln	NSC/astro_108w	1.22619
7w-genes	614	Poln	CA3_108w	0.526316
7w-genes	615	Poln	CA2_108w	0.417893
7w-genes	616	Poln	DG_108w	0.77457
7w-genes	617	Poln	CA1_108w	0.630052
7w-genes	618	Poln	IN_SstPvalb_108w	0.608645
7w-genes	619	Poln	MG_108w	1.75772
7w-genes	620	Poln	Sub_108w	0.65402
7w-genes	621	Poln	IN_Vip_108w	0.578705
7w-genes	622	Poln	OPC_108w	1.10993
7w-genes	623	Poln	Endo_108w	NA
7w-genes	624	Poln	Oligo_108w	1.82778
7w-genes	625	Poln	Unknown_108w	1.39842
7w-genes	626	Poln	VascMening_108w	NA
7w-genes	627	Poln	EPC/CPC_108w	0.951591
7w-genes	628	Mon1b	DG_7w	0.687119
7w-genes	629	Mon1b	EPC/CPC_7w	1.16925
7w-genes	630	Mon1b	Sub_7w	0.723101
7w-genes	631	Mon1b	CA3_7w	0.368862
7w-genes	632	Mon1b	IN_SstPvalb_7w	0.525836
7w-genes	633	Mon1b	IN_Lamp5_7w	0.694632
7w-genes	634	Mon1b	IN_Vip_7w	0.661866
7w-genes	635	Mon1b	NSC/astro_7w	1.1665
7w-genes	636	Mon1b	CA1_7w	0.513959
7w-genes	637	Mon1b	MG_7w	1.82351
7w-genes	638	Mon1b	CA2_7w	NA
7w-genes	639	Mon1b	OPC_7w	1.33776
7w-genes	640	Mon1b	ImN_7w	1.59676
7w-genes	641	Mon1b	Unknown_7w	NA
7w-genes	642	Mon1b	Oligo_7w	1.53625
7w-genes	643	Mon1b	Endo_7w	NA
7w-genes	644	Mon1b	VascMening_7w	NA
7w-genes	645	Mon1b	IN_Lamp5_108w	0.498751
7w-genes	646	Mon1b	NSC/astro_108w	1.20758
7w-genes	647	Mon1b	CA3_108w	0.403669
7w-genes	648	Mon1b	CA2_108w	0.377369
7w-genes	649	Mon1b	DG_108w	0.829116
7w-genes	650	Mon1b	CA1_108w	0.635905
7w-genes	651	Mon1b	IN_SstPvalb_108w	0.545409
7w-genes	652	Mon1b	MG_108w	2.04416
7w-genes	653	Mon1b	Sub_108w	0.59671
7w-genes	654	Mon1b	IN_Vip_108w	0.55832
7w-genes	655	Mon1b	OPC_108w	1.41377
7w-genes	656	Mon1b	Endo_108w	NA
7w-genes	657	Mon1b	Oligo_108w	1.74237
7w-genes	658	Mon1b	Unknown_108w	NA
7w-genes	659	Mon1b	VascMening_108w	NA
7w-genes	660	Mon1b	EPC/CPC_108w	NA
7w-genes	661	Rdh13	DG_7w	0.72775
7w-genes	662	Rdh13	EPC/CPC_7w	0.734102
7w-genes	663	Rdh13	Sub_7w	0.603489
7w-genes	664	Rdh13	CA3_7w	0.505149
7w-genes	665	Rdh13	IN_SstPvalb_7w	0.642263
7w-genes	666	Rdh13	IN_Lamp5_7w	0.616286
7w-genes	667	Rdh13	IN_Vip_7w	0.762612
7w-genes	668	Rdh13	NSC/astro_7w	1.14637
7w-genes	669	Rdh13	CA1_7w	0.58881
7w-genes	670	Rdh13	MG_7w	1.33534
7w-genes	671	Rdh13	CA2_7w	0.472451
7w-genes	672	Rdh13	OPC_7w	1.29983
7w-genes	673	Rdh13	ImN_7w	1.21663
7w-genes	674	Rdh13	Unknown_7w	1.3973
7w-genes	675	Rdh13	Oligo_7w	1.55825
7w-genes	676	Rdh13	Endo_7w	2.72226
7w-genes	677	Rdh13	VascMening_7w	1.2711
7w-genes	678	Rdh13	IN_Lamp5_108w	0.603684
7w-genes	679	Rdh13	NSC/astro_108w	1.10797
7w-genes	680	Rdh13	CA3_108w	0.500051
7w-genes	681	Rdh13	CA2_108w	0.342254
7w-genes	682	Rdh13	DG_108w	0.79134
7w-genes	683	Rdh13	CA1_108w	0.593199
7w-genes	684	Rdh13	IN_SstPvalb_108w	0.645002
7w-genes	685	Rdh13	MG_108w	1.56068
7w-genes	686	Rdh13	Sub_108w	0.659056
7w-genes	687	Rdh13	IN_Vip_108w	0.680956
7w-genes	688	Rdh13	OPC_108w	1.12941
7w-genes	689	Rdh13	Endo_108w	NA
7w-genes	690	Rdh13	Oligo_108w	1.72055
7w-genes	691	Rdh13	Unknown_108w	NA
7w-genes	692	Rdh13	VascMening_108w	NA
7w-genes	693	Rdh13	EPC/CPC_108w	0.810501
7w-genes	694	Pdlim2	DG_7w	0.711608
7w-genes	695	Pdlim2	EPC/CPC_7w	0.46691
7w-genes	696	Pdlim2	Sub_7w	0.665253
7w-genes	697	Pdlim2	CA3_7w	0.449979
7w-genes	698	Pdlim2	IN_SstPvalb_7w	0.460995
7w-genes	699	Pdlim2	IN_Lamp5_7w	NA
7w-genes	700	Pdlim2	IN_Vip_7w	0.578517
7w-genes	701	Pdlim2	NSC/astro_7w	1.09135
7w-genes	702	Pdlim2	CA1_7w	0.458292
7w-genes	703	Pdlim2	MG_7w	1.66586
7w-genes	704	Pdlim2	CA2_7w	0.828984
7w-genes	705	Pdlim2	OPC_7w	1.1444
7w-genes	706	Pdlim2	ImN_7w	NA
7w-genes	707	Pdlim2	Unknown_7w	NA
7w-genes	708	Pdlim2	Oligo_7w	1.61888
7w-genes	709	Pdlim2	Endo_7w	NA
7w-genes	710	Pdlim2	VascMening_7w	0.830479
7w-genes	711	Pdlim2	IN_Lamp5_108w	NA
7w-genes	712	Pdlim2	NSC/astro_108w	1.04095
7w-genes	713	Pdlim2	CA3_108w	0.425654
7w-genes	714	Pdlim2	CA2_108w	NA
7w-genes	715	Pdlim2	DG_108w	0.633934
7w-genes	716	Pdlim2	CA1_108w	0.575487
7w-genes	717	Pdlim2	IN_SstPvalb_108w	0.587112
7w-genes	718	Pdlim2	MG_108w	1.66068
7w-genes	719	Pdlim2	Sub_108w	0.691163
7w-genes	720	Pdlim2	IN_Vip_108w	0.68534
7w-genes	721	Pdlim2	OPC_108w	1.32681
7w-genes	722	Pdlim2	Endo_108w	2.38795
7w-genes	723	Pdlim2	Oligo_108w	1.8276
7w-genes	724	Pdlim2	Unknown_108w	NA
7w-genes	725	Pdlim2	VascMening_108w	NA
7w-genes	726	Pdlim2	EPC/CPC_108w	0.758052
7w-genes	727	Col13a1	DG_7w	0.839527
7w-genes	728	Col13a1	EPC/CPC_7w	0.853827
7w-genes	729	Col13a1	Sub_7w	0.430485
7w-genes	730	Col13a1	CA3_7w	0.436182
7w-genes	731	Col13a1	IN_SstPvalb_7w	NA
7w-genes	732	Col13a1	IN_Lamp5_7w	0.496426
7w-genes	733	Col13a1	IN_Vip_7w	NA
7w-genes	734	Col13a1	NSC/astro_7w	1.13719
7w-genes	735	Col13a1	CA1_7w	0.64318
7w-genes	736	Col13a1	MG_7w	NA
7w-genes	737	Col13a1	CA2_7w	NA
7w-genes	738	Col13a1	OPC_7w	NA
7w-genes	739	Col13a1	ImN_7w	1.56101
7w-genes	740	Col13a1	Unknown_7w	NA
7w-genes	741	Col13a1	Oligo_7w	NA
7w-genes	742	Col13a1	Endo_7w	NA
7w-genes	743	Col13a1	VascMening_7w	1.83638
7w-genes	744	Col13a1	IN_Lamp5_108w	NA
7w-genes	745	Col13a1	NSC/astro_108w	1.05752
7w-genes	746	Col13a1	CA3_108w	0.406689
7w-genes	747	Col13a1	CA2_108w	0.292349
7w-genes	748	Col13a1	DG_108w	0.818759
7w-genes	749	Col13a1	CA1_108w	0.725054
7w-genes	750	Col13a1	IN_SstPvalb_108w	NA
7w-genes	751	Col13a1	MG_108w	NA
7w-genes	752	Col13a1	Sub_108w	0.826042
7w-genes	753	Col13a1	IN_Vip_108w	NA
7w-genes	754	Col13a1	OPC_108w	NA
7w-genes	755	Col13a1	Endo_108w	NA
7w-genes	756	Col13a1	Oligo_108w	NA
7w-genes	757	Col13a1	Unknown_108w	NA
7w-genes	758	Col13a1	VascMening_108w	1.79909
7w-genes	759	Col13a1	EPC/CPC_108w	0.973317
7w-genes	760	Adgra3	DG_7w	0.74488
7w-genes	761	Adgra3	EPC/CPC_7w	0.935553
7w-genes	762	Adgra3	Sub_7w	0.727881
7w-genes	763	Adgra3	CA3_7w	0.516562
7w-genes	764	Adgra3	IN_SstPvalb_7w	0.790707
7w-genes	765	Adgra3	IN_Lamp5_7w	0.758531
7w-genes	766	Adgra3	IN_Vip_7w	0.744784
7w-genes	767	Adgra3	NSC/astro_7w	1.3019
7w-genes	768	Adgra3	CA1_7w	0.632824
7w-genes	769	Adgra3	MG_7w	1.70047
7w-genes	770	Adgra3	CA2_7w	0.69919
7w-genes	771	Adgra3	OPC_7w	1.30252
7w-genes	772	Adgra3	ImN_7w	1.40757
7w-genes	773	Adgra3	Unknown_7w	NA
7w-genes	774	Adgra3	Oligo_7w	1.62196
7w-genes	775	Adgra3	Endo_7w	2.00219
7w-genes	776	Adgra3	VascMening_7w	1.04476
7w-genes	777	Adgra3	IN_Lamp5_108w	0.604009
7w-genes	778	Adgra3	NSC/astro_108w	1.18938
7w-genes	779	Adgra3	CA3_108w	0.527017
7w-genes	780	Adgra3	CA2_108w	0.436328
7w-genes	781	Adgra3	DG_108w	0.684325
7w-genes	782	Adgra3	CA1_108w	0.603969
7w-genes	783	Adgra3	IN_SstPvalb_108w	0.766305
7w-genes	784	Adgra3	MG_108w	1.86518
7w-genes	785	Adgra3	Sub_108w	0.747693
7w-genes	786	Adgra3	IN_Vip_108w	0.644302
7w-genes	787	Adgra3	OPC_108w	1.28316
7w-genes	788	Adgra3	Endo_108w	NA
7w-genes	789	Adgra3	Oligo_108w	1.72514
7w-genes	790	Adgra3	Unknown_108w	NA
7w-genes	791	Adgra3	VascMening_108w	NA
7w-genes	792	Adgra3	EPC/CPC_108w	0.88037
7w-genes	793	Usp35	DG_7w	0.706885
7w-genes	794	Usp35	EPC/CPC_7w	0.6331
7w-genes	795	Usp35	Sub_7w	0.61737
7w-genes	796	Usp35	CA3_7w	0.523791
7w-genes	797	Usp35	IN_SstPvalb_7w	0.559209
7w-genes	798	Usp35	IN_Lamp5_7w	0.598037
7w-genes	799	Usp35	IN_Vip_7w	0.71751
7w-genes	800	Usp35	NSC/astro_7w	1.10248
7w-genes	801	Usp35	CA1_7w	0.560073
7w-genes	802	Usp35	MG_7w	1.73215
7w-genes	803	Usp35	CA2_7w	0.381149
7w-genes	804	Usp35	OPC_7w	1.33338
7w-genes	805	Usp35	ImN_7w	1.36931
7w-genes	806	Usp35	Unknown_7w	1.54893
7w-genes	807	Usp35	Oligo_7w	1.47258
7w-genes	808	Usp35	Endo_7w	1.85033
7w-genes	809	Usp35	VascMening_7w	NA
7w-genes	810	Usp35	IN_Lamp5_108w	0.658069
7w-genes	811	Usp35	NSC/astro_108w	1.09303
7w-genes	812	Usp35	CA3_108w	0.591209
7w-genes	813	Usp35	CA2_108w	0.480993
7w-genes	814	Usp35	DG_108w	0.696227
7w-genes	815	Usp35	CA1_108w	0.584003
7w-genes	816	Usp35	IN_SstPvalb_108w	0.639702
7w-genes	817	Usp35	MG_108w	1.76848
7w-genes	818	Usp35	Sub_108w	0.689274
7w-genes	819	Usp35	IN_Vip_108w	0.701374
7w-genes	820	Usp35	OPC_108w	1.11826
7w-genes	821	Usp35	Endo_108w	NA
7w-genes	822	Usp35	Oligo_108w	1.7844
7w-genes	823	Usp35	Unknown_108w	NA
7w-genes	824	Usp35	VascMening_108w	NA
7w-genes	825	Usp35	EPC/CPC_108w	0.760199
7w-genes	826	Tiam2	DG_7w	0.940927
7w-genes	827	Tiam2	EPC/CPC_7w	1.02464
7w-genes	828	Tiam2	Sub_7w	0.895018
7w-genes	829	Tiam2	CA3_7w	0.585083
7w-genes	830	Tiam2	IN_SstPvalb_7w	0.866709
7w-genes	831	Tiam2	IN_Lamp5_7w	0.793335
7w-genes	832	Tiam2	IN_Vip_7w	0.780821
7w-genes	833	Tiam2	NSC/astro_7w	1.54126
7w-genes	834	Tiam2	CA1_7w	0.813208
7w-genes	835	Tiam2	MG_7w	0.95667
7w-genes	836	Tiam2	CA2_7w	0.854707
7w-genes	837	Tiam2	OPC_7w	1.21561
7w-genes	838	Tiam2	ImN_7w	1.78268
7w-genes	839	Tiam2	Unknown_7w	NA
7w-genes	840	Tiam2	Oligo_7w	1.57052
7w-genes	841	Tiam2	Endo_7w	1.72211
7w-genes	842	Tiam2	VascMening_7w	1.79478
7w-genes	843	Tiam2	IN_Lamp5_108w	0.69799
7w-genes	844	Tiam2	NSC/astro_108w	1.49894
7w-genes	845	Tiam2	CA3_108w	0.810987
7w-genes	846	Tiam2	CA2_108w	0.718148
7w-genes	847	Tiam2	DG_108w	0.926524
7w-genes	848	Tiam2	CA1_108w	0.840113
7w-genes	849	Tiam2	IN_SstPvalb_108w	0.853444
7w-genes	850	Tiam2	MG_108w	1.38872
7w-genes	851	Tiam2	Sub_108w	0.909299
7w-genes	852	Tiam2	IN_Vip_108w	0.645278
7w-genes	853	Tiam2	OPC_108w	1.28234
7w-genes	854	Tiam2	Endo_108w	2.27712
7w-genes	855	Tiam2	Oligo_108w	1.77606
7w-genes	856	Tiam2	Unknown_108w	NA
7w-genes	857	Tiam2	VascMening_108w	2.88196
7w-genes	858	Tiam2	EPC/CPC_108w	0.835104
7w-genes	859	Tenm4	DG_7w	1.30395
7w-genes	860	Tenm4	EPC/CPC_7w	2.0098
7w-genes	861	Tenm4	Sub_7w	2.18421
7w-genes	862	Tenm4	CA3_7w	2.27992
7w-genes	863	Tenm4	IN_SstPvalb_7w	1.94136
7w-genes	864	Tenm4	IN_Lamp5_7w	1.79371
7w-genes	865	Tenm4	IN_Vip_7w	1.86365
7w-genes	866	Tenm4	NSC/astro_7w	1.56225
7w-genes	867	Tenm4	CA1_7w	2.28298
7w-genes	868	Tenm4	MG_7w	1.71902
7w-genes	869	Tenm4	CA2_7w	1.45834
7w-genes	870	Tenm4	OPC_7w	1.18708
7w-genes	871	Tenm4	ImN_7w	2.20345
7w-genes	872	Tenm4	Unknown_7w	2.8506
7w-genes	873	Tenm4	Oligo_7w	1.63804
7w-genes	874	Tenm4	Endo_7w	2.04675
7w-genes	875	Tenm4	VascMening_7w	1.4772
7w-genes	876	Tenm4	IN_Lamp5_108w	1.75426
7w-genes	877	Tenm4	NSC/astro_108w	1.49556
7w-genes	878	Tenm4	CA3_108w	2.29099
7w-genes	879	Tenm4	CA2_108w	1.35798
7w-genes	880	Tenm4	DG_108w	1.38794
7w-genes	881	Tenm4	CA1_108w	2.26303
7w-genes	882	Tenm4	IN_SstPvalb_108w	2.0615
7w-genes	883	Tenm4	MG_108w	2.0612
7w-genes	884	Tenm4	Sub_108w	2.23601
7w-genes	885	Tenm4	IN_Vip_108w	1.88199
7w-genes	886	Tenm4	OPC_108w	1.64132
7w-genes	887	Tenm4	Endo_108w	1.90963
7w-genes	888	Tenm4	Oligo_108w	1.8303
7w-genes	889	Tenm4	Unknown_108w	2.92957
7w-genes	890	Tenm4	VascMening_108w	1.30749
7w-genes	891	Tenm4	EPC/CPC_108w	2.06035
7w-genes	892	Gm22777	DG_7w	NA
7w-genes	893	Gm22777	EPC/CPC_7w	NA
7w-genes	894	Gm22777	Sub_7w	NA
7w-genes	895	Gm22777	CA3_7w	NA
7w-genes	896	Gm22777	IN_SstPvalb_7w	NA
7w-genes	897	Gm22777	IN_Lamp5_7w	NA
7w-genes	898	Gm22777	IN_Vip_7w	NA
7w-genes	899	Gm22777	NSC/astro_7w	NA
7w-genes	900	Gm22777	CA1_7w	NA
7w-genes	901	Gm22777	MG_7w	NA
7w-genes	902	Gm22777	CA2_7w	NA
7w-genes	903	Gm22777	OPC_7w	NA
7w-genes	904	Gm22777	ImN_7w	NA
7w-genes	905	Gm22777	Unknown_7w	NA
7w-genes	906	Gm22777	Oligo_7w	NA
7w-genes	907	Gm22777	Endo_7w	NA
7w-genes	908	Gm22777	VascMening_7w	NA
7w-genes	909	Gm22777	IN_Lamp5_108w	NA
7w-genes	910	Gm22777	NSC/astro_108w	NA
7w-genes	911	Gm22777	CA3_108w	NA
7w-genes	912	Gm22777	CA2_108w	NA
7w-genes	913	Gm22777	DG_108w	NA
7w-genes	914	Gm22777	CA1_108w	NA
7w-genes	915	Gm22777	IN_SstPvalb_108w	NA
7w-genes	916	Gm22777	MG_108w	NA
7w-genes	917	Gm22777	Sub_108w	NA
7w-genes	918	Gm22777	IN_Vip_108w	NA
7w-genes	919	Gm22777	OPC_108w	NA
7w-genes	920	Gm22777	Endo_108w	NA
7w-genes	921	Gm22777	Oligo_108w	NA
7w-genes	922	Gm22777	Unknown_108w	NA
7w-genes	923	Gm22777	VascMening_108w	NA
7w-genes	924	Gm22777	EPC/CPC_108w	NA
7w-genes	925	Gm266	DG_7w	0.782616
7w-genes	926	Gm266	EPC/CPC_7w	0.579655
7w-genes	927	Gm266	Sub_7w	0.520071
7w-genes	928	Gm266	CA3_7w	NA
7w-genes	929	Gm266	IN_SstPvalb_7w	NA
7w-genes	930	Gm266	IN_Lamp5_7w	NA
7w-genes	931	Gm266	IN_Vip_7w	NA
7w-genes	932	Gm266	NSC/astro_7w	1.15072
7w-genes	933	Gm266	CA1_7w	0.460046
7w-genes	934	Gm266	MG_7w	NA
7w-genes	935	Gm266	CA2_7w	NA
7w-genes	936	Gm266	OPC_7w	NA
7w-genes	937	Gm266	ImN_7w	NA
7w-genes	938	Gm266	Unknown_7w	NA
7w-genes	939	Gm266	Oligo_7w	1.56919
7w-genes	940	Gm266	Endo_7w	NA
7w-genes	941	Gm266	VascMening_7w	NA
7w-genes	942	Gm266	IN_Lamp5_108w	NA
7w-genes	943	Gm266	NSC/astro_108w	1.23487
7w-genes	944	Gm266	CA3_108w	0.502643
7w-genes	945	Gm266	CA2_108w	0.898977
7w-genes	946	Gm266	DG_108w	0.701349
7w-genes	947	Gm266	CA1_108w	0.562721
7w-genes	948	Gm266	IN_SstPvalb_108w	0.445373
7w-genes	949	Gm266	MG_108w	NA
7w-genes	950	Gm266	Sub_108w	0.550266
7w-genes	951	Gm266	IN_Vip_108w	NA
7w-genes	952	Gm266	OPC_108w	1.08054
7w-genes	953	Gm266	Endo_108w	NA
7w-genes	954	Gm266	Oligo_108w	2.27743
7w-genes	955	Gm266	Unknown_108w	NA
7w-genes	956	Gm266	VascMening_108w	NA
7w-genes	957	Gm266	EPC/CPC_108w	0.544671
7w-genes	958	Mylk	DG_7w	0.732975
7w-genes	959	Mylk	EPC/CPC_7w	0.744717
7w-genes	960	Mylk	Sub_7w	0.647897
7w-genes	961	Mylk	CA3_7w	0.425242
7w-genes	962	Mylk	IN_SstPvalb_7w	0.7223
7w-genes	963	Mylk	IN_Lamp5_7w	0.704385
7w-genes	964	Mylk	IN_Vip_7w	0.691331
7w-genes	965	Mylk	NSC/astro_7w	1.07752
7w-genes	966	Mylk	CA1_7w	0.504651
7w-genes	967	Mylk	MG_7w	1.31591
7w-genes	968	Mylk	CA2_7w	0.585972
7w-genes	969	Mylk	OPC_7w	1.6182
7w-genes	970	Mylk	ImN_7w	1.63229
7w-genes	971	Mylk	Unknown_7w	NA
7w-genes	972	Mylk	Oligo_7w	NA
7w-genes	973	Mylk	Endo_7w	2.17852
7w-genes	974	Mylk	VascMening_7w	1.82551
7w-genes	975	Mylk	IN_Lamp5_108w	NA
7w-genes	976	Mylk	NSC/astro_108w	1.08869
7w-genes	977	Mylk	CA3_108w	0.711328
7w-genes	978	Mylk	CA2_108w	0.582496
7w-genes	979	Mylk	DG_108w	0.761097
7w-genes	980	Mylk	CA1_108w	0.600741
7w-genes	981	Mylk	IN_SstPvalb_108w	0.552289
7w-genes	982	Mylk	MG_108w	NA
7w-genes	983	Mylk	Sub_108w	0.725298
7w-genes	984	Mylk	IN_Vip_108w	NA
7w-genes	985	Mylk	OPC_108w	1.6114
7w-genes	986	Mylk	Endo_108w	2.20109
7w-genes	987	Mylk	Oligo_108w	1.97351
7w-genes	988	Mylk	Unknown_108w	NA
7w-genes	989	Mylk	VascMening_108w	1.80379
7w-genes	990	Mylk	EPC/CPC_108w	0.667895
7w-genes	991	Pde4b	DG_7w	1.25715
7w-genes	992	Pde4b	EPC/CPC_7w	1.49254
7w-genes	993	Pde4b	Sub_7w	1.9131
7w-genes	994	Pde4b	CA3_7w	1.78274
7w-genes	995	Pde4b	IN_SstPvalb_7w	1.20595
7w-genes	996	Pde4b	IN_Lamp5_7w	1.13243
7w-genes	997	Pde4b	IN_Vip_7w	1.77253
7w-genes	998	Pde4b	NSC/astro_7w	1.91297
7w-genes	999	Pde4b	CA1_7w	1.34685
7w-genes	1000	Pde4b	MG_7w	2.07387
7w-genes	1001	Pde4b	CA2_7w	2.18008
7w-genes	1002	Pde4b	OPC_7w	3.02658
7w-genes	1003	Pde4b	ImN_7w	2.133
7w-genes	1004	Pde4b	Unknown_7w	NA
7w-genes	1005	Pde4b	Oligo_7w	4.78903
7w-genes	1006	Pde4b	Endo_7w	1.93455
7w-genes	1007	Pde4b	VascMening_7w	2.22064
7w-genes	1008	Pde4b	IN_Lamp5_108w	1.43416
7w-genes	1009	Pde4b	NSC/astro_108w	1.91625
7w-genes	1010	Pde4b	CA3_108w	1.73726
7w-genes	1011	Pde4b	CA2_108w	2.14415
7w-genes	1012	Pde4b	DG_108w	1.30546
7w-genes	1013	Pde4b	CA1_108w	1.35113
7w-genes	1014	Pde4b	IN_SstPvalb_108w	1.37932
7w-genes	1015	Pde4b	MG_108w	2.08979
7w-genes	1016	Pde4b	Sub_108w	1.89562
7w-genes	1017	Pde4b	IN_Vip_108w	1.96768
7w-genes	1018	Pde4b	OPC_108w	2.84327
7w-genes	1019	Pde4b	Endo_108w	2.18555
7w-genes	1020	Pde4b	Oligo_108w	4.75994
7w-genes	1021	Pde4b	Unknown_108w	1.32385
7w-genes	1022	Pde4b	VascMening_108w	1.98284
7w-genes	1023	Pde4b	EPC/CPC_108w	1.47243
7w-genes	1024	Gpam	DG_7w	0.811439
7w-genes	1025	Gpam	EPC/CPC_7w	1.1365
7w-genes	1026	Gpam	Sub_7w	0.631866
7w-genes	1027	Gpam	CA3_7w	0.547497
7w-genes	1028	Gpam	IN_SstPvalb_7w	0.568632
7w-genes	1029	Gpam	IN_Lamp5_7w	0.562168
7w-genes	1030	Gpam	IN_Vip_7w	0.690802
7w-genes	1031	Gpam	NSC/astro_7w	1.67561
7w-genes	1032	Gpam	CA1_7w	0.573073
7w-genes	1033	Gpam	MG_7w	1.56758
7w-genes	1034	Gpam	CA2_7w	0.549774
7w-genes	1035	Gpam	OPC_7w	1.31047
7w-genes	1036	Gpam	ImN_7w	1.20226
7w-genes	1037	Gpam	Unknown_7w	NA
7w-genes	1038	Gpam	Oligo_7w	1.55335
7w-genes	1039	Gpam	Endo_7w	0.929883
7w-genes	1040	Gpam	VascMening_7w	1.67952
7w-genes	1041	Gpam	IN_Lamp5_108w	0.628894
7w-genes	1042	Gpam	NSC/astro_108w	1.7981
7w-genes	1043	Gpam	CA3_108w	0.50356
7w-genes	1044	Gpam	CA2_108w	0.443514
7w-genes	1045	Gpam	DG_108w	0.862796
7w-genes	1046	Gpam	CA1_108w	0.612893
7w-genes	1047	Gpam	IN_SstPvalb_108w	0.642582
7w-genes	1048	Gpam	MG_108w	1.75563
7w-genes	1049	Gpam	Sub_108w	0.621622
7w-genes	1050	Gpam	IN_Vip_108w	0.686764
7w-genes	1051	Gpam	OPC_108w	1.19301
7w-genes	1052	Gpam	Endo_108w	2.15028
7w-genes	1053	Gpam	Oligo_108w	1.87979
7w-genes	1054	Gpam	Unknown_108w	NA
7w-genes	1055	Gpam	VascMening_108w	NA
7w-genes	1056	Gpam	EPC/CPC_108w	0.969816
7w-genes	1057	Anp32b	DG_7w	0.753797
7w-genes	1058	Anp32b	EPC/CPC_7w	0.832231
7w-genes	1059	Anp32b	Sub_7w	0.61122
7w-genes	1060	Anp32b	CA3_7w	0.52711
7w-genes	1061	Anp32b	IN_SstPvalb_7w	0.603194
7w-genes	1062	Anp32b	IN_Lamp5_7w	0.701874
7w-genes	1063	Anp32b	IN_Vip_7w	0.640969
7w-genes	1064	Anp32b	NSC/astro_7w	1.24394
7w-genes	1065	Anp32b	CA1_7w	0.562219
7w-genes	1066	Anp32b	MG_7w	1.73158
7w-genes	1067	Anp32b	CA2_7w	0.44428
7w-genes	1068	Anp32b	OPC_7w	1.23092
7w-genes	1069	Anp32b	ImN_7w	1.50147
7w-genes	1070	Anp32b	Unknown_7w	1.35053
7w-genes	1071	Anp32b	Oligo_7w	1.55289
7w-genes	1072	Anp32b	Endo_7w	2.28084
7w-genes	1073	Anp32b	VascMening_7w	0.709856
7w-genes	1074	Anp32b	IN_Lamp5_108w	0.682514
7w-genes	1075	Anp32b	NSC/astro_108w	1.24011
7w-genes	1076	Anp32b	CA3_108w	0.517668
7w-genes	1077	Anp32b	CA2_108w	0.542054
7w-genes	1078	Anp32b	DG_108w	0.757738
7w-genes	1079	Anp32b	CA1_108w	0.627222
7w-genes	1080	Anp32b	IN_SstPvalb_108w	0.669893
7w-genes	1081	Anp32b	MG_108w	1.66304
7w-genes	1082	Anp32b	Sub_108w	0.662491
7w-genes	1083	Anp32b	IN_Vip_108w	0.727877
7w-genes	1084	Anp32b	OPC_108w	1.3048
7w-genes	1085	Anp32b	Endo_108w	NA
7w-genes	1086	Anp32b	Oligo_108w	1.76805
7w-genes	1087	Anp32b	Unknown_108w	1.81505
7w-genes	1088	Anp32b	VascMening_108w	1.62334
7w-genes	1089	Anp32b	EPC/CPC_108w	0.881129
7w-genes	1090	Gnas	DG_7w	0.960501
7w-genes	1091	Gnas	EPC/CPC_7w	1.2451
7w-genes	1092	Gnas	Sub_7w	0.972646
7w-genes	1093	Gnas	CA3_7w	0.997342
7w-genes	1094	Gnas	IN_SstPvalb_7w	1.09438
7w-genes	1095	Gnas	IN_Lamp5_7w	1.1141
7w-genes	1096	Gnas	IN_Vip_7w	1.33338
7w-genes	1097	Gnas	NSC/astro_7w	1.47104
7w-genes	1098	Gnas	CA1_7w	0.850913
7w-genes	1099	Gnas	MG_7w	1.80778
7w-genes	1100	Gnas	CA2_7w	0.85079
7w-genes	1101	Gnas	OPC_7w	1.36132
7w-genes	1102	Gnas	ImN_7w	1.55594
7w-genes	1103	Gnas	Unknown_7w	1.79582
7w-genes	1104	Gnas	Oligo_7w	1.67065
7w-genes	1105	Gnas	Endo_7w	2.19893
7w-genes	1106	Gnas	VascMening_7w	1.97321
7w-genes	1107	Gnas	IN_Lamp5_108w	1.11241
7w-genes	1108	Gnas	NSC/astro_108w	1.43018
7w-genes	1109	Gnas	CA3_108w	1.00634
7w-genes	1110	Gnas	CA2_108w	0.839196
7w-genes	1111	Gnas	DG_108w	1.01213
7w-genes	1112	Gnas	CA1_108w	0.87415
7w-genes	1113	Gnas	IN_SstPvalb_108w	1.07345
7w-genes	1114	Gnas	MG_108w	1.83925
7w-genes	1115	Gnas	Sub_108w	1.00379
7w-genes	1116	Gnas	IN_Vip_108w	1.30328
7w-genes	1117	Gnas	OPC_108w	1.39344
7w-genes	1118	Gnas	Endo_108w	2.36741
7w-genes	1119	Gnas	Oligo_108w	1.85407
7w-genes	1120	Gnas	Unknown_108w	1.77704
7w-genes	1121	Gnas	VascMening_108w	1.71723
7w-genes	1122	Gnas	EPC/CPC_108w	1.22672
7w-genes	1123	Iyd	DG_7w	0.741661
7w-genes	1124	Iyd	EPC/CPC_7w	NA
7w-genes	1125	Iyd	Sub_7w	0.61359
7w-genes	1126	Iyd	CA3_7w	0.604172
7w-genes	1127	Iyd	IN_SstPvalb_7w	NA
7w-genes	1128	Iyd	IN_Lamp5_7w	NA
7w-genes	1129	Iyd	IN_Vip_7w	NA
7w-genes	1130	Iyd	NSC/astro_7w	NA
7w-genes	1131	Iyd	CA1_7w	0.542804
7w-genes	1132	Iyd	MG_7w	0.351049
7w-genes	1133	Iyd	CA2_7w	0.543504
7w-genes	1134	Iyd	OPC_7w	NA
7w-genes	1135	Iyd	ImN_7w	NA
7w-genes	1136	Iyd	Unknown_7w	NA
7w-genes	1137	Iyd	Oligo_7w	1.67387
7w-genes	1138	Iyd	Endo_7w	NA
7w-genes	1139	Iyd	VascMening_7w	NA
7w-genes	1140	Iyd	IN_Lamp5_108w	NA
7w-genes	1141	Iyd	NSC/astro_108w	0.824268
7w-genes	1142	Iyd	CA3_108w	0.494524
7w-genes	1143	Iyd	CA2_108w	NA
7w-genes	1144	Iyd	DG_108w	0.695858
7w-genes	1145	Iyd	CA1_108w	0.565015
7w-genes	1146	Iyd	IN_SstPvalb_108w	0.704754
7w-genes	1147	Iyd	MG_108w	NA
7w-genes	1148	Iyd	Sub_108w	0.57825
7w-genes	1149	Iyd	IN_Vip_108w	NA
7w-genes	1150	Iyd	OPC_108w	NA
7w-genes	1151	Iyd	Endo_108w	NA
7w-genes	1152	Iyd	Oligo_108w	1.76933
7w-genes	1153	Iyd	Unknown_108w	NA
7w-genes	1154	Iyd	VascMening_108w	NA
7w-genes	1155	Iyd	EPC/CPC_108w	NA
7w-genes	1156	Zfp24	DG_7w	0.754491
7w-genes	1157	Zfp24	EPC/CPC_7w	0.701221
7w-genes	1158	Zfp24	Sub_7w	0.656946
7w-genes	1159	Zfp24	CA3_7w	0.504708
7w-genes	1160	Zfp24	IN_SstPvalb_7w	0.632796
7w-genes	1161	Zfp24	IN_Lamp5_7w	0.638611
7w-genes	1162	Zfp24	IN_Vip_7w	0.621563
7w-genes	1163	Zfp24	NSC/astro_7w	1.1845
7w-genes	1164	Zfp24	CA1_7w	0.544759
7w-genes	1165	Zfp24	MG_7w	1.59819
7w-genes	1166	Zfp24	CA2_7w	0.467984
7w-genes	1167	Zfp24	OPC_7w	1.16866
7w-genes	1168	Zfp24	ImN_7w	1.42167
7w-genes	1169	Zfp24	Unknown_7w	1.51709
7w-genes	1170	Zfp24	Oligo_7w	1.59328
7w-genes	1171	Zfp24	Endo_7w	0.929883
7w-genes	1172	Zfp24	VascMening_7w	1.46755
7w-genes	1173	Zfp24	IN_Lamp5_108w	0.682415
7w-genes	1174	Zfp24	NSC/astro_108w	1.19745
7w-genes	1175	Zfp24	CA3_108w	0.539172
7w-genes	1176	Zfp24	CA2_108w	0.520466
7w-genes	1177	Zfp24	DG_108w	0.765812
7w-genes	1178	Zfp24	CA1_108w	0.595512
7w-genes	1179	Zfp24	IN_SstPvalb_108w	0.639514
7w-genes	1180	Zfp24	MG_108w	1.78087
7w-genes	1181	Zfp24	Sub_108w	0.669829
7w-genes	1182	Zfp24	IN_Vip_108w	0.702104
7w-genes	1183	Zfp24	OPC_108w	1.27577
7w-genes	1184	Zfp24	Endo_108w	2.24032
7w-genes	1185	Zfp24	Oligo_108w	1.77327
7w-genes	1186	Zfp24	Unknown_108w	1.3585
7w-genes	1187	Zfp24	VascMening_108w	NA
7w-genes	1188	Zfp24	EPC/CPC_108w	0.847621
7w-genes	1189	Cd160	DG_7w	0.706444
7w-genes	1190	Cd160	EPC/CPC_7w	NA
7w-genes	1191	Cd160	Sub_7w	0.691179
7w-genes	1192	Cd160	CA3_7w	0.765094
7w-genes	1193	Cd160	IN_SstPvalb_7w	0.74863
7w-genes	1194	Cd160	IN_Lamp5_7w	0.476032
7w-genes	1195	Cd160	IN_Vip_7w	0.50812
7w-genes	1196	Cd160	NSC/astro_7w	NA
7w-genes	1197	Cd160	CA1_7w	0.604099
7w-genes	1198	Cd160	MG_7w	1.66304
7w-genes	1199	Cd160	CA2_7w	0.456673
7w-genes	1200	Cd160	OPC_7w	NA
7w-genes	1201	Cd160	ImN_7w	1.85696
7w-genes	1202	Cd160	Unknown_7w	NA
7w-genes	1203	Cd160	Oligo_7w	1.48428
7w-genes	1204	Cd160	Endo_7w	1.37544
7w-genes	1205	Cd160	VascMening_7w	NA
7w-genes	1206	Cd160	IN_Lamp5_108w	NA
7w-genes	1207	Cd160	NSC/astro_108w	NA
7w-genes	1208	Cd160	CA3_108w	0.410768
7w-genes	1209	Cd160	CA2_108w	0.3446
7w-genes	1210	Cd160	DG_108w	0.753677
7w-genes	1211	Cd160	CA1_108w	0.538216
7w-genes	1212	Cd160	IN_SstPvalb_108w	0.703987
7w-genes	1213	Cd160	MG_108w	1.62367
7w-genes	1214	Cd160	Sub_108w	0.601987
7w-genes	1215	Cd160	IN_Vip_108w	0.553546
7w-genes	1216	Cd160	OPC_108w	NA
7w-genes	1217	Cd160	Endo_108w	NA
7w-genes	1218	Cd160	Oligo_108w	1.85745
7w-genes	1219	Cd160	Unknown_108w	NA
7w-genes	1220	Cd160	VascMening_108w	NA
7w-genes	1221	Cd160	EPC/CPC_108w	NA
7w-genes	1222	Gm7336	DG_7w	NA
7w-genes	1223	Gm7336	EPC/CPC_7w	NA
7w-genes	1224	Gm7336	Sub_7w	NA
7w-genes	1225	Gm7336	CA3_7w	NA
7w-genes	1226	Gm7336	IN_SstPvalb_7w	NA
7w-genes	1227	Gm7336	IN_Lamp5_7w	NA
7w-genes	1228	Gm7336	IN_Vip_7w	NA
7w-genes	1229	Gm7336	NSC/astro_7w	NA
7w-genes	1230	Gm7336	CA1_7w	NA
7w-genes	1231	Gm7336	MG_7w	NA
7w-genes	1232	Gm7336	CA2_7w	NA
7w-genes	1233	Gm7336	OPC_7w	NA
7w-genes	1234	Gm7336	ImN_7w	NA
7w-genes	1235	Gm7336	Unknown_7w	NA
7w-genes	1236	Gm7336	Oligo_7w	NA
7w-genes	1237	Gm7336	Endo_7w	NA
7w-genes	1238	Gm7336	VascMening_7w	NA
7w-genes	1239	Gm7336	IN_Lamp5_108w	NA
7w-genes	1240	Gm7336	NSC/astro_108w	NA
7w-genes	1241	Gm7336	CA3_108w	NA
7w-genes	1242	Gm7336	CA2_108w	NA
7w-genes	1243	Gm7336	DG_108w	NA
7w-genes	1244	Gm7336	CA1_108w	NA
7w-genes	1245	Gm7336	IN_SstPvalb_108w	NA
7w-genes	1246	Gm7336	MG_108w	NA
7w-genes	1247	Gm7336	Sub_108w	NA
7w-genes	1248	Gm7336	IN_Vip_108w	NA
7w-genes	1249	Gm7336	OPC_108w	NA
7w-genes	1250	Gm7336	Endo_108w	NA
7w-genes	1251	Gm7336	Oligo_108w	NA
7w-genes	1252	Gm7336	Unknown_108w	NA
7w-genes	1253	Gm7336	VascMening_108w	NA
7w-genes	1254	Gm7336	EPC/CPC_108w	NA
7w-genes	1255	Prex1	DG_7w	0.803072
7w-genes	1256	Prex1	EPC/CPC_7w	0.693182
7w-genes	1257	Prex1	Sub_7w	0.700556
7w-genes	1258	Prex1	CA3_7w	0.505775
7w-genes	1259	Prex1	IN_SstPvalb_7w	0.656119
7w-genes	1260	Prex1	IN_Lamp5_7w	0.476882
7w-genes	1261	Prex1	IN_Vip_7w	0.515315
7w-genes	1262	Prex1	NSC/astro_7w	1.40241
7w-genes	1263	Prex1	CA1_7w	0.641024
7w-genes	1264	Prex1	MG_7w	1.98486
7w-genes	1265	Prex1	CA2_7w	NA
7w-genes	1266	Prex1	OPC_7w	1.47208
7w-genes	1267	Prex1	ImN_7w	1.428
7w-genes	1268	Prex1	Unknown_7w	1.24567
7w-genes	1269	Prex1	Oligo_7w	1.71163
7w-genes	1270	Prex1	Endo_7w	1.65982
7w-genes	1271	Prex1	VascMening_7w	1.41125
7w-genes	1272	Prex1	IN_Lamp5_108w	0.339199
7w-genes	1273	Prex1	NSC/astro_108w	1.38592
7w-genes	1274	Prex1	CA3_108w	0.527293
7w-genes	1275	Prex1	CA2_108w	0.315468
7w-genes	1276	Prex1	DG_108w	0.825605
7w-genes	1277	Prex1	CA1_108w	0.642494
7w-genes	1278	Prex1	IN_SstPvalb_108w	0.573528
7w-genes	1279	Prex1	MG_108w	2.06559
7w-genes	1280	Prex1	Sub_108w	0.724937
7w-genes	1281	Prex1	IN_Vip_108w	0.821362
7w-genes	1282	Prex1	OPC_108w	1.4809
7w-genes	1283	Prex1	Endo_108w	NA
7w-genes	1284	Prex1	Oligo_108w	1.86595
7w-genes	1285	Prex1	Unknown_108w	NA
7w-genes	1286	Prex1	VascMening_108w	NA
7w-genes	1287	Prex1	EPC/CPC_108w	0.805029
7w-genes	1288	Vps36	DG_7w	0.801085
7w-genes	1289	Vps36	EPC/CPC_7w	0.712762
7w-genes	1290	Vps36	Sub_7w	0.612912
7w-genes	1291	Vps36	CA3_7w	0.537309
7w-genes	1292	Vps36	IN_SstPvalb_7w	0.689866
7w-genes	1293	Vps36	IN_Lamp5_7w	0.687948
7w-genes	1294	Vps36	IN_Vip_7w	0.621891
7w-genes	1295	Vps36	NSC/astro_7w	1.18305
7w-genes	1296	Vps36	CA1_7w	0.601967
7w-genes	1297	Vps36	MG_7w	1.87189
7w-genes	1298	Vps36	CA2_7w	0.489382
7w-genes	1299	Vps36	OPC_7w	1.27202
7w-genes	1300	Vps36	ImN_7w	1.32676
7w-genes	1301	Vps36	Unknown_7w	1.3761
7w-genes	1302	Vps36	Oligo_7w	1.61258
7w-genes	1303	Vps36	Endo_7w	1.67511
7w-genes	1304	Vps36	VascMening_7w	1.32805
7w-genes	1305	Vps36	IN_Lamp5_108w	0.599609
7w-genes	1306	Vps36	NSC/astro_108w	1.19266
7w-genes	1307	Vps36	CA3_108w	0.575898
7w-genes	1308	Vps36	CA2_108w	0.495905
7w-genes	1309	Vps36	DG_108w	0.800629
7w-genes	1310	Vps36	CA1_108w	0.652437
7w-genes	1311	Vps36	IN_SstPvalb_108w	0.66937
7w-genes	1312	Vps36	MG_108w	1.7367
7w-genes	1313	Vps36	Sub_108w	0.680027
7w-genes	1314	Vps36	IN_Vip_108w	0.70463
7w-genes	1315	Vps36	OPC_108w	1.25349
7w-genes	1316	Vps36	Endo_108w	2.10975
7w-genes	1317	Vps36	Oligo_108w	1.81267
7w-genes	1318	Vps36	Unknown_108w	1.56909
7w-genes	1319	Vps36	VascMening_108w	1.72236
7w-genes	1320	Vps36	EPC/CPC_108w	0.770353
7w-genes	1321	Vps36	DG_7w	0.801085
7w-genes	1322	Vps36	EPC/CPC_7w	0.712762
7w-genes	1323	Vps36	Sub_7w	0.612912
7w-genes	1324	Vps36	CA3_7w	0.537309
7w-genes	1325	Vps36	IN_SstPvalb_7w	0.689866
7w-genes	1326	Vps36	IN_Lamp5_7w	0.687948
7w-genes	1327	Vps36	IN_Vip_7w	0.621891
7w-genes	1328	Vps36	NSC/astro_7w	1.18305
7w-genes	1329	Vps36	CA1_7w	0.601967
7w-genes	1330	Vps36	MG_7w	1.87189
7w-genes	1331	Vps36	CA2_7w	0.489382
7w-genes	1332	Vps36	OPC_7w	1.27202
7w-genes	1333	Vps36	ImN_7w	1.32676
7w-genes	1334	Vps36	Unknown_7w	1.3761
7w-genes	1335	Vps36	Oligo_7w	1.61258
7w-genes	1336	Vps36	Endo_7w	1.67511
7w-genes	1337	Vps36	VascMening_7w	1.32805
7w-genes	1338	Vps36	IN_Lamp5_108w	0.599609
7w-genes	1339	Vps36	NSC/astro_108w	1.19266
7w-genes	1340	Vps36	CA3_108w	0.575898
7w-genes	1341	Vps36	CA2_108w	0.495905
7w-genes	1342	Vps36	DG_108w	0.800629
7w-genes	1343	Vps36	CA1_108w	0.652437
7w-genes	1344	Vps36	IN_SstPvalb_108w	0.66937
7w-genes	1345	Vps36	MG_108w	1.7367
7w-genes	1346	Vps36	Sub_108w	0.680027
7w-genes	1347	Vps36	IN_Vip_108w	0.70463
7w-genes	1348	Vps36	OPC_108w	1.25349
7w-genes	1349	Vps36	Endo_108w	2.10975
7w-genes	1350	Vps36	Oligo_108w	1.81267
7w-genes	1351	Vps36	Unknown_108w	1.56909
7w-genes	1352	Vps36	VascMening_108w	1.72236
7w-genes	1353	Vps36	EPC/CPC_108w	0.770353
7w-genes	1354	Pdzd2	DG_7w	1.53331
7w-genes	1355	Pdzd2	EPC/CPC_7w	2.04408
7w-genes	1356	Pdzd2	Sub_7w	0.997281
7w-genes	1357	Pdzd2	CA3_7w	0.788215
7w-genes	1358	Pdzd2	IN_SstPvalb_7w	0.95132
7w-genes	1359	Pdzd2	IN_Lamp5_7w	0.981216
7w-genes	1360	Pdzd2	IN_Vip_7w	1.06017
7w-genes	1361	Pdzd2	NSC/astro_7w	1.43615
7w-genes	1362	Pdzd2	CA1_7w	0.784347
7w-genes	1363	Pdzd2	MG_7w	1.29074
7w-genes	1364	Pdzd2	CA2_7w	0.482383
7w-genes	1365	Pdzd2	OPC_7w	1.59837
7w-genes	1366	Pdzd2	ImN_7w	1.21923
7w-genes	1367	Pdzd2	Unknown_7w	2.88432
7w-genes	1368	Pdzd2	Oligo_7w	1.50349
7w-genes	1369	Pdzd2	Endo_7w	2.58122
7w-genes	1370	Pdzd2	VascMening_7w	1.79906
7w-genes	1371	Pdzd2	IN_Lamp5_108w	0.767629
7w-genes	1372	Pdzd2	NSC/astro_108w	1.40276
7w-genes	1373	Pdzd2	CA3_108w	0.84048
7w-genes	1374	Pdzd2	CA2_108w	0.684862
7w-genes	1375	Pdzd2	DG_108w	1.49588
7w-genes	1376	Pdzd2	CA1_108w	0.74933
7w-genes	1377	Pdzd2	IN_SstPvalb_108w	0.931744
7w-genes	1378	Pdzd2	MG_108w	1.66311
7w-genes	1379	Pdzd2	Sub_108w	1.03023
7w-genes	1380	Pdzd2	IN_Vip_108w	1.0114
7w-genes	1381	Pdzd2	OPC_108w	1.56001
7w-genes	1382	Pdzd2	Endo_108w	2.79994
7w-genes	1383	Pdzd2	Oligo_108w	1.90109
7w-genes	1384	Pdzd2	Unknown_108w	2.90829
7w-genes	1385	Pdzd2	VascMening_108w	2.79062
7w-genes	1386	Pdzd2	EPC/CPC_108w	2.09297
7w-genes	1387	Adgra3	DG_7w	0.74488
7w-genes	1388	Adgra3	EPC/CPC_7w	0.935553
7w-genes	1389	Adgra3	Sub_7w	0.727881
7w-genes	1390	Adgra3	CA3_7w	0.516562
7w-genes	1391	Adgra3	IN_SstPvalb_7w	0.790707
7w-genes	1392	Adgra3	IN_Lamp5_7w	0.758531
7w-genes	1393	Adgra3	IN_Vip_7w	0.744784
7w-genes	1394	Adgra3	NSC/astro_7w	1.3019
7w-genes	1395	Adgra3	CA1_7w	0.632824
7w-genes	1396	Adgra3	MG_7w	1.70047
7w-genes	1397	Adgra3	CA2_7w	0.69919
7w-genes	1398	Adgra3	OPC_7w	1.30252
7w-genes	1399	Adgra3	ImN_7w	1.40757
7w-genes	1400	Adgra3	Unknown_7w	NA
7w-genes	1401	Adgra3	Oligo_7w	1.62196
7w-genes	1402	Adgra3	Endo_7w	2.00219
7w-genes	1403	Adgra3	VascMening_7w	1.04476
7w-genes	1404	Adgra3	IN_Lamp5_108w	0.604009
7w-genes	1405	Adgra3	NSC/astro_108w	1.18938
7w-genes	1406	Adgra3	CA3_108w	0.527017
7w-genes	1407	Adgra3	CA2_108w	0.436328
7w-genes	1408	Adgra3	DG_108w	0.684325
7w-genes	1409	Adgra3	CA1_108w	0.603969
7w-genes	1410	Adgra3	IN_SstPvalb_108w	0.766305
7w-genes	1411	Adgra3	MG_108w	1.86518
7w-genes	1412	Adgra3	Sub_108w	0.747693
7w-genes	1413	Adgra3	IN_Vip_108w	0.644302
7w-genes	1414	Adgra3	OPC_108w	1.28316
7w-genes	1415	Adgra3	Endo_108w	NA
7w-genes	1416	Adgra3	Oligo_108w	1.72514
7w-genes	1417	Adgra3	Unknown_108w	NA
7w-genes	1418	Adgra3	VascMening_108w	NA
7w-genes	1419	Adgra3	EPC/CPC_108w	0.88037
7w-genes	1420	Zfp24	DG_7w	0.754491
7w-genes	1421	Zfp24	EPC/CPC_7w	0.701221
7w-genes	1422	Zfp24	Sub_7w	0.656946
7w-genes	1423	Zfp24	CA3_7w	0.504708
7w-genes	1424	Zfp24	IN_SstPvalb_7w	0.632796
7w-genes	1425	Zfp24	IN_Lamp5_7w	0.638611
7w-genes	1426	Zfp24	IN_Vip_7w	0.621563
7w-genes	1427	Zfp24	NSC/astro_7w	1.1845
7w-genes	1428	Zfp24	CA1_7w	0.544759
7w-genes	1429	Zfp24	MG_7w	1.59819
7w-genes	1430	Zfp24	CA2_7w	0.467984
7w-genes	1431	Zfp24	OPC_7w	1.16866
7w-genes	1432	Zfp24	ImN_7w	1.42167
7w-genes	1433	Zfp24	Unknown_7w	1.51709
7w-genes	1434	Zfp24	Oligo_7w	1.59328
7w-genes	1435	Zfp24	Endo_7w	0.929883
7w-genes	1436	Zfp24	VascMening_7w	1.46755
7w-genes	1437	Zfp24	IN_Lamp5_108w	0.682415
7w-genes	1438	Zfp24	NSC/astro_108w	1.19745
7w-genes	1439	Zfp24	CA3_108w	0.539172
7w-genes	1440	Zfp24	CA2_108w	0.520466
7w-genes	1441	Zfp24	DG_108w	0.765812
7w-genes	1442	Zfp24	CA1_108w	0.595512
7w-genes	1443	Zfp24	IN_SstPvalb_108w	0.639514
7w-genes	1444	Zfp24	MG_108w	1.78087
7w-genes	1445	Zfp24	Sub_108w	0.669829
7w-genes	1446	Zfp24	IN_Vip_108w	0.702104
7w-genes	1447	Zfp24	OPC_108w	1.27577
7w-genes	1448	Zfp24	Endo_108w	2.24032
7w-genes	1449	Zfp24	Oligo_108w	1.77327
7w-genes	1450	Zfp24	Unknown_108w	1.3585
7w-genes	1451	Zfp24	VascMening_108w	NA
7w-genes	1452	Zfp24	EPC/CPC_108w	0.847621
7w-genes	1453	Gm2272	DG_7w	NA
7w-genes	1454	Gm2272	EPC/CPC_7w	NA
7w-genes	1455	Gm2272	Sub_7w	NA
7w-genes	1456	Gm2272	CA3_7w	NA
7w-genes	1457	Gm2272	IN_SstPvalb_7w	NA
7w-genes	1458	Gm2272	IN_Lamp5_7w	NA
7w-genes	1459	Gm2272	IN_Vip_7w	NA
7w-genes	1460	Gm2272	NSC/astro_7w	NA
7w-genes	1461	Gm2272	CA1_7w	NA
7w-genes	1462	Gm2272	MG_7w	NA
7w-genes	1463	Gm2272	CA2_7w	NA
7w-genes	1464	Gm2272	OPC_7w	NA
7w-genes	1465	Gm2272	ImN_7w	NA
7w-genes	1466	Gm2272	Unknown_7w	NA
7w-genes	1467	Gm2272	Oligo_7w	NA
7w-genes	1468	Gm2272	Endo_7w	NA
7w-genes	1469	Gm2272	VascMening_7w	NA
7w-genes	1470	Gm2272	IN_Lamp5_108w	NA
7w-genes	1471	Gm2272	NSC/astro_108w	NA
7w-genes	1472	Gm2272	CA3_108w	NA
7w-genes	1473	Gm2272	CA2_108w	NA
7w-genes	1474	Gm2272	DG_108w	NA
7w-genes	1475	Gm2272	CA1_108w	NA
7w-genes	1476	Gm2272	IN_SstPvalb_108w	NA
7w-genes	1477	Gm2272	MG_108w	NA
7w-genes	1478	Gm2272	Sub_108w	NA
7w-genes	1479	Gm2272	IN_Vip_108w	NA
7w-genes	1480	Gm2272	OPC_108w	NA
7w-genes	1481	Gm2272	Endo_108w	NA
7w-genes	1482	Gm2272	Oligo_108w	NA
7w-genes	1483	Gm2272	Unknown_108w	NA
7w-genes	1484	Gm2272	VascMening_108w	NA
7w-genes	1485	Gm2272	EPC/CPC_108w	NA
7w-genes	1486	Shb	DG_7w	0.6989
7w-genes	1487	Shb	EPC/CPC_7w	0.798418
7w-genes	1488	Shb	Sub_7w	0.722925
7w-genes	1489	Shb	CA3_7w	0.593761
7w-genes	1490	Shb	IN_SstPvalb_7w	0.656952
7w-genes	1491	Shb	IN_Lamp5_7w	0.81663
7w-genes	1492	Shb	IN_Vip_7w	0.783108
7w-genes	1493	Shb	NSC/astro_7w	1.12003
7w-genes	1494	Shb	CA1_7w	0.636216
7w-genes	1495	Shb	MG_7w	1.68871
7w-genes	1496	Shb	CA2_7w	0.509278
7w-genes	1497	Shb	OPC_7w	1.17843
7w-genes	1498	Shb	ImN_7w	1.6744
7w-genes	1499	Shb	Unknown_7w	1.39846
7w-genes	1500	Shb	Oligo_7w	1.68684
7w-genes	1501	Shb	Endo_7w	2.21157
7w-genes	1502	Shb	VascMening_7w	1.57693
7w-genes	1503	Shb	IN_Lamp5_108w	0.699827
7w-genes	1504	Shb	NSC/astro_108w	1.09793
7w-genes	1505	Shb	CA3_108w	0.435477
7w-genes	1506	Shb	CA2_108w	0.646718
7w-genes	1507	Shb	DG_108w	0.504456
7w-genes	1508	Shb	CA1_108w	0.643764
7w-genes	1509	Shb	IN_SstPvalb_108w	0.643004
7w-genes	1510	Shb	MG_108w	1.73073
7w-genes	1511	Shb	Sub_108w	0.736365
7w-genes	1512	Shb	IN_Vip_108w	0.746211
7w-genes	1513	Shb	OPC_108w	NA
7w-genes	1514	Shb	Endo_108w	NA
7w-genes	1515	Shb	Oligo_108w	1.86012
7w-genes	1516	Shb	Unknown_108w	NA
7w-genes	1517	Shb	VascMening_108w	1.80445
7w-genes	1518	Shb	EPC/CPC_108w	0.730456
7w-genes	1519	Agtrap	DG_7w	0.74124
7w-genes	1520	Agtrap	EPC/CPC_7w	0.568001
7w-genes	1521	Agtrap	Sub_7w	0.702213
7w-genes	1522	Agtrap	CA3_7w	0.315628
7w-genes	1523	Agtrap	IN_SstPvalb_7w	0.550182
7w-genes	1524	Agtrap	IN_Lamp5_7w	NA
7w-genes	1525	Agtrap	IN_Vip_7w	0.585086
7w-genes	1526	Agtrap	NSC/astro_7w	0.968355
7w-genes	1527	Agtrap	CA1_7w	0.572355
7w-genes	1528	Agtrap	MG_7w	1.56559
7w-genes	1529	Agtrap	CA2_7w	NA
7w-genes	1530	Agtrap	OPC_7w	NA
7w-genes	1531	Agtrap	ImN_7w	1.40511
7w-genes	1532	Agtrap	Unknown_7w	NA
7w-genes	1533	Agtrap	Oligo_7w	1.51575
7w-genes	1534	Agtrap	Endo_7w	1.66265
7w-genes	1535	Agtrap	VascMening_7w	1.72001
7w-genes	1536	Agtrap	IN_Lamp5_108w	NA
7w-genes	1537	Agtrap	NSC/astro_108w	1.10695
7w-genes	1538	Agtrap	CA3_108w	0.411324
7w-genes	1539	Agtrap	CA2_108w	NA
7w-genes	1540	Agtrap	DG_108w	0.682386
7w-genes	1541	Agtrap	CA1_108w	0.810105
7w-genes	1542	Agtrap	IN_SstPvalb_108w	0.528476
7w-genes	1543	Agtrap	MG_108w	1.50363
7w-genes	1544	Agtrap	Sub_108w	0.598674
7w-genes	1545	Agtrap	IN_Vip_108w	NA
7w-genes	1546	Agtrap	OPC_108w	0.88589
7w-genes	1547	Agtrap	Endo_108w	1.71995
7w-genes	1548	Agtrap	Oligo_108w	1.73745
7w-genes	1549	Agtrap	Unknown_108w	1.78021
7w-genes	1550	Agtrap	VascMening_108w	NA
7w-genes	1551	Agtrap	EPC/CPC_108w	0.743548
7w-genes	1552	Prex1	DG_7w	0.803072
7w-genes	1553	Prex1	EPC/CPC_7w	0.693182
7w-genes	1554	Prex1	Sub_7w	0.700556
7w-genes	1555	Prex1	CA3_7w	0.505775
7w-genes	1556	Prex1	IN_SstPvalb_7w	0.656119
7w-genes	1557	Prex1	IN_Lamp5_7w	0.476882
7w-genes	1558	Prex1	IN_Vip_7w	0.515315
7w-genes	1559	Prex1	NSC/astro_7w	1.40241
7w-genes	1560	Prex1	CA1_7w	0.641024
7w-genes	1561	Prex1	MG_7w	1.98486
7w-genes	1562	Prex1	CA2_7w	NA
7w-genes	1563	Prex1	OPC_7w	1.47208
7w-genes	1564	Prex1	ImN_7w	1.428
7w-genes	1565	Prex1	Unknown_7w	1.24567
7w-genes	1566	Prex1	Oligo_7w	1.71163
7w-genes	1567	Prex1	Endo_7w	1.65982
7w-genes	1568	Prex1	VascMening_7w	1.41125
7w-genes	1569	Prex1	IN_Lamp5_108w	0.339199
7w-genes	1570	Prex1	NSC/astro_108w	1.38592
7w-genes	1571	Prex1	CA3_108w	0.527293
7w-genes	1572	Prex1	CA2_108w	0.315468
7w-genes	1573	Prex1	DG_108w	0.825605
7w-genes	1574	Prex1	CA1_108w	0.642494
7w-genes	1575	Prex1	IN_SstPvalb_108w	0.573528
7w-genes	1576	Prex1	MG_108w	2.06559
7w-genes	1577	Prex1	Sub_108w	0.724937
7w-genes	1578	Prex1	IN_Vip_108w	0.821362
7w-genes	1579	Prex1	OPC_108w	1.4809
7w-genes	1580	Prex1	Endo_108w	NA
7w-genes	1581	Prex1	Oligo_108w	1.86595
7w-genes	1582	Prex1	Unknown_108w	NA
7w-genes	1583	Prex1	VascMening_108w	NA
7w-genes	1584	Prex1	EPC/CPC_108w	0.805029
7w-genes	1585	Tmprss7	DG_7w	0.727892
7w-genes	1586	Tmprss7	EPC/CPC_7w	0.487994
7w-genes	1587	Tmprss7	Sub_7w	0.705941
7w-genes	1588	Tmprss7	CA3_7w	0.557184
7w-genes	1589	Tmprss7	IN_SstPvalb_7w	0.685144
7w-genes	1590	Tmprss7	IN_Lamp5_7w	NA
7w-genes	1591	Tmprss7	IN_Vip_7w	1.1947
7w-genes	1592	Tmprss7	NSC/astro_7w	1.17398
7w-genes	1593	Tmprss7	CA1_7w	0.425658
7w-genes	1594	Tmprss7	MG_7w	1.10393
7w-genes	1595	Tmprss7	CA2_7w	NA
7w-genes	1596	Tmprss7	OPC_7w	1.43497
7w-genes	1597	Tmprss7	ImN_7w	1.375
7w-genes	1598	Tmprss7	Unknown_7w	1.44467
7w-genes	1599	Tmprss7	Oligo_7w	1.5237
7w-genes	1600	Tmprss7	Endo_7w	2.05052
7w-genes	1601	Tmprss7	VascMening_7w	NA
7w-genes	1602	Tmprss7	IN_Lamp5_108w	0.544201
7w-genes	1603	Tmprss7	NSC/astro_108w	1.2789
7w-genes	1604	Tmprss7	CA3_108w	0.414653
7w-genes	1605	Tmprss7	CA2_108w	NA
7w-genes	1606	Tmprss7	DG_108w	0.75349
7w-genes	1607	Tmprss7	CA1_108w	0.375491
7w-genes	1608	Tmprss7	IN_SstPvalb_108w	0.677659
7w-genes	1609	Tmprss7	MG_108w	NA
7w-genes	1610	Tmprss7	Sub_108w	0.647394
7w-genes	1611	Tmprss7	IN_Vip_108w	0.523146
7w-genes	1612	Tmprss7	OPC_108w	1.28527
7w-genes	1613	Tmprss7	Endo_108w	NA
7w-genes	1614	Tmprss7	Oligo_108w	1.5837
7w-genes	1615	Tmprss7	Unknown_108w	NA
7w-genes	1616	Tmprss7	VascMening_108w	NA
7w-genes	1617	Tmprss7	EPC/CPC_108w	NA
7w-genes	1618	Iyd	DG_7w	0.741661
7w-genes	1619	Iyd	EPC/CPC_7w	NA
7w-genes	1620	Iyd	Sub_7w	0.61359
7w-genes	1621	Iyd	CA3_7w	0.604172
7w-genes	1622	Iyd	IN_SstPvalb_7w	NA
7w-genes	1623	Iyd	IN_Lamp5_7w	NA
7w-genes	1624	Iyd	IN_Vip_7w	NA
7w-genes	1625	Iyd	NSC/astro_7w	NA
7w-genes	1626	Iyd	CA1_7w	0.542804
7w-genes	1627	Iyd	MG_7w	0.351049
7w-genes	1628	Iyd	CA2_7w	0.543504
7w-genes	1629	Iyd	OPC_7w	NA
7w-genes	1630	Iyd	ImN_7w	NA
7w-genes	1631	Iyd	Unknown_7w	NA
7w-genes	1632	Iyd	Oligo_7w	1.67387
7w-genes	1633	Iyd	Endo_7w	NA
7w-genes	1634	Iyd	VascMening_7w	NA
7w-genes	1635	Iyd	IN_Lamp5_108w	NA
7w-genes	1636	Iyd	NSC/astro_108w	0.824268
7w-genes	1637	Iyd	CA3_108w	0.494524
7w-genes	1638	Iyd	CA2_108w	NA
7w-genes	1639	Iyd	DG_108w	0.695858
7w-genes	1640	Iyd	CA1_108w	0.565015
7w-genes	1641	Iyd	IN_SstPvalb_108w	0.704754
7w-genes	1642	Iyd	MG_108w	NA
7w-genes	1643	Iyd	Sub_108w	0.57825
7w-genes	1644	Iyd	IN_Vip_108w	NA
7w-genes	1645	Iyd	OPC_108w	NA
7w-genes	1646	Iyd	Endo_108w	NA
7w-genes	1647	Iyd	Oligo_108w	1.76933
7w-genes	1648	Iyd	Unknown_108w	NA
7w-genes	1649	Iyd	VascMening_108w	NA
7w-genes	1650	Iyd	EPC/CPC_108w	NA
7w-genes	1651	Cd160	DG_7w	0.706444
7w-genes	1652	Cd160	EPC/CPC_7w	NA
7w-genes	1653	Cd160	Sub_7w	0.691179
7w-genes	1654	Cd160	CA3_7w	0.765094
7w-genes	1655	Cd160	IN_SstPvalb_7w	0.74863
7w-genes	1656	Cd160	IN_Lamp5_7w	0.476032
7w-genes	1657	Cd160	IN_Vip_7w	0.50812
7w-genes	1658	Cd160	NSC/astro_7w	NA
7w-genes	1659	Cd160	CA1_7w	0.604099
7w-genes	1660	Cd160	MG_7w	1.66304
7w-genes	1661	Cd160	CA2_7w	0.456673
7w-genes	1662	Cd160	OPC_7w	NA
7w-genes	1663	Cd160	ImN_7w	1.85696
7w-genes	1664	Cd160	Unknown_7w	NA
7w-genes	1665	Cd160	Oligo_7w	1.48428
7w-genes	1666	Cd160	Endo_7w	1.37544
7w-genes	1667	Cd160	VascMening_7w	NA
7w-genes	1668	Cd160	IN_Lamp5_108w	NA
7w-genes	1669	Cd160	NSC/astro_108w	NA
7w-genes	1670	Cd160	CA3_108w	0.410768
7w-genes	1671	Cd160	CA2_108w	0.3446
7w-genes	1672	Cd160	DG_108w	0.753677
7w-genes	1673	Cd160	CA1_108w	0.538216
7w-genes	1674	Cd160	IN_SstPvalb_108w	0.703987
7w-genes	1675	Cd160	MG_108w	1.62367
7w-genes	1676	Cd160	Sub_108w	0.601987
7w-genes	1677	Cd160	IN_Vip_108w	0.553546
7w-genes	1678	Cd160	OPC_108w	NA
7w-genes	1679	Cd160	Endo_108w	NA
7w-genes	1680	Cd160	Oligo_108w	1.85745
7w-genes	1681	Cd160	Unknown_108w	NA
7w-genes	1682	Cd160	VascMening_108w	NA
7w-genes	1683	Cd160	EPC/CPC_108w	NA
7w-genes	1684	Rdh13	DG_7w	0.72775
7w-genes	1685	Rdh13	EPC/CPC_7w	0.734102
7w-genes	1686	Rdh13	Sub_7w	0.603489
7w-genes	1687	Rdh13	CA3_7w	0.505149
7w-genes	1688	Rdh13	IN_SstPvalb_7w	0.642263
7w-genes	1689	Rdh13	IN_Lamp5_7w	0.616286
7w-genes	1690	Rdh13	IN_Vip_7w	0.762612
7w-genes	1691	Rdh13	NSC/astro_7w	1.14637
7w-genes	1692	Rdh13	CA1_7w	0.58881
7w-genes	1693	Rdh13	MG_7w	1.33534
7w-genes	1694	Rdh13	CA2_7w	0.472451
7w-genes	1695	Rdh13	OPC_7w	1.29983
7w-genes	1696	Rdh13	ImN_7w	1.21663
7w-genes	1697	Rdh13	Unknown_7w	1.3973
7w-genes	1698	Rdh13	Oligo_7w	1.55825
7w-genes	1699	Rdh13	Endo_7w	2.72226
7w-genes	1700	Rdh13	VascMening_7w	1.2711
7w-genes	1701	Rdh13	IN_Lamp5_108w	0.603684
7w-genes	1702	Rdh13	NSC/astro_108w	1.10797
7w-genes	1703	Rdh13	CA3_108w	0.500051
7w-genes	1704	Rdh13	CA2_108w	0.342254
7w-genes	1705	Rdh13	DG_108w	0.79134
7w-genes	1706	Rdh13	CA1_108w	0.593199
7w-genes	1707	Rdh13	IN_SstPvalb_108w	0.645002
7w-genes	1708	Rdh13	MG_108w	1.56068
7w-genes	1709	Rdh13	Sub_108w	0.659056
7w-genes	1710	Rdh13	IN_Vip_108w	0.680956
7w-genes	1711	Rdh13	OPC_108w	1.12941
7w-genes	1712	Rdh13	Endo_108w	NA
7w-genes	1713	Rdh13	Oligo_108w	1.72055
7w-genes	1714	Rdh13	Unknown_108w	NA
7w-genes	1715	Rdh13	VascMening_108w	NA
7w-genes	1716	Rdh13	EPC/CPC_108w	0.810501
7w-genes	1717	Shb	DG_7w	0.6989
7w-genes	1718	Shb	EPC/CPC_7w	0.798418
7w-genes	1719	Shb	Sub_7w	0.722925
7w-genes	1720	Shb	CA3_7w	0.593761
7w-genes	1721	Shb	IN_SstPvalb_7w	0.656952
7w-genes	1722	Shb	IN_Lamp5_7w	0.81663
7w-genes	1723	Shb	IN_Vip_7w	0.783108
7w-genes	1724	Shb	NSC/astro_7w	1.12003
7w-genes	1725	Shb	CA1_7w	0.636216
7w-genes	1726	Shb	MG_7w	1.68871
7w-genes	1727	Shb	CA2_7w	0.509278
7w-genes	1728	Shb	OPC_7w	1.17843
7w-genes	1729	Shb	ImN_7w	1.6744
7w-genes	1730	Shb	Unknown_7w	1.39846
7w-genes	1731	Shb	Oligo_7w	1.68684
7w-genes	1732	Shb	Endo_7w	2.21157
7w-genes	1733	Shb	VascMening_7w	1.57693
7w-genes	1734	Shb	IN_Lamp5_108w	0.699827
7w-genes	1735	Shb	NSC/astro_108w	1.09793
7w-genes	1736	Shb	CA3_108w	0.435477
7w-genes	1737	Shb	CA2_108w	0.646718
7w-genes	1738	Shb	DG_108w	0.504456
7w-genes	1739	Shb	CA1_108w	0.643764
7w-genes	1740	Shb	IN_SstPvalb_108w	0.643004
7w-genes	1741	Shb	MG_108w	1.73073
7w-genes	1742	Shb	Sub_108w	0.736365
7w-genes	1743	Shb	IN_Vip_108w	0.746211
7w-genes	1744	Shb	OPC_108w	NA
7w-genes	1745	Shb	Endo_108w	NA
7w-genes	1746	Shb	Oligo_108w	1.86012
7w-genes	1747	Shb	Unknown_108w	NA
7w-genes	1748	Shb	VascMening_108w	1.80445
7w-genes	1749	Shb	EPC/CPC_108w	0.730456
7w-genes	1750	Ccdc141	DG_7w	0.84297
7w-genes	1751	Ccdc141	EPC/CPC_7w	1.72117
7w-genes	1752	Ccdc141	Sub_7w	0.600706
7w-genes	1753	Ccdc141	CA3_7w	0.544346
7w-genes	1754	Ccdc141	IN_SstPvalb_7w	0.734987
7w-genes	1755	Ccdc141	IN_Lamp5_7w	0.818717
7w-genes	1756	Ccdc141	IN_Vip_7w	0.773353
7w-genes	1757	Ccdc141	NSC/astro_7w	1.60331
7w-genes	1758	Ccdc141	CA1_7w	0.565125
7w-genes	1759	Ccdc141	MG_7w	2.1561
7w-genes	1760	Ccdc141	CA2_7w	0.469972
7w-genes	1761	Ccdc141	OPC_7w	1.24734
7w-genes	1762	Ccdc141	ImN_7w	1.53358
7w-genes	1763	Ccdc141	Unknown_7w	NA
7w-genes	1764	Ccdc141	Oligo_7w	1.62496
7w-genes	1765	Ccdc141	Endo_7w	2.59056
7w-genes	1766	Ccdc141	VascMening_7w	1.98755
7w-genes	1767	Ccdc141	IN_Lamp5_108w	0.687634
7w-genes	1768	Ccdc141	NSC/astro_108w	1.63672
7w-genes	1769	Ccdc141	CA3_108w	0.466607
7w-genes	1770	Ccdc141	CA2_108w	0.634499
7w-genes	1771	Ccdc141	DG_108w	0.894699
7w-genes	1772	Ccdc141	CA1_108w	0.583018
7w-genes	1773	Ccdc141	IN_SstPvalb_108w	0.774836
7w-genes	1774	Ccdc141	MG_108w	1.14241
7w-genes	1775	Ccdc141	Sub_108w	0.722267
7w-genes	1776	Ccdc141	IN_Vip_108w	0.761337
7w-genes	1777	Ccdc141	OPC_108w	1.31339
7w-genes	1778	Ccdc141	Endo_108w	2.67538
7w-genes	1779	Ccdc141	Oligo_108w	2.0617
7w-genes	1780	Ccdc141	Unknown_108w	NA
7w-genes	1781	Ccdc141	VascMening_108w	1.57197
7w-genes	1782	Ccdc141	EPC/CPC_108w	1.50302
7w-genes	1783	Gpam	DG_7w	0.811439
7w-genes	1784	Gpam	EPC/CPC_7w	1.1365
7w-genes	1785	Gpam	Sub_7w	0.631866
7w-genes	1786	Gpam	CA3_7w	0.547497
7w-genes	1787	Gpam	IN_SstPvalb_7w	0.568632
7w-genes	1788	Gpam	IN_Lamp5_7w	0.562168
7w-genes	1789	Gpam	IN_Vip_7w	0.690802
7w-genes	1790	Gpam	NSC/astro_7w	1.67561
7w-genes	1791	Gpam	CA1_7w	0.573073
7w-genes	1792	Gpam	MG_7w	1.56758
7w-genes	1793	Gpam	CA2_7w	0.549774
7w-genes	1794	Gpam	OPC_7w	1.31047
7w-genes	1795	Gpam	ImN_7w	1.20226
7w-genes	1796	Gpam	Unknown_7w	NA
7w-genes	1797	Gpam	Oligo_7w	1.55335
7w-genes	1798	Gpam	Endo_7w	0.929883
7w-genes	1799	Gpam	VascMening_7w	1.67952
7w-genes	1800	Gpam	IN_Lamp5_108w	0.628894
7w-genes	1801	Gpam	NSC/astro_108w	1.7981
7w-genes	1802	Gpam	CA3_108w	0.50356
7w-genes	1803	Gpam	CA2_108w	0.443514
7w-genes	1804	Gpam	DG_108w	0.862796
7w-genes	1805	Gpam	CA1_108w	0.612893
7w-genes	1806	Gpam	IN_SstPvalb_108w	0.642582
7w-genes	1807	Gpam	MG_108w	1.75563
7w-genes	1808	Gpam	Sub_108w	0.621622
7w-genes	1809	Gpam	IN_Vip_108w	0.686764
7w-genes	1810	Gpam	OPC_108w	1.19301
7w-genes	1811	Gpam	Endo_108w	2.15028
7w-genes	1812	Gpam	Oligo_108w	1.87979
7w-genes	1813	Gpam	Unknown_108w	NA
7w-genes	1814	Gpam	VascMening_108w	NA
7w-genes	1815	Gpam	EPC/CPC_108w	0.969816
7w-genes	1816	Tbx3os2	DG_7w	NA
7w-genes	1817	Tbx3os2	EPC/CPC_7w	NA
7w-genes	1818	Tbx3os2	Sub_7w	NA
7w-genes	1819	Tbx3os2	CA3_7w	NA
7w-genes	1820	Tbx3os2	IN_SstPvalb_7w	NA
7w-genes	1821	Tbx3os2	IN_Lamp5_7w	NA
7w-genes	1822	Tbx3os2	IN_Vip_7w	NA
7w-genes	1823	Tbx3os2	NSC/astro_7w	1.24849
7w-genes	1824	Tbx3os2	CA1_7w	0.87099
7w-genes	1825	Tbx3os2	MG_7w	NA
7w-genes	1826	Tbx3os2	CA2_7w	NA
7w-genes	1827	Tbx3os2	OPC_7w	NA
7w-genes	1828	Tbx3os2	ImN_7w	NA
7w-genes	1829	Tbx3os2	Unknown_7w	NA
7w-genes	1830	Tbx3os2	Oligo_7w	NA
7w-genes	1831	Tbx3os2	Endo_7w	NA
7w-genes	1832	Tbx3os2	VascMening_7w	NA
7w-genes	1833	Tbx3os2	IN_Lamp5_108w	NA
7w-genes	1834	Tbx3os2	NSC/astro_108w	NA
7w-genes	1835	Tbx3os2	CA3_108w	NA
7w-genes	1836	Tbx3os2	CA2_108w	NA
7w-genes	1837	Tbx3os2	DG_108w	NA
7w-genes	1838	Tbx3os2	CA1_108w	0.477914
7w-genes	1839	Tbx3os2	IN_SstPvalb_108w	NA
7w-genes	1840	Tbx3os2	MG_108w	NA
7w-genes	1841	Tbx3os2	Sub_108w	NA
7w-genes	1842	Tbx3os2	IN_Vip_108w	NA
7w-genes	1843	Tbx3os2	OPC_108w	NA
7w-genes	1844	Tbx3os2	Endo_108w	NA
7w-genes	1845	Tbx3os2	Oligo_108w	NA
7w-genes	1846	Tbx3os2	Unknown_108w	NA
7w-genes	1847	Tbx3os2	VascMening_108w	NA
7w-genes	1848	Tbx3os2	EPC/CPC_108w	NA
7w-genes	1849	Olfr155	DG_7w	NA
7w-genes	1850	Olfr155	EPC/CPC_7w	NA
7w-genes	1851	Olfr155	Sub_7w	NA
7w-genes	1852	Olfr155	CA3_7w	NA
7w-genes	1853	Olfr155	IN_SstPvalb_7w	NA
7w-genes	1854	Olfr155	IN_Lamp5_7w	NA
7w-genes	1855	Olfr155	IN_Vip_7w	NA
7w-genes	1856	Olfr155	NSC/astro_7w	NA
[truncated: 12,302 more rows]

## Sheet: E.GO_Bach2targets
Age	Term	minusLOG10'pvalue)	Overlap	P-value	Adjusted P-value	Old P-value	Old Adjusted P-value	Odds Ratio	Combined Score	Genes
[truncated: 3,174 more rows]

[truncated: 2 more sheets: F. ATAC_Bach2young, G. ATAC_Bach2aged]
